# Supplementary material for: Imine-Oxazoline (ImOx): A C 1‑Symmetric N,N‑Bidentate Ligand for Asymmetric Catalysis
Source: ACS Catal. 2025 Jun 17;15(13):11349–55. doi: 10.1021/acscatal.5c03134 (PMC12235631; doi:10.1021/acscatal.5c03134)
Supplement: Supplementary file 2 [file cs5c03134_si_003.cif]

 
data_cu_ESS1120_Hunter
 
_audit_creation_method            'SHELXL-2018/3'
_shelx_SHELXL_version_number      '2018/3'
_chemical_name_systematic         ?
_chemical_name_common             ?
_chemical_melting_point           ?
_chemical_formula_moiety          'C26 H38 N2 Ni O'
_chemical_formula_sum
 'C26 H38 N2 Ni O' 
_chemical_formula_weight          453.29

loop_
 _atom_type_symbol
 _atom_type_description
 _atom_type_scat_dispersion_real
 _atom_type_scat_dispersion_imag
 _atom_type_scat_source
 'C'  'C'   0.0181   0.0091
 'International Tables Vol C Tables 4.2.6.8 and 6.1.1.4'
 'H'  'H'   0.0000   0.0000
 'International Tables Vol C Tables 4.2.6.8 and 6.1.1.4'
 'N'  'N'   0.0311   0.0180
 'International Tables Vol C Tables 4.2.6.8 and 6.1.1.4'
 'Ni'  'Ni'  -3.0029   0.5091
 'International Tables Vol C Tables 4.2.6.8 and 6.1.1.4'
 'O'  'O'   0.0492   0.0322
 'International Tables Vol C Tables 4.2.6.8 and 6.1.1.4'
 
_space_group_crystal_system       monoclinic
_space_group_IT_number            4
_space_group_name_H-M_alt         'P 21'
_space_group_name_Hall            'P 2yb'
 
_shelx_space_group_comment
;
The symmetry employed for this shelxl refinement is uniquely defined
by the following loop, which should always be used as a source of
symmetry information in preference to the above space-group names.
They are only intended as comments.
;
 
loop_
 _space_group_symop_operation_xyz
 'x, y, z'
 '-x, y+1/2, -z'
 
_cell_length_a                    9.9627(4)
_cell_length_b                    9.6608(4)
_cell_length_c                    12.9145(6)
_cell_angle_alpha                 90
_cell_angle_beta                  109.163(2)
_cell_angle_gamma                 90
_cell_volume                      1174.11(9)
_cell_formula_units_Z             2
_cell_measurement_temperature     130(2)
_cell_measurement_reflns_used     9849 
_cell_measurement_theta_min       3.62 
_cell_measurement_theta_max       74.36 
 
_exptl_crystal_description        block 
_exptl_crystal_colour             purple 
_exptl_crystal_density_meas       ?
_exptl_crystal_density_method     ?
_exptl_crystal_density_diffrn     1.282          
_exptl_crystal_F_000              488
_exptl_transmission_factor_min    ?
_exptl_transmission_factor_max    ?
_exptl_crystal_size_max           0.270
_exptl_crystal_size_mid           0.120
_exptl_crystal_size_min           0.050
_exptl_absorpt_coefficient_mu     1.324
_shelx_estimated_absorpt_T_min    0.716
_shelx_estimated_absorpt_T_max    0.937
_exptl_absorpt_correction_type    multi-scan 
_exptl_absorpt_correction_T_min   0.472477 
_exptl_absorpt_correction_T_max   0.753813 
_exptl_absorpt_process_details        
;
Krause, L., Herbst-Irmer, R., Sheldrick, G. M., Stalke, D. (2015).
"Comparison of silver and molybdenum microfocus X-ray sources for
single-crystal structure determination"
J. Appl. Cryst. 48, 3-10.
doi:10.1107/S1600576714022985
;
_diffrn_ambient_temperature       130(2)
_diffrn_radiation_wavelength      1.54178
_diffrn_radiation_type            CuK\a
_diffrn_source                    ?
_diffrn_measurement_device_type   'Bruker D8 with PHOTON III detector' 
_diffrn_measurement_method        '\f and \w shutterless scans' 
_diffrn_detector_area_resol_mean  ?
_diffrn_reflns_number             27041
_diffrn_reflns_av_unetI/netI      0.0402
_diffrn_reflns_av_R_equivalents   0.0547
_diffrn_reflns_limit_h_min        -12
_diffrn_reflns_limit_h_max        12
_diffrn_reflns_limit_k_min        -12
_diffrn_reflns_limit_k_max        12
_diffrn_reflns_limit_l_min        -16
_diffrn_reflns_limit_l_max        16
_diffrn_reflns_theta_min          4.699
_diffrn_reflns_theta_max          79.302
_diffrn_reflns_theta_full         67.679
_diffrn_measured_fraction_theta_max   0.983
_diffrn_measured_fraction_theta_full  0.994
_diffrn_reflns_Laue_measured_fraction_max    0.983
_diffrn_reflns_Laue_measured_fraction_full   0.994
_diffrn_reflns_point_group_measured_fraction_max   0.927
_diffrn_reflns_point_group_measured_fraction_full  0.968
_reflns_number_total              4725
_reflns_number_gt                 4615
_reflns_threshold_expression      'I > 2\s(I)'
_reflns_Friedel_coverage          0.778
_reflns_Friedel_fraction_max      0.864
_reflns_Friedel_fraction_full     0.939
 
_reflns_special_details
;
 Reflections were merged by SHELXL according to the crystal
 class for the calculation of statistics and refinement.
 
 _reflns_Friedel_fraction is defined as the number of unique
 Friedel pairs measured divided by the number that would be
 possible theoretically, ignoring centric projections and
 systematic absences.
;
 
_computing_data_collection        'Bruker APEX4' 
_computing_cell_refinement        'Bruker SAINT' 
_computing_data_reduction         'Bruker SAINT' 
_computing_structure_solution     'SHELXT-2019 (Sheldrick 2015)' 
_computing_structure_refinement 'SHELXL-2018/3 (Sheldrick, 2018)'
_computing_molecular_graphics     ?
_computing_publication_material   ?
_refine_special_details           ?
_refine_ls_structure_factor_coef  Fsqd
_refine_ls_matrix_type            full
_refine_ls_weighting_scheme       calc
_refine_ls_weighting_details
'w=1/[\s^2^(Fo^2^)+(0.0774P)^2^+0.3294P] where P=(Fo^2^+2Fc^2^)/3'
_atom_sites_solution_primary      ?
_atom_sites_solution_secondary    ?
_atom_sites_solution_hydrogens    geom
_refine_ls_hydrogen_treatment     constr
_refine_ls_extinction_method      none
_refine_ls_extinction_coef        .
_refine_ls_abs_structure_details
;
 Flack x determined using 1991 quotients [(I+)-(I-)]/[(I+)+(I-)]
 (Parsons, Flack and Wagner, Acta Cryst. B69 (2013) 249-259).
;
_refine_ls_abs_structure_Flack    0.157(8)
_chemical_absolute_configuration  ad
_refine_ls_number_reflns          4725
_refine_ls_number_parameters      278
_refine_ls_number_restraints      1
_refine_ls_R_factor_all           0.0446
_refine_ls_R_factor_gt            0.0438
_refine_ls_wR_factor_ref          0.1154
_refine_ls_wR_factor_gt           0.1143
_refine_ls_goodness_of_fit_ref    1.133
_refine_ls_restrained_S_all       1.132
_refine_ls_shift/su_max           0.006
_refine_ls_shift/su_mean          0.000
 
loop_
 _atom_site_label
 _atom_site_type_symbol
 _atom_site_fract_x
 _atom_site_fract_y
 _atom_site_fract_z
 _atom_site_U_iso_or_equiv
 _atom_site_adp_type
 _atom_site_occupancy
 _atom_site_site_symmetry_order  
 _atom_site_calc_flag
 _atom_site_refinement_flags_posn
 _atom_site_refinement_flags_adp
 _atom_site_refinement_flags_occupancy
 _atom_site_disorder_assembly
 _atom_site_disorder_group
Ni1 Ni 0.35221(5) 0.48547(5) 0.29222(3) 0.01492(17) Uani 1 1 d . . . . .
O1 O 0.5198(2) 0.1446(2) 0.20025(19) 0.0211(5) Uani 1 1 d . . . . .
N1 N 0.3645(3) 0.2937(3) 0.2399(2) 0.0151(5) Uani 1 1 d . . . . .
N2 N 0.5320(3) 0.5027(3) 0.26372(19) 0.0166(5) Uani 1 1 d . . . . .
C1 C 0.2958(3) 0.1551(3) 0.2277(2) 0.0166(6) Uani 1 1 d . . . . .
H1 H 0.270125 0.134728 0.294750 0.020 Uiso 1 1 calc R U . . .
C2 C 0.1593(3) 0.1466(3) 0.1254(3) 0.0203(6) Uani 1 1 d . . . . .
C3 C 0.0485(4) 0.2462(4) 0.1400(3) 0.0267(7) Uani 1 1 d . . . . .
H3A H -0.038852 0.238835 0.076984 0.040 Uiso 1 1 calc R U . . .
H3B H 0.084882 0.341120 0.145352 0.040 Uiso 1 1 calc R U . . .
H3C H 0.028173 0.222762 0.207207 0.040 Uiso 1 1 calc R U . . .
C4 C 0.1004(4) -0.0022(4) 0.1158(3) 0.0305(7) Uani 1 1 d . . . . .
H4A H 0.005426 -0.004751 0.060767 0.046 Uiso 1 1 calc R U . . .
H4B H 0.094785 -0.031623 0.186892 0.046 Uiso 1 1 calc R U . . .
H4C H 0.163680 -0.064645 0.093771 0.046 Uiso 1 1 calc R U . . .
C5 C 0.1929(4) 0.1852(5) 0.0214(3) 0.0314(8) Uani 1 1 d . . . . .
H5A H 0.104934 0.185545 -0.041458 0.047 Uiso 1 1 calc R U . . .
H5B H 0.259142 0.117390 0.008959 0.047 Uiso 1 1 calc R U . . .
H5C H 0.236179 0.277477 0.030246 0.047 Uiso 1 1 calc R U . . .
C6 C 0.4156(3) 0.0572(3) 0.2245(3) 0.0210(6) Uani 1 1 d . . . . .
H6A H 0.457827 0.010277 0.295975 0.025 Uiso 1 1 calc R U . . .
H6B H 0.379329 -0.013958 0.166846 0.025 Uiso 1 1 calc R U . . .
C7 C 0.4853(3) 0.2756(3) 0.2216(2) 0.0171(6) Uani 1 1 d . . . . .
C8 C 0.5779(3) 0.3880(3) 0.2279(3) 0.0175(6) Uani 1 1 d . . . . .
C9 C 0.7098(4) 0.3778(4) 0.1974(3) 0.0242(7) Uani 1 1 d . . . . .
H9A H 0.715164 0.285773 0.167165 0.036 Uiso 1 1 calc R U . . .
H9B H 0.793034 0.392590 0.262719 0.036 Uiso 1 1 calc R U . . .
H9C H 0.707602 0.448422 0.142416 0.036 Uiso 1 1 calc R U . . .
C10 C 0.6139(3) 0.6255(3) 0.2690(3) 0.0165(6) Uani 1 1 d . . . . .
C11 C 0.7243(3) 0.6564(3) 0.3667(2) 0.0176(6) Uani 1 1 d . . . . .
C12 C 0.8012(3) 0.7781(3) 0.3725(3) 0.0210(6) Uani 1 1 d . . . . .
H12 H 0.876147 0.799302 0.438114 0.025 Uiso 1 1 calc R U . . .
C13 C 0.7707(4) 0.8697(3) 0.2842(3) 0.0229(7) Uani 1 1 d . . . . .
C14 C 0.6640(4) 0.8348(3) 0.1882(3) 0.0220(6) Uani 1 1 d . . . . .
H14 H 0.643872 0.895481 0.127112 0.026 Uiso 1 1 calc R U . . .
C15 C 0.5849(3) 0.7129(3) 0.1785(3) 0.0188(6) Uani 1 1 d . . . . .
C16 C 0.4713(4) 0.6778(4) 0.0717(3) 0.0277(7) Uani 1 1 d . . . . .
H16A H 0.448950 0.760044 0.024686 0.042 Uiso 1 1 calc R U . . .
H16B H 0.385568 0.646614 0.086241 0.042 Uiso 1 1 calc R U . . .
H16C H 0.505402 0.603891 0.034678 0.042 Uiso 1 1 calc R U . . .
C17 C 0.7600(4) 0.5587(4) 0.4628(3) 0.0233(7) Uani 1 1 d . . . . .
H17A H 0.831729 0.601149 0.525877 0.035 Uiso 1 1 calc R U . . .
H17B H 0.797457 0.472116 0.443612 0.035 Uiso 1 1 calc R U . . .
H17C H 0.674135 0.539206 0.481386 0.035 Uiso 1 1 calc R U . . .
C18 C 0.8512(4) 1.0037(5) 0.2952(3) 0.0344(9) Uani 1 1 d . . . . .
H18A H 0.839320 1.040980 0.222120 0.052 Uiso 1 1 calc R U . . .
H18B H 0.952318 0.987004 0.334072 0.052 Uiso 1 1 calc R U . . .
H18C H 0.814496 1.070270 0.336450 0.052 Uiso 1 1 calc R U . . .
C19 C 0.1749(3) 0.6077(3) 0.2147(2) 0.0184(6) Uani 1 1 d . . . . .
H19 H 0.148975 0.614127 0.133231 0.022 Uiso 1 1 calc R U . . .
C20 C 0.0526(3) 0.5761(4) 0.2561(3) 0.0217(6) Uani 1 1 d . . . . .
H20A H -0.013265 0.510889 0.204938 0.026 Uiso 1 1 calc R U . . .
H20B H -0.000259 0.662617 0.256985 0.026 Uiso 1 1 calc R U . . .
C21 C 0.1024(3) 0.5124(4) 0.3726(3) 0.0239(7) Uani 1 1 d . . . . .
H21A H 0.103952 0.585910 0.426435 0.029 Uiso 1 1 calc R U . . .
H21B H 0.032450 0.441737 0.377032 0.029 Uiso 1 1 calc R U . . .
C22 C 0.2484(3) 0.4458(3) 0.4041(2) 0.0202(6) Uani 1 1 d . . . . .
H22 H 0.249498 0.346080 0.425051 0.024 Uiso 1 1 calc R U . . .
C23 C 0.3743(3) 0.5145(3) 0.4557(2) 0.0210(6) Uani 1 1 d . . . . .
H23 H 0.449520 0.456091 0.507772 0.025 Uiso 1 1 calc R U . . .
C24 C 0.3875(4) 0.6682(4) 0.4810(3) 0.0258(7) Uani 1 1 d . . . . .
H24A H 0.488629 0.695693 0.501621 0.031 Uiso 1 1 calc R U . . .
H24B H 0.355045 0.687081 0.544289 0.031 Uiso 1 1 calc R U . . .
C25 C 0.2992(4) 0.7557(3) 0.3822(3) 0.0239(7) Uani 1 1 d . . . . .
H25A H 0.202152 0.768052 0.385774 0.029 Uiso 1 1 calc R U . . .
H25B H 0.342961 0.848430 0.386505 0.029 Uiso 1 1 calc R U . . .
C26 C 0.2898(3) 0.6892(3) 0.2740(3) 0.0187(6) Uani 1 1 d . . . . .
H26 H 0.332785 0.745134 0.227807 0.022 Uiso 1 1 calc R U . . .
 
loop_
 _atom_site_aniso_label
 _atom_site_aniso_U_11
 _atom_site_aniso_U_22
 _atom_site_aniso_U_33
 _atom_site_aniso_U_23
 _atom_site_aniso_U_13
 _atom_site_aniso_U_12
Ni1 0.0147(2) 0.0149(3) 0.0164(3) -0.00082(19) 0.00680(18) -0.00015(18)
O1 0.0212(10) 0.0156(10) 0.0297(12) -0.0043(9) 0.0128(9) -0.0015(9)
N1 0.0148(11) 0.0157(12) 0.0154(11) -0.0016(9) 0.0058(9) -0.0016(9)
N2 0.0170(11) 0.0171(13) 0.0160(10) 0.0000(10) 0.0060(9) -0.0016(10)
C1 0.0203(13) 0.0137(14) 0.0176(13) 0.0014(11) 0.0086(11) -0.0021(11)
C2 0.0186(14) 0.0200(15) 0.0221(14) -0.0022(12) 0.0065(12) -0.0046(12)
C3 0.0184(15) 0.0220(16) 0.0372(18) -0.0036(14) 0.0059(14) -0.0021(12)
C4 0.0242(14) 0.0210(16) 0.0440(18) -0.0067(16) 0.0081(13) -0.0051(15)
C5 0.0283(17) 0.044(2) 0.0208(16) -0.0013(15) 0.0062(13) -0.0051(16)
C6 0.0195(14) 0.0160(15) 0.0287(16) 0.0002(12) 0.0097(13) -0.0021(12)
C7 0.0185(14) 0.0173(14) 0.0162(13) -0.0003(11) 0.0067(11) 0.0011(11)
C8 0.0188(14) 0.0169(14) 0.0187(14) 0.0003(11) 0.0089(12) -0.0009(11)
C9 0.0219(15) 0.0242(16) 0.0308(17) -0.0043(13) 0.0146(14) -0.0014(13)
C10 0.0166(13) 0.0158(14) 0.0197(14) -0.0020(11) 0.0095(12) -0.0015(11)
C11 0.0149(13) 0.0198(14) 0.0200(13) -0.0031(12) 0.0083(11) -0.0009(11)
C12 0.0176(14) 0.0227(15) 0.0251(15) -0.0063(12) 0.0102(12) -0.0029(12)
C13 0.0214(15) 0.0183(15) 0.0342(17) -0.0026(13) 0.0164(13) -0.0021(12)
C14 0.0251(15) 0.0177(15) 0.0296(15) 0.0063(13) 0.0176(13) 0.0021(13)
C15 0.0190(14) 0.0200(14) 0.0196(14) 0.0009(12) 0.0093(12) 0.0005(12)
C16 0.0283(17) 0.0371(19) 0.0166(14) 0.0025(14) 0.0058(13) -0.0033(15)
C17 0.0187(14) 0.0295(18) 0.0206(15) 0.0016(13) 0.0049(12) -0.0014(12)
C18 0.0314(18) 0.024(2) 0.051(2) 0.0006(15) 0.0176(17) -0.0098(14)
C19 0.0187(13) 0.0189(16) 0.0174(14) 0.0030(11) 0.0058(11) 0.0035(12)
C20 0.0160(13) 0.0262(16) 0.0230(15) 0.0009(13) 0.0067(12) 0.0037(12)
C21 0.0202(14) 0.033(2) 0.0231(14) 0.0019(13) 0.0128(12) 0.0015(13)
C22 0.0243(15) 0.0214(15) 0.0186(13) 0.0027(11) 0.0121(12) 0.0028(12)
C23 0.0238(14) 0.0261(17) 0.0136(12) 0.0010(11) 0.0070(11) 0.0031(12)
C24 0.0254(16) 0.0292(17) 0.0201(15) -0.0074(13) 0.0037(13) 0.0041(14)
C25 0.0267(16) 0.0206(16) 0.0253(16) -0.0037(13) 0.0095(13) -0.0007(12)
C26 0.0224(15) 0.0139(13) 0.0214(14) -0.0002(11) 0.0092(12) 0.0013(11)
 
_geom_special_details
;
 All esds (except the esd in the dihedral angle between two l.s. planes)
 are estimated using the full covariance matrix.  The cell esds are taken
 into account individually in the estimation of esds in distances, angles
 and torsion angles; correlations between esds in cell parameters are only
 used when they are defined by crystal symmetry.  An approximate (isotropic)
 treatment of cell esds is used for estimating esds involving l.s. planes.
;
 
loop_
 _geom_bond_atom_site_label_1
 _geom_bond_atom_site_label_2
 _geom_bond_distance
 _geom_bond_site_symmetry_2
 _geom_bond_publ_flag
Ni1 N2 1.950(2) . ?
Ni1 N1 1.989(3) . ?
Ni1 C26 2.054(3) . ?
Ni1 C23 2.069(3) . ?
Ni1 C22 2.069(3) . ?
Ni1 C19 2.087(3) . ?
O1 C7 1.364(4) . ?
O1 C6 1.449(4) . ?
N1 C7 1.312(4) . ?
N1 C1 1.488(4) . ?
N2 C8 1.338(4) . ?
N2 C10 1.429(4) . ?
C1 C6 1.534(4) . ?
C1 C2 1.556(4) . ?
C1 H1 1.0000 . ?
C2 C3 1.522(5) . ?
C2 C5 1.532(5) . ?
C2 C4 1.542(5) . ?
C3 H3A 0.9800 . ?
C3 H3B 0.9800 . ?
C3 H3C 0.9800 . ?
C4 H4A 0.9800 . ?
C4 H4B 0.9800 . ?
C4 H4C 0.9800 . ?
C5 H5A 0.9800 . ?
C5 H5B 0.9800 . ?
C5 H5C 0.9800 . ?
C6 H6A 0.9900 . ?
C6 H6B 0.9900 . ?
C7 C8 1.410(4) . ?
C8 C9 1.493(5) . ?
C9 H9A 0.9800 . ?
C9 H9B 0.9800 . ?
C9 H9C 0.9800 . ?
C10 C15 1.393(4) . ?
C10 C11 1.407(4) . ?
C11 C12 1.391(4) . ?
C11 C17 1.506(4) . ?
C12 C13 1.396(5) . ?
C12 H12 0.9500 . ?
C13 C14 1.384(5) . ?
C13 C18 1.504(5) . ?
C14 C15 1.400(5) . ?
C14 H14 0.9500 . ?
C15 C16 1.508(4) . ?
C16 H16A 0.9800 . ?
C16 H16B 0.9800 . ?
C16 H16C 0.9800 . ?
C17 H17A 0.9800 . ?
C17 H17B 0.9800 . ?
C17 H17C 0.9800 . ?
C18 H18A 0.9800 . ?
C18 H18B 0.9800 . ?
C18 H18C 0.9800 . ?
C19 C26 1.393(5) . ?
C19 C20 1.513(4) . ?
C19 H19 1.0000 . ?
C20 C21 1.549(4) . ?
C20 H20A 0.9900 . ?
C20 H20B 0.9900 . ?
C21 C22 1.519(4) . ?
C21 H21A 0.9900 . ?
C21 H21B 0.9900 . ?
C22 C23 1.382(5) . ?
C22 H22 1.0000 . ?
C23 C24 1.517(5) . ?
C23 H23 1.0000 . ?
C24 C25 1.542(5) . ?
C24 H24A 0.9900 . ?
C24 H24B 0.9900 . ?
C25 C26 1.513(4) . ?
C25 H25A 0.9900 . ?
C25 H25B 0.9900 . ?
C26 H26 1.0000 . ?
 
loop_
 _geom_angle_atom_site_label_1
 _geom_angle_atom_site_label_2
 _geom_angle_atom_site_label_3
 _geom_angle
 _geom_angle_site_symmetry_1
 _geom_angle_site_symmetry_3
 _geom_angle_publ_flag
N2 Ni1 N1 81.54(11) . . ?
N2 Ni1 C26 99.13(12) . . ?
N1 Ni1 C26 154.62(12) . . ?
N2 Ni1 C23 112.60(12) . . ?
N1 Ni1 C23 118.34(12) . . ?
C26 Ni1 C23 85.06(13) . . ?
N2 Ni1 C22 147.97(11) . . ?
N1 Ni1 C22 99.50(12) . . ?
C26 Ni1 C22 93.17(13) . . ?
C23 Ni1 C22 39.01(13) . . ?
N2 Ni1 C19 123.11(11) . . ?
N1 Ni1 C19 120.06(12) . . ?
C26 Ni1 C19 39.30(13) . . ?
C23 Ni1 C19 101.69(12) . . ?
C22 Ni1 C19 84.33(12) . . ?
C7 O1 C6 104.5(2) . . ?
C7 N1 C1 106.2(2) . . ?
C7 N1 Ni1 110.3(2) . . ?
C1 N1 Ni1 142.78(19) . . ?
C8 N2 C10 116.7(2) . . ?
C8 N2 Ni1 115.7(2) . . ?
C10 N2 Ni1 127.4(2) . . ?
N1 C1 C6 102.9(2) . . ?
N1 C1 C2 112.4(2) . . ?
C6 C1 C2 114.5(3) . . ?
N1 C1 H1 108.9 . . ?
C6 C1 H1 108.9 . . ?
C2 C1 H1 108.9 . . ?
C3 C2 C5 109.3(3) . . ?
C3 C2 C4 109.0(3) . . ?
C5 C2 C4 110.1(3) . . ?
C3 C2 C1 109.2(3) . . ?
C5 C2 C1 110.5(3) . . ?
C4 C2 C1 108.7(3) . . ?
C2 C3 H3A 109.5 . . ?
C2 C3 H3B 109.5 . . ?
H3A C3 H3B 109.5 . . ?
C2 C3 H3C 109.5 . . ?
H3A C3 H3C 109.5 . . ?
H3B C3 H3C 109.5 . . ?
C2 C4 H4A 109.5 . . ?
C2 C4 H4B 109.5 . . ?
H4A C4 H4B 109.5 . . ?
C2 C4 H4C 109.5 . . ?
H4A C4 H4C 109.5 . . ?
H4B C4 H4C 109.5 . . ?
C2 C5 H5A 109.5 . . ?
C2 C5 H5B 109.5 . . ?
H5A C5 H5B 109.5 . . ?
C2 C5 H5C 109.5 . . ?
H5A C5 H5C 109.5 . . ?
H5B C5 H5C 109.5 . . ?
O1 C6 C1 105.4(2) . . ?
O1 C6 H6A 110.7 . . ?
C1 C6 H6A 110.7 . . ?
O1 C6 H6B 110.7 . . ?
C1 C6 H6B 110.7 . . ?
H6A C6 H6B 108.8 . . ?
N1 C7 O1 117.9(3) . . ?
N1 C7 C8 120.6(3) . . ?
O1 C7 C8 121.6(3) . . ?
N2 C8 C7 111.5(3) . . ?
N2 C8 C9 125.2(3) . . ?
C7 C8 C9 123.3(3) . . ?
C8 C9 H9A 109.5 . . ?
C8 C9 H9B 109.5 . . ?
H9A C9 H9B 109.5 . . ?
C8 C9 H9C 109.5 . . ?
H9A C9 H9C 109.5 . . ?
H9B C9 H9C 109.5 . . ?
C15 C10 C11 120.6(3) . . ?
C15 C10 N2 120.4(3) . . ?
C11 C10 N2 119.0(3) . . ?
C12 C11 C10 118.8(3) . . ?
C12 C11 C17 120.5(3) . . ?
C10 C11 C17 120.6(3) . . ?
C11 C12 C13 121.6(3) . . ?
C11 C12 H12 119.2 . . ?
C13 C12 H12 119.2 . . ?
C14 C13 C12 118.3(3) . . ?
C14 C13 C18 121.5(3) . . ?
C12 C13 C18 120.2(3) . . ?
C13 C14 C15 122.0(3) . . ?
C13 C14 H14 119.0 . . ?
C15 C14 H14 119.0 . . ?
C10 C15 C14 118.6(3) . . ?
C10 C15 C16 121.2(3) . . ?
C14 C15 C16 120.2(3) . . ?
C15 C16 H16A 109.5 . . ?
C15 C16 H16B 109.5 . . ?
H16A C16 H16B 109.5 . . ?
C15 C16 H16C 109.5 . . ?
H16A C16 H16C 109.5 . . ?
H16B C16 H16C 109.5 . . ?
C11 C17 H17A 109.5 . . ?
C11 C17 H17B 109.5 . . ?
H17A C17 H17B 109.5 . . ?
C11 C17 H17C 109.5 . . ?
H17A C17 H17C 109.5 . . ?
H17B C17 H17C 109.5 . . ?
C13 C18 H18A 109.5 . . ?
C13 C18 H18B 109.5 . . ?
H18A C18 H18B 109.5 . . ?
C13 C18 H18C 109.5 . . ?
H18A C18 H18C 109.5 . . ?
H18B C18 H18C 109.5 . . ?
C26 C19 C20 122.1(3) . . ?
C26 C19 Ni1 69.06(18) . . ?
C20 C19 Ni1 111.7(2) . . ?
C26 C19 H19 115.2 . . ?
C20 C19 H19 115.2 . . ?
Ni1 C19 H19 115.2 . . ?
C19 C20 C21 112.7(3) . . ?
C19 C20 H20A 109.1 . . ?
C21 C20 H20A 109.1 . . ?
C19 C20 H20B 109.1 . . ?
C21 C20 H20B 109.1 . . ?
H20A C20 H20B 107.8 . . ?
C22 C21 C20 113.6(2) . . ?
C22 C21 H21A 108.8 . . ?
C20 C21 H21A 108.8 . . ?
C22 C21 H21B 108.8 . . ?
C20 C21 H21B 108.8 . . ?
H21A C21 H21B 107.7 . . ?
C23 C22 C21 124.3(3) . . ?
C23 C22 Ni1 70.48(18) . . ?
C21 C22 Ni1 112.9(2) . . ?
C23 C22 H22 113.8 . . ?
C21 C22 H22 113.8 . . ?
Ni1 C22 H22 113.8 . . ?
C22 C23 C24 125.1(3) . . ?
C22 C23 Ni1 70.51(17) . . ?
C24 C23 Ni1 108.9(2) . . ?
C22 C23 H23 114.5 . . ?
C24 C23 H23 114.5 . . ?
Ni1 C23 H23 114.5 . . ?
C23 C24 C25 111.9(3) . . ?
C23 C24 H24A 109.2 . . ?
C25 C24 H24A 109.2 . . ?
C23 C24 H24B 109.2 . . ?
C25 C24 H24B 109.2 . . ?
H24A C24 H24B 107.9 . . ?
C26 C25 C24 112.1(3) . . ?
C26 C25 H25A 109.2 . . ?
C24 C25 H25A 109.2 . . ?
C26 C25 H25B 109.2 . . ?
C24 C25 H25B 109.2 . . ?
H25A C25 H25B 107.9 . . ?
C19 C26 C25 122.6(3) . . ?
C19 C26 Ni1 71.63(18) . . ?
C25 C26 Ni1 112.1(2) . . ?
C19 C26 H26 114.4 . . ?
C25 C26 H26 114.4 . . ?
Ni1 C26 H26 114.4 . . ?
 
_refine_diff_density_max    0.890
_refine_diff_density_min   -0.560
_refine_diff_density_rms    0.154

_shelx_res_file
;
TITL cu_ESS1120_Hunter in P2(1)
    cu_ESS1120_Hunter.res
    created by SHELXL-2018/3 at 17:22:08 on 27-Aug-2024
REM Old TITL cu_ESS1120_Hunter in P2(1)
REM SHELXT solution in P2(1): R1 0.077, Rweak 0.029, Alpha 0.004
REM <I/s>   0.831 for    6 systematic absences,  Orientation as input
REM Flack x =  0.176 ( 0.008 ) from  1976 Parsons' quotients
REM Formula found by SHELXT:  C26 N Ni O2
CELL  1.54178   9.9627   9.6608  12.9145   90.000  109.163   90.000
ZERR    2.000   0.0004   0.0004   0.0006    0.000    0.002    0.000
LATT -1
SYMM -X, 1/2+Y, -Z
SFAC C H N NI O
UNIT 52 76 4 2 2
TEMP -143.150
SIZE 0.05 0.12 0.27
L.S. 10
BOND $H
LIST 4
ACTA
FMAP 2
PLAN 20
WGHT    0.077400    0.329400
FVAR       0.21850
NI1   4    0.352209    0.485470    0.292224    11.00000    0.01465    0.01494 =
         0.01642   -0.00082    0.00680   -0.00015
O1    5    0.519814    0.144562    0.200249    11.00000    0.02122    0.01559 =
         0.02972   -0.00432    0.01282   -0.00148
N1    3    0.364532    0.293692    0.239937    11.00000    0.01477    0.01567 =
         0.01537   -0.00157    0.00584   -0.00156
N2    3    0.531963    0.502750    0.263717    11.00000    0.01701    0.01712 =
         0.01600    0.00001    0.00598   -0.00162
C1    1    0.295803    0.155109    0.227678    11.00000    0.02034    0.01371 =
         0.01763    0.00138    0.00865   -0.00209
AFIX  13
H1    2    0.270125    0.134728    0.294750    11.00000   -1.20000
AFIX   0
C2    1    0.159338    0.146649    0.125362    11.00000    0.01858    0.01999 =
         0.02214   -0.00225    0.00651   -0.00457
C3    1    0.048515    0.246208    0.140033    11.00000    0.01837    0.02203 =
         0.03718   -0.00363    0.00587   -0.00205
AFIX 137
H3A   2   -0.038852    0.238835    0.076984    11.00000   -1.50000
H3B   2    0.084882    0.341120    0.145352    11.00000   -1.50000
H3C   2    0.028173    0.222762    0.207207    11.00000   -1.50000
AFIX   0
C4    1    0.100439   -0.002155    0.115829    11.00000    0.02420    0.02097 =
         0.04396   -0.00674    0.00812   -0.00509
AFIX 137
H4A   2    0.005426   -0.004751    0.060767    11.00000   -1.50000
H4B   2    0.094785   -0.031623    0.186892    11.00000   -1.50000
H4C   2    0.163680   -0.064645    0.093771    11.00000   -1.50000
AFIX   0
C5    1    0.192925    0.185243    0.021409    11.00000    0.02825    0.04373 =
         0.02075   -0.00129    0.00616   -0.00514
AFIX 137
H5A   2    0.104934    0.185545   -0.041458    11.00000   -1.50000
H5B   2    0.259142    0.117390    0.008959    11.00000   -1.50000
H5C   2    0.236179    0.277477    0.030246    11.00000   -1.50000
AFIX   0
C6    1    0.415624    0.057180    0.224463    11.00000    0.01954    0.01603 =
         0.02866    0.00016    0.00969   -0.00208
AFIX  23
H6A   2    0.457827    0.010277    0.295975    11.00000   -1.20000
H6B   2    0.379329   -0.013958    0.166846    11.00000   -1.20000
AFIX   0
C7    1    0.485305    0.275610    0.221609    11.00000    0.01852    0.01728 =
         0.01623   -0.00026    0.00671    0.00105
C8    1    0.577868    0.388031    0.227899    11.00000    0.01882    0.01687 =
         0.01871    0.00033    0.00888   -0.00090
C9    1    0.709752    0.377827    0.197431    11.00000    0.02186    0.02416 =
         0.03080   -0.00427    0.01457   -0.00145
AFIX 137
H9A   2    0.715164    0.285773    0.167165    11.00000   -1.50000
H9B   2    0.793034    0.392590    0.262719    11.00000   -1.50000
H9C   2    0.707602    0.448422    0.142416    11.00000   -1.50000
AFIX   0
C10   1    0.613891    0.625532    0.268956    11.00000    0.01662    0.01576 =
         0.01971   -0.00199    0.00952   -0.00150
C11   1    0.724313    0.656416    0.366673    11.00000    0.01486    0.01983 =
         0.01999   -0.00310    0.00833   -0.00088
C12   1    0.801177    0.778082    0.372495    11.00000    0.01756    0.02269 =
         0.02511   -0.00631    0.01020   -0.00286
AFIX  43
H12   2    0.876147    0.799302    0.438114    11.00000   -1.20000
AFIX   0
C13   1    0.770746    0.869730    0.284187    11.00000    0.02138    0.01832 =
         0.03421   -0.00264    0.01636   -0.00210
C14   1    0.664037    0.834842    0.188232    11.00000    0.02505    0.01769 =
         0.02960    0.00627    0.01758    0.00212
AFIX  43
H14   2    0.643872    0.895481    0.127112    11.00000   -1.20000
AFIX   0
C15   1    0.584883    0.712932    0.178459    11.00000    0.01905    0.02004 =
         0.01959    0.00092    0.00930    0.00051
C16   1    0.471256    0.677795    0.071669    11.00000    0.02832    0.03706 =
         0.01658    0.00246    0.00581   -0.00326
AFIX 137
H16A  2    0.448950    0.760044    0.024686    11.00000   -1.50000
H16B  2    0.385568    0.646614    0.086241    11.00000   -1.50000
H16C  2    0.505402    0.603891    0.034678    11.00000   -1.50000
AFIX   0
C17   1    0.760028    0.558686    0.462781    11.00000    0.01870    0.02947 =
         0.02059    0.00163    0.00488   -0.00135
AFIX 137
H17A  2    0.831729    0.601149    0.525877    11.00000   -1.50000
H17B  2    0.797457    0.472116    0.443612    11.00000   -1.50000
H17C  2    0.674135    0.539206    0.481386    11.00000   -1.50000
AFIX   0
C18   1    0.851233    1.003665    0.295164    11.00000    0.03139    0.02371 =
         0.05100    0.00064    0.01759   -0.00982
AFIX 137
H18A  2    0.839320    1.040980    0.222120    11.00000   -1.50000
H18B  2    0.952318    0.987004    0.334072    11.00000   -1.50000
H18C  2    0.814496    1.070270    0.336450    11.00000   -1.50000
AFIX   0
C19   1    0.174867    0.607709    0.214732    11.00000    0.01865    0.01889 =
         0.01742    0.00303    0.00580    0.00350
AFIX  13
H19   2    0.148975    0.614127    0.133231    11.00000   -1.20000
AFIX   0
C20   1    0.052628    0.576101    0.256140    11.00000    0.01596    0.02615 =
         0.02303    0.00094    0.00666    0.00369
AFIX  23
H20A  2   -0.013265    0.510889    0.204938    11.00000   -1.20000
H20B  2   -0.000259    0.662617    0.256985    11.00000   -1.20000
AFIX   0
C21   1    0.102355    0.512392    0.372640    11.00000    0.02017    0.03263 =
         0.02312    0.00193    0.01283    0.00147
AFIX  23
H21A  2    0.103952    0.585910    0.426435    11.00000   -1.20000
H21B  2    0.032450    0.441737    0.377032    11.00000   -1.20000
AFIX   0
C22   1    0.248429    0.445811    0.404059    11.00000    0.02428    0.02145 =
         0.01860    0.00267    0.01211    0.00281
AFIX  13
H22   2    0.249498    0.346080    0.425051    11.00000   -1.20000
AFIX   0
C23   1    0.374345    0.514463    0.455745    11.00000    0.02378    0.02611 =
         0.01364    0.00095    0.00703    0.00309
AFIX  13
H23   2    0.449520    0.456091    0.507772    11.00000   -1.20000
AFIX   0
C24   1    0.387521    0.668179    0.480984    11.00000    0.02538    0.02920 =
         0.02015   -0.00744    0.00366    0.00412
AFIX  23
H24A  2    0.488629    0.695693    0.501621    11.00000   -1.20000
H24B  2    0.355045    0.687081    0.544289    11.00000   -1.20000
AFIX   0
C25   1    0.299191    0.755690    0.382224    11.00000    0.02666    0.02064 =
         0.02526   -0.00373    0.00953   -0.00065
AFIX  23
H25A  2    0.202152    0.768052    0.385774    11.00000   -1.20000
H25B  2    0.342961    0.848430    0.386505    11.00000   -1.20000
AFIX   0
C26   1    0.289769    0.689190    0.274027    11.00000    0.02239    0.01386 =
         0.02141   -0.00020    0.00917    0.00126
AFIX  13
H26   2    0.332785    0.745134    0.227807    11.00000   -1.20000
AFIX   0
HKLF 4


REM  cu_ESS1120_Hunter in P2(1)
REM wR2 = 0.115419, GooF = S = 1.13251, Restrained GooF = 1.13239 for all data
REM R1 = 0.043844 for 4615 Fo > 4sig(Fo) and 0.044620 for all 4725 data
REM 278 parameters refined using 1 restraints

END

WGHT      0.0774      0.3293

REM Highest difference peak  0.890,  deepest hole -0.560,  1-sigma level  0.154
Q1    1   0.3539  0.5613  0.3390  11.00000  0.05    0.89
Q2    1   0.3037  0.4849  0.3516  11.00000  0.05    0.78
Q3    1   0.3526  0.4129  0.3396  11.00000  0.05    0.71
Q4    1   0.3222  0.6947  0.4160  11.00000  0.05    0.61
Q5    1   0.3045  0.7425  0.3303  11.00000  0.05    0.61
Q6    1   0.3535  0.5576  0.2512  11.00000  0.05    0.59
Q7    1   0.3550  0.6788  0.3498  11.00000  0.05    0.56
Q8    1   0.3846  0.4839  0.2209  11.00000  0.05    0.54
Q9    1   0.3565  0.4098  0.2531  11.00000  0.05    0.54
Q10   1   0.2830  0.5539  0.3619  11.00000  0.05    0.52
Q11   1   0.3613  0.5780  0.4340  11.00000  0.05    0.50
Q12   1   0.4036  0.2623  0.1836  11.00000  0.05    0.49
Q13   1   0.5679  0.1212  0.0961  11.00000  0.05    0.49
Q14   1   0.6171  1.0583  0.0840  11.00000  0.05    0.48
Q15   1   0.1813  0.1621  0.0854  11.00000  0.05    0.48
Q16   1   0.7353  0.6111  0.4227  11.00000  0.05    0.47
Q17   1   0.3659  0.1017  0.2171  11.00000  0.05    0.47
Q18   1   0.3802  0.2511  0.2373  11.00000  0.05    0.46
Q19   1   0.3546  0.1598  0.1707  11.00000  0.05    0.46
Q20   1   0.3525  0.6174 -0.0633  11.00000  0.05    0.46
;
_shelx_res_checksum   81323

_shelx_hkl_file
;
  -1   0   0 1000.00   59.54
  -2   0   0  149.46    9.30
   3   0   0   33.20    2.22
   3   0   0   32.97    2.26
  -4   0   0   27.18    1.73
   4   0   0   28.79    1.74
   4   0   0   30.15    1.75
  -5   0   0    1.43    1.23
  -5   0   0    0.34    0.09
  -5   0   0    0.07    0.12
   5   0   0    0.48    0.20
   5   0   0    0.25    0.11
   5   0   0    0.26    0.09
  -5   0   0    0.24    0.22
   5   0   0    0.51    0.14
   6   0   0   19.73    1.20
  -6   0   0   20.50    3.02
   6   0   0   20.76    1.24
  -6   0   0   20.27    1.23
  -6   0   0   16.48    1.32
   6   0   0   18.14    1.21
  -6   0   0   17.95    1.20
   6   0   0   20.18    1.24
   7   0   0   37.58    2.16
   7   0   0   35.26    2.12
  -7   0   0   37.22    4.41
   7   0   0   35.34    2.12
  -7   0   0   34.18    2.17
  -7   0   0   32.29    2.18
  -7   0   0   37.75    2.15
  -7   0   0   30.86    2.24
   7   0   0   35.76    2.16
   7   0   0   36.38    2.12
   8   0   0    5.94    0.42
   8   0   0    5.39    0.45
  -8   0   0    4.99    2.67
   8   0   0    5.72    0.42
   8   0   0    5.38    0.43
  -8   0   0    5.29    0.48
  -8   0   0    4.82    0.50
  -8   0   0    4.80    0.72
   8   0   0    5.44    0.39
  -9   0   0    0.67    3.19
  -9   0   0    4.32    0.60
   9   0   0    4.69    0.33
   9   0   0    3.99    0.38
   9   0   0    4.48    0.34
   9   0   0    4.89    0.34
   9   0   0    3.71    0.45
  -9   0   0    4.59    0.55
  -9   0   0    4.26    0.46
  10   0   0    2.27    0.20
  10   0   0    2.19    0.20
  10   0   0    1.93    0.25
 -10   0   0    2.14    0.37
  10   0   0    2.41    0.19
 -11   0   0    4.14    0.49
  11   0   0    3.32    0.23
 -11   0   0    3.42    0.42
   0  -1   0    0.04    0.02
   0  -1   0    0.02    0.03
   0  -1   0    0.07    0.03
   0  -1   0    0.04    0.02
  -1   1   0  175.38   10.61
   2  -1   0   17.17    1.10
  -2   1   0   19.66    1.69
   2   1   0   17.68    1.12
   2   1   0   18.99    1.10
  -3  -1   0   26.52    1.59
   3  -1   0   25.98    1.59
   3   1   0   25.36    1.59
   3   1   0   24.02    1.59
   3   1   0   28.57    1.62
  -3   1   0   26.54    2.32
  -3   1   0   27.63    1.58
   4  -1   0   45.04    2.69
   4  -1   0   42.70    2.70
  -4  -1   0   45.00    2.69
  -4   1   0   47.35    3.67
   4   1   0   45.25    2.70
  -4   1   0   45.05    2.68
  -5  -1   0   92.26    6.11
  -5  -1   0  108.59    6.06
   5  -1   0  105.27    6.06
  -5   1   0   92.80    6.13
   5   1   0  108.00    6.05
  -5   1   0  100.78    6.05
   5   1   0  103.17    6.06
  -6  -1   0   86.03    5.32
   6  -1   0   92.08    5.31
   6  -1   0   98.81    5.36
   6  -1   0   83.74    5.31
  -6  -1   0   95.20    5.33
   6   1   0   85.34    5.31
   6   1   0   87.60    5.34
  -6   1   0   96.01    5.36
  -6   1   0   85.04    5.36
  -6   1   0   79.02    5.40
   6   1   0   83.12    5.31
   6   1   0   88.90    5.31
  -6   1   0   94.19    6.79
   6   1   0   92.93    5.34
  -7  -1   0    5.28    0.61
  -7  -1   0    6.25    0.45
  -7  -1   0    6.24    2.54
   7  -1   0    5.67    0.40
   7  -1   0    5.59    0.40
  -7  -1   0    5.26    0.41
   7  -1   0    6.36    0.46
  -7  -1   0    5.02    0.49
   7  -1   0    5.21    0.39
   7  -1   0    6.01    0.44
  -7   1   0    5.28    0.66
  -7   1   0    6.19    0.53
   7   1   0    6.54    0.46
   7   1   0    5.90    0.39
  -7   1   0    3.89    2.22
  -7   1   0    5.83    0.64
  -7   1   0    5.68    0.50
   7   1   0    6.03    0.41
   7   1   0    5.52    0.45
  -7   1   0    6.10    0.44
   7   1   0    5.91    0.40
  -8  -1   0   29.15    2.04
   8  -1   0   35.45    1.99
   8  -1   0   34.90    2.03
   8  -1   0   33.27    2.03
   8  -1   0   34.60    1.99
  -8  -1   0   30.22    2.14
  -8  -1   0   32.68    5.42
   8  -1   0   32.54    2.00
   8   1   0   31.37    2.03
  -8   1   0   31.62    2.06
  -8   1   0   32.55    2.16
  -8   1   0   34.53    4.90
   8   1   0   34.15    1.99
   8   1   0   35.26    1.99
  -8   1   0   29.55    2.13
   8   1   0   34.06    2.03
  -8   1   0   32.98    2.06
   9  -1   0   27.69    1.92
   9  -1   0   32.53    1.88
   9  -1   0   29.78    1.92
  -9  -1   0   28.33    2.02
   9  -1   0   30.61    1.88
  -9   1   0   32.60    2.01
   9   1   0   34.50    1.91
  -9   1   0   29.38    1.97
  -9   1   0   29.26    2.02
   9   1   0   31.63    1.88
   9   1   0   31.84    1.89
  -9   1   0   31.52    2.37
   9   1   0   34.24    1.95
  -9   1   0   29.68    4.44
  10  -1   0    2.05    0.18
 -10  -1   0    1.43    0.31
  10  -1   0    2.04    0.21
  10  -1   0    2.13    0.19
  10   1   0    1.99    0.17
 -10   1   0    1.79    0.28
 -10   1   0    2.16    0.43
  10   1   0    1.56    0.23
  10   1   0    2.07    0.18
  10   1   0    1.97    0.19
 -10   1   0    2.31    0.39
  11  -1   0    4.92    0.34
  11  -1   0    5.87    0.34
 -11   1   0    5.75    0.57
 -11   1   0    5.02    0.52
  11   1   0    5.08    0.36
  11   1   0    5.17    0.33
   0   2   0  229.01   13.82
  -1  -2   0    4.32    0.30
   1  -2   0    3.75    0.26
  -1   2   0    4.95    0.71
   1   2   0    4.11    0.27
   1   2   0    4.37    0.27
   1   2   0    4.03    0.27
  -2  -2   0   19.04    1.12
   2   2   0   18.22    1.11
  -2   2   0   19.80    1.71
   2   2   0   17.14    1.11
  -3  -2   0   53.10    3.09
  -3  -2   0   49.50    3.09
   3  -2   0   53.48    3.08
   3   2   0   47.92    3.09
   3   2   0   50.51    3.10
  -3   2   0   56.52    3.82
  -4  -2   0   85.56    5.58
   4   2   0  101.19    5.58
   5  -2   0    0.40    0.21
   5  -2   0    0.21    0.14
  -5  -2   0    0.26    0.18
   5  -2   0    0.19    0.09
  -5  -2   0    0.16    0.14
  -5  -2   0    0.21    0.13
  -5  -2   0   -0.59    1.58
  -5  -2   0    0.16    0.13
  -5  -2   0    0.00    0.10
  -5   2   0    0.07    0.09
  -5   2   0   -0.59    1.19
   5   2   0    0.27    0.12
   5   2   0    0.50    0.20
  -5   2   0    0.05    0.27
   5   2   0    0.28    0.07
   5   2   0    0.13    0.11
   5   2   0    0.15    0.08
  -6  -2   0   -1.30    2.00
  -6  -2   0    0.28    0.16
   6  -2   0    0.55    0.09
   6  -2   0    0.58    0.12
  -6  -2   0    0.56    0.14
  -6  -2   0    0.68    0.16
  -6  -2   0    0.56    0.30
   6  -2   0    0.48    0.15
   6  -2   0    0.46    0.09
  -6   2   0    0.65    0.30
  -6   2   0    1.18    1.62
  -6   2   0    0.95    0.22
  -6   2   0    0.88    0.30
  -6   2   0    0.97    0.32
  -6   2   0    0.38    0.12
  -7  -2   0   18.04    1.31
   7  -2   0   17.71    1.17
  -7  -2   0   20.51    3.51
   7  -2   0   18.95    1.18
   7  -2   0   21.08    1.23
   7  -2   0   20.29    1.21
   7  -2   0   20.87    1.18
   7   2   0   18.43    1.22
  -7   2   0   17.91    3.13
  -7   2   0   18.03    1.36
   7   2   0   18.65    1.18
  -7   2   0   18.33    1.37
  -7   2   0   19.25    1.26
   7   2   0   19.37    1.22
   7   2   0   18.82    1.18
  -7   2   0   18.77    1.26
   7   2   0   19.22    1.17
  -7   2   0   20.21    1.20
   8  -2   0   14.08    0.92
   8  -2   0   15.65    0.90
   8  -2   0   13.84    0.93
  -8  -2   0   12.53    0.89
  -8  -2   0    8.70    3.56
   8  -2   0   14.88    0.89
  -8  -2   0   13.88    1.11
   8   2   0   14.44    0.88
  -8   2   0   15.00    0.98
  -8   2   0   12.53    1.09
   8   2   0   14.60    0.92
  -8   2   0   14.35    3.15
  -8   2   0   13.96    0.98
   8   2   0   14.66    0.93
  -8   2   0   14.55    1.17
   8   2   0   13.03    0.94
   9  -2   0   38.16    2.19
   9  -2   0   39.48    2.21
  -9  -2   0   33.94    2.32
   9   2   0   36.03    2.19
  -9   2   0   29.30    4.44
  -9   2   0   37.60    2.39
  -9   2   0   38.64    2.57
   9   2   0   35.40    2.18
  -9   2   0   33.89    2.26
   9   2   0   35.56    2.22
   9   2   0   35.58    2.19
  10  -2   0   23.05    1.31
  10  -2   0   22.11    1.31
 -10  -2   0   19.64    1.42
 -10   2   0   18.92    1.49
  10   2   0   20.60    1.31
  10   2   0   23.40    1.38
  10   2   0   20.79    1.29
 -10   2   0   23.48    1.52
  11  -2   0    3.49    0.26
  11  -2   0    4.06    0.26
 -11  -2   0    3.53    0.38
  11   2   0    3.93    0.26
 -11   2   0    4.15    0.50
 -11   2   0    3.79    0.56
   0  -3   0   -0.01    0.08
   0  -3   0   -0.03    0.08
   0   3   0    0.00    0.03
   0   3   0   -0.38    0.44
  -1  -3   0   71.89    4.18
  -1  -3   0   72.72    4.19
  -1   3   0   72.71    4.55
   1   3   0   63.55    4.18
   2   3   0   43.96    2.62
   2   3   0   44.61    2.62
   2   3   0   42.68    2.63
  -2   3   0   44.19    3.13
  -3  -3   0   44.40    2.75
   3   3   0   46.23    2.74
   3   3   0   43.17    2.74
   3   3   0   45.85    2.73
  -4  -3   0   36.02    2.38
  -4  -3   0   38.09    2.38
   4  -3   0   41.60    2.36
   4   3   0   37.42    2.37
   4   3   0   40.69    2.34
   4   3   0   39.92    2.35
  -4   3   0   38.25    3.42
   4   3   0   40.71    2.36
  -5  -3   0   75.80    4.19
  -5  -3   0   60.56    4.20
   5  -3   0   71.37    4.16
  -5  -3   0   68.02    4.22
   5   3   0   73.09    4.16
  -5   3   0   63.99    4.27
   5   3   0   71.13    4.17
   5   3   0   69.66    4.20
  -5   3   0   73.53    5.57
   5   3   0   72.08    4.19
   6  -3   0   11.58    0.77
  -6  -3   0   19.43    3.46
   6  -3   0   12.06    0.79
  -6  -3   0   11.13    0.81
  -6   3   0   13.29    0.80
   6   3   0   12.43    0.77
  -6   3   0   12.96    0.87
  -6   3   0   12.13    1.02
   6   3   0   12.47    0.91
   6   3   0   12.53    0.81
  -6   3   0   12.23    0.98
   6   3   0   12.05    0.78
  -6   3   0   13.36    0.88
   6   3   0   12.01    0.77
  -7  -3   0    9.78    0.71
   7  -3   0   10.66    0.67
   7  -3   0   10.75    0.70
   7  -3   0    9.73    0.67
  -7  -3   0   17.70    3.94
  -7  -3   0    9.90    0.85
  -7   3   0   12.09    1.59
   7   3   0   10.08    0.73
   7   3   0   12.23    0.79
   7   3   0   10.40    0.68
   7   3   0   10.23    0.73
  -7   3   0   10.36    1.03
  -7   3   0    9.81    2.62
   7   3   0   11.07    0.66
   8  -3   0    6.23    0.42
  -8  -3   0    7.45    4.62
  -8  -3   0    5.74    0.62
  -8  -3   0    5.58    0.43
  -8   3   0    5.41    0.53
   8   3   0    5.25    0.36
   8   3   0    5.32    0.43
  -8   3   0    5.78    2.70
  -8   3   0    5.19    0.53
  -8   3   0    7.12    0.85
   8   3   0    5.37    0.37
   8   3   0    4.72    0.46
  -8   3   0    6.59    0.88
  -8   3   0    5.21    0.70
  -8   3   0    6.28    0.82
   8   3   0    5.17    0.40
  -9  -3   0    2.72    0.40
  -9   3   0    1.84    0.45
   9   3   0    2.05    0.25
   9   3   0    2.08    0.18
  -9   3   0    1.91    0.29
  -9   3   0    4.75    3.31
  -9   3   0    2.15    0.49
   9   3   0    2.23    0.23
  -9   3   0    2.14    0.51
 -10  -3   0    1.62    0.32
  10  -3   0    1.01    0.14
 -10  -3   0    0.75    0.26
  10  -3   0    1.19    0.15
 -10   3   0    1.04    0.40
  10   3   0    0.95    0.12
 -10   3   0    0.68    0.32
 -10   3   0    1.11    0.36
 -10   3   0    0.92    0.21
 -10   3   0    1.36    0.38
  11  -3   0    7.48    0.46
 -11  -3   0    6.60    0.52
  11  -3   0    6.20    0.43
  11  -3   0    7.29    0.43
 -11   3   0    6.63    0.61
   0  -4   0   75.72    4.52
  -1  -4   0   19.34    1.11
  -1  -4   0   18.77    1.12
   1   4   0   16.49    1.09
   2   4   0   12.94    0.83
   2   4   0   13.48    0.86
   2   4   0   14.04    0.82
  -3  -4   0   31.60    1.86
  -3  -4   0   32.76    1.86
   3   4   0   27.25    1.84
   3   4   0   29.05    1.83
  -3   4   0   31.86    2.66
   4  -4   0   46.24    2.81
  -4  -4   0   44.85    2.84
  -4  -4   0   45.85    2.84
   4  -4   0   42.55    2.82
  -4  -4   0   44.08    2.81
   4   4   0   51.98    2.81
  -4   4   0   51.07    3.86
   4   4   0   49.46    2.81
   4   4   0   46.92    2.83
   5  -4   0    3.68    0.27
  -5  -4   0    4.04    0.43
  -5  -4   0    3.24    0.37
   5  -4   0    4.15    0.30
  -5  -4   0    3.10    0.38
  -5  -4   0    4.13    0.35
   5   4   0    3.33    0.32
   5   4   0    3.81    0.31
   5   4   0    3.80    0.35
   5   4   0    3.70    0.25
   5   4   0    4.28    0.43
  -5   4   0    2.38    1.47
  -5   4   0    4.14    0.41
  -5   4   0    4.55    0.77
   5   4   0    3.55    0.26
   6  -4   0   10.99    0.69
  -6  -4   0   10.19    0.82
  -6  -4   0   11.18    0.75
  -6  -4   0   19.70    4.56
   6  -4   0   10.91    0.71
   6   4   0   11.33    0.73
  -6   4   0   10.32    2.28
  -6   4   0   12.58    1.13
  -6   4   0   10.53    0.97
   6   4   0   10.73    0.70
   6   4   0    9.43    0.74
   6   4   0   10.53    0.68
  -6   4   0   12.77    1.13
   6   4   0   10.76    0.72
   6   4   0   10.57    0.67
  -6   4   0   11.86    0.82
  -6   4   0   11.19    0.80
   7  -4   0   29.95    2.01
  -7  -4   0   30.31    2.05
  -7  -4   0   33.77    2.23
   7  -4   0   33.47    2.03
   7  -4   0   31.10    2.05
  -7   4   0   37.30    4.27
   7   4   0   34.62    2.04
  -7   4   0   34.15    2.10
   7   4   0   33.85    2.00
  -7   4   0   33.17    2.09
   7   4   0   35.36    2.06
  -7   4   0   33.76    2.24
   7   4   0   34.75    2.04
   8  -4   0    3.68    0.27
   8  -4   0    3.35    0.28
  -8  -4   0    3.00    0.34
  -8  -4   0    3.17    0.52
   8   4   0    3.38    0.25
  -8   4   0    3.36    0.44
  -8   4   0    1.44    2.26
  -8   4   0    3.54    0.42
   8   4   0    3.51    0.29
  -8   4   0    4.85    0.79
   8   4   0    3.44    0.37
  -8   4   0    4.78    0.67
  -8   4   0    3.48    0.60
   8   4   0    3.40    0.31
   9  -4   0    9.00    0.58
   9  -4   0    9.17    0.59
  -9  -4   0    8.65    0.74
  -9   4   0    7.96    0.67
   9   4   0    9.04    0.60
  -9   4   0   10.68    1.01
  -9   4   0   10.32    0.93
  -9   4   0    8.59    0.91
   9   4   0    9.57    0.64
  -9   4   0   10.21    0.85
  -9   4   0    8.46    0.66
 -10  -4   0    4.04    0.54
  10  -4   0    5.17    0.36
  10  -4   0    5.27    0.32
  10  -4   0    4.52    0.39
  10  -4   0    4.99    0.32
  10   4   0    4.54    0.42
 -10   4   0    5.32    0.55
 -10   4   0    5.28    0.64
 -10   4   0    4.08    0.39
 -10   4   0    3.99    0.56
 -10   4   0    5.22    0.60
  11  -4   0    4.10    0.27
  11  -4   0    4.14    0.26
 -11   4   0    3.80    0.45
   0  -5   0    0.00    0.12
   0  -5   0    0.04    0.05
   0  -5   0   -0.11    0.19
   0  -5   0    0.04    0.06
   0  -5   0    0.05    0.11
   0   5   0    0.68    0.78
   0   5   0    0.13    0.43
  -1  -5   0   61.95    4.02
   1  -5   0   66.25    3.99
  -1  -5   0   72.54    4.02
  -1  -5   0   63.09    3.99
  -1  -5   0   69.61    4.01
   1  -5   0   66.08    3.99
   1   5   0   68.92    3.98
  -2  -5   0  126.95    8.18
  -2  -5   0  144.35    8.18
  -2   5   0  140.22    8.71
  -3  -5   0   24.06    1.40
  -3  -5   0   20.43    1.41
  -3  -5   0   23.78    1.38
  -3  -5   0   24.29    1.41
   3   5   0   21.25    1.37
  -3   5   0   20.60    2.23
  -4  -5   0   20.49    1.36
   4  -5   0   19.67    1.31
  -4  -5   0   21.97    1.37
  -4  -5   0   21.61    1.36
   4   5   0   21.78    1.63
  -4   5   0   22.44    1.83
   4   5   0   22.29    1.32
  -4   5   0   23.22    2.50
  -4   5   0   19.53    1.74
  -4   5   0   23.18    1.41
   4   5   0   20.90    1.32
  -4   5   0   23.40    1.65
   4   5   0   23.24    1.35
   5  -5   0   61.63    3.59
  -5  -5   0   57.38    3.60
  -5  -5   0   53.56    3.64
   5  -5   0   55.83    3.56
  -5  -5   0   60.71    3.64
  -5  -5   0   60.59    3.61
  -5   5   0   60.25    3.74
   5   5   0   65.16    3.60
  -5   5   0   62.50    3.81
  -5   5   0   62.05    3.65
   5   5   0   58.37    3.58
  -5   5   0   58.57    3.76
   5   5   0   57.23    3.63
   5   5   0   62.33    3.57
  -5   5   0   56.52    4.69
  -5   5   0   59.15    3.63
  -6  -5   0   11.38    0.78
  -6  -5   0    9.58    0.77
  -6  -5   0   11.06    0.84
   6  -5   0   10.00    0.76
   6  -5   0   11.58    0.70
   6   5   0   10.85    0.72
  -6   5   0   10.17    2.05
  -6   5   0   11.81    1.07
  -6   5   0   11.09    0.84
   6   5   0   11.12    0.71
  -6   5   0   13.32    1.21
  -6   5   0   12.22    1.25
   6   5   0   11.50    0.79
  -6   5   0   10.65    1.03
  -7  -5   0    0.87    0.20
  -7  -5   0    0.58    0.20
   7  -5   0    0.85    0.12
   7  -5   0    0.79    0.14
  -7  -5   0    0.60    0.28
  -7  -5   0    0.52    0.22
   7  -5   0    0.79    0.13
  -7   5   0    0.91    0.24
  -7   5   0    0.77    0.40
  -7   5   0    0.63    0.35
  -7   5   0    0.26    1.61
   7   5   0    0.82    0.14
  -7   5   0    0.97    0.50
   7   5   0    0.81    0.14
   7   5   0    0.63    0.16
  -7   5   0    0.83    0.56
  -7   5   0    0.67    0.24
  -7   5   0    1.42    0.61
  -7   5   0    0.80    0.41
  -8  -5   0    9.42    0.68
  -8  -5   0   10.08    0.80
   8  -5   0   10.62    0.63
   8  -5   0   10.07    0.63
  -8   5   0    8.90    0.75
  -8   5   0   10.77    1.06
   8   5   0    9.77    0.64
   8   5   0    9.22    0.64
  -8   5   0    8.97    0.71
  -8   5   0    9.35    1.04
   8   5   0   10.06    0.68
  -8   5   0   11.05    1.12
  -8   5   0   10.29    0.94
   9  -5   0   13.83    0.83
  -9  -5   0   11.72    0.92
   9  -5   0   13.55    0.83
   9  -5   0   12.93    0.81
   9  -5   0   13.07    0.81
  -9   5   0   12.58    1.08
  -9   5   0   13.78    1.14
   9   5   0   12.28    0.81
  -9   5   0   14.14    1.10
  -9   5   0   13.10    1.01
   9   5   0   12.48    0.85
  10  -5   0    0.65    0.12
  10  -5   0    0.77    0.11
  10  -5   0    0.69    0.10
 -10  -5   0    0.43    0.20
 -10   5   0    0.43    0.27
 -10   5   0    0.52    0.15
  10   5   0    0.72    0.09
 -10   5   0    0.60    0.26
 -10   5   0    0.67    0.35
  10   5   0    0.71    0.12
 -10   5   0    0.27    0.29
   0  -6   0   97.41    6.48
   0  -6   0  114.70    6.44
   0  -6   0  109.58    6.44
  -1  -6   0   31.68    2.16
   1  -6   0   34.85    2.12
  -1  -6   0   36.31    2.14
   1  -6   0   37.08    2.13
   1  -6   0   35.78    2.13
  -1  -6   0   35.64    2.17
  -1  -6   0   36.57    2.12
  -1   6   0   32.06    2.53
  -1   6   0   37.89    2.54
   2  -6   0    2.81    0.22
  -2  -6   0    2.68    0.21
  -2  -6   0    2.72    0.31
   2  -6   0    2.36    0.20
  -2  -6   0    2.71    0.25
  -2  -6   0    2.09    0.34
   2  -6   0    2.70    0.21
  -2   6   0    2.80    0.54
   2   6   0    2.42    0.50
   2   6   0    3.03    0.51
  -2   6   0    2.09    0.37
  -2   6   0    2.45    0.96
   2   6   0    5.90    1.55
  -2   6   0    2.95    0.56
  -2   6   0    2.77    0.54
   2   6   0    2.80    0.25
   3  -6   0    8.90    0.55
   3  -6   0    8.78    0.54
  -3  -6   0    8.37    0.58
  -3  -6   0    8.83    0.55
  -3  -6   0    8.12    0.61
   3  -6   0    7.87    0.53
  -3  -6   0    7.35    0.62
   3   6   0    8.63    1.00
  -3   6   0    8.35    0.65
   3   6   0    8.62    0.52
  -3   6   0   10.32    1.61
  -3   6   0    8.26    0.97
  -3   6   0    9.44    1.03
   3   6   0    6.98    0.67
  -3   6   0    8.19    0.83
   3   6   0    8.17    0.56
   3   6   0    8.09    0.88
   3   6   0    8.46    0.55
  -3   6   0    9.18    1.03
  -4  -6   0   29.86    1.85
   4  -6   0   26.22    1.82
   4  -6   0   28.83    1.79
  -4  -6   0   31.48    1.88
  -4  -6   0   28.74    1.81
  -4   6   0   29.65    1.88
   4   6   0   29.06    1.89
  -4   6   0   31.62    2.18
  -4   6   0   32.66    2.18
  -4   6   0   32.54    2.76
  -4   6   0   29.78    2.12
   4   6   0   26.96    1.79
   4   6   0   30.62    2.04
   4   6   0   31.37    1.80
  -4   6   0   28.34    2.00
   4   6   0   30.17    1.79
  -5  -6   0    9.61    0.72
   5  -6   0    8.76    0.57
   5  -6   0    9.59    0.60
  -5  -6   0    9.38    0.64
  -5  -6   0    8.85    0.71
  -5  -6   0    7.96    0.67
  -5  -6   0    7.61    0.69
  -5   6   0    7.38    1.40
  -5   6   0    8.66    0.73
   5   6   0    8.85    0.69
  -5   6   0    9.99    1.18
  -5   6   0    9.36    0.97
   5   6   0    8.86    0.57
  -5   6   0    8.65    1.16
  -5   6   0    8.15    0.65
   5   6   0    8.91    0.58
  -5   6   0    8.66    1.11
  -6  -6   0   45.26    2.68
   6  -6   0   44.90    2.62
  -6  -6   0   38.33    2.69
   6  -6   0   40.73    2.62
  -6  -6   0   47.10    2.73
  -6  -6   0   40.67    2.67
   6   6   0   46.62    2.69
  -6   6   0   44.86    2.98
  -6   6   0   42.26    2.71
  -6   6   0   40.02    2.68
   6   6   0   46.32    2.63
  -6   6   0   45.58    2.97
  -6   6   0   43.64    2.85
   6   6   0   43.26    2.62
   7  -6   0   24.02    1.43
   7  -6   0   20.97    1.40
  -7  -6   0   22.41    1.45
   7  -6   0   23.20    1.36
  -7  -6   0   22.35    1.48
   7   6   0   20.18    1.35
  -7   6   0   21.56    1.77
   7   6   0   21.54    1.36
   7   6   0   23.23    1.41
   8  -6   0   14.64    0.94
   8  -6   0   14.47    0.94
   8  -6   0   14.83    0.92
   8  -6   0   14.60    0.92
  -8  -6   0   14.25    1.04
  -8   6   0   15.88    1.29
  -8   6   0   14.57    1.15
   8   6   0   15.16    0.92
  -8   6   0   15.81    1.29
  -8   6   0   14.09    1.25
   8   6   0   15.14    0.95
   9  -6   0    2.38    0.23
  -9  -6   0    2.11    0.41
   9  -6   0    2.10    0.22
   9  -6   0    2.25    0.20
   9  -6   0    2.17    0.20
   9  -6   0    2.18    0.21
   9   6   0    2.58    0.22
   9   6   0    2.38    0.24
  -9   6   0    2.48    0.44
  -9   6   0    1.83    0.36
  -9   6   0    2.03    0.31
  -9   6   0    3.31    0.53
  -9   6   0    1.59    0.42
  10  -6   0    2.91    0.20
  10  -6   0    2.93    0.19
  10  -6   0    3.07    0.22
  10  -6   0    2.96    0.21
 -10   6   0    2.10    0.39
 -10   6   0    2.08    0.33
  10   6   0    2.55    0.22
 -10   6   0    2.11    0.35
   0  -7   0   -0.01    0.10
   0  -7   0    0.02    0.06
   0  -7   0    0.06    0.14
   0   7   0    0.12    0.27
   0   7   0    0.21    0.42
   0   7   0   -0.01    0.45
   0   7   0    0.02    0.10
   0   7   0    0.52    1.20
   0   7   0    0.02    0.40
   0   7   0    0.21    0.56
   0   7   0   -0.34    0.30
   0   7   0    0.15    0.45
  -1  -7   0   21.27    1.46
   1  -7   0   25.10    1.40
   1  -7   0   24.91    1.41
   1  -7   0   22.35    1.42
   1   7   0   25.12    1.43
  -1   7   0   21.84    1.42
   1   7   0   23.47    1.55
  -1   7   0   23.49    1.72
   1   7   0   22.44    1.70
  -1   7   0   22.95    1.58
  -1   7   0   23.39    1.76
  -1   7   0   21.77    1.69
   1   7   0   21.22    1.72
   2  -7   0   23.07    1.38
   2  -7   0   23.40    1.44
   2  -7   0   23.65    1.37
  -2  -7   0   23.71    1.45
  -2  -7   0   23.59    1.41
  -2  -7   0   20.95    1.44
   2  -7   0   24.10    1.37
   2   7   0   22.06    1.74
   2   7   0   21.89    1.38
  -2   7   0   21.68    1.57
   2   7   0   22.65    1.51
  -2   7   0   23.22    1.76
   2   7   0   21.31    1.65
   2   7   0   19.98    1.52
  -2   7   0   21.89    1.73
  -2   7   0   23.50    1.73
   3  -7   0    5.23    0.45
  -3  -7   0    5.77    0.51
   3  -7   0    6.16    0.42
  -3  -7   0    5.13    0.53
  -3  -7   0    6.31    0.42
  -3  -7   0    6.23    0.47
   3  -7   0    6.24    0.42
  -3   7   0    5.79    0.53
  -3   7   0    6.85    1.07
  -3   7   0    6.81    0.78
  -3   7   0    5.25    0.41
   3   7   0    5.61    0.61
   3   7   0    5.91    0.40
  -3   7   0    6.56    1.06
   3   7   0    6.30    0.62
   3   7   0    6.81    0.87
  -3   7   0    6.79    1.01
  -3   7   0    5.40    0.78
  -4  -7   0    0.96    0.29
   4  -7   0    1.62    0.22
  -4  -7   0    1.97    0.29
   4  -7   0    1.56    0.17
  -4  -7   0    1.82    0.22
   4  -7   0    1.68    0.24
  -4  -7   0    1.74    0.31
   4  -7   0    1.68    0.20
  -4   7   0    1.44    0.47
  -4   7   0    1.04    0.62
  -4   7   0    1.13    0.46
   4   7   0    1.34    0.17
   4   7   0    1.76    0.24
   4   7   0    1.85    0.51
  -4   7   0    1.35    0.29
  -4   7   0    1.52    0.71
   4   7   0    1.63    0.32
  -4   7   0    1.25    0.21
  -4   7   0    1.26    0.56
  -5  -7   0   19.29    1.23
  -5  -7   0   16.40    1.19
  -5  -7   0   17.26    1.20
  -5  -7   0   18.36    1.17
   5  -7   0   19.05    1.14
   5  -7   0   17.71    1.11
   5  -7   0   18.36    1.13
   5  -7   0   18.36    1.13
  -5   7   0   17.68    1.41
  -5   7   0   17.91    1.58
   5   7   0   17.98    1.20
  -5   7   0   15.64    1.22
   5   7   0   17.18    1.10
   5   7   0   18.67    1.11
  -5   7   0   20.02    1.66
  -5   7   0   19.04    1.64
   6  -7   0    6.91    0.48
   6  -7   0    6.58    0.47
  -6  -7   0    8.06    0.71
  -6  -7   0    5.43    0.58
  -6  -7   0    6.82    0.60
   6  -7   0    6.36    0.45
   6  -7   0    6.94    0.52
   6  -7   0    6.72    0.48
  -6   7   0    6.70    1.30
  -6   7   0    6.41    1.05
   6   7   0    7.25    0.46
  -6   7   0    6.13    0.90
   6   7   0    7.05    0.64
  -7  -7   0    1.58    0.28
   7  -7   0    2.02    0.19
  -7  -7   0    2.37    0.34
   7  -7   0    2.04    0.23
   7  -7   0    2.18    0.19
   7  -7   0    2.25    0.23
   7  -7   0    1.97    0.22
  -7  -7   0    1.65    0.24
   7   7   0    1.81    0.19
  -7   7   0    1.39    0.53
   7   7   0    1.97    0.24
  -7   7   0    1.54    0.47
  -7   7   0    1.65    0.58
  -7   7   0    2.33    0.59
   7   7   0    1.84    0.18
  -7   7   0    1.39    0.37
  -8  -7   0    5.43    0.51
   8  -7   0    5.97    0.38
   8  -7   0    5.71    0.40
   8  -7   0    5.79    0.41
   8  -7   0    5.75    0.41
   8   7   0    6.14    0.37
   8   7   0    5.42    0.40
   9  -7   0    1.60    0.15
   9  -7   0    1.46    0.16
   9  -7   0    1.59    0.14
   9  -7   0    1.71    0.14
  -9   7   0    1.55    0.37
  -9   7   0    1.88    0.37
  -9   7   0    1.58    0.34
  -9   7   0    1.47    0.29
  -9   7   0    1.53    0.22
   0  -8   0   37.54    2.38
   0  -8   0   37.36    2.37
   0  -8   0   40.10    2.35
   0   8   0   37.67    2.70
   0   8   0   43.05    2.52
   0   8   0   40.56    2.66
   0   8   0   36.23    2.89
   0   8   0   39.17    2.36
   1  -8   0    3.00    0.25
   1  -8   0    2.93    0.29
   1  -8   0    3.20    0.30
   1  -8   0    3.07    0.30
  -1  -8   0    3.31    0.26
  -1  -8   0    3.21    0.33
  -1  -8   0    3.29    0.31
   1   8   0    4.25    0.50
  -1   8   0    4.17    0.54
  -1   8   0    3.99    0.34
   1   8   0    3.93    0.64
  -1   8   0    4.30    0.74
   1   8   0    3.26    0.61
  -1   8   0    2.88    0.63
   1   8   0    3.57    0.69
  -1   8   0    3.58    0.29
  -1   8   0    4.78    0.74
   1   8   0    3.67    0.29
  -2  -8   0    0.75    0.23
   2  -8   0    1.15    0.19
  -2  -8   0    1.13    0.18
  -2  -8   0    1.22    0.21
  -2  -8   0    1.18    0.19
   2  -8   0    1.18    0.18
   2  -8   0    0.83    0.19
  -2  -8   0    0.69    0.31
   2  -8   0    1.15    0.14
  -2   8   0    1.31    0.58
   2   8   0    1.22    0.52
  -2   8   0    2.25    1.35
  -2   8   0    1.11    0.15
  -2   8   0    0.93    0.43
  -2   8   0    0.90    0.17
   2   8   0    1.08    0.21
   2   8   0    0.82    0.13
   2   8   0    0.95    0.60
  -2   8   0    1.10    0.55
   2   8   0    0.84    0.34
   2   8   0    0.75    0.34
  -2   8   0    1.13    0.61
  -2   8   0    0.63    0.38
  -3  -8   0   15.65    0.93
   3  -8   0   15.17    0.93
  -3  -8   0   13.59    1.02
   3  -8   0   15.80    0.94
  -3  -8   0   15.08    0.98
   3  -8   0   15.04    0.92
   3   8   0   13.97    0.92
   3   8   0   16.60    0.95
  -3   8   0   14.38    0.92
  -3   8   0   14.11    0.90
  -3   8   0   14.55    1.48
  -3   8   0   14.33    1.45
   3   8   0   13.19    1.07
  -3   8   0   13.12    1.22
  -3   8   0   15.64    1.41
   3   8   0   14.65    1.28
  -3   8   0   14.50    1.21
   3   8   0   14.50    1.07
   4  -8   0   16.12    1.02
   4  -8   0   16.50    1.00
  -4  -8   0   15.14    1.05
  -4  -8   0   14.67    1.08
   4  -8   0   16.12    0.98
   4  -8   0   15.11    1.00
  -4  -8   0   14.98    1.00
   4  -8   0   16.59    0.97
   4  -8   0   14.98    0.98
  -4   8   0   16.18    1.54
   4   8   0   16.01    0.97
  -4   8   0   16.71    0.98
  -4   8   0   16.75    1.46
  -4   8   0   15.54    1.28
  -4   8   0   14.97    1.51
   4   8   0   15.93    1.10
   5  -8   0    2.58    0.22
   5  -8   0    2.72    0.22
   5  -8   0    2.54    0.26
  -5  -8   0    3.02    0.38
   5  -8   0    2.30    0.25
  -5  -8   0    3.00    0.41
  -5  -8   0    2.92    0.40
   5  -8   0    2.73    0.26
   5  -8   0    2.85    0.22
  -5  -8   0    2.25    0.27
  -5  -8   0    2.65    0.38
   5   8   0    2.48    0.31
   5   8   0    2.95    0.37
  -5   8   0    1.94    0.79
  -5   8   0    2.61    0.34
   5   8   0    2.69    0.21
  -5   8   0    1.45    0.72
  -5   8   0    1.67    0.71
  -5   8   0    1.54    0.76
  -5   8   0    2.52    0.70
   6  -8   0    7.31    0.48
  -6  -8   0    6.43    0.54
   6  -8   0    7.92    0.54
   6  -8   0    7.56    0.48
   6  -8   0    6.99    0.50
  -6  -8   0    7.58    0.61
   6  -8   0    7.04    0.48
  -6  -8   0    7.02    0.59
   6  -8   0    7.39    0.51
  -6   8   0    6.61    0.59
  -6   8   0    7.70    1.02
  -6   8   0    6.28    0.73
  -6   8   0    6.77    1.03
  -6   8   0    8.63    1.01
  -6   8   0    7.75    0.84
   6   8   0    8.26    0.48
   7  -8   0    5.93    0.38
   7  -8   0    5.86    0.41
   7  -8   0    5.81    0.38
   7  -8   0    5.44    0.40
  -7  -8   0    6.10    0.51
   7  -8   0    5.97    0.38
   7  -8   0    5.90    0.41
  -7   8   0    4.79    0.55
   7   8   0    5.72    0.37
  -7   8   0    5.34    0.48
  -7   8   0    5.25    0.86
  -7   8   0    6.21    1.03
  -7   8   0    6.45    0.71
   8  -8   0    0.85    0.10
   8  -8   0    0.82    0.12
   8  -8   0    0.75    0.11
  -8  -8   0    0.85    0.19
  -8   8   0    0.77    0.36
  -8   8   0    0.78    0.30
  -8   8   0    0.87    0.35
  -8   8   0    0.94    0.36
   8   8   0    0.88    0.14
   9   8   0    3.15    0.23
  -9   8   0    3.55    0.58
  -9   8   0    3.79    0.50
   0  -9   0    0.04    0.16
   0  -9   0   -0.06    0.10
   0  -9   0    0.00    0.13
   0  -9   0    0.06    0.08
   0   9   0   -0.08    0.12
   0   9   0   -0.12    0.35
   0   9   0    0.21    0.56
   0   9   0    0.02    0.36
   0   9   0    0.00    0.09
   0   9   0   -0.01    0.09
   0   9   0   -0.27    0.51
   1  -9   0   15.83    1.04
   1  -9   0   16.41    1.01
  -1  -9   0   16.78    1.05
  -1  -9   0   17.91    1.01
   1  -9   0   15.72    1.02
  -1   9   0   16.15    1.24
   1   9   0   16.44    1.02
  -1   9   0   16.66    1.46
  -1   9   0   13.75    1.37
   1   9   0   17.09    1.40
  -1   9   0   16.17    1.00
  -1   9   0   14.98    1.50
   1   9   0   14.25    1.20
   1   9   0   17.78    1.54
  -1   9   0   15.99    1.02
   1   9   0   18.00    1.21
   2  -9   0    2.52    0.26
   2  -9   0    2.49    0.29
  -2  -9   0    2.28    0.29
   2  -9   0    1.69    0.27
  -2  -9   0    2.56    0.22
   2  -9   0    2.04    0.24
   2  -9   0    2.11    0.19
   2   9   0    2.09    0.23
   2   9   0    1.63    0.21
  -2   9   0    1.32    0.66
   2   9   0    1.69    0.55
  -2   9   0    1.34    0.45
  -2   9   0    1.59    0.67
  -2   9   0    1.63    0.61
   2   9   0    1.64    0.53
  -2   9   0    1.79    0.22
   2   9   0    1.73    0.55
   3  -9   0    1.47    0.23
   3  -9   0    1.51    0.18
  -3  -9   0    1.60    0.30
  -3  -9   0    1.56    0.30
  -3  -9   0    1.56    0.21
   3  -9   0    1.08    0.19
  -3  -9   0    1.10    0.25
   3  -9   0    1.53    0.17
  -3   9   0    0.74    0.97
  -3   9   0    1.49    0.90
   3   9   0    1.43    0.31
   3   9   0    1.63    0.32
   3   9   0    1.48    0.33
   3   9   0    1.37    0.21
  -3   9   0    1.21    0.20
  -3   9   0    0.58    0.78
  -4  -9   0    4.89    0.51
  -4  -9   0    4.93    0.39
  -4  -9   0    4.10    0.42
   4  -9   0    4.33    0.34
   4  -9   0    4.35    0.31
   4  -9   0    4.64    0.35
   4  -9   0    4.64    0.31
   4  -9   0    4.01    0.31
  -4  -9   0    3.85    0.47
  -4  -9   0    3.51    0.41
   4   9   0    4.73    0.35
  -4   9   0    4.24    0.76
  -4   9   0    3.72    0.70
   4   9   0    4.00    0.30
  -4   9   0    4.47    0.31
   4   9   0    4.98    0.74
  -4   9   0    3.84    0.74
   4   9   0    4.64    0.47
  -4   9   0    3.87    0.69
   5  -9   0   11.81    0.78
   5  -9   0   12.54    0.82
  -5  -9   0   12.25    0.83
  -5  -9   0   13.39    0.89
   5  -9   0   12.40    0.79
   5  -9   0   12.34    0.81
   5  -9   0   12.53    0.82
  -5   9   0   12.24    1.23
  -5   9   0   14.50    1.30
  -5   9   0   13.26    1.24
  -5   9   0   11.20    1.01
   5   9   0   13.99    0.79
  -5   9   0   13.50    1.06
  -6  -9   0    6.05    0.51
   6  -9   0    5.65    0.40
   6  -9   0    6.12    0.40
   6  -9   0    5.69    0.43
   6  -9   0    5.83    0.40
   6  -9   0    5.92    0.42
   6   9   0    6.62    0.43
  -6   9   0    5.06    0.61
  -6   9   0    5.17    0.85
  -6   9   0    7.00    0.90
  -6   9   0    6.35    0.86
  -6   9   0    6.81    0.71
   6   9   0    5.78    0.39
   7  -9   0    1.34    0.12
   7  -9   0    1.29    0.12
   7  -9   0    1.14    0.15
  -7  -9   0    0.98    0.20
  -7   9   0    0.83    0.29
  -7   9   0    1.40    0.43
   7   9   0    1.22    0.12
  -7   9   0    1.47    0.42
   7   9   0    1.31    0.15
  -7   9   0    1.18    0.22
  -7   9   0    0.87    0.39
  -8   9   0    0.56    0.29
  -8   9   0    1.08    0.23
  -8   9   0    0.99    0.38
   8   9   0    0.60    0.11
   0 -10   0   25.94    1.62
   0 -10   0   26.75    1.59
   0 -10   0   28.69    1.61
   0  10   0   25.66    1.58
   0  10   0   27.09    1.73
   0  10   0   25.88    1.98
   0  10   0   24.33    1.59
   0  10   0   23.13    1.76
   0  10   0   27.34    1.92
  -1 -10   0    4.31    0.39
   1 -10   0    4.37    0.32
  -1 -10   0    5.01    0.36
   1 -10   0    4.69    0.35
  -1 -10   0    4.53    0.33
   1 -10   0    4.21    0.37
   1  10   0    5.58    0.76
   1  10   0    4.89    0.30
   1  10   0    4.38    0.57
  -1  10   0    4.05    0.64
   1  10   0    3.98    0.56
   1  10   0    4.25    0.32
  -1  10   0    5.25    0.90
  -1  10   0    4.35    0.62
  -1  10   0    4.65    0.34
   1  10   0    4.26    0.33
  -1  10   0    4.10    0.76
  -2 -10   0    3.74    0.30
   2 -10   0    3.92    0.31
   2 -10   0    4.26    0.39
  -2 -10   0    4.07    0.45
   2 -10   0    3.78    0.28
  -2 -10   0    4.32    0.33
   2  10   0    3.65    0.61
  -2  10   0    2.95    0.63
  -2  10   0    3.80    0.51
  -2  10   0    3.44    0.67
   2  10   0    3.53    0.29
   2  10   0    3.28    0.48
   2  10   0    3.52    0.49
   2  10   0    4.24    0.28
  -2  10   0    2.59    0.67
  -2  10   0    3.83    0.30
   2  10   0    3.73    0.29
   3 -10   0    3.26    0.29
  -3 -10   0    3.33    0.28
   3 -10   0    3.50    0.25
   3 -10   0    3.68    0.28
  -3 -10   0    3.55    0.36
  -3  10   0    3.00    0.47
  -3  10   0    3.03    0.66
   3  10   0    3.51    0.53
  -3  10   0    3.45    0.26
   3  10   0    3.47    0.25
  -3  10   0    2.59    0.59
   3  10   0    3.04    0.26
  -3  10   0    2.76    0.49
  -3  10   0    3.09    0.63
   3  10   0    3.69    0.26
   3  10   0    3.41    0.41
   3  10   0    2.98    0.41
   4 -10   0   15.69    1.02
   4 -10   0   15.11    1.05
  -4 -10   0   16.11    1.10
   4 -10   0   16.21    1.04
   4 -10   0   16.05    1.02
   4  10   0   18.33    1.05
  -4  10   0   15.93    1.34
   4  10   0   18.59    1.02
   4  10   0   18.82    1.11
   5 -10   0    0.82    0.11
   5 -10   0    0.68    0.14
  -5 -10   0    0.57    0.14
  -5 -10   0    0.76    0.21
   5 -10   0    0.86    0.11
   5 -10   0    0.78    0.13
  -5  10   0    0.64    0.30
   5  10   0    0.91    0.10
  -5  10   0    0.46    0.44
  -5  10   0    0.98    0.32
  -5  10   0    0.80    0.43
   5  10   0    0.93    0.12
  -5  10   0    1.00    0.45
   6 -10   0    2.17    0.17
  -6 -10   0    2.23    0.27
   6 -10   0    2.00    0.16
  -6  10   0    1.62    0.52
  -6  10   0    3.22    0.45
  -6  10   0    2.13    0.32
  -6  10   0    2.59    0.44
  -6  10   0    2.29    0.52
   6  10   0    2.46    0.18
  -7  10   0    4.45    0.42
   0 -11   0    0.04    0.08
   0 -11   0   -0.02    0.13
   0 -11   0   -0.07    0.09
   0  11   0   -0.01    0.08
   0  11   0   -0.06    0.08
   0  11   0    0.15    0.36
   0  11   0    0.09    0.24
   0  11   0   -0.04    0.24
   1 -11   0    5.59    0.42
  -1 -11   0    6.01    0.44
   1 -11   0    5.95    0.43
  -1  11   0    5.85    0.90
   1  11   0    7.08    0.57
  -1  11   0    6.14    0.62
  -1  11   0    5.88    0.60
   1  11   0    6.53    0.57
   1  11   0    6.81    0.41
   1  11   0    6.89    0.42
  -1  11   0    6.86    0.42
  -1  11   0    6.59    0.81
   2 -11   0   11.72    0.85
   2 -11   0   12.76    0.83
  -2 -11   0   13.31    0.85
   2 -11   0   13.82    0.85
  -2  11   0   12.19    0.99
   2  11   0   12.42    0.94
   2  11   0   15.38    0.91
   2  11   0   13.71    0.82
  -2  11   0   14.84    1.13
  -2  11   0   13.27    1.20
  -2  11   0   14.14    0.83
   2  11   0   14.14    0.83
  -3 -11   0    4.42    0.35
   3 -11   0    5.21    0.33
  -3 -11   0    4.11    0.39
   3 -11   0    4.87    0.32
  -3  11   0    4.34    0.53
  -3  11   0    4.32    0.77
   3  11   0    4.99    0.31
  -3  11   0    4.93    0.52
  -3  11   0    4.94    0.73
   3  11   0    4.54    0.31
   4 -11   0    3.42    0.25
  -4 -11   0    2.91    0.35
  -4  11   0    3.98    0.59
  -4  11   0    3.91    0.52
  -4  11   0    3.51    0.58
  -4  11   0    4.51    0.47
   4  11   0    3.89    0.26
  -5  11   0   10.00    0.81
   5  11   0   10.72    0.64
  -5  11   0   10.98    0.85
   0  12   0    6.66    0.42
   0  12   0    6.04    0.55
  -1 -12   0    3.03    0.24
  -1  12   0    3.05    0.33
  -1  12   0    3.27    0.22
  -1  12   0    3.23    0.49
   1  12   0    3.38    0.22
  -2 -12   0    0.28    0.11
   2  12   0    0.42    0.07
  -2  12   0    0.49    0.22
 -12   0   1    7.48    0.52
  11   0  -1    6.76    0.42
 -11   0   1    7.43    0.65
  11   0  -1    6.35    0.43
  11   0  -1    6.43    0.42
 -10   0   1    0.99    0.30
  10   0  -1    1.47    0.17
  10   0  -1    1.69    0.25
  10   0  -1    1.60    0.16
  10   0  -1    1.57    0.17
 -10   0   1    1.41    0.22
   9   0  -1    3.84    0.28
   9   0  -1    3.89    0.29
  -9   0   1    4.64    0.61
  -9   0   1    1.48    2.80
  -9   0   1    3.53    0.55
   9   0  -1    3.26    0.33
  -9   0   1    3.26    0.37
   9   0  -1    3.08    0.35
  -9   0   1    2.76    0.39
   9   0  -1    3.59    0.29
  -8   0   1   33.16    4.54
  -8   0   1   35.82    2.01
   8   0  -1   33.25    1.99
  -8   0   1   30.42    2.04
   8   0  -1   34.93    2.07
  -8   0   1   30.56    2.11
   8   0  -1   32.30    2.14
   8   0  -1   33.58    1.99
   8   0  -1   34.01    1.99
  -8   0   1   28.86    2.12
  -8   0   1   34.13    2.15
   7   0  -1   11.61    0.72
  -7   0   1   12.61    0.75
  -7   0   1   10.46    0.79
   7   0  -1   11.36    0.73
   7   0  -1   11.05    0.73
   7   0  -1   11.28    0.76
  -7   0   1   12.58    0.81
   7   0  -1   12.29    0.77
  -7   0   1   10.04    0.89
  -7   0   1   10.94    0.88
   6   0  -1   58.25    3.57
   6   0  -1   60.92    3.57
  -5   0   1   93.95    6.10
   5   0  -1  110.34    6.04
  -5   0   1   99.49    6.03
   3   0  -1    0.68    0.12
  -3   0   1    1.08    0.72
  -3   0   1    0.58    0.08
  -2   0   1   28.49    1.71
  -1   0  -1   85.38    5.43
  -2   0  -1  292.11   17.85
  -3   0  -1  249.42   15.53
   4   0   1  131.29    7.83
   5   0   1   59.56    3.38
  -5   0  -1   58.53    3.36
   5   0   1   51.79    3.35
   5   0   1   60.09    3.37
   5   0   1   50.42    3.35
  -6   0  -1    6.77    0.73
   6   0   1    7.70    0.50
   6   0   1    6.85    0.47
  -6   0  -1    7.06    0.47
   6   0   1    6.59    0.46
   6   0   1    7.13    0.47
  -6   0  -1    5.06    2.10
   6   0   1    7.67    0.51
  -6   0  -1    6.59    0.56
  -7   0  -1   -0.04    0.29
  -7   0  -1   -0.08    0.18
   7   0   1    0.04    0.08
   7   0   1    0.18    0.10
  -7   0  -1    0.03    0.10
  -7   0  -1    0.28    0.37
   7   0   1    0.02    0.11
   7   0   1    0.04    0.11
   7   0   1    0.09    0.13
  -7   0  -1    0.05    0.21
   7   0   1    0.10    0.26
  -7   0  -1    2.94    2.48
  -8   0  -1   -0.27    3.12
   8   0   1    0.48    0.14
  -8   0  -1    1.29    0.42
   8   0   1    0.57    0.15
  -8   0  -1    0.26    0.16
   8   0   1    0.60    0.12
   8   0   1    0.56    0.16
  -8   0  -1    0.42    0.19
   8   0   1    0.53    0.10
  -8   0  -1    0.36    0.21
  -8   0  -1    0.29    0.32
   9   0   1    8.01    0.57
   9   0   1    7.82    0.53
   9   0   1    8.14    0.52
  10   0   1    5.21    0.36
 -10   0  -1    5.65    0.57
  10   0   1    6.04    0.37
  10   0   1    5.32    0.38
 -11   0  -1    1.00    0.28
 -12  -1   1    0.29    0.17
 -12   1   1    0.34    0.18
  11  -1  -1   10.01    0.62
  11  -1  -1   10.04    0.62
 -11   1   1   11.45    0.78
 -11   1   1   10.03    0.80
  11   1  -1    9.24    0.62
  11   1  -1    9.61    0.61
  10  -1  -1   13.27    0.81
  10  -1  -1   14.08    0.81
 -10  -1   1   12.21    0.94
  10   1  -1   13.02    0.80
  10   1  -1   12.84    0.80
 -10   1   1   11.34    0.87
  10   1  -1   12.67    0.81
 -10   1   1   14.03    1.01
  -9  -1   1    0.29    0.32
   9  -1  -1    0.51    0.11
  -9  -1   1    1.07    0.41
  -9  -1   1    0.03    0.16
   9  -1  -1    0.41    0.10
  -9  -1   1    0.30    0.18
  -9  -1   1   -3.07    2.89
   9  -1  -1    0.56    0.16
   9  -1  -1    0.25    0.19
   9  -1  -1    0.52    0.12
   9   1  -1    0.26    0.09
  -9   1   1    0.16    0.26
  -9   1   1    0.44    0.35
  -9   1   1   -1.54    2.56
  -9   1   1    0.33    0.31
  -9   1   1    0.28    0.19
   9   1  -1    0.23    0.10
   9   1  -1    0.57    0.29
   9   1  -1    0.22    0.12
  -9   1   1    0.46    0.40
  -9   1   1    0.16    0.18
   9   1  -1    0.18    0.14
  -8  -1   1    1.12    0.23
   8  -1  -1    1.34    0.25
  -8  -1   1    1.21    0.34
   8  -1  -1    1.34    0.20
   8  -1  -1    1.28    0.18
  -8  -1   1    1.27    0.18
  -8  -1   1    1.34    0.22
   8  -1  -1    1.45    0.18
  -8  -1   1    1.13    2.30
   8  -1  -1    0.89    0.24
  -8   1   1    1.39    0.39
   8   1  -1    1.56    0.20
   8   1  -1    1.49    0.22
   8   1  -1    1.37    0.17
  -8   1   1    0.98    0.22
  -8   1   1    1.36    0.26
  -8   1   1    1.92    0.53
  -8   1   1    1.80    0.21
   8   1  -1    1.38    0.20
  -8   1   1    2.26    0.44
  -8   1   1    2.95    2.13
  -7  -1   1   45.51    3.14
   7  -1  -1   51.19    3.10
   7  -1  -1   55.20    3.10
   7  -1  -1   50.12    3.10
  -7  -1   1   45.72    3.19
  -7  -1   1   52.11    3.14
  -7  -1   1   54.72    3.12
   7  -1  -1   53.73    3.13
  -7   1   1   56.84    3.12
   7   1  -1   52.41    3.10
  -7   1   1   55.24    3.15
   7   1  -1   53.21    3.14
   7   1  -1   54.85    3.15
  -7   1   1   45.83    3.22
  -7   1   1   52.85    4.85
  -7   1   1   49.53    3.22
   7   1  -1   51.65    3.10
   7   1  -1   51.99    3.11
  -7   1   1   49.95    3.16
   6  -1  -1   17.19    1.12
  -6  -1   1   16.20    1.12
   6  -1  -1   18.64    1.12
   6  -1  -1   19.73    1.14
   6   1  -1   20.37    1.16
   6   1  -1   18.33    1.12
  -6   1   1   16.99    2.67
   6   1  -1   17.74    1.12
  -5  -1   1    7.64    0.57
   5  -1  -1    9.43    0.60
   5  -1  -1    9.34    0.57
   5   1  -1    9.14    0.59
  -5   1   1   10.73    1.63
   5   1  -1    7.79    0.56
   5   1  -1    9.09    0.58
  -4  -1   1    6.57    0.45
   4  -1  -1    6.77    0.50
   4   1  -1    7.12    0.47
   4   1  -1    6.61    0.46
  -4   1   1   11.41    2.44
  -1  -1   1   26.95    1.64
  -1   1   1   27.85    1.69
   0   1  -1  195.88   11.99
  -1   1  -1  290.61   17.60
  -2  -1  -1   47.92    2.83
   2  -1   1   43.74    2.83
   2   1   1   49.47    2.83
  -2   1  -1   49.48    3.51
  -2   1  -1   47.13    2.82
   3  -1   1   41.75    2.31
   3  -1   1   33.63    2.32
  -3  -1  -1   38.08    2.31
   3   1   1   40.66    2.32
   3   1   1   38.34    2.31
  -3   1  -1   36.64    2.30
  -3   1  -1   42.85    3.29
   4  -1   1   38.41    2.54
   4  -1   1   39.36    2.53
   4   1   1   46.43    2.54
   4   1   1   44.10    2.54
   5  -1   1   43.00    2.58
   5  -1   1   45.47    2.61
   5  -1   1   44.31    2.60
   5  -1   1   38.54    2.58
   5   1   1   46.54    2.61
  -5   1  -1   50.04    4.21
   5   1   1   41.39    2.59
   5   1   1   41.94    2.58
   5   1   1   44.80    2.61
  -5   1  -1   39.79    2.69
   6  -1   1   14.14    0.78
  -6  -1  -1   11.80    0.93
  -6  -1  -1   11.42    0.85
   6  -1   1   13.19    0.79
  -6  -1  -1   13.09    0.80
  -6  -1  -1   14.74    2.76
   6  -1   1   13.12    0.78
   6   1   1   12.34    0.80
  -6   1  -1   11.12    0.96
  -6   1  -1   15.28    2.82
   6   1   1   12.12    0.78
  -6   1  -1   12.14    0.78
  -6   1  -1   11.96    0.86
   6   1   1   12.60    0.82
   6   1   1   12.81    0.82
  -7  -1  -1    9.67    3.07
  -7  -1  -1    8.66    0.71
   7  -1   1   10.41    0.63
   7  -1   1    9.89    0.63
   7  -1   1   10.56    0.67
  -7  -1  -1    8.61    0.83
   7  -1   1   10.26    0.64
   7  -1   1   10.71    0.68
  -7  -1  -1    9.67    0.70
   7   1   1    9.42    0.63
  -7   1  -1    8.56    0.85
   7   1   1    9.67    0.67
   7   1   1    9.98    0.62
  -7   1  -1    8.70    0.87
  -7   1  -1    9.86    0.75
   7   1   1    9.50    0.64
  -7   1  -1    9.61    0.72
   7   1   1   10.96    0.69
  -7   1  -1    8.45    2.70
   8  -1   1   12.16    0.75
  -8  -1  -1   10.55    0.91
   8  -1   1   11.81    0.71
  -8  -1  -1   10.21    5.02
   8  -1   1   11.31    0.74
   8  -1   1   11.59    0.70
   8  -1   1   12.23    0.70
  -8  -1  -1   10.09    0.77
  -8  -1  -1    9.81    0.68
   8   1   1   10.79    0.69
  -8   1  -1   10.03    0.93
   8   1   1   11.00    0.74
  -8   1  -1   10.18    0.79
   8   1   1   10.78    0.69
  -8   1  -1   11.87    1.04
  -8   1  -1   10.05    0.80
  -8   1  -1    8.13    3.97
   8   1   1    9.44    0.74
   8   1   1   11.22    0.71
   9  -1   1    3.49    0.27
   9  -1   1    3.43    0.33
   9  -1   1    2.90    0.33
  -9  -1  -1    3.08    0.53
   9  -1   1    3.82    0.31
   9   1   1    3.76    0.26
  -9   1  -1    3.51    0.44
   9   1   1    3.90    0.29
  -9   1  -1    3.83    0.55
   9   1   1    3.85    0.31
  -9   1  -1    3.00    0.38
   9   1   1    3.44    0.33
  10  -1   1    7.44    0.46
  10  -1   1    7.13    0.45
 -10  -1  -1    7.12    0.64
  10   1   1    6.65    0.46
  10   1   1    6.39    0.46
 -10   1  -1    7.63    0.68
 -10   1  -1    7.93    0.74
  11  -1   1    6.85    0.43
 -11   1  -1    7.65    0.61
  12  -2  -1    6.74    0.44
 -12  -2   1    7.38    0.51
 -12   2   1    7.28    0.54
 -11  -2   1    6.88    0.58
  11  -2  -1    7.58    0.48
  11  -2  -1    7.81    0.49
 -11   2   1    8.16    0.70
 -11   2   1    8.91    0.68
  11   2  -1    7.32    0.47
  11   2  -1    7.79    0.49
 -10  -2   1   14.37    1.11
  10  -2  -1   16.67    0.99
  10  -2  -1   16.73    0.98
  10   2  -1   15.99    0.99
  10   2  -1   16.51    1.04
  10   2  -1   16.13    0.98
 -10   2   1   14.80    1.14
 -10   2   1   13.97    1.04
  10   2  -1   15.85    0.97
 -10   2   1   16.96    1.18
 -10   2   1   17.58    1.22
  -9  -2   1    9.55    0.81
   9  -2  -1    9.71    0.65
  -9  -2   1    8.94    4.09
  -9   2   1    8.18    0.71
  -9   2   1    7.76    1.08
  -9   2   1   10.71    0.99
   9   2  -1    9.47    0.63
  -9   2   1    9.12    2.91
   9   2  -1   10.10    0.72
   9   2  -1    9.52    0.62
  -9   2   1   10.81    0.76
  -9   2   1   10.18    1.21
   9   2  -1    9.81    0.61
   8  -2  -1   34.10    2.05
   8  -2  -1   34.19    2.02
  -8  -2   1   33.87    5.20
   8  -2  -1   32.15    2.04
   8  -2  -1   30.66    2.01
   8   2  -1   34.73    2.02
   8   2  -1   34.86    2.06
  -8   2   1   36.14    2.04
  -8   2   1   31.32    2.18
  -8   2   1   33.56    2.09
  -8   2   1   32.64    4.48
   8   2  -1   34.01    2.06
  -8   2   1   32.50    2.09
   8   2  -1   32.22    2.07
   7  -2  -1    2.25    0.22
  -7  -2   1    2.90    0.28
  -7  -2   1    2.42    0.35
  -7  -2   1    2.24    0.32
   7  -2  -1    2.13    0.21
   7  -2  -1    2.33    0.22
   7  -2  -1    2.42    0.25
  -7  -2   1    2.31    0.27
  -7   2   1    3.27    0.39
  -7   2   1    1.87    0.37
  -7   2   1    3.19    0.28
  -7   2   1    2.92    0.54
   7   2  -1    3.17    0.25
   7   2  -1    3.09    0.30
  -7   2   1    2.49    0.36
  -7   2   1    2.42    1.88
  -6  -2   1   28.46    1.71
  -6  -2   1   24.84    1.71
   6  -2  -1   25.93    1.69
   6  -2  -1   27.43    1.69
   6  -2  -1   31.13    1.72
  -6   2   1   31.15    3.30
  -6   2   1   24.66    1.82
   6   2  -1   27.77    1.70
  -6   2   1   30.35    1.75
   6   2  -1   28.06    1.69
   6   2  -1   29.27    1.73
   6   2  -1   28.66    1.74
  -6   2   1   29.46    1.76
   6   2  -1   27.77    1.70
   5  -2  -1   57.20    3.19
  -5  -2   1   52.16    3.19
  -5  -2   1   48.13    3.22
   5   2  -1   52.46    3.18
   5   2  -1   54.95    3.20
   5   2  -1   50.97    3.18
  -5   2   1   57.03    4.29
   5   2  -1   53.70    3.20
   4  -2  -1   18.73    1.11
   4  -2  -1   18.62    1.08
  -4  -2   1   15.39    1.09
   4   2  -1   17.76    1.10
   4   2  -1   17.82    1.09
  -3   2   1  123.96    7.40
   3   2  -1  110.76    6.98
   2  -2  -1   84.74    4.62
  -2   2   1   69.86    4.85
   1   2  -1  170.49   10.02
  -1   2   1  155.79    9.80
   0   2  -1   98.94    6.24
  -1   2  -1   57.71    3.55
  -1   2  -1   62.22    4.06
  -2  -2  -1   24.89    1.54
   2   2   1   25.36    1.53
   2   2   1   25.93    1.53
  -2   2  -1   25.28    2.27
  -3  -2  -1   34.60    2.15
   3  -2   1   34.19    2.15
   3   2   1   37.51    2.15
   3   2   1   36.53    2.15
   4  -2   1    6.56    0.51
  -4  -2  -1   12.00    2.18
   4  -2   1    7.89    0.48
  -4  -2  -1    6.84    0.54
  -4  -2  -1    7.15    0.50
   4   2   1    7.00    0.45
   4   2   1    7.37    0.49
  -4   2  -1    7.39    0.64
   4   2   1    6.56    0.46
  -4   2  -1    9.21    1.78
   4   2   1    7.10    0.49
   5  -2   1   21.60    1.32
  -5  -2  -1   20.18    1.38
  -5  -2  -1   20.36    1.34
   5  -2   1   22.14    1.30
   5  -2   1   21.13    1.34
   5   2   1   21.89    1.30
  -5   2  -1   21.97    1.29
  -5   2  -1   20.19    1.44
   5   2   1   21.37    1.31
  -5   2  -1   26.30    3.27
   5   2   1   23.04    1.34
   6  -2   1   50.33    2.91
  -6  -2  -1   50.92    2.88
   6  -2   1   53.43    3.01
   6  -2   1   51.05    2.88
  -6  -2  -1   44.05    2.94
   6  -2   1   43.14    2.85
   6  -2   1   50.34    2.86
  -6   2  -1   50.77    5.02
  -6   2  -1   48.82    2.93
  -6   2  -1   47.90    2.93
   6   2   1   46.77    2.86
  -6   2  -1   43.80    2.99
   6   2   1   46.76    2.94
   6   2   1   45.88    2.85
   6   2   1   46.09    2.85
  -6   2  -1   41.96    3.04
   6   2   1   49.71    2.89
  -7  -2  -1   26.82    1.90
   7  -2   1   31.69    1.82
   7  -2   1   30.68    1.81
   7  -2   1   27.67    1.77
   7  -2   1   30.57    1.78
  -7  -2  -1   27.00    1.87
   7  -2   1   31.39    1.78
  -7   2  -1   30.00    1.86
  -7   2  -1   28.60    1.96
  -7   2  -1   26.99    1.95
  -7   2  -1   27.66    4.79
   7   2   1   30.21    1.79
   7   2   1   28.33    1.82
   7   2   1   29.94    1.77
   8  -2   1   17.28    0.98
   8  -2   1   17.33    1.01
  -8  -2  -1   14.75    1.15
   8  -2   1   17.21    0.97
  -8  -2  -1   14.90    0.98
   8  -2   1   16.31    1.00
  -8  -2  -1    8.38    4.68
  -8   2  -1   17.09    1.28
   8   2   1   15.20    0.98
  -8   2  -1   13.82    1.05
  -8   2  -1   14.93    1.19
   8   2   1   15.13    1.00
  -8   2  -1   21.98    3.93
   8   2   1   15.33    0.96
  -8   2  -1   14.65    1.06
   8   2   1   15.00    0.95
   8   2   1   13.66    1.02
   9  -2   1   12.60    0.78
  -9  -2  -1   12.02    0.92
   9   2   1   11.45    0.72
  -9   2  -1   10.99    1.01
   9   2   1   11.78    0.74
   9   2   1   10.90    0.76
  10  -2   1    3.09    0.29
  10  -2   1    3.76    0.25
 -10  -2  -1    3.22    0.44
  10  -2   1    3.51    0.25
  10   2   1    3.36    0.26
 -10   2  -1    3.67    0.56
 -10   2  -1    3.62    0.59
 -11  -2  -1    6.01    0.49
  11  -2   1    5.76    0.39
  11  -2   1    5.43    0.35
 -11   2  -1    5.73    0.67
 -11  -3   1    0.64    0.20
  11  -3  -1    0.91    0.11
  11  -3  -1    0.89    0.11
  11   3  -1    0.96    0.12
 -11   3   1    0.81    0.32
 -11   3   1    0.94    0.34
 -11   3   1    1.00    0.19
  10  -3  -1   20.74    1.28
  10  -3  -1   20.15    1.28
  10   3  -1   20.62    1.28
 -10   3   1   21.39    1.43
  10   3  -1   20.21    1.28
 -10   3   1   21.87    1.50
  10   3  -1   22.58    1.35
   9  -3  -1   40.75    2.32
  -9  -3   1   34.34    2.43
   9  -3  -1   41.69    2.33
   9   3  -1   39.56    2.35
  -9   3   1   35.06    4.53
   9   3  -1   37.30    2.31
   9   3  -1   38.78    2.33
  -9   3   1   39.87    2.51
  -9   3   1   35.91    2.51
   8  -3  -1    2.55    0.26
  -8  -3   1    2.80    0.41
  -8  -3   1    3.13    3.49
   8  -3  -1    2.61    0.24
   8  -3  -1    2.82    0.23
  -8   3   1    3.70    0.59
   8   3  -1    2.63    0.30
   8   3  -1    2.37    0.25
   8   3  -1    2.45    0.23
  -8   3   1    2.66    0.47
   8   3  -1    2.78    0.22
  -8   3   1    2.50    0.40
  -8   3   1    2.32    0.49
  -8   3   1    2.63    0.40
   8   3  -1    2.33    0.32
   7  -3  -1   76.63    4.62
   7  -3  -1   74.58    4.60
  -7   3   1   79.85    4.76
  -7   3   1   77.96    4.66
   7   3  -1   72.00    4.65
  -7   3   1   82.62    4.61
  -7   3   1   73.21    6.24
  -7   3   1   76.63    4.66
   7   3  -1   74.77    4.60
   7   3  -1   76.15    4.60
   7   3  -1   78.31    4.59
   7   3  -1   78.56    4.65
  -6  -3   1   26.91    1.79
   6  -3  -1   30.23    1.78
   6  -3  -1   28.04    1.76
  -6  -3   1   26.38    1.84
  -6   3   1   30.83    1.84
   6   3  -1   29.51    1.77
   6   3  -1   29.66    1.80
  -6   3   1   29.90    1.94
   6   3  -1   29.69    1.77
  -6   3   1   28.24    3.38
   6   3  -1   30.78    1.77
   6   3  -1   29.82    1.81
  -5  -3   1   11.55    0.77
  -5  -3   1   11.75    0.82
   5  -3  -1   12.50    0.75
   5   3  -1   12.15    0.74
   5   3  -1   11.74    0.77
   5   3  -1   11.32    0.77
  -5   3   1   13.30    2.16
   5   3  -1   11.81    0.74
  -4  -3   1   14.50    0.89
  -4  -3   1   15.14    0.92
   4  -3  -1   14.09    0.87
  -4  -3   1   12.15    0.90
   4   3  -1   14.73    0.86
  -4   3   1   12.87    1.82
   4   3  -1   13.44    0.88
   4   3  -1   14.01    0.88
   4   3  -1   14.21    0.88
  -3  -3   1   61.26    3.50
  -3  -3   1   57.98    3.50
  -3  -3   1   52.20    3.50
  -3  -3   1   60.64    3.48
   3   3  -1   57.87    3.49
   3   3  -1   58.59    3.50
   3   3  -1   59.83    3.49
   2  -3  -1   51.07    3.11
  -2  -3   1   57.82    3.15
  -2  -3   1   50.24    3.13
   2   3  -1   48.78    3.12
   2   3  -1   51.70    3.12
  -2   3   1   54.32    3.41
  -1  -3   1    9.27    0.54
  -1  -3   1    8.62    0.52
  -1  -3   1    8.04    0.55
   1   3  -1   10.96    1.21
   1   3  -1    8.25    0.52
   1   3  -1    7.64    0.52
   0   3  -1   43.26    3.05
  -1   3  -1  204.71   11.56
  -1   3  -1  179.00   11.90
  -2  -3  -1    8.05    0.52
  -2  -3  -1    7.88    0.51
   2   3   1    7.40    0.50
  -2   3  -1    9.40    1.54
  -2   3  -1    8.65    0.65
   3  -3   1   10.71    0.69
   3  -3   1    9.49    0.71
  -3  -3  -1   12.32    0.71
   3   3   1   10.31    0.68
  -3   3  -1   12.29    2.03
   3   3   1   10.67    0.68
  -3   3  -1   11.61    0.82
   3   3   1   10.28    0.68
  -4  -3  -1   23.18    1.42
  -4  -3  -1   23.73    1.45
   4  -3   1   24.24    1.41
   4  -3   1   23.32    1.39
  -4  -3  -1   20.71    1.43
   4   3   1   23.39    1.39
  -4   3  -1   26.60    3.00
   4   3   1   23.40    1.41
   4   3   1   22.07    1.41
  -4   3  -1   21.84    1.51
   5  -3   1    5.12    0.45
   5  -3   1    5.87    0.38
   5  -3   1    5.11    0.47
  -5  -3  -1    5.71    0.51
  -5  -3  -1   10.19    3.19
  -5  -3  -1    5.02    0.45
  -5  -3  -1    6.31    0.43
  -5   3  -1    6.29    0.53
  -5   3  -1    5.19    1.92
  -5   3  -1    6.19    0.52
  -5   3  -1    6.89    0.86
   5   3   1    6.00    0.42
   5   3   1    5.80    0.39
   5   3   1    5.96    0.37
  -5   3  -1    6.02    0.64
   5   3   1    6.02    0.42
   5   3   1    5.37    0.43
  -6  -3  -1   47.88    3.09
   6  -3   1   47.66    3.00
  -6  -3  -1   53.19    3.03
   6  -3   1   51.64    3.00
   6  -3   1   50.89    3.02
   6  -3   1   48.87    3.04
  -6   3  -1   49.26    3.18
   6   3   1   49.24    3.04
  -6   3  -1   51.13    3.08
   6   3   1   49.20    3.00
  -6   3  -1   53.28    3.08
  -6   3  -1   48.96    3.15
   6   3   1   51.39    3.03
   6   3   1   49.97    3.01
   6   3   1   49.03    2.99
  -6   3  -1   53.44    5.44
   6   3   1   48.05    3.04
  -7  -3  -1   45.02    3.05
   7  -3   1   48.06    2.98
   7  -3   1   50.46    2.94
   7  -3   1   47.45    2.94
   7  -3   1   49.43    3.07
  -7  -3  -1   46.02    2.97
   7   3   1   52.44    2.97
   7   3   1   50.30    2.93
  -7   3  -1   51.71    5.71
   7   3   1   49.41    2.95
  -7   3  -1   50.43    3.03
   7   3   1   49.02    2.93
  -7   3  -1   49.26    3.02
   7   3   1   45.52    2.99
  -7   3  -1   51.98    3.14
   8  -3   1   13.15    0.92
  -8  -3  -1   12.21    1.06
   8  -3   1   14.80    0.89
   8  -3   1   14.50    0.90
  -8  -3  -1   13.21    0.92
   8   3   1   14.74    0.95
   8   3   1   15.29    0.91
  -8   3  -1   13.55    0.99
  -8   3  -1   14.38    1.00
  -8   3  -1   14.70    3.48
   8   3   1   14.57    0.92
  -8   3  -1   16.06    1.26
   8   3   1   14.88    0.88
   9  -3   1    3.05    0.24
  -9  -3  -1    3.13    0.52
   9  -3   1    3.02    0.24
  -9   3  -1    2.39    0.46
   9   3   1    2.85    0.32
   9   3   1    2.56    0.26
   9   3   1    2.75    0.25
  -9   3  -1    2.87    0.50
  -9   3  -1    2.25    0.37
  -9   3  -1    2.82    0.52
  10  -3   1    6.63    0.44
  10  -3   1    6.07    0.44
  10  -3   1    6.48    0.42
 -10  -3  -1    5.80    0.56
  10  -3   1    6.36    0.42
  10   3   1    6.45    0.49
 -10   3  -1    7.69    0.72
 -10   3  -1    6.44    0.66
  10   3   1    7.04    0.43
 -10   3  -1    6.99    0.62
  11  -3   1    1.50    0.11
  11  -3   1    1.45    0.13
 -11   3  -1    1.23    0.27
  11  -4  -1    1.11    0.12
  11  -4  -1    1.02    0.11
  11  -4  -1    0.98    0.12
 -11   4   1    0.75    0.14
  11   4  -1    0.84    0.12
 -11   4   1    0.86    0.25
 -11   4   1    1.14    0.35
  10  -4  -1    0.55    0.09
 -10  -4   1    0.45    0.23
  10  -4  -1    0.59    0.09
 -10   4   1    0.68    0.36
 -10   4   1    0.64    0.42
 -10   4   1    0.50    0.30
 -10   4   1    0.20    0.32
  10   4  -1    0.53    0.10
 -10   4   1    0.68    0.21
   9  -4  -1    7.47    0.47
   9   4  -1    7.03    0.45
  -9   4   1    6.94    0.58
   9   4  -1    6.87    0.50
  -9   4   1    8.11    0.84
  -9   4   1    7.58    0.92
  -9   4   1    6.00    0.54
   9   4  -1    6.92    0.49
   9   4  -1    7.06    0.53
  -9   4   1    8.03    0.77
  -9   4   1    7.90    0.85
   8  -4  -1   26.14    1.60
  -8  -4   1   25.39    1.72
   8  -4  -1   25.94    1.62
   8  -4  -1   27.43    1.60
   8   4  -1   26.53    1.65
  -8   4   1   25.08    1.67
  -8   4   1   25.34    1.68
   8   4  -1   25.05    1.61
   8   4  -1   26.65    1.64
  -8   4   1   24.15    1.80
   8   4  -1   26.44    1.59
  -8   4   1   29.29    1.91
  -8   4   1   28.32    1.95
  -8   4   1   28.57    1.84
  -7  -4   1    1.39    0.21
  -7  -4   1    1.78    0.32
  -7  -4   1    1.05    0.21
  -7  -4   1   -0.27    3.96
   7   4  -1    1.34    0.19
   7   4  -1    0.90    0.23
  -7   4   1    1.65    0.50
   7   4  -1    1.19    0.16
  -7   4   1    0.40    1.63
   7   4  -1    1.21    0.21
  -7   4   1    1.58    0.51
   7   4  -1    1.27    0.14
  -7   4   1    1.25    0.43
  -7   4   1    1.52    0.29
  -7   4   1    1.35    0.26
   7   4  -1    1.09    0.18
  -7   4   1    1.89    0.55
   6  -4  -1    0.62    0.25
  -6  -4   1    0.12    0.16
  -6  -4   1    0.17    0.16
  -6  -4   1    0.06    0.11
  -6  -4   1   -0.03    0.19
   6  -4  -1    0.14    0.10
  -6  -4   1    0.18    3.30
   6  -4  -1    0.13    0.07
  -6  -4   1    0.34    0.22
   6   4  -1    0.17    0.09
   6   4  -1    0.03    0.12
  -6   4   1    0.20    0.43
  -6   4   1   -0.43    1.32
  -6   4   1    0.52    0.49
  -6   4   1    0.01    0.19
   6   4  -1    0.27    0.20
  -6   4   1    0.13    0.39
  -6   4   1    0.29    0.33
   6   4  -1    0.25    0.09
   6   4  -1    0.13    0.13
   6   4  -1    0.14    0.07
  -6   4   1    0.13    0.18
   6   4  -1    0.13    0.14
  -5  -4   1   10.60    0.72
  -5  -4   1    9.86    0.73
  -5  -4   1   12.14    0.73
  -5  -4   1   11.62    0.77
   5  -4  -1   11.22    0.67
  -5   4   1   10.04    0.99
   5   4  -1    9.69    0.71
   5   4  -1   10.67    0.66
  -5   4   1   10.88    0.91
  -5   4   1    7.89    1.52
  -5   4   1   12.55    1.02
   5   4  -1   10.61    0.67
  -5   4   1   11.16    0.77
   5   4  -1   11.00    0.68
   5   4  -1   10.06    0.71
   5   4  -1   10.48    0.70
   4  -4  -1   79.84    5.18
  -4  -4   1   87.39    5.21
  -4  -4   1   85.79    5.18
  -4  -4   1   76.51    5.21
  -4  -4   1   94.59    5.21
   4   4  -1   85.05    5.20
  -4   4   1   84.76    5.76
   4   4  -1   82.90    5.20
   4   4  -1   96.03    5.17
   4   4  -1   94.82    5.18
  -3  -4   1  128.39    7.13
  -3  -4   1  121.84    7.13
  -3  -4   1  130.97    7.15
  -3  -4   1  107.35    7.15
  -3   4   1  122.24    7.74
   3   4  -1  107.87    7.13
  -2  -4   1   75.89    4.67
  -2  -4   1   79.71    4.65
   2   4  -1   74.50    4.66
   2   4  -1   74.12    4.65
  -2   4   1   88.70    5.32
  -1  -4   1  166.80    9.93
   0  -4   1   32.58    2.04
   0  -4  -1   37.38    2.05
   0  -4   1   33.92    2.04
   0  -4  -1   31.86    2.04
   0  -4   1   32.88    2.06
   0   4  -1   35.99    2.03
  -1  -4  -1   37.17    2.34
  -1  -4  -1   39.73    2.35
   1  -4   1   40.70    2.34
   1  -4   1   37.94    2.34
  -1   4  -1   40.48    3.06
  -2  -4  -1  256.03   15.41
  -2   4  -1  227.82   16.36
  -2   4  -1  289.05   15.51
  -3  -4  -1   13.18    0.86
  -3  -4  -1   13.88    0.86
  -3  -4  -1   13.05    0.83
   3   4   1   12.18    0.83
   3   4   1   13.39    0.82
  -3   4  -1   13.75    2.14
   3   4   1   14.22    0.82
  -4  -4  -1   25.90    1.60
  -4  -4  -1   23.07    1.56
   4  -4   1   26.61    1.55
  -4  -4  -1   25.68    1.60
   4   4   1   24.30    1.58
   4   4   1   26.35    1.56
   4   4   1   26.66    1.56
  -4   4  -1   31.61    3.16
   5  -4   1   23.10    1.31
  -5  -4  -1   23.65    1.35
  -5  -4  -1   19.97    1.38
   5  -4   1   23.82    1.33
  -5  -4  -1   19.49    1.36
  -5   4  -1   20.93    1.45
  -5   4  -1   23.82    1.60
   5   4   1   19.53    1.29
  -5   4  -1   21.35    1.40
  -5   4  -1   20.46    3.55
   5   4   1   20.51    1.32
   5   4   1   20.96    1.31
  -5   4  -1   21.49    1.54
  -5   4  -1   23.74    1.66
   5   4   1   19.34    1.45
  -6  -4  -1   38.76    2.28
   6  -4   1   37.24    2.23
   6  -4   1   33.41    2.23
  -6  -4  -1   34.83    2.33
   6  -4   1   36.46    2.25
   6   4   1   36.58    2.25
   6   4   1   35.06    2.21
   6   4   1   37.80    2.24
  -6   4  -1   40.14    4.66
  -6   4  -1   38.39    2.46
  -6   4  -1   38.43    2.32
  -6   4  -1   37.89    2.32
   6   4   1   38.63    2.27
   7  -4   1    8.53    0.56
   7  -4   1    8.07    0.54
  -7  -4  -1    7.22    0.73
   7  -4   1    8.38    0.54
  -7  -4  -1    7.25    0.59
   7   4   1    7.89    0.55
  -7   4  -1    8.18    0.69
  -7   4  -1    8.54    1.03
   7   4   1    7.87    0.56
  -7   4  -1    7.33    2.89
  -7   4  -1    9.87    1.06
  -7   4  -1    8.32    0.66
   7   4   1    7.69    0.50
   7   4   1    8.31    0.59
   8  -4   1   16.98    1.01
  -8  -4  -1   15.39    1.15
  -8  -4  -1   14.77    1.02
   8  -4   1   16.46    0.99
   8  -4   1   17.72    1.08
   8   4   1   15.39    1.01
  -8   4  -1   14.80    1.57
   8   4   1   15.47    1.00
  -8   4  -1   16.98    1.10
  -8   4  -1   15.37    1.13
  -8   4  -1   16.61    3.34
   9  -4   1    7.62    0.48
   9  -4   1    7.76    0.50
  -9  -4  -1    6.74    0.64
   9  -4   1    7.37    0.48
   9  -4   1    7.65    0.50
  -9   4  -1    8.15    0.80
  -9   4  -1    8.55    0.76
   9   4   1    6.76    0.48
  -9   4  -1    6.81    0.81
   9   4   1    6.87    0.48
   9   4   1    6.72    0.60
  -9   4  -1    8.44    0.88
  10  -4   1    0.34    0.07
 -10  -4  -1    0.27    0.19
  10  -4   1    0.31    0.07
  10  -4   1    0.37    0.09
 -10   4  -1    0.10    0.13
 -10   4  -1    0.18    0.32
  10   4   1    0.21    0.11
  10   4   1    0.22    0.08
 -10   4  -1    0.38    0.28
 -10   4  -1    0.45    0.27
  11  -4   1    0.48    0.07
  11  -5  -1    4.97    0.30
 -11   5   1    4.47    0.44
  10  -5  -1    7.81    0.49
  10  -5  -1    7.59    0.49
  10  -5  -1    7.45    0.48
  10  -5  -1    7.66    0.47
  10  -5  -1    7.55    0.47
 -10  -5   1    6.66    0.57
  10   5  -1    7.37    0.50
 -10   5   1    6.93    0.72
 -10   5   1    7.26    0.62
 -10   5   1    6.43    0.69
  10   5  -1    7.49    0.47
 -10   5   1    7.29    0.75
   9  -5  -1    5.22    0.33
  -9  -5   1    4.28    0.48
   9  -5  -1    5.17    0.33
  -9   5   1    4.82    0.63
   9   5  -1    4.76    0.33
  -9   5   1    5.42    0.77
  -9   5   1    4.72    0.72
  -9   5   1    3.82    0.43
   9   5  -1    4.13    0.34
  -9   5   1    4.32    0.41
   9   5  -1    4.20    0.46
  -9   5   1    4.90    0.81
  -8  -5   1    6.49    0.53
   8  -5  -1    7.50    0.48
  -8  -5   1    7.57    0.66
   8  -5  -1    7.09    0.48
   8   5  -1    6.67    0.56
   8   5  -1    7.60    0.49
  -8   5   1    7.49    0.96
  -8   5   1    7.91    0.91
  -8   5   1    6.35    0.78
  -8   5   1    6.92    0.62
  -8   5   1    8.69    1.00
  -8   5   1    7.60    0.63
   8   5  -1    7.10    0.50
  -8   5   1    8.35    1.01
  -7  -5   1   38.88    2.71
  -7  -5   1   45.28    2.78
   7  -5  -1   45.42    2.67
   7  -5  -1   46.31    2.69
  -7   5   1   44.76    2.88
  -7   5   1   49.81    3.00
   7   5  -1   42.86    2.65
  -7   5   1   41.66    2.73
   7   5  -1   47.67    2.71
  -7   5   1   47.92    3.00
  -7   5   1   42.08    2.87
  -7   5   1   42.38    2.75
   7   5  -1   44.39    2.68
   7   5  -1   43.37    2.69
  -6  -5   1   30.38    2.09
   6  -5  -1   32.41    1.96
   6  -5  -1   35.66    1.98
  -6  -5   1   34.09    2.06
  -6   5   1   31.48    2.64
   6   5  -1   30.20    2.00
   6   5  -1   32.70    1.95
  -6   5   1   32.35    2.82
  -6   5   1   32.30    2.03
  -6   5   1   31.06    2.37
  -6   5   1   31.59    2.64
   6   5  -1   33.81    1.97
  -5  -5   1   16.10    1.16
  -5  -5   1   17.06    1.12
  -5  -5   1   15.00    1.11
  -5  -5   1   18.90    1.15
  -5  -5   1   17.84    1.10
   5  -5  -1   17.35    1.07
   5  -5  -1   15.46    1.05
  -5   5   1   17.55    1.15
  -5   5   1   16.45    1.30
   5   5  -1   16.77    1.07
  -5   5   1   16.65    1.19
   5   5  -1   17.34    1.04
  -5   5   1   19.16    1.43
   5   5  -1   18.54    1.10
   5   5  -1   18.13    1.06
  -5   5   1   17.12    1.40
  -5   5   1   15.67    1.94
  -5   5   1   19.46    1.42
  -5   5   1   16.61    1.29
  -4  -5   1   18.60    1.12
  -4  -5   1   19.29    1.17
  -4  -5   1   18.89    1.16
  -4   5   1   18.81    1.40
   4   5  -1   17.71    1.34
  -4   5   1   19.50    1.42
  -4   5   1   15.68    1.29
  -4   5   1   18.45    1.78
  -4   5   1   18.40    1.19
  -4   5   1   16.07    1.36
   4   5  -1   17.19    1.12
   4   5  -1   18.26    1.11
   4   5  -1   19.77    1.24
  -4   5   1   17.57    1.32
  -3  -5   1   70.65    4.01
  -3  -5   1   58.93    4.01
  -3  -5   1   67.66    4.00
  -3  -5   1   69.87    3.98
  -3  -5   1   71.54    3.98
   3   5  -1   71.48    3.98
   3   5  -1   62.91    3.98
   3   5  -1   59.81    3.99
  -2  -5   1    1.23    0.13
  -2  -5   1    1.20    0.13
   2  -5  -1    0.82    0.17
  -2  -5   1    1.07    0.17
  -2  -5   1    1.33    0.17
  -2   5   1    2.05    0.49
   2   5  -1    1.49    1.14
   2   5  -1    1.44    0.46
  -2   5   1    0.95    0.62
   1  -5  -1   18.58    1.09
   1  -5  -1   17.00    1.11
  -1  -5   1   17.77    1.09
  -1  -5   1   18.89    1.10
  -1  -5   1   16.90    1.13
  -1  -5   1   16.71    1.09
   1  -5  -1   18.97    1.09
   1   5  -1   18.86    1.08
   0  -5   1   45.15    2.60
   0  -5  -1   43.84    2.59
   0  -5   1   42.55    2.59
   0  -5   1   41.95    2.62
   0  -5  -1   42.70    2.61
  -1  -5  -1  219.01   13.36
  -1   5  -1  231.70   13.64
  -1   5  -1  222.78   13.98
   2  -5   1    3.22    0.24
   2  -5   1    2.80    0.21
  -2  -5  -1    2.87    0.25
  -2  -5  -1    3.24    0.29
  -2  -5  -1    3.06    0.22
   2  -5   1    3.26    0.23
  -2  -5  -1    2.72    0.30
   2   5   1    2.67    0.19
  -2   5  -1    3.85    0.70
  -2   5  -1    2.12    1.07
  -3  -5  -1   36.45    2.16
  -3  -5  -1   37.26    2.13
  -3  -5  -1   38.87    2.16
  -3  -5  -1   36.47    2.18
   3  -5   1   33.74    2.12
   3   5   1   31.56    2.11
   3   5   1   33.31    2.12
  -3   5  -1   34.91    3.27
   4  -5   1    3.81    0.33
  -4  -5  -1    4.75    0.37
  -4  -5  -1    4.28    0.39
  -4  -5  -1    3.66    0.32
  -4  -5  -1    4.36    0.37
   4  -5   1    3.99    0.29
  -4  -5  -1    3.89    0.39
   4   5   1    4.78    0.59
   4   5   1    4.04    0.30
  -4   5  -1    4.15    0.63
   4   5   1    4.44    0.35
  -4   5  -1    4.83    0.72
   4   5   1    3.84    0.29
  -4   5  -1    4.06    0.66
  -4   5  -1    2.61    1.46
  -4   5  -1    4.05    0.47
  -4   5  -1    3.88    0.60
   4   5   1    3.28    0.47
   5  -5   1   20.17    1.17
   5  -5   1   18.14    1.14
  -5  -5  -1   17.96    1.19
  -5  -5  -1   20.35    1.25
  -5  -5  -1   20.44    1.20
   5  -5   1   16.63    1.14
  -5  -5  -1   17.73    1.27
  -5  -5  -1   16.94    1.21
  -5   5  -1   17.72    1.25
   5   5   1   18.82    1.14
  -5   5  -1   15.83    2.67
  -5   5  -1   16.97    1.21
  -5   5  -1   20.13    1.59
  -5   5  -1   18.49    1.51
   5   5   1   18.00    1.14
  -5   5  -1   20.70    1.55
   5   5   1   20.30    1.18
   5   5   1   17.40    1.22
  -6  -5  -1    2.22    0.40
  -6  -5  -1    2.19    0.36
  -6  -5  -1    2.77    0.35
   6  -5   1    2.37    0.24
   6  -5   1    2.77    0.25
   6  -5   1    2.64    0.28
  -6   5  -1    3.26    0.71
  -6   5  -1    1.33    2.07
  -6   5  -1    4.01    0.69
   6   5   1    3.46    0.31
  -6   5  -1    3.07    0.47
   6   5   1    3.23    0.26
  -6   5  -1    3.17    0.41
  -6   5  -1    3.32    0.66
   7  -5   1   13.93    0.86
  -7  -5  -1   12.97    0.91
   7  -5   1   14.28    0.85
  -7  -5  -1   14.01    1.02
  -7   5  -1   10.64    2.68
   7   5   1   12.19    0.84
   7   5   1   14.03    0.90
  -7   5  -1   15.85    1.31
   7   5   1   12.85    0.85
  -7   5  -1   13.08    0.94
  -7   5  -1   14.24    1.33
  -7   5  -1   14.28    1.19
   7   5   1   13.87    0.86
  -7   5  -1   15.57    1.33
  -7   5  -1   12.31    0.97
   8  -5   1   21.10    1.24
   8  -5   1   21.68    1.24
   8  -5   1   20.04    1.22
  -8  -5  -1   17.23    1.24
  -8  -5  -1   19.62    1.36
   8  -5   1   21.22    1.23
  -8   5  -1   17.10    1.29
   8   5   1   20.82    1.26
  -8   5  -1   19.18    1.53
   8   5   1   17.59    1.21
  -8   5  -1   20.12    1.45
  -8   5  -1   22.51    1.54
   8   5   1   18.68    1.24
  -8   5  -1   21.79    1.56
   9  -5   1    3.88    0.30
   9  -5   1    3.97    0.30
   9  -5   1    3.89    0.30
   9  -5   1    3.73    0.32
   9  -5   1    3.85    0.28
  -9  -5  -1    3.51    0.44
   9   5   1    4.04    0.33
   9   5   1    4.19    0.29
  -9   5  -1    3.74    0.42
  -9   5  -1    3.77    0.64
  -9   5  -1    3.70    0.62
 -10  -5  -1    7.62    0.58
  10  -5   1    8.44    0.48
  10  -5   1    8.72    0.48
  10   5   1    6.92    0.50
  10   5   1    7.45    0.48
 -10   5  -1    6.50    0.82
 -10   5  -1    7.18    0.60
  10  -6  -1    0.88    0.10
 -10  -6   1    0.52    0.24
  10  -6  -1    0.90    0.11
  10   6  -1    0.89    0.13
  10   6  -1    0.86    0.10
 -10   6   1    0.86    0.30
 -10   6   1    0.83    0.22
 -10   6   1    0.85    0.29
 -10   6   1    0.72    0.15
 -10   6   1    0.59    0.26
   9  -6  -1    2.41    0.18
   9  -6  -1    2.32    0.21
   9  -6  -1    2.14    0.23
   9  -6  -1    2.35    0.21
   9  -6  -1    2.03    0.18
  -9  -6   1    1.97    0.34
  -9   6   1    1.17    0.44
  -9   6   1    1.44    0.56
  -9   6   1    2.07    0.48
   9   6  -1    1.91    0.18
  -9   6   1    1.83    0.38
   9   6  -1    1.82    0.22
   8  -6  -1    9.36    0.60
   8  -6  -1    8.87    0.60
  -8  -6   1    8.53    0.73
   8  -6  -1    9.49    0.63
  -8  -6   1    8.20    0.65
  -8   6   1    8.41    0.70
  -8   6   1   10.94    1.09
   8   6  -1   10.03    0.61
   8   6  -1    9.45    0.59
  -8   6   1   10.22    1.04
  -8   6   1   10.08    0.88
  -8   6   1   11.64    1.07
   8   6  -1    9.64    0.60
  -7  -6   1    2.23    0.35
   7  -6  -1    2.70    0.21
   7  -6  -1    2.83    0.24
  -7  -6   1    2.58    0.43
  -7  -6   1    1.95    0.31
  -7   6   1    1.49    0.46
   7   6  -1    2.40    0.30
  -7   6   1    2.45    0.61
  -7   6   1    1.22    0.53
  -7   6   1    2.96    0.67
   7   6  -1    2.24    0.23
   7   6  -1    2.08    0.23
  -7   6   1    2.49    0.33
  -6  -6   1    6.53    0.55
   6  -6  -1    7.57    0.49
  -6  -6   1    6.78    0.59
   6  -6  -1    8.00    0.50
  -6  -6   1    6.50    0.72
  -6   6   1    8.75    1.11
   6   6  -1    7.93    0.54
  -6   6   1    6.96    0.86
  -6   6   1    7.04    0.90
  -6   6   1    6.02    0.80
  -6   6   1    7.04    0.64
   6   6  -1    7.01    0.49
  -6   6   1    7.04    0.58
  -6   6   1    7.84    1.09
  -6   6   1    7.16    1.09
   6   6  -1    8.04    0.56
   5  -6  -1   48.10    2.91
  -5  -6   1   45.95    2.97
   5  -6  -1   52.92    2.94
  -5  -6   1   53.08    3.00
   5   6  -1   46.06    2.95
   5   6  -1   51.40    2.92
   5   6  -1   47.49    2.98
  -5   6   1   47.28    3.01
  -5   6   1   44.03    3.37
  -4  -6   1   27.15    1.73
  -4  -6   1   26.93    1.75
  -4  -6   1   26.26    1.70
   4  -6  -1   26.02    1.68
  -4   6   1   27.81    2.00
   4   6  -1   29.23    1.93
  -4   6   1   29.06    1.77
  -4   6   1   30.26    2.05
  -4   6   1   30.33    2.05
  -4   6   1   26.12    1.88
  -4   6   1   28.19    1.92
   4   6  -1   28.84    1.69
   4   6  -1   28.15    1.70
  -3  -6   1    9.69    0.67
  -3  -6   1    9.77    0.63
  -3  -6   1    8.05    0.67
  -3  -6   1    9.87    0.60
  -3   6   1    8.44    0.71
   3   6  -1    9.53    0.58
   3   6  -1    9.51    0.97
   3   6  -1    9.14    0.63
  -3   6   1    9.96    1.01
  -3   6   1    9.24    0.84
   3   6  -1    9.10    1.07
  -3   6   1   10.62    0.95
  -3   6   1    9.18    1.00
  -3   6   1    9.29    1.00
  -2  -6   1   33.37    1.86
   2  -6  -1   32.06    1.86
  -2  -6   1   32.29    1.88
   2  -6  -1   32.67    1.86
  -2  -6   1   32.02    1.90
  -2  -6   1   30.12    1.92
  -2   6   1   29.99    2.09
   2   6  -1   28.54    1.88
  -2   6   1   28.81    2.08
   2   6  -1   27.03    2.09
  -2   6   1   28.80    1.98
   2   6  -1   28.85    2.05
   2   6  -1   32.89    1.84
   1  -6  -1   47.88    2.77
  -1  -6   1   50.03    2.82
  -1  -6   1   45.92    2.77
   1  -6  -1   47.60    2.78
  -1  -6   1   49.23    2.77
  -1  -6   1   48.60    2.79
   1  -6  -1   41.30    2.79
  -1  -6   1   41.75    2.81
   1  -6  -1   46.02    2.77
  -1   6   1   43.21    3.00
   0  -6   1    1.79    0.17
   0  -6  -1    1.72    0.15
   0  -6   1    1.84    0.18
   0  -6   1    1.62    0.22
   0  -6   1    1.69    0.18
   0  -6   1    1.83    0.15
   0  -6  -1    1.76    0.17
   0  -6  -1    1.66    0.24
   0   6  -1    2.32    1.09
   0   6  -1    2.38    0.51
   0   6   1    4.38    1.17
   0   6  -1    1.54    0.55
   1  -6   1   23.08    1.39
  -1  -6  -1   23.50    1.38
   1  -6   1   22.50    1.38
  -1  -6  -1   23.42    1.40
   1  -6   1   23.13    1.37
   1  -6   1   23.39    1.39
   1   6   1   23.91    1.40
   1   6   1   19.44    1.60
  -1   6  -1   24.08    1.97
  -1   6  -1   20.28    1.65
   2  -6   1   22.83    1.29
   2  -6   1   22.64    1.29
  -2  -6  -1   20.13    1.33
  -2   6  -1   23.57    2.41
  -2   6  -1   20.44    1.46
  -2   6  -1   19.35    1.56
   2   6   1   20.34    1.40
   2   6   1   19.93    1.28
  -3  -6  -1   12.69    0.77
   3  -6   1   11.43    0.75
  -3  -6  -1   11.52    0.88
  -3  -6  -1   13.51    0.80
   3  -6   1   12.90    0.77
  -3  -6  -1   10.73    0.82
  -3  -6  -1   12.15    0.81
   3  -6   1   12.19    0.78
  -3   6  -1   12.70    1.24
  -3   6  -1   12.45    1.18
   3   6   1   11.31    0.75
  -3   6  -1   11.90    0.87
  -3   6  -1   13.77    1.22
  -3   6  -1   11.82    1.03
   3   6   1   11.69    0.90
  -3   6  -1   10.99    1.84
   3   6   1   11.70    1.06
   3   6   1   12.08    0.99
   3   6   1   12.15    0.75
  -4  -6  -1    0.25    0.20
  -4  -6  -1    0.11    0.19
  -4  -6  -1    0.21    0.18
   4  -6   1    0.25    0.08
  -4  -6  -1    0.21    0.12
   4  -6   1    0.31    0.10
   4  -6   1    0.29    0.13
   4  -6   1    0.22    0.10
  -4  -6  -1    0.28    0.14
  -4  -6  -1    0.18    0.18
  -4   6  -1   -0.28    1.36
  -4   6  -1    0.26    0.52
   4   6   1    0.28    0.42
   4   6   1    0.18    0.22
   4   6   1    0.16    0.09
  -4   6  -1    0.18    0.25
   4   6   1    0.15    0.08
  -4   6  -1   -0.04    0.51
  -4   6  -1   -0.24    0.59
  -4   6  -1    0.58    0.37
   4   6   1    0.10    0.05
  -4   6  -1    0.35    0.40
   4   6   1   -0.03    0.26
  -4   6  -1    0.10    0.12
  -5  -6  -1   20.20    1.34
   5  -6   1   21.80    1.25
  -5  -6  -1   18.17    1.30
   5  -6   1   19.85    1.23
   5  -6   1   21.41    1.25
   5  -6   1   18.74    1.21
  -5  -6  -1   19.78    1.28
  -5  -6  -1   19.94    1.29
   5   6   1   19.92    1.22
  -5   6  -1   18.48    1.33
  -5   6  -1   20.65    1.74
  -5   6  -1   19.82    1.51
  -5   6  -1   16.71    2.95
  -5   6  -1   21.52    1.71
  -5   6  -1   20.15    1.65
   5   6   1   18.29    1.19
   5   6   1   19.84    1.31
  -6  -6  -1    3.68    0.50
  -6  -6  -1    3.48    0.40
   6  -6   1    4.19    0.32
   6  -6   1    3.60    0.32
  -6  -6  -1    2.82    0.50
   6  -6   1    2.97    0.38
  -6  -6  -1    2.87    0.39
   6  -6   1    3.62    0.29
   6  -6   1    3.89    0.28
  -6   6  -1    3.46    0.70
   6   6   1    3.38    0.25
  -6   6  -1    3.39    0.49
   6   6   1    3.70    0.29
  -6   6  -1    3.30    0.68
  -6   6  -1    3.23    1.73
  -6   6  -1    4.76    0.69
  -6   6  -1    4.41    0.75
   6   6   1    4.21    0.44
  -7  -6  -1    5.23    0.48
   7  -6   1    5.73    0.40
   7  -6   1    6.24    0.43
  -7  -6  -1    5.79    0.59
   7  -6   1    5.71    0.43
   7  -6   1    5.94    0.40
   7  -6   1    6.01    0.43
  -7   6  -1    4.47    0.67
  -7   6  -1    5.53    0.92
   7   6   1    5.56    0.38
   7   6   1    5.95    0.45
  -7   6  -1    6.59    0.96
  -7   6  -1    6.06    0.99
  -7   6  -1    5.83    0.61
  -7   6  -1    6.90    0.89
   7   6   1    5.94    0.41
   8  -6   1    4.76    0.35
   8  -6   1    4.76    0.35
  -8  -6  -1    4.75    0.50
   8  -6   1    4.67    0.32
   8  -6   1    4.77    0.35
  -8  -6  -1    4.15    0.38
   8  -6   1    4.66    0.32
   8   6   1    4.37    0.32
  -8   6  -1    3.60    0.43
  -8   6  -1    4.07    0.61
  -8   6  -1    4.80    0.68
   8   6   1    4.46    0.37
  -8   6  -1    4.82    0.79
  -8   6  -1    3.95    0.75
   9  -6   1    3.63    0.26
  -9  -6  -1    3.60    0.36
  -9   6  -1    2.31    0.47
   9   6   1    2.95    0.23
  -9   6  -1    2.83    0.46
   9   6   1    2.82    0.26
  10  -6   1    0.13    0.05
  10  -6   1    0.12    0.04
  10   6   1    0.20    0.09
 -10   6  -1    0.10    0.24
 -10   6  -1    0.19    0.22
 -10   7   1    1.17    0.26
  -9  -7   1    6.17    0.52
   9  -7  -1    6.66    0.45
   9  -7  -1    7.10    0.45
   9   7  -1    7.36    0.45
  -9   7   1    5.76    0.69
  -9   7   1    6.81    0.60
  -9   7   1    6.37    0.73
  -9   7   1    6.60    0.72
   9   7  -1    7.35    0.46
  -8  -7   1    0.52    0.23
  -8  -7   1    0.30    0.12
   8  -7  -1    0.50    0.11
   8  -7  -1    0.55    0.09
   8  -7  -1    0.57    0.10
   8  -7  -1    0.56    0.12
   8  -7  -1    0.28    0.11
  -8   7   1    0.32    0.19
   8   7  -1    0.48    0.07
  -8   7   1    0.52    0.36
  -8   7   1    0.31    0.46
  -8   7   1    0.10    0.44
  -8   7   1    0.38    0.51
   8   7  -1    0.65    0.10
   7  -7  -1    8.28    0.53
   7  -7  -1    8.55    0.55
  -7  -7   1    7.18    0.61
   7  -7  -1    8.22    0.53
   7  -7  -1    8.64    0.55
  -7   7   1    9.05    0.87
   7   7  -1    8.26    0.53
  -7   7   1    6.81    0.72
  -7   7   1    8.84    1.06
  -7   7   1    7.21    0.64
  -7   7   1    8.31    1.05
  -7   7   1    8.83    1.06
  -6  -7   1    2.80    0.43
   6  -7  -1    2.90    0.25
   6  -7  -1    2.39    0.22
  -6  -7   1    2.51    0.32
   6  -7  -1    2.92    0.27
  -6  -7   1    2.55    0.39
   6  -7  -1    2.89    0.25
   6   7  -1    3.19    0.30
  -6   7   1    2.16    0.46
  -6   7   1    2.50    0.35
  -6   7   1    2.06    0.49
  -6   7   1    2.77    0.71
  -6   7   1    3.27    0.73
  -6   7   1    2.29    0.69
   6   7  -1    2.92    0.24
   5  -7  -1   11.78    0.89
   5  -7  -1   14.18    0.88
   5  -7  -1   14.74    0.89
  -5  -7   1   15.18    0.98
   5  -7  -1   14.31    0.88
  -5  -7   1   14.81    0.92
  -5  -7   1   13.37    0.96
  -5  -7   1   12.81    0.94
   5   7  -1   13.64    0.84
  -5   7   1   13.64    1.37
  -5   7   1   13.54    1.17
   5   7  -1   13.22    0.85
  -5   7   1   15.04    1.43
  -5   7   1   13.65    1.40
   5   7  -1   14.51    0.96
  -5   7   1   13.25    0.98
   4  -7  -1    6.26    0.44
  -4  -7   1    6.93    0.48
  -4  -7   1    6.95    0.59
   4  -7  -1    6.99    0.46
  -4  -7   1    7.09    0.54
   4  -7  -1    7.06    0.47
   4   7  -1    6.99    0.66
   4   7  -1    7.34    0.92
  -4   7   1    7.45    1.09
  -4   7   1    6.22    0.63
  -4   7   1    6.16    0.84
  -4   7   1    6.86    1.05
   4   7  -1    6.33    0.50
  -4   7   1    7.05    1.10
  -3  -7   1   25.12    1.55
  -3  -7   1   23.97    1.58
   3  -7  -1   25.20    1.52
   3  -7  -1   25.82    1.53
  -3  -7   1   26.34    1.52
   3   7  -1   22.65    1.51
  -3   7   1   24.81    1.49
   3   7  -1   26.84    1.80
  -3   7   1   24.91    1.86
  -3   7   1   26.66    1.90
  -3   7   1   25.05    1.72
  -3   7   1   24.79    1.51
   3   7  -1   24.58    1.62
  -3   7   1   21.60    1.57
  -2  -7   1   10.06    0.64
  -2  -7   1   10.79    0.72
  -2  -7   1    8.48    0.70
   2  -7  -1    9.47    0.61
   2  -7  -1    9.81    0.60
   2  -7  -1    9.66    0.62
   2   7  -1    8.82    1.12
  -2   7   1    8.90    0.88
   2   7  -1    9.53    0.79
  -2   7   1    8.41    1.02
   2   7  -1   10.09    0.65
  -2   7   1    9.76    0.60
  -2   7   1    8.91    1.08
  -2   7   1    9.26    1.06
  -2   7   1    9.36    0.62
   2   7  -1    8.58    0.97
  -1  -7   1    1.33    0.23
   1  -7  -1    1.55    0.16
  -1  -7   1    1.28    0.24
  -1  -7   1    1.45    0.18
  -1  -7   1    1.62    0.16
  -1   7   1    1.49    0.39
  -1   7   1    1.47    0.18
   1   7  -1    2.28    1.54
   1   7  -1    0.84    0.50
   1   7  -1    1.27    0.35
  -1   7   1    1.35    0.17
  -1   7   1    1.05    0.44
  -1   7   1    1.01    0.42
  -1   7   1    1.26    0.38
   1   7  -1    1.34    0.46
  -1   7   1    0.81    0.48
   1   7  -1    1.24    0.22
  -1   7   1    4.00    1.23
   1   7  -1    0.92    0.31
   0  -7   1    5.65    0.37
   0  -7  -1    6.52    0.47
   0  -7  -1    5.45    0.45
   0  -7   1    5.89    0.38
   0   7   1    5.18    0.84
   0   7  -1    8.26    1.69
   0   7   1    4.84    0.64
   0   7   1    5.36    0.39
   0   7   1    4.59    0.65
   0   7  -1    5.03    0.90
   0   7  -1    4.25    0.81
   0   7   1    6.08    0.40
   0   7  -1    5.06    0.64
   0   7  -1    5.53    0.87
   1  -7   1   12.42    0.84
  -1  -7  -1   11.16    0.86
  -1  -7  -1   13.93    0.80
   1  -7   1   12.64    0.80
   1  -7   1   12.90    0.79
   1  -7   1   12.90    0.79
  -1   7  -1   13.98    1.04
   1   7   1   13.27    1.19
   1   7   1   12.85    0.98
  -1   7  -1   13.31    1.28
   1   7   1   11.48    1.17
   1   7   1   13.38    0.81
   1   7   1   12.01    1.01
  -1   7  -1   12.53    1.21
  -1   7  -1   13.23    1.21
   2  -7   1    4.89    0.32
   2  -7   1    4.78    0.35
  -2  -7  -1    4.94    0.38
   2  -7   1    4.88    0.32
   2  -7   1    4.43    0.33
   2  -7   1    4.17    0.35
   2  -7   1    5.05    0.35
  -2  -7  -1    4.34    0.44
  -2  -7  -1    4.89    0.33
   2   7   1    4.82    0.70
  -2   7  -1    4.76    0.70
  -2   7  -1    3.69    0.69
  -2   7  -1    4.54    0.75
  -2   7  -1    3.69    0.44
   2   7   1    3.84    0.56
   2   7   1    4.00    0.59
  -2   7  -1    4.40    0.71
  -2   7  -1    6.35    1.52
  -2   7  -1    6.01    0.75
   2   7   1    4.36    0.34
   2   7   1    4.26    0.59
  -3  -7  -1   10.25    0.76
   3  -7   1   11.49    0.70
   3  -7   1    9.82    0.68
   3  -7   1    9.84    0.70
   3  -7   1   11.34    0.70
   3  -7   1    9.70    0.73
  -3  -7  -1   12.14    0.70
  -3  -7  -1    9.44    0.78
  -3  -7  -1   11.23    0.74
  -3   7  -1   13.86    2.32
  -3   7  -1   11.79    1.70
   3   7   1   10.84    0.68
   3   7   1   10.48    0.86
  -3   7  -1   11.03    1.50
   3   7   1   11.37    0.87
   3   7   1   12.13    1.29
  -3   7  -1    9.77    0.80
   4  -7   1   37.01    2.16
  -4  -7  -1   36.58    2.20
  -4  -7  -1   31.88    2.15
   4  -7   1   36.57    2.17
   4  -7   1   33.48    2.13
   4  -7   1   37.24    2.16
  -4  -7  -1   35.68    2.20
   4  -7   1   32.74    2.16
   4   7   1   35.72    2.13
  -4   7  -1   37.50    2.53
  -4   7  -1   36.65    2.38
   4   7   1   34.75    2.24
  -4   7  -1   31.75    2.22
   4   7   1   36.24    2.14
   4   7   1   38.88    2.41
   4   7   1   34.14    2.23
  -4   7  -1   35.46    2.59
  -5  -7  -1   11.62    0.81
   5  -7   1   11.75    0.74
   5  -7   1   11.32    0.77
  -5  -7  -1   11.67    0.83
   5  -7   1   11.26    0.74
  -5  -7  -1   13.39    0.89
  -5  -7  -1    9.77    1.05
   5   7   1   12.24    0.73
   5   7   1   12.24    0.75
  -5   7  -1   12.35    1.12
  -5   7  -1   11.50    1.37
   5   7   1   11.98    0.84
  -5   7  -1   14.73    2.41
  -5   7  -1   10.57    1.06
  -5   7  -1   11.26    0.88
  -5   7  -1   12.21    1.29
   6  -7   1    8.02    0.52
   6  -7   1    8.12    0.52
  -6  -7  -1    8.03    0.62
  -6  -7  -1    6.72    0.67
   6  -7   1    8.13    0.54
   6  -7   1    8.05    0.55
   6  -7   1    7.79    0.54
  -6  -7  -1    8.33    0.67
  -6   7  -1    5.80    0.83
  -6   7  -1    6.27    1.03
   6   7   1    7.70    0.51
   6   7   1    7.71    0.52
   6   7   1    8.55    0.67
  -6   7  -1    7.59    1.23
   7  -7   1    7.31    0.56
  -7  -7  -1    7.21    0.59
   7  -7   1    7.06    0.47
   7   7   1    6.31    0.44
  -7   7  -1    6.33    0.91
  -7   7  -1    6.06    0.78
   7   7   1    6.11    0.42
  -7   7  -1    6.53    0.95
  -7   7  -1    6.07    0.93
   7   7   1    6.47    0.48
   8  -7   1    2.23    0.19
   8  -7   1    2.31    0.19
   8  -7   1    2.26    0.23
   8  -7   1    2.36    0.22
   8  -7   1    2.40    0.28
  -8  -7  -1    2.27    0.35
   8  -7   1    2.76    0.20
  -8   7  -1    1.83    0.45
  -8   7  -1    2.49    0.52
  -8   7  -1    2.17    0.47
   8   7   1    2.21    0.19
   8   7   1    2.15    0.22
  -8   7  -1    2.35    0.42
   9  -7   1    0.93    0.11
   9  -7   1    0.96    0.10
   9  -7   1    0.94    0.10
   9  -7   1    0.94    0.10
  -9  -7  -1    0.86    0.19
  -9   7  -1    1.19    0.26
  -9   7  -1    0.72    0.25
  -9   7  -1    0.67    0.25
   9  -8  -1    0.60    0.09
  -9   8   1    0.37    0.19
   9   8  -1    0.47    0.10
  -9   8   1    0.45    0.29
  -9   8   1    0.30    0.27
  -8  -8   1    3.99    0.40
   8  -8  -1    4.33    0.30
   8  -8  -1    4.74    0.31
   8  -8  -1    4.39    0.30
  -8   8   1    4.38    0.68
  -8   8   1    4.86    0.69
   8   8  -1    4.84    0.33
   8   8  -1    4.25    0.28
  -8   8   1    4.73    0.67
  -8   8   1    4.69    0.54
   7  -8  -1    3.10    0.27
  -7  -8   1    3.49    0.40
   7  -8  -1    3.67    0.26
   7  -8  -1    3.77    0.25
   7  -8  -1    3.57    0.25
   7  -8  -1    3.65    0.28
   7   8  -1    3.24    0.27
  -7   8   1    3.00    0.61
  -7   8   1    3.82    0.47
  -7   8   1    2.78    0.46
  -7   8   1    2.66    0.55
  -7   8   1    3.61    0.63
  -7   8   1    2.45    0.44
  -6  -8   1    0.17    0.12
  -6  -8   1    0.11    0.14
  -6  -8   1    0.45    0.23
  -6  -8   1    0.09    0.19
   6  -8  -1    0.29    0.11
   6  -8  -1    0.20    0.09
   6  -8  -1    0.22    0.18
  -6   8   1   -0.10    0.39
  -6   8   1    0.37    0.54
  -6   8   1    0.25    0.20
  -6   8   1    0.13    0.33
  -6   8   1    0.33    0.50
   6   8  -1    0.14    0.11
  -6   8   1    0.10    0.55
  -5  -8   1   16.10    1.16
   5  -8  -1   17.80    1.07
  -5  -8   1   18.99    1.20
  -5  -8   1   18.44    1.17
   5  -8  -1   16.81    1.09
  -5  -8   1   14.94    1.14
   5  -8  -1   17.13    1.09
  -5   8   1   18.85    1.70
  -5   8   1   20.52    1.72
   5   8  -1   18.29    1.07
  -5   8   1   17.43    1.42
  -5   8   1   16.13    1.35
   4  -8  -1   19.23    1.20
   4  -8  -1   19.32    1.16
   4  -8  -1   18.26    1.17
  -4  -8   1   18.63    1.19
  -4  -8   1   18.93    1.25
   4  -8  -1   19.56    1.20
  -4  -8   1   17.26    1.26
   4  -8  -1   17.85    1.20
  -4   8   1   19.36    1.68
  -4   8   1   20.90    1.62
  -4   8   1   21.63    1.18
  -4   8   1   16.76    1.42
   4   8  -1   19.33    1.17
  -4   8   1   18.51    1.65
   4   8  -1   20.43    1.28
  -4   8   1   20.46    1.45
   3  -8  -1    0.46    0.15
  -3  -8   1    0.52    0.12
   3  -8  -1    0.66    0.13
  -3  -8   1    0.65    0.15
  -3  -8   1    0.38    0.23
  -3  -8   1    0.68    0.18
   3   8  -1    0.47    0.47
  -3   8   1    0.69    0.13
  -3   8   1    0.62    0.51
  -3   8   1    0.66    0.39
   3   8  -1    0.43    0.28
  -3   8   1    0.13    0.55
  -3   8   1    0.60    0.42
  -3   8   1    0.48    0.54
   3   8  -1    0.83    0.16
   3   8  -1    0.67    0.13
   3   8  -1    0.34    0.27
   2  -8  -1    0.53    0.16
  -2  -8   1    0.96    0.17
  -2  -8   1    0.64    0.24
  -2  -8   1    0.51    0.22
   2   8  -1    0.61    0.15
   2   8  -1    1.04    0.33
   2   8  -1    0.59    0.33
  -2   8   1    0.73    0.14
  -2   8   1    0.84    0.10
  -2   8   1    0.35    0.40
   2   8  -1    0.69    0.13
  -2   8   1    0.82    0.43
  -2   8   1    0.84    0.59
  -2   8   1    0.32    0.50
  -2   8   1    0.69    0.10
   2   8  -1    0.26    0.45
  -2   8   1    0.26    0.54
   2   8  -1    1.22    0.63
  -1  -8   1    7.87    0.47
  -1  -8   1    7.53    0.50
   1  -8  -1    7.38    0.46
  -1  -8   1    7.10    0.51
   1  -8  -1    7.25    0.49
   1   8  -1    6.50    1.10
   1   8  -1    6.21    0.71
  -1   8   1    6.98    1.03
  -1   8   1    6.92    0.77
  -1   8   1    6.52    0.81
   1   8  -1    5.88    0.76
   1   8  -1    7.29    0.51
  -1   8   1    7.08    0.49
   1   8  -1    7.17    1.01
  -1   8   1    5.48    0.93
  -1   8   1    6.94    0.47
  -1   8   1    6.05    1.06
   0  -8  -1    0.28    0.09
   0  -8  -1    0.01    0.19
   0  -8   1    0.28    0.11
   0  -8   1    0.33    0.13
   0  -8  -1    0.27    0.11
   0  -8   1    0.35    0.15
   0  -8   1    0.10    0.25
   0  -8   1    0.39    0.09
   0  -8  -1    0.26    0.12
   0   8  -1    0.45    0.14
   0   8  -1    0.89    1.65
   0   8   1    0.45    0.11
   0   8  -1    0.58    0.54
   0   8   1    0.56    0.55
   0   8  -1    0.24    0.37
   0   8  -1    0.96    0.51
   0   8  -1    0.51    0.36
   0   8   1    0.50    0.38
   0   8   1    0.29    0.39
   0   8   1   -0.08    0.51
   0   8  -1    0.41    0.59
   0   8   1    0.14    0.62
   0   8  -1    0.45    0.50
   0   8   1    0.20    0.11
   1  -8   1    2.84    0.23
   1  -8   1    2.74    0.25
  -1  -8  -1    2.34    0.36
   1  -8   1    3.24    0.28
   1  -8   1    2.66    0.22
   1  -8   1    3.08    0.28
  -1  -8  -1    3.25    0.29
   1  -8   1    3.19    0.23
   1   8   1    1.79    0.52
   1   8   1    3.27    0.27
   1   8   1    2.45    0.44
  -1   8  -1    5.29    1.75
  -1   8  -1    2.15    0.59
   1   8   1    2.13    0.44
  -1   8  -1    2.65    0.70
  -1   8  -1    2.62    0.46
   1   8   1    2.60    0.26
  -1   8  -1    2.40    0.28
   1   8   1    2.18    0.62
  -1   8  -1    2.11    0.64
   2  -8   1    0.03    0.08
  -2  -8  -1    0.00    0.11
   2  -8   1    0.04    0.08
   2  -8   1    0.15    0.16
  -2  -8  -1    0.09    0.15
  -2  -8  -1    0.10    0.12
   2  -8   1    0.04    0.10
   2  -8   1    0.11    0.10
  -2  -8  -1   -0.01    0.17
   2  -8   1    0.10    0.11
   2  -8   1   -0.04    0.10
  -2  -8  -1    0.14    0.21
  -2   8  -1    0.75    1.54
  -2   8  -1   -0.13    0.59
   2   8   1    0.17    0.11
   2   8   1    0.28    0.31
  -2   8  -1    0.36    0.42
   2   8   1    0.01    0.53
   2   8   1    0.31    0.32
  -2   8  -1    0.28    0.41
   2   8   1    0.26    0.11
   2   8   1    0.07    0.41
  -2   8  -1    0.12    0.12
  -2   8  -1    0.49    0.55
  -2   8  -1    0.51    0.58
  -2   8  -1    0.52    0.50
  -3  -8  -1    0.49    0.13
   3  -8   1    0.37    0.10
   3  -8   1    0.47    0.12
  -3  -8  -1    0.55    0.24
  -3  -8  -1    0.47    0.19
  -3  -8  -1    0.27    0.21
   3  -8   1    0.65    0.17
   3  -8   1    0.53    0.11
  -3  -8  -1    0.86    0.17
  -3  -8  -1    0.25    0.22
   3  -8   1    0.61    0.10
   3  -8   1    0.34    0.12
   3  -8   1    0.68    0.14
  -3   8  -1    0.84    0.41
  -3   8  -1    1.00    0.60
  -3   8  -1    0.95    0.62
   3   8   1    0.65    0.11
  -3   8  -1    2.33    1.57
  -3   8  -1    0.66    0.38
  -3   8  -1    0.68    0.13
   3   8   1    0.83    0.31
   3   8   1    0.86    0.29
   3   8   1    1.03    0.50
  -3   8  -1    0.63    0.67
   4  -8   1    2.95    0.31
  -4  -8  -1    2.53    0.29
   4  -8   1    2.92    0.26
   4  -8   1    3.22    0.26
   4  -8   1    3.23    0.29
  -4  -8  -1    3.59    0.43
   4  -8   1    3.19    0.34
  -4  -8  -1    3.08    0.42
  -4  -8  -1    3.62    0.34
   4  -8   1    3.21    0.29
   4  -8   1    3.01    0.25
  -4  -8  -1    2.88    0.39
  -4   8  -1    3.28    0.71
  -4   8  -1    2.85    0.37
  -4   8  -1    3.04    0.27
   4   8   1    3.85    0.60
  -4   8  -1    2.45    0.51
  -4   8  -1    2.84    0.54
  -4   8  -1    2.23    0.70
   4   8   1    3.07    0.24
  -4   8  -1    2.88    0.25
   4   8   1    3.62    0.29
  -4   8  -1    2.46    0.70
   4   8   1    3.80    0.60
   4   8   1    3.33    0.48
   5  -8   1   15.60    1.01
  -5  -8  -1   14.17    1.06
  -5  -8  -1   16.11    1.04
  -5  -8  -1   16.98    1.10
   5  -8   1   15.35    1.00
   5  -8   1   16.85    0.98
   5  -8   1   16.05    0.98
   5  -8   1   15.28    0.98
  -5  -8  -1   14.49    1.06
   5  -8   1   14.97    1.00
  -5   8  -1   16.88    1.51
   5   8   1   17.85    1.07
  -5   8  -1   17.60    1.45
  -5   8  -1   14.80    1.25
  -5   8  -1   13.67    1.07
  -5   8  -1   16.68    1.28
   5   8   1   17.22    0.97
   5   8   1   16.45    0.98
  -5   8  -1   14.95    1.48
   6  -8   1   15.85    1.01
   6  -8   1   15.89    0.99
  -6  -8  -1   14.62    1.06
  -6  -8  -1   16.67    1.09
   6  -8   1   16.03    1.01
   6  -8   1   15.83    0.99
   6  -8   1   16.65    0.99
   6  -8   1   16.36    1.06
   6   8   1   15.79    0.98
  -6   8  -1   16.40    1.24
  -6   8  -1   16.78    1.38
  -6   8  -1   15.30    1.39
  -6   8  -1   14.50    1.19
  -6   8  -1   16.69    1.42
   6   8   1   17.58    1.02
  -7  -8  -1    0.36    0.20
   7  -8   1    0.43    0.12
   7  -8   1    0.29    0.09
   7  -8   1    0.47    0.08
   7  -8   1    0.35    0.10
   7  -8   1    0.27    0.12
  -7  -8  -1    0.26    0.14
   7  -8   1    0.48    0.09
  -7   8  -1    0.18    0.41
  -7   8  -1    0.11    0.33
  -7   8  -1    0.25    0.27
  -7   8  -1    0.55    0.45
   7   8   1    0.52    0.11
   7   8   1    0.38    0.07
  -7   8  -1    0.52    0.43
   8  -8   1    5.86    0.39
   8  -8   1    6.20    0.38
  -8  -8  -1    6.26    0.48
   8  -8   1    5.88    0.38
   8  -8   1    5.46    0.38
  -8   8  -1    5.38    0.73
  -8   8  -1    5.51    0.62
  -8   8  -1    5.87    0.55
   8   8   1    6.41    0.40
  -8   8  -1    7.13    0.68
  -8   9   1    3.38    0.48
  -8   9   1    2.74    0.46
  -8   9   1    2.99    0.35
  -8   9   1    2.61    0.44
   8   9  -1    3.42    0.23
  -7  -9   1    1.94    0.31
   7  -9  -1    2.06    0.16
   7  -9  -1    1.77    0.16
  -7   9   1    1.78    0.44
  -7   9   1    1.44    0.41
  -7   9   1    1.39    0.43
  -7   9   1    2.23    0.36
   7   9  -1    2.08    0.15
   7   9  -1    2.15    0.19
  -7   9   1    1.80    0.31
   6  -9  -1    9.97    0.61
   6  -9  -1    9.62    0.64
  -6  -9   1    9.64    0.70
  -6  -9   1   10.18    0.71
   6  -9  -1    9.82    0.62
  -6   9   1    8.83    0.80
  -6   9   1   10.04    1.07
   6   9  -1    9.44    0.64
  -6   9   1   10.86    0.88
  -6   9   1   10.49    1.09
  -5  -9   1    2.36    0.35
  -5  -9   1    1.78    0.29
   5  -9  -1    2.31    0.20
  -5  -9   1    1.58    0.28
   5  -9  -1    2.24    0.23
   5  -9  -1    2.37    0.19
  -5  -9   1    2.15    0.27
   5   9  -1    2.35    0.24
  -5   9   1    2.02    0.60
   5   9  -1    2.18    0.21
  -5   9   1    1.48    0.53
  -5   9   1    2.46    0.45
  -5   9   1    1.54    0.40
  -5   9   1    2.18    0.60
   4  -9  -1    4.40    0.40
   4  -9  -1    4.58    0.35
  -4  -9   1    4.00    0.51
  -4  -9   1    4.49    0.39
  -4  -9   1    5.55    0.42
  -4  -9   1    4.39    0.45
   4  -9  -1    4.75    0.38
  -4   9   1    5.83    0.82
  -4   9   1    4.35    0.70
  -4   9   1    5.26    0.72
   4   9  -1    6.65    0.83
  -4   9   1    6.00    0.83
  -4   9   1    5.83    0.35
   4   9  -1    6.34    0.52
  -4   9   1    4.78    0.74
   4   9  -1    5.59    0.35
   3  -9  -1    6.94    0.53
   3  -9  -1    8.05    0.55
  -3  -9   1    8.19    0.54
  -3  -9   1    7.66    0.59
   3  -9  -1    8.19    0.51
  -3   9   1    8.73    1.23
  -3   9   1    9.43    1.19
  -3   9   1    9.28    0.86
  -3   9   1    7.16    0.56
   3   9  -1    6.96    0.55
   3   9  -1    7.98    0.69
  -3   9   1    8.29    0.90
   3   9  -1   10.86    1.40
   3   9  -1    8.98    0.69
   2  -9  -1    0.96    0.19
  -2  -9   1    1.58    0.34
  -2  -9   1    1.48    0.22
   2  -9  -1    1.19    0.20
   2  -9  -1    1.29    0.15
   2  -9  -1    1.46    0.22
  -2  -9   1    1.28    0.18
  -2  -9   1    1.46    0.26
  -2   9   1    0.67    0.39
   2   9  -1    1.18    0.55
  -2   9   1    1.34    0.64
   2   9  -1    1.21    0.21
  -2   9   1    1.08    0.16
   2   9  -1    0.71    0.42
  -2   9   1    0.82    0.60
   2   9  -1    1.04    0.15
  -2   9   1    1.24    0.38
  -2   9   1    0.75    0.57
   2   9  -1    1.09    0.56
   2   9  -1    0.88    0.67
   1  -9  -1   17.98    1.13
  -1  -9   1   18.93    1.13
  -1  -9   1   18.00    1.17
   1  -9  -1   18.77    1.15
  -1  -9   1   19.73    1.16
   1  -9  -1   17.98    1.16
  -1   9   1   16.05    1.42
  -1   9   1   17.74    1.34
  -1   9   1   19.37    1.14
   1   9  -1   18.96    1.31
  -1   9   1   16.42    1.38
   1   9  -1   17.10    1.14
  -1   9   1   19.08    1.12
  -1   9   1   18.17    1.61
   1   9  -1   19.53    1.53
  -1   9   1   18.20    1.54
   1   9  -1   19.15    1.68
   0  -9  -1   45.56    2.82
   0  -9  -1   49.21    2.82
   0  -9   1   44.70    2.82
   0  -9   1   46.40    2.80
   0  -9  -1   48.95    2.80
   0  -9   1   47.99    2.82
   0   9  -1   45.03    3.15
   0   9   1   46.40    2.80
   0   9  -1   43.75    2.80
   0   9  -1   52.20    3.12
   0   9   1   48.52    2.79
   0   9   1   42.97    3.10
   0   9   1   47.33    2.95
   0   9  -1   45.37    2.94
   0   9   1   41.11    2.96
   0   9   1   47.95    3.10
   1  -9   1   46.42    2.85
  -1  -9  -1   49.51    2.86
   1  -9   1   44.87    2.88
   1  -9   1   45.52    2.87
  -1  -9  -1   48.41    2.89
  -1   9  -1   46.61    3.23
  -1   9  -1   47.04    2.86
   1   9   1   42.19    2.99
  -1   9  -1   46.19    2.87
  -1   9  -1   48.81    3.02
   1   9   1   51.24    2.86
   1   9   1   50.46    2.86
   1   9   1   48.16    2.99
   1   9   1   49.88    3.13
  -1   9  -1   44.14    3.17
  -1   9  -1   50.49    3.18
   1   9   1   47.32    3.18
  -2  -9  -1    3.69    0.36
   2  -9   1    3.03    0.36
   2  -9   1    3.42    0.29
   2  -9   1    3.72    0.33
   2  -9   1    3.98    0.35
   2  -9   1    3.84    0.28
  -2  -9  -1    4.26    0.30
  -2   9  -1    1.99    0.90
  -2   9  -1    3.96    1.08
   2   9   1    4.00    0.64
   2   9   1    2.87    0.38
   2   9   1    4.66    0.71
   2   9   1    3.15    0.38
  -2   9  -1    2.89    0.34
  -2   9  -1    4.24    0.88
  -3  -9  -1    4.55    0.36
   3  -9   1    3.79    0.33
   3  -9   1    3.83    0.35
   3  -9   1    4.42    0.32
  -3  -9  -1    5.42    0.40
   3  -9   1    4.37    0.35
   3  -9   1    4.62    0.37
   3  -9   1    4.65    0.33
  -3  -9  -1    4.25    0.42
  -3   9  -1    3.86    0.73
   3   9   1    4.89    0.52
   3   9   1    4.45    0.54
   3   9   1    4.74    0.34
   3   9   1    5.69    0.84
  -3   9  -1    4.60    0.85
   3   9   1    4.86    0.33
  -3   9  -1    4.91    0.74
  -3   9  -1    4.05    0.73
  -3   9  -1    3.73    0.71
  -3   9  -1    4.83    0.34
  -4  -9  -1   13.28    0.86
   4  -9   1   12.43    0.83
   4  -9   1   11.52    0.82
   4  -9   1   12.39    0.80
  -4  -9  -1   13.92    0.92
   4  -9   1   11.83    0.82
   4  -9   1   12.80    0.80
  -4  -9  -1   11.29    0.88
   4  -9   1   12.45    0.80
   4   9   1   14.82    0.91
  -4   9  -1   13.25    1.34
  -4   9  -1   14.04    1.34
  -4   9  -1   14.40    0.80
   4   9   1   13.78    0.81
  -4   9  -1   11.60    1.07
  -5  -9  -1    0.92    0.23
   5  -9   1    1.08    0.20
   5  -9   1    1.27    0.13
   5  -9   1    1.23    0.16
   5  -9   1    1.10    0.18
   5  -9   1    1.06    0.14
   5  -9   1    0.93    0.17
  -5  -9  -1    1.05    0.19
  -5   9  -1    1.45    0.41
   5   9   1    1.14    0.15
  -5   9  -1    0.98    0.39
   5   9   1    1.26    0.13
   5   9   1    1.34    0.17
  -5   9  -1    1.41    0.59
  -5   9  -1    1.35    0.53
  -5   9  -1    1.43    0.56
   5   9   1    1.15    0.19
   6  -9   1    7.31    0.47
   6  -9   1    6.71    0.47
   6  -9   1    7.34    0.48
   6  -9   1    7.41    0.49
  -6   9  -1    6.71    0.66
   6   9   1    7.55    0.46
  -6   9  -1    7.25    0.87
   6   9   1    7.94    0.48
  -6   9  -1    8.55    0.76
  -6   9  -1    7.03    0.87
  -6   9  -1    7.20    0.87
   7  -9   1    0.71    0.11
  -7  -9  -1    0.81    0.19
   7  -9   1    0.76    0.12
   7  -9   1    0.86    0.10
  -7   9  -1    0.71    0.32
   7   9   1    0.96    0.08
  -7   9  -1    1.55    0.32
  -7   9  -1    0.92    0.34
  -7   9  -1    0.70    0.22
  -7   9  -1    0.46    0.32
   7   9   1    0.98    0.12
  -7  10   1    1.00    0.29
  -7  10   1    1.27    0.30
   6 -10  -1    0.49    0.07
  -6 -10   1    0.44    0.16
  -6 -10   1    0.32    0.12
   6  10  -1    0.44    0.07
  -6  10   1    0.64    0.30
  -6  10   1    0.39    0.20
  -6  10   1    0.39    0.47
  -6  10   1    0.63    0.39
  -6  10   1    0.47    0.38
   6  10  -1    0.40    0.07
  -5 -10   1   12.20    0.88
   5 -10  -1   15.10    0.88
  -5 -10   1   13.85    0.92
   5 -10  -1   12.86    0.87
   5 -10  -1   13.46    0.85
  -5  10   1   14.74    1.03
  -5  10   1   15.11    1.20
   5  10  -1   14.69    0.85
  -5  10   1   12.71    1.15
   5  10  -1   15.29    0.86
  -5  10   1   13.30    1.21
  -5  10   1   13.52    1.01
  -4 -10   1   11.90    0.93
  -4 -10   1   14.31    0.92
   4 -10  -1   12.43    0.85
  -4 -10   1   13.15    0.87
   4 -10  -1   13.10    0.83
  -4  10   1   11.96    1.15
   4  10  -1   14.42    0.83
  -4  10   1   15.03    1.05
  -4  10   1   14.31    1.08
  -4  10   1   12.73    1.24
  -4  10   1   15.56    1.25
  -3 -10   1    3.11    0.35
   3 -10  -1    3.21    0.29
   3 -10  -1    3.46    0.25
   3 -10  -1    3.24    0.31
  -3 -10   1    3.09    0.28
  -3 -10   1    3.82    0.31
   3  10  -1    3.30    0.27
  -3  10   1    3.16    0.58
   3  10  -1    3.45    0.43
  -3  10   1    3.99    0.66
  -3  10   1    2.28    0.59
   3  10  -1    4.81    0.73
  -3  10   1    2.83    0.60
   3  10  -1    3.24    0.26
  -3  10   1    3.67    0.26
   3  10  -1    3.91    0.27
  -3  10   1    3.37    0.49
   3  10  -1    3.63    0.42
   2 -10  -1   16.65    1.14
   2 -10  -1   17.48    1.12
  -2 -10   1   18.72    1.18
  -2 -10   1   18.94    1.09
   2 -10  -1   17.12    1.05
  -2 -10   1   16.46    1.06
   2  10  -1   15.16    1.18
  -2  10   1   14.85    1.27
   2  10  -1   18.73    1.40
   2  10  -1   18.30    1.18
   2  10  -1   16.44    1.05
  -2  10   1   16.30    1.24
   2  10  -1   17.41    1.05
  -2  10   1   16.15    1.47
  -2  10   1   17.67    1.06
  -2  10   1   17.32    1.45
   1 -10  -1    6.61    0.44
  -1 -10   1    7.23    0.47
  -1 -10   1    6.74    0.45
  -1 -10   1    6.42    0.50
   1 -10  -1    7.50    0.47
   1 -10  -1    6.39    0.48
  -1  10   1    5.97    0.71
  -1  10   1    5.51    0.71
   1  10  -1    7.16    1.08
   1  10  -1    6.16    0.45
   1  10  -1    6.22    0.65
   1  10  -1    7.02    0.93
   1  10  -1    6.66    0.44
  -1  10   1    6.33    0.45
  -1  10   1    6.07    0.95
  -1  10   1    6.42    0.43
  -1  10   1    6.17    1.01
   0 -10   1    1.18    0.18
   0 -10   1    0.97    0.18
   0 -10   1    0.97    0.16
   0 -10  -1    0.89    0.17
   0 -10  -1    0.99    0.18
   0 -10  -1    1.02    0.16
   0  10   1    0.77    0.33
   0  10  -1    0.86    0.11
   0  10   1    0.86    0.12
   0  10  -1    0.99    0.15
   0  10  -1    1.04    0.13
   0  10   1    0.59    0.31
   0  10  -1    1.01    0.37
   0  10   1    0.80    0.56
   0  10  -1    0.55    0.34
   0  10  -1    0.86    0.60
   0  10  -1    0.56    0.50
   0  10   1    0.96    0.54
  -1 -10  -1    4.36    0.32
  -1 -10  -1    4.19    0.38
   1 -10   1    4.08    0.36
   1 -10   1    4.60    0.31
   1 -10   1    4.47    0.34
   1  10   1    3.78    0.54
  -1  10  -1    4.78    0.62
   1  10   1    4.44    0.32
  -1  10  -1    4.46    0.33
  -1  10  -1    4.67    0.71
   1  10   1    4.62    0.56
   1  10   1    3.83    0.61
  -1  10  -1    3.55    0.73
  -1  10  -1    3.66    0.64
   1  10   1    4.61    0.32
   2 -10   1   23.03    1.53
  -2 -10  -1   25.93    1.54
   2 -10   1   23.88    1.44
  -2 -10  -1   23.82    1.44
   2 -10   1   24.54    1.43
   2  10   1   25.04    1.71
   2  10   1   22.11    1.41
   2  10   1   21.09    1.53
  -2  10  -1   23.37    1.43
  -2  10  -1   21.16    1.82
  -2  10  -1   23.73    1.60
   2  10   1   22.89    1.42
  -2  10  -1   26.00    1.80
   2  10   1   22.83    1.42
   2  10   1   22.65    1.53
   3 -10   1   12.53    0.77
  -3 -10  -1   13.33    0.81
   3 -10   1   11.77    0.80
  -3 -10  -1   13.74    0.86
  -3 -10  -1   11.43    0.83
   3 -10   1   12.76    0.78
   3  10   1   14.15    1.07
  -3  10  -1   12.94    1.26
  -3  10  -1   11.34    1.17
   3  10   1   12.36    0.76
  -3  10  -1   12.86    1.16
  -3  10  -1   13.17    1.01
  -3  10  -1   10.65    1.00
   3  10   1   12.10    0.78
   3  10   1   13.57    0.90
   3  10   1   12.02    0.86
  -3  10  -1   10.67    0.78
   3  10   1   11.67    0.77
  -4 -10  -1    1.93    0.25
   4 -10   1    2.07    0.23
   4 -10   1    2.24    0.18
  -4 -10  -1    1.97    0.31
   4 -10   1    2.17    0.18
   4 -10   1    2.20    0.20
  -4 -10  -1    2.07    0.31
  -4  10  -1    3.06    0.57
  -4  10  -1    1.46    0.53
   4  10   1    2.32    0.18
  -4  10  -1    1.63    0.38
  -4  10  -1    1.80    0.53
   4  10   1    2.32    0.17
   4  10   1    2.34    0.30
  -4  10  -1    2.07    0.41
  -4  10  -1    2.18    0.18
   4  10   1    2.13    0.19
   5 -10   1    7.07    0.47
  -5 -10  -1    7.14    0.55
   5 -10   1    7.17    0.48
   5 -10   1    7.44    0.47
   5  10   1    7.98    0.46
  -5  10  -1    6.83    0.65
  -5  10  -1    7.62    0.68
  -5  10  -1    7.66    0.87
  -5  10  -1    8.37    0.83
   5  10   1    7.78    0.47
  -5  10  -1    6.95    0.82
  -6  10  -1   10.29    0.80
  -6  10  -1    9.72    0.81
   6  10   1    8.70    0.58
  -6  10  -1   10.50    0.71
  -6  10  -1    9.14    0.67
   5  11  -1    2.18    0.15
  -5  11   1    1.99    0.34
  -5  11   1    1.81    0.38
  -5  11   1    2.21    0.32
  -5  11   1    2.37    0.32
  -4 -11   1    2.35    0.22
   4 -11  -1    2.52    0.18
  -4 -11   1    2.65    0.32
   4  11  -1    2.26    0.17
  -4  11   1    2.09    0.40
  -4  11   1    2.25    0.34
  -4  11   1    1.68    0.43
  -4  11   1    2.06    0.38
   4  11  -1    2.13    0.18
   3 -11  -1   16.15    0.99
   3 -11  -1   15.95    1.02
  -3 -11   1   16.03    1.05
  -3 -11   1   15.87    1.02
  -3  11   1   17.07    1.00
   3  11  -1   16.22    0.99
  -3  11   1   14.73    1.29
  -3  11   1   17.95    1.15
  -3  11   1   17.97    1.31
   3  11  -1   16.97    0.99
  -3  11   1   14.92    1.14
   2 -11  -1    2.29    0.20
   2 -11  -1    1.98    0.18
  -2 -11   1    2.03    0.21
  -2 -11   1    1.77    0.19
   2 -11  -1    1.81    0.22
   2  11  -1    2.48    0.44
  -2  11   1    2.20    0.18
  -2  11   1    1.64    0.31
  -2  11   1    1.70    0.52
   2  11  -1    2.16    0.18
   2  11  -1    1.95    0.31
  -2  11   1    1.94    0.37
  -2  11   1    1.45    0.44
   2  11  -1    2.09    0.17
  -1 -11   1    1.72    0.19
  -1 -11   1    1.45    0.18
   1 -11  -1    1.50    0.26
   1 -11  -1    1.65    0.18
  -1 -11   1    1.58    0.27
   1 -11  -1    1.35    0.19
   1  11  -1    1.69    0.45
  -1  11   1    1.68    0.47
  -1  11   1    1.45    0.33
   1  11  -1    1.63    0.15
  -1  11   1    1.70    0.17
   1  11  -1    1.59    0.32
   1  11  -1    1.20    0.27
   1  11  -1    1.59    0.16
  -1  11   1    1.54    0.52
  -1  11   1    1.43    0.32
   0 -11   1    9.53    0.60
   0 -11   1    8.53    0.58
   0 -11  -1    7.86    0.62
   0 -11  -1    9.43    0.60
   0 -11  -1    8.22    0.58
   0  11   1    8.19    0.72
   0  11   1    9.66    0.57
   0  11   1   10.63    0.93
   0  11   1    9.81    0.58
   0  11   1    9.64    0.73
   0  11  -1    8.87    0.75
   0  11  -1    9.64    0.72
   0  11  -1    9.77    0.58
   1 -11   1    7.41    0.47
   1 -11   1    6.35    0.50
  -1 -11  -1    6.77    0.57
  -1 -11  -1    6.04    0.48
   1 -11   1    6.68    0.48
  -1 -11  -1    7.40    0.48
  -1  11  -1    7.35    0.63
  -1  11  -1    6.27    0.65
   1  11   1    8.66    0.81
   1  11   1    7.19    0.45
   1  11   1    7.98    0.62
  -1  11  -1    8.11    0.86
   1  11   1    6.95    0.45
  -1  11  -1    7.24    0.46
  -1  11  -1    7.26    0.99
   1  11   1    6.81    0.58
   2 -11   1    0.17    0.09
   2 -11   1    0.13    0.08
   2 -11   1    0.18    0.13
  -2 -11  -1    0.12    0.09
  -2 -11  -1    0.11    0.15
  -2 -11  -1    0.08    0.11
  -2  11  -1    0.23    0.49
   2  11   1    0.23    0.31
   2  11   1    0.13    0.08
  -2  11  -1    0.27    0.29
   2  11   1    0.10    0.23
  -2  11  -1    0.20    0.08
   2  11   1    0.07    0.07
  -2  11  -1    0.02    0.25
  -2  11  -1    0.15    0.42
   2  11   1    0.07    0.18
   3 -11   1    8.23    0.49
  -3 -11  -1    6.79    0.50
   3 -11   1    7.83    0.48
  -3 -11  -1    7.63    0.54
  -3  11  -1    8.43    0.70
   3  11   1    6.98    0.47
  -3  11  -1    5.65    0.92
  -3  11  -1    7.05    0.67
  -3  11  -1    7.95    0.47
  -3  11  -1    7.44    0.91
  -4 -11  -1    5.03    0.40
   4 -11   1    5.65    0.35
   4 -11   1    5.12    0.33
  -4  11  -1    5.10    0.47
  -4  11  -1    4.57    0.48
  -4  11  -1    5.55    0.69
   4  11   1    5.10    0.33
  -4  11  -1    5.01    0.57
   5  11   1    0.82    0.08
  -2 -12   1    0.93    0.14
   2  12  -1    1.14    0.10
  -2  12   1    1.31    0.22
  -2  12   1    0.85    0.28
   1  12  -1    9.39    0.55
  -1  12   1    9.40    0.71
  -1  12   1    7.51    0.66
  -1  12   1    9.55    0.55
  -1  12   1    8.61    0.63
   0  12  -1    0.52    0.07
   0  12   1    0.50    0.18
   0  12   1    0.57    0.08
   0  12   1    0.28    0.24
   1 -12   1    0.94    0.12
  -1  12  -1    1.08    0.23
   1  12   1    1.14    0.10
  -1  12  -1    1.18    0.11
  -2  12  -1    2.07    0.30
  12   0  -2    1.47    0.11
 -12   0   2    1.58    0.25
 -12   0   2    1.67    0.27
  11   0  -2    0.03    0.06
  11   0  -2    0.06    0.09
 -11   0   2    0.22    0.33
  11   0  -2    0.05    0.22
 -11   0   2   -0.03    0.27
  11   0  -2    0.02    0.06
 -10   0   2    2.39    0.39
  10   0  -2    1.89    0.20
 -10   0   2    2.21    0.40
  10   0  -2    1.71    0.20
  10   0  -2    1.81    0.26
 -10   0   2    1.73    0.25
  10   0  -2    1.82    0.19
 -10   0   2    2.59    3.09
 -10   0   2    1.57    0.23
  -9   0   2    0.16    0.17
  -9   0   2    0.01    0.16
  -9   0   2    0.12    0.25
  -9   0   2    0.33    0.16
  -9   0   2    0.28    0.33
   9   0  -2    0.12    0.09
  -9   0   2    0.08    0.18
   9   0  -2    0.26    0.16
  -9   0   2    0.03    0.27
   9   0  -2    0.12    0.10
  -9   0   2    1.01    2.36
   9   0  -2    0.07    0.10
  -9   0   2    0.37    0.39
   9   0  -2    0.07    0.12
   8   0  -2    8.30    0.59
   8   0  -2    8.46    0.60
  -8   0   2    8.34    0.62
   8   0  -2    8.43    0.55
  -8   0   2    8.79    0.60
   8   0  -2    7.75    0.60
  -8   0   2   11.22    2.41
  -8   0   2    7.01    0.75
   8   0  -2    8.63    0.54
  -8   0   2    7.41    0.71
   7   0  -2   17.54    1.09
  -7   0   2   16.96    1.18
   7   0  -2   16.77    1.06
   7   0  -2   17.27    1.06
  -7   0   2   20.18    3.07
  -7   0   2   18.34    1.08
  -7   0   2   16.30    1.11
   7   0  -2   16.53    1.07
   6   0  -2   35.52    2.23
   6   0  -2   39.04    2.28
   6   0  -2   38.04    2.24
   6   0  -2   34.18    2.20
  -4   0   2    9.22    0.57
  -3   0   2   77.53    4.61
  -2   0   2  253.62   15.66
  -1   0  -2  291.03   18.03
  -2   0  -2  396.85   24.25
  -3   0  -2   52.32    3.38
  -3   0  -2   62.82    4.58
   3   0   2   58.22    3.39
   4   0   2  119.16    6.98
  -4   0  -2  120.81    7.00
  -4   0  -2  111.89    7.05
  -5   0  -2    1.46    0.32
   5   0   2    1.10    0.16
   5   0   2    1.47    0.18
   5   0   2    1.28    0.19
   5   0   2    1.15    0.14
  -5   0  -2    0.56    1.91
  -5   0  -2    1.48    0.19
   6   0   2   24.89    1.48
   6   0   2   25.71    1.48
   6   0   2   23.02    1.45
  -6   0  -2   22.01    1.52
  -6   0  -2   25.60    1.46
  -6   0  -2   26.41    4.44
   6   0   2   23.60    1.44
   6   0   2   23.06    1.45
  -6   0  -2   21.82    1.59
   7   0   2    1.20    0.15
  -7   0  -2    0.71    0.31
  -7   0  -2    1.87    0.42
   7   0   2    0.98    0.16
  -7   0  -2    1.09    0.37
  -7   0  -2    1.05    0.24
   7   0   2    1.27    0.15
   7   0   2    1.03    0.18
  -7   0  -2    1.03    0.16
  -7   0  -2   -0.33    3.11
   8   0   2    2.52    0.29
   8   0   2    2.78    0.26
   8   0   2    3.01    0.24
   8   0   2    2.83    0.24
  -8   0  -2    4.71    3.87
   8   0   2    2.89    0.30
  -8   0  -2    2.08    0.40
   9   0   2    1.45    0.18
   9   0   2    1.53    0.23
  -9   0  -2    0.89    0.38
   9   0   2    1.52    0.17
   9   0   2    1.62    0.16
  10   0   2    7.08    0.47
 -10   0  -2    8.73    0.69
  10   0   2    7.12    0.46
 -10   0  -2    7.18    0.63
 -11   0  -2    1.24    0.26
  12  -1  -2    6.05    0.38
 -12  -1   2    5.65    0.49
 -12   1   2    6.28    0.55
 -12   1   2    6.55    0.53
  11  -1  -2   24.81    1.50
  11  -1  -2   25.02    1.50
  11   1  -2   25.16    1.49
 -11   1   2   27.35    1.65
 -11   1   2   21.45    1.64
  11   1  -2   23.92    1.50
  11   1  -2   25.98    1.51
  10  -1  -2    3.84    0.31
  10  -1  -2    3.89    0.28
 -10  -1   2    3.44    0.50
 -10  -1   2    4.74    0.55
 -10  -1   2    3.17    0.35
  10  -1  -2    4.14    0.29
 -10   1   2    3.35    0.36
  10   1  -2    3.96    0.31
 -10   1   2    4.14    0.59
  10   1  -2    3.87    0.29
 -10   1   2    3.14    0.48
  10   1  -2    3.35    0.34
 -10   1   2    3.30    0.38
 -10   1   2    4.59    0.70
  10   1  -2    3.89    0.29
   9  -1  -2    6.63    0.54
  -9  -1   2    6.55    0.71
  -9  -1   2    8.35    2.78
   9  -1  -2    8.13    0.50
  -9  -1   2    6.46    0.55
  -9  -1   2    6.48    0.58
   9  -1  -2    8.10    0.51
   9  -1  -2    7.53    0.50
  -9   1   2    7.45    0.61
  -9   1   2    7.57    0.59
   9   1  -2    8.05    0.50
  -9   1   2    8.12    0.54
   9   1  -2    7.80    0.57
   9   1  -2    8.26    0.51
  -9   1   2    6.89    2.58
  -9   1   2    7.68    0.73
   9   1  -2    8.04    0.51
   9   1  -2    7.07    0.56
  -9   1   2    7.79    0.72
   8  -1  -2   76.26    4.28
  -8  -1   2   73.18    4.30
  -8  -1   2   75.33    6.27
   8  -1  -2   71.58    4.28
   8  -1  -2   74.32    4.33
  -8  -1   2   70.28    4.31
   8  -1  -2   68.88    4.29
  -8   1   2   66.89    4.33
  -8   1   2   73.57    4.39
   8   1  -2   66.75    4.36
  -8   1   2   75.68    4.30
   8   1  -2   69.34    4.28
   8   1  -2   71.86    4.33
   8   1  -2   70.75    4.29
  -8   1   2   70.31    6.07
  -8   1   2   74.03    4.49
   8   1  -2   69.06    4.29
   7  -1  -2   50.91    3.21
  -7  -1   2   48.48    3.24
  -7  -1   2   54.79    3.22
  -7  -1   2   53.98    3.24
   7  -1  -2   54.70    3.24
   7  -1  -2   46.61    3.23
   7  -1  -2   53.20    3.21
  -7   1   2   50.10    5.23
  -7   1   2   54.98    3.32
   7   1  -2   54.56    3.25
  -7   1   2   56.54    3.25
   7   1  -2   53.31    3.21
  -7   1   2   53.13    3.26
   7   1  -2   56.59    3.25
  -7   1   2   58.17    3.23
   7   1  -2   52.61    3.21
   7   1  -2   54.68    3.21
   6  -1  -2   42.03    2.62
   6   1  -2   42.40    2.68
   6   1  -2   42.98    2.62
  -6   1   2   47.60    3.79
   6   1  -2   45.95    2.66
   5  -1  -2   54.27    3.39
  -5  -1   2   52.79    3.35
   5   1  -2   61.58    3.38
   5   1  -2   55.56    3.35
   4  -1  -2   66.34    3.81
  -4   1   2   60.67    3.81
  -3   1   2  206.74   13.33
  -3   1   2  232.54   13.37
  -2   1   2  336.77   20.10
   1   1  -2  116.42    7.25
   0   1   2  982.08   58.57
   1  -1   2   43.55    2.75
  -1   1  -2   50.47    3.50
   2  -1   2   50.12    2.77
  -2  -1  -2   41.57    2.78
  -2  -1  -2   49.32    2.76
  -2   1  -2   41.90    2.78
  -2   1  -2   49.69    3.72
   2   1   2   46.39    2.76
   2   1   2   46.05    2.76
   3  -1   2   32.78    2.17
  -3  -1  -2   38.58    2.17
   3  -1   2   37.04    2.20
   3   1   2   37.14    2.17
  -3   1  -2   33.74    2.16
  -3   1  -2   36.87    3.50
   3   1   2   36.44    2.17
  -4  -1  -2   10.51    2.21
  -4  -1  -2    6.06    0.41
   4  -1   2    5.56    0.43
   4  -1   2    5.19    0.37
  -4  -1  -2    6.07    0.51
   4  -1   2    6.04    0.40
   4   1   2    6.42    0.41
  -4   1  -2    4.09    1.83
   4   1   2    5.38    0.38
   4   1   2    5.79    0.37
  -4   1  -2    5.04    0.58
  -4   1  -2    5.14    0.40
   5  -1   2   69.76    4.57
  -5  -1  -2   74.51    4.60
   5  -1   2   81.86    4.59
   5  -1   2   74.21    4.57
   5  -1   2   84.33    4.60
   5   1   2   81.12    4.60
   5   1   2   71.50    4.57
   5   1   2   75.23    4.57
   5   1   2   78.39    4.59
  -5   1  -2   83.95    6.49
  -5   1  -2   71.30    4.67
   6  -1   2   27.78    1.60
   6  -1   2   26.89    1.56
  -6  -1  -2   28.65    1.58
   6  -1   2   25.53    1.57
  -6  -1  -2   22.48    1.62
   6  -1   2   24.99    1.59
   6  -1   2   28.82    1.60
  -6  -1  -2   23.23    1.68
   6   1   2   25.29    1.57
  -6   1  -2   32.13    4.44
   6   1   2   24.74    1.56
   6   1   2   24.78    1.60
  -6   1  -2   24.30    1.72
  -6   1  -2   24.15    1.65
  -6   1  -2   27.79    1.57
   6   1   2   24.71    1.56
   6   1   2   26.74    1.59
  -7  -1  -2    5.80    3.70
   7  -1   2    4.61    0.33
   7  -1   2    4.58    0.55
  -7  -1  -2    4.70    0.36
   7  -1   2    4.44    0.36
   7  -1   2    4.58    0.32
   7  -1   2    4.40    0.32
  -7  -1  -2    4.23    0.61
  -7  -1  -2    3.14    0.52
   7   1   2    4.12    0.31
   7   1   2    4.35    0.32
  -7   1  -2    3.94    0.48
   7   1   2    3.93    0.37
  -7   1  -2    3.73    0.49
   7   1   2    4.15    0.34
   7   1   2    4.26    0.37
  -7   1  -2    4.65    3.12
  -8  -1  -2    1.44    0.38
   8  -1   2    2.18    0.27
  -8  -1  -2    1.89    0.22
   8  -1   2    2.30    0.25
   8  -1   2    2.22    0.22
   8  -1   2    2.21    0.21
   8  -1   2    2.23    0.22
  -8   1  -2    2.69    0.45
  -8   1  -2    1.72    0.28
   8   1   2    2.17    0.24
   8   1   2    2.09    0.19
   8   1   2    1.93    0.27
   8   1   2    2.08    0.27
   8   1   2    2.21    0.21
   9  -1   2   28.81    1.85
   9  -1   2   31.74    1.82
   9  -1   2   32.25    1.82
   9  -1   2   30.74    1.82
   9   1   2   30.00    1.83
   9   1   2   27.31    1.84
   9   1   2   29.50    1.81
  10  -1   2    2.60    0.18
 -10  -1  -2    1.88    0.31
 -10   1  -2    2.86    0.41
  10   1   2    1.88    0.19
 -11  -1  -2    1.87    0.31
  11  -1   2    1.57    0.12
 -11   1  -2    1.20    0.21
 -12  -2   2    3.33    0.33
  12  -2  -2    3.95    0.23
 -12   2   2    3.17    0.38
  11  -2  -2    1.80    0.16
  11  -2  -2    1.93    0.16
 -11  -2   2    1.32    0.25
  11   2  -2    1.77    0.14
 -11   2   2    1.68    0.24
  11   2  -2    1.78    0.17
 -11   2   2    1.75    0.38
 -11   2   2    2.26    0.37
 -11   2   2    1.38    0.31
 -10  -2   2   20.08    1.39
  10   2  -2   20.44    1.33
 -10   2   2   18.43    1.39
 -10   2   2   23.76    1.52
  10   2  -2   22.07    1.27
 -10   2   2   21.04    1.41
 -10   2   2   22.60    1.47
 -10   2   2   19.20    1.32
 -10   2   2   19.25    1.33
  10   2  -2   21.90    1.28
  10   2  -2   21.42    1.27
  -9  -2   2   26.18    4.24
   9  -2  -2   31.79    1.89
   9  -2  -2   31.53    1.96
  -9  -2   2   28.78    2.00
   9  -2  -2   33.86    1.89
  -9   2   2   24.64    4.16
   9   2  -2   33.29    1.88
  -9   2   2   28.52    2.03
  -9   2   2   31.49    1.95
  -9   2   2   28.90    1.95
   9   2  -2   31.53    1.89
   9   2  -2   31.60    1.93
   9   2  -2   31.70    1.88
  -8  -2   2   27.96    4.40
   8  -2  -2   24.51    1.47
  -8  -2   2   20.71    1.56
   8  -2  -2   23.07    1.46
   8  -2  -2   24.07    1.44
   8  -2  -2   21.89    1.43
  -8  -2   2   24.25    1.46
  -8   2   2   25.03    1.51
  -8   2   2   22.66    1.61
  -8   2   2   22.53    1.50
  -8   2   2   25.24    1.46
   8   2  -2   25.04    1.49
   8   2  -2   23.36    1.45
   8   2  -2   23.59    1.58
   8   2  -2   23.84    1.44
  -8   2   2   21.18    3.09
  -8   2   2   21.36    1.59
   8   2  -2   24.66    1.44
   7  -2  -2    7.46    0.45
  -7  -2   2    6.31    0.47
  -7  -2   2    6.51    0.51
  -7  -2   2    7.60    0.48
  -7  -2   2    6.27    0.61
  -7   2   2    6.41    0.55
  -7   2   2    6.58    0.54
   7   2  -2    7.14    0.51
   7   2  -2    6.87    0.52
   7   2  -2    6.61    0.46
   7   2  -2    6.36    0.46
  -7   2   2    6.79    0.68
   7   2  -2    6.65    0.45
  -7   2   2    7.36    1.87
  -7   2   2    7.40    0.49
   6  -2  -2   72.42    4.78
   6  -2  -2   77.32    4.78
   6   2  -2   83.54    4.83
   6   2  -2   79.32    4.78
  -6   2   2   79.96    5.85
  -6   2   2   87.52    4.83
  -6   2   2   80.47    4.82
   6   2  -2   80.36    4.83
   5  -2  -2    0.36    0.09
  -5  -2   2    0.35    0.18
  -5  -2   2    0.30    0.14
  -5  -2   2    0.29    0.12
  -5   2   2    0.43    0.23
  -5   2   2    0.63    0.91
   5   2  -2    0.64    0.18
  -5   2   2    0.36    0.11
  -4  -2   2   18.40    1.16
   4   2  -2   19.31    1.17
  -3  -2   2    3.09    0.23
   3  -2  -2    3.44    0.21
   3  -2  -2    3.12    0.22
   3   2  -2    6.00    1.26
   3   2  -2    2.88    0.38
  -3   2   2    3.64    0.25
  -2  -2   2   43.05    2.38
  -2  -2   2   37.23    2.38
   2   2  -2   39.80    2.37
   2   2  -2   38.72    2.37
  -1  -2   2   28.55    1.67
   1   2  -2   27.20    1.66
   1   2  -2   26.86    1.66
   1   2  -2   27.99    1.66
   0  -2   2   34.59    2.10
  -1   2  -2  137.21    9.03
   2  -2   2   11.67    0.80
  -2  -2  -2   14.09    0.80
  -2  -2  -2   11.99    0.81
  -2   2  -2   13.74    0.79
   2   2   2   12.78    0.80
  -2   2  -2   14.55    2.04
   2   2   2   13.11    0.79
   3  -2   2   14.29    0.97
  -3  -2  -2   15.99    1.01
   3   2   2   15.63    0.96
  -3   2  -2   16.15    0.94
  -3   2  -2   16.94    2.54
   3   2   2   14.98    0.96
   4  -2   2   58.28    3.40
  -4  -2  -2   56.09    3.46
   4  -2   2   50.83    3.43
   4  -2   2   61.12    3.42
  -4  -2  -2   60.06    3.43
   4   2   2   54.98    3.40
   4   2   2   61.91    3.42
   4   2   2   55.33    3.41
  -4   2  -2   61.93    6.38
  -4   2  -2   51.33    3.50
   4   2   2   58.20    3.43
  -5  -2  -2   18.17    1.18
   5  -2   2   18.10    1.07
   5  -2   2   19.46    1.11
   5  -2   2   17.41    1.11
  -5  -2  -2   16.84    1.11
  -5   2  -2   16.39    1.24
  -5   2  -2   16.43    1.16
   5   2   2   18.13    1.10
  -5   2  -2   20.85    3.13
   5   2   2   17.06    1.08
   5   2   2   17.85    1.08
   5   2   2   16.50    1.07
   5   2   2   17.64    1.11
  -6  -2  -2    0.92    0.29
   6  -2   2    0.98    0.12
   6  -2   2    0.90    0.17
   6  -2   2    0.93    0.14
  -6  -2  -2    0.45    3.47
  -6  -2  -2    1.22    0.17
  -6  -2  -2    0.47    0.20
   6  -2   2    0.98    0.12
  -6   2  -2    1.28    0.41
  -6   2  -2    0.53    0.20
   6   2   2    0.83    0.16
   6   2   2    0.76    0.14
   6   2   2    0.73    0.15
  -6   2  -2    0.51    0.31
   6   2   2    0.81    0.11
  -6   2  -2    0.87    0.38
  -6   2  -2    0.78    0.43
  -6   2  -2    0.97    0.26
  -6   2  -2   -0.72    2.36
   6   2   2    0.77    0.10
   7  -2   2   19.87    1.12
  -7  -2  -2   18.72    1.14
   7  -2   2   19.60    1.16
  -7  -2  -2    8.03    4.81
  -7  -2  -2   17.97    1.33
   7  -2   2   18.85    1.15
   7  -2   2   19.20    1.12
   7  -2   2   17.58    1.11
   7   2   2   16.66    1.09
   7   2   2   16.33    1.15
  -7   2  -2   16.36    1.21
   7   2   2   17.56    1.10
  -7   2  -2   16.99    1.21
   7   2   2   17.65    1.14
  -7   2  -2   17.84    3.85
   7   2   2   18.92    1.13
  -7   2  -2   16.97    1.34
   8  -2   2    3.06    0.27
  -8  -2  -2    2.70    0.29
   8  -2   2    3.20    0.26
   8  -2   2    2.79    0.31
  -8  -2  -2    3.14    0.47
   8   2   2    3.08    0.24
   8   2   2    2.76    0.34
  -8   2  -2    2.83    0.46
   8   2   2    3.13    0.30
  -8   2  -2    2.99    0.43
  -8   2  -2    0.58    3.44
   8   2   2    3.56    0.28
   9  -2   2    4.51    0.31
  -9  -2  -2    4.15    0.54
   9  -2   2    4.15    0.42
   9  -2   2    4.60    0.30
  -9   2  -2    3.33    0.40
   9   2   2    3.97    0.27
  -9   2  -2    5.07    0.68
   9   2   2    3.71    0.41
  -9   2  -2    4.67    0.66
   9   2   2    4.18    0.32
   9   2   2    3.84    0.32
 -10  -2  -2    2.31    0.35
  10  -2   2    1.95    0.16
  10  -2   2    1.70    0.15
 -10   2  -2    1.60    0.34
  10   2   2    1.90    0.17
  11  -2   2    3.88    0.26
 -11  -2  -2    4.70    0.39
 -11   2  -2    3.02    0.40
  12  -3  -2    2.51    0.16
 -12   3   2    2.07    0.36
 -11  -3   2    6.74    0.58
  11  -3  -2    8.19    0.50
  11  -3  -2    8.18    0.50
 -11   3   2    6.83    0.75
 -11   3   2    8.48    0.72
 -11   3   2    8.04    0.71
  11   3  -2    8.49    0.50
 -10  -3   2    1.74    0.31
 -10   3   2    1.63    0.39
 -10   3   2    1.23    0.31
 -10   3   2    1.57    0.44
  10   3  -2    1.85    0.18
 -10   3   2    1.63    0.23
 -10   3   2    1.85    0.42
  10   3  -2    1.69    0.23
  10   3  -2    1.76    0.16
 -10   3   2    1.79    0.24
  10   3  -2    1.72    0.15
  -9  -3   2    3.02    0.49
   9  -3  -2    3.90    0.33
   9  -3  -2    3.96    0.28
   9  -3  -2    3.31    0.30
   9   3  -2    3.39    0.29
  -9   3   2    4.28    0.62
   9   3  -2    3.74    0.35
   9   3  -2    2.97    0.32
  -9   3   2    3.77    0.73
   9   3  -2    3.44    0.26
  -9   3   2    4.01    0.68
  -9   3   2    4.33    0.66
  -8  -3   2   -1.34    2.79
  -8  -3   2    0.26    0.29
  -8  -3   2    0.46    0.14
  -8  -3   2    0.36    0.20
   8  -3  -2    0.52    0.13
  -8  -3   2    1.08    0.36
   8  -3  -2    0.44    0.12
   8  -3  -2    0.42    0.11
   8  -3  -2    1.09    0.30
  -8   3   2    0.75    0.37
  -8   3   2    0.67    0.23
   8   3  -2    0.67    0.15
   8   3  -2    0.60    0.19
  -8   3   2    0.77    0.41
  -8   3   2    0.80    0.49
  -8   3   2    0.80    1.76
  -8   3   2    0.41    0.19
  -8   3   2    2.05    4.01
  -8   3   2    0.54    0.50
   8   3  -2    0.52    0.18
   8   3  -2    0.59    0.11
   8   3  -2    0.55    0.17
  -8   3   2    0.60    0.14
  -7  -3   2   12.27    2.83
   7  -3  -2    5.79    0.41
  -7  -3   2    5.68    0.45
   7  -3  -2    6.23    0.44
  -7  -3   2    5.40    0.58
  -7   3   2    6.93    0.87
   7   3  -2    5.87    0.50
   7   3  -2    6.28    0.42
  -7   3   2    7.03    0.46
  -7   3   2    4.62    1.72
  -7   3   2    6.42    0.54
   7   3  -2    6.60    0.43
   7   3  -2    6.65    0.48
  -7   3   2    5.61    0.70
   7   3  -2    5.99    0.43
   7   3  -2    6.70    0.49
  -7   3   2    6.65    0.55
  -6  -3   2   16.63    1.17
   6  -3  -2   18.09    1.08
  -6  -3   2   17.49    1.10
  -6   3   2   15.67    2.40
   6   3  -2   18.14    1.12
   6   3  -2   18.78    1.09
   6   3  -2   15.75    1.21
   6   3  -2   18.08    1.13
  -6   3   2   18.25    1.44
  -6   3   2   18.29    1.53
   6   3  -2   18.11    1.09
  -5  -3   2   59.53    3.48
  -5  -3   2   55.39    3.45
   5   3  -2   57.23    3.45
  -5   3   2   54.42    4.12
   5   3  -2   58.82    3.45
   5   3  -2   60.27    3.43
   5   3  -2   54.55    3.46
  -4  -3   2   79.15    5.22
  -4  -3   2   85.53    5.22
   4   3  -2   92.20    5.26
  -4   3   2   86.76    5.21
   4   3  -2   93.22    5.21
  -4   3   2   81.01    5.59
   4   3  -2   92.53    5.22
  -3  -3   2    5.77    0.38
  -3  -3   2    5.61    0.40
  -3  -3   2    4.89    0.41
  -3  -3   2    5.70    0.35
  -3   3   2    5.89    0.69
   3   3  -2    5.30    0.37
   3   3  -2    5.17    0.38
   3   3  -2    5.08    0.37
  -2  -3   2   36.96    2.22
  -2  -3   2   40.03    2.24
  -2  -3   2   33.24    2.23
   2   3  -2   36.45    2.22
   2   3  -2   39.40    2.22
   2   3  -2   36.13    2.23
  -1  -3   2   59.86    3.50
  -1  -3   2   57.61    3.51
  -1  -3   2   58.95    3.50
   1   3  -2   57.78    3.50
   0  -3   2   74.25    4.30
   0  -3   2   65.03    4.31
   0   3  -2   70.31    4.30
   0   3  -2   74.30    4.40
   0   3  -2   78.55    4.95
   1  -3   2    8.95    0.53
  -1  -3  -2    9.05    0.53
  -1   3  -2    8.46    1.35
   1   3   2    7.51    0.51
  -1   3  -2    8.11    0.52
  -1   3  -2    8.58    0.51
  -2   3  -2   36.40    2.37
   2   3   2   38.18    2.23
   2   3   2   35.60    2.24
  -2   3  -2   41.59    3.36
   3  -3   2   20.83    1.25
  -3  -3  -2   19.29    1.26
   3  -3   2   19.67    1.27
  -3  -3  -2   20.42    1.30
  -3   3  -2   21.28    1.42
   3   3   2   21.50    1.26
  -3   3  -2   24.63    2.96
   3   3   2   20.53    1.27
   3   3   2   20.54    1.26
   3   3   2   21.46    1.26
   4  -3   2    4.96    0.43
  -4  -3  -2    6.14    0.49
   4  -3   2    6.02    0.40
   4  -3   2    5.98    0.37
  -4  -3  -2    4.82    0.46
  -4  -3  -2    6.07    0.43
  -4   3  -2    6.15    0.62
   4   3   2    5.30    0.39
   4   3   2    5.30    0.38
  -4   3  -2    5.92    1.99
   5  -3   2   30.09    1.85
  -5  -3  -2   28.96    1.85
   5  -3   2   29.83    1.82
   5  -3   2   33.38    1.84
   5  -3   2   32.13    1.82
  -5  -3  -2   30.36    1.90
  -5   3  -2   30.87    4.33
  -5   3  -2   31.44    2.02
   5   3   2   29.90    1.82
  -5   3  -2   30.18    1.98
   5   3   2   26.56    1.84
   5   3   2   28.05    1.80
   5   3   2   29.54    1.89
   5   3   2   29.62    1.85
   5   3   2   30.07    1.83
  -6  -3  -2    7.66    4.95
  -6  -3  -2    9.06    0.64
   6  -3   2    8.86    0.54
   6  -3   2    8.90    0.54
  -6  -3  -2    8.33    0.72
   6  -3   2    8.82    0.61
  -6   3  -2    8.63    1.00
  -6   3  -2    9.70    0.96
  -6   3  -2    7.70    0.82
  -6   3  -2    7.40    0.68
   6   3   2    7.39    0.55
  -6   3  -2    9.56    0.97
  -6   3  -2    7.42    0.67
   6   3   2    7.17    0.59
  -6   3  -2    5.93    2.72
  -7  -3  -2   31.63    1.94
   7  -3   2   32.05    1.94
   7  -3   2   33.74    1.96
   7  -3   2   33.08    1.92
  -7   3  -2   32.60    2.22
  -7   3  -2   29.45    4.55
   7   3   2   31.71    1.93
  -7   3  -2   30.76    2.00
  -7   3  -2   30.39    2.01
   7   3   2   30.35    1.96
   7   3   2   29.88    1.90
  -8  -3  -2    3.99    0.57
   8  -3   2    4.66    0.32
   8  -3   2    4.41    0.38
   8  -3   2    5.12    0.40
  -8  -3  -2    4.24    0.39
   8  -3   2    4.50    0.37
  -8   3  -2    5.21    0.89
   8   3   2    3.77    0.36
   8   3   2    3.56    0.33
  -8   3  -2    4.49    0.54
  -8   3  -2    2.46    3.38
  -8   3  -2    3.99    0.75
   9  -3   2   11.34    0.72
  -9  -3  -2   10.97    0.86
   9  -3   2   10.74    0.70
   9  -3   2   11.27    0.72
   9  -3   2   11.02    0.70
   9   3   2   11.62    0.71
  -9   3  -2   12.53    0.98
   9   3   2   11.45    0.81
   9   3   2    9.85    0.70
  10  -3   2    0.44    0.09
 -10  -3  -2    0.48    0.22
  10  -3   2    0.43    0.07
 -10   3  -2    0.62    0.32
  10   3   2    0.35    0.13
 -10   3  -2    0.20    0.26
  10   3   2    0.48    0.09
  11  -4  -2    0.08    0.05
 -11  -4   2    0.15    0.20
  11  -4  -2    0.12    0.06
 -11   4   2    0.14    0.17
 -11   4   2    0.11    0.11
 -11   4   2    0.08    0.28
  11   4  -2    0.28    0.07
 -11   4   2    0.22    0.26
  10  -4  -2   14.24    0.87
  10  -4  -2   14.75    0.87
  10   4  -2   14.14    0.88
 -10   4   2   14.06    1.15
 -10   4   2   13.36    0.93
 -10   4   2   13.15    0.92
 -10   4   2   15.37    1.15
 -10   4   2   14.25    1.01
  -9  -4   2    7.22    0.70
   9  -4  -2    8.57    0.55
   9  -4  -2    9.02    0.54
  -9   4   2    7.71    0.63
   9   4  -2    8.81    0.53
   9   4  -2    8.39    0.58
  -9   4   2    8.32    0.81
  -9   4   2    8.98    0.98
  -9   4   2    7.73    0.78
  -9   4   2    7.89    0.64
   9   4  -2    8.39    0.55
  -9   4   2    9.18    0.91
   8  -4  -2    3.48    0.29
  -8  -4   2    2.92    0.33
   8  -4  -2    3.17    0.27
   8  -4  -2    3.54    0.26
  -8  -4   2    2.70    0.48
  -8  -4   2    3.20    4.00
   8   4  -2    3.26    0.33
  -8   4   2    3.94    0.67
   8   4  -2    3.12    0.24
  -8   4   2    2.78    0.52
   8   4  -2    3.45    0.26
  -8   4   2    3.51    0.43
   8   4  -2    3.37    0.28
  -8   4   2    3.56    0.41
  -8   4   2    4.16    0.64
  -8   4   2    3.14    0.50
   8   4  -2    2.69    0.36
   7  -4  -2   24.09    1.44
  -7  -4   2   21.15    1.52
   7  -4  -2   22.67    1.41
   7   4  -2   21.24    1.48
   7   4  -2   23.34    1.46
  -7   4   2   23.63    1.76
  -7   4   2   24.90    1.65
   7   4  -2   23.63    1.41
  -7   4   2   25.06    1.43
   7   4  -2   23.33    1.43
   7   4  -2   23.76    1.42
  -7   4   2   22.53    1.49
  -7   4   2   21.34    1.84
  -7   4   2   24.13    1.50
  -6  -4   2   26.96    1.75
   6  -4  -2   28.12    1.74
  -6  -4   2   25.85    1.78
   6  -4  -2   31.22    1.75
  -6  -4   2   27.35    1.82
  -6   4   2   29.31    2.00
  -6   4   2   29.50    2.40
   6   4  -2   28.32    1.77
  -6   4   2   27.49    1.92
  -6   4   2   31.36    1.81
  -6   4   2   30.36    1.94
   6   4  -2   26.35    1.79
   6   4  -2   29.98    1.74
   6   4  -2   28.81    1.78
   6   4  -2   30.27    1.74
  -6   4   2   29.26    3.03
   6   4  -2   29.54    1.75
  -5  -4   2   24.26    1.49
  -5  -4   2   22.54    1.46
  -5  -4   2   23.15    1.45
   5   4  -2   24.46    1.42
   5   4  -2   21.76    1.45
  -5   4   2   22.39    1.65
   5   4  -2   23.66    1.45
   5   4  -2   24.67    1.43
  -5   4   2   21.11    1.68
   5   4  -2   21.41    1.46
  -5   4   2   26.01    1.92
  -5   4   2   24.54    1.59
   5   4  -2   25.55    1.43
  -4  -4   2   13.38    0.82
  -4  -4   2   14.93    0.82
   4  -4  -2   12.41    0.82
  -4  -4   2   13.78    0.86
   4   4  -2   11.95    0.85
   4   4  -2   13.16    0.85
  -3  -4   2    9.57    0.71
   3  -4  -2    9.90    0.64
  -3  -4   2   11.46    0.68
  -3  -4   2   11.30    0.70
  -3  -4   2   10.92    0.65
   3   4  -2    9.42    0.66
   3   4  -2   11.14    0.73
  -2  -4   2   29.01    1.56
  -2  -4   2   26.71    1.55
   2  -4  -2   24.55    1.54
  -2  -4   2   25.12    1.58
   2  -4  -2   27.07    1.54
   2   4  -2   24.20    1.55
   2   4  -2   25.18    1.55
   2   4  -2   23.53    1.56
  -1  -4   2    4.20    0.34
  -1  -4   2    4.22    0.27
  -1  -4   2    3.47    0.34
   1  -4  -2    3.62    0.25
   1   4  -2    3.98    0.26
   1   4  -2    4.57    1.04
   1   4  -2    3.96    0.27
   0  -4  -2    5.35    0.38
   0   4  -2    6.30    0.40
   0   4  -2    6.58    0.38
   0   4  -2    6.43    1.17
   1  -4   2   59.93    3.75
  -1  -4  -2   66.25    3.76
   1  -4   2   62.49    3.76
  -1  -4  -2   60.69    3.76
  -1   4  -2   66.58    4.64
   2  -4   2   41.21    2.50
  -2  -4  -2   42.11    2.51
  -2  -4  -2   44.73    2.52
   2   4   2   38.05    2.49
  -2   4  -2   45.87    4.60
   3  -4   2   21.49    1.28
  -3  -4  -2   20.96    1.29
  -3  -4  -2   22.76    1.32
  -3  -4  -2   21.76    1.32
   3   4   2   19.67    1.28
  -3   4  -2   19.84    2.87
   3   4   2   20.63    1.29
   4  -4   2   32.95    2.11
  -4  -4  -2   31.34    2.16
   4  -4   2   34.30    2.13
  -4  -4  -2   31.86    2.15
  -4  -4  -2   34.46    2.17
  -4  -4  -2   36.46    2.19
   4   4   2   35.67    2.12
  -4   4  -2   38.44    2.42
   4   4   2   34.40    2.19
   4   4   2   39.17    2.15
  -4   4  -2   35.66    2.20
  -4   4  -2   37.83    4.07
   4   4   2   36.53    2.12
  -5  -4  -2   17.63    1.08
  -5  -4  -2   15.99    1.15
  -5  -4  -2   14.56    1.09
   5  -4   2   14.96    1.04
   5  -4   2   16.34    1.04
   5  -4   2   17.67    1.07
   5  -4   2   14.59    1.09
  -5   4  -2   17.71    1.16
  -5   4  -2   18.70    1.47
  -5   4  -2   17.62    1.14
  -5   4  -2   20.83    3.17
   5   4   2   18.27    1.08
   5   4   2   17.45    1.14
  -5   4  -2   18.80    1.38
   5   4   2   17.74    1.05
   5   4   2   16.78    1.05
  -6  -4  -2   13.80    1.02
  -6  -4  -2   14.29    0.91
   6  -4   2   11.81    0.92
   6  -4   2   13.37    0.86
   6  -4   2   15.13    0.96
   6   4   2   14.06    0.88
  -6   4  -2   13.08    1.00
  -6   4  -2   16.36    3.23
   6   4   2   14.90    1.02
   6   4   2   13.37    0.88
  -6   4  -2   15.23    1.29
  -6   4  -2   13.37    0.98
   7  -4   2    9.58    0.66
   7  -4   2    9.50    0.72
   7  -4   2    9.75    0.67
   7  -4   2    9.99    0.70
  -7  -4  -2    9.49    0.85
  -7  -4  -2    9.58    0.71
  -7   4  -2    8.71    3.27
  -7   4  -2   10.40    0.81
  -7   4  -2   12.70    1.14
   7   4   2   11.42    0.68
   7   4   2   11.04    0.68
  -7   4  -2   11.30    1.15
   7   4   2   11.66    0.73
   8  -4   2    4.32    0.33
   8  -4   2    4.29    0.32
   8  -4   2    4.00    0.29
  -8  -4  -2    3.37    0.34
   8  -4   2    4.10    0.30
  -8  -4  -2    3.41    0.51
  -8   4  -2    3.89    0.61
  -8   4  -2    4.69    0.76
  -8   4  -2    3.38    0.46
   8   4   2    3.76    0.31
  -8   4  -2    2.87    3.71
   8   4   2    3.69    0.36
   8   4   2    3.34    0.29
   9  -4   2    1.37    0.15
   9  -4   2    1.30    0.19
   9  -4   2    1.17    0.17
   9  -4   2    1.29    0.18
  -9  -4  -2    1.43    0.31
   9  -4   2    1.42    0.15
  -9   4  -2    1.19    0.42
  -9   4  -2    1.15    0.38
  -9   4  -2    1.21    0.27
   9   4   2    1.35    0.22
  -9   4  -2    0.90    0.36
   9   4   2    1.32    0.17
  -9   4  -2    0.92    0.38
  10  -4   2    4.77    0.30
  10  -4   2    4.14    0.30
 -10  -4  -2    4.36    0.41
  10  -4   2    4.81    0.32
  10  -4   2    5.15    0.31
 -10   4  -2    4.41    0.52
  10   4   2    4.57    0.31
  10   4   2    4.35    0.33
 -11   5   2    7.19    0.59
 -11   5   2    6.55    0.57
 -10  -5   2    0.43    0.20
  10  -5  -2    0.49    0.10
  10  -5  -2    0.40    0.08
 -10   5   2    0.23    0.24
 -10   5   2    0.27    0.16
 -10   5   2    0.31    0.33
  10   5  -2    0.37    0.11
  10   5  -2    0.28    0.12
 -10   5   2    0.31    0.40
 -10   5   2    0.37    0.35
   9  -5  -2    1.11    0.15
  -9  -5   2    1.27    0.28
   9  -5  -2    1.18    0.14
  -9  -5   2    0.91    0.27
   9   5  -2    0.87    0.18
  -9   5   2    0.64    0.36
   9   5  -2    0.89    0.14
  -9   5   2    0.41    0.43
   9   5  -2    0.94    0.13
  -9   5   2    0.84    0.42
  -9   5   2    0.87    0.20
  -9   5   2    0.70    0.49
  -8  -5   2   11.70    0.90
   8  -5  -2   12.61    0.76
   8  -5  -2   11.72    0.78
  -8   5   2   11.14    1.19
  -8   5   2   13.76    1.30
   8   5  -2   11.55    0.77
  -8   5   2   13.57    1.38
  -8   5   2   12.16    0.97
  -7  -5   2    2.23    0.50
   7  -5  -2    3.25    0.27
  -7  -5   2    3.21    0.37
   7  -5  -2    3.55    0.28
   7   5  -2    3.51    0.33
  -7   5   2    3.02    0.44
  -7   5   2    2.43    0.55
   7   5  -2    3.44    0.33
  -7   5   2    3.27    0.41
  -7   5   2    2.65    0.53
   7   5  -2    3.35    0.32
   7   5  -2    3.54    0.25
  -7   5   2    3.85    0.70
  -7   5   2    3.59    0.67
  -7   5   2    2.65    0.50
  -6  -5   2    2.78    6.18
  -6  -5   2    1.91    0.30
  -6  -5   2    2.39    0.41
   6  -5  -2    2.24    0.20
   6  -5  -2    2.65    0.23
  -6   5   2    2.90    0.37
  -6   5   2    1.77    0.41
  -6   5   2    2.74    0.52
   6   5  -2    2.00    0.38
  -6   5   2    2.98    0.40
   6   5  -2    2.38    0.21
   6   5  -2    2.75    0.23
  -6   5   2    3.70    0.65
   6   5  -2    2.77    0.29
  -6   5   2    2.53    0.59
   6   5  -2    2.19    0.22
  -6   5   2    3.10    0.70
   6   5  -2    2.76    0.38
  -6   5   2    2.88    0.57
  -5  -5   2   26.64    1.74
  -5  -5   2   24.09    1.73
  -5  -5   2   29.39    1.72
  -5  -5   2   29.85    1.76
   5  -5  -2   29.30    1.70
   5   5  -2   25.28    1.73
  -5   5   2   29.96    1.77
   5   5  -2   29.19    1.69
   5   5  -2   26.66    1.68
  -5   5   2   24.81    1.86
   5   5  -2   29.48    1.68
  -5   5   2   28.65    1.89
   5   5  -2   28.01    1.77
   5   5  -2   27.00    1.71
  -5   5   2   30.10    1.98
  -5   5   2   27.79    1.95
  -4  -5   2   61.18    3.36
  -4  -5   2   55.11    3.37
  -4  -5   2   52.11    3.37
  -4  -5   2   57.00    3.33
  -4  -5   2   54.94    3.32
  -4  -5   2   55.34    3.34
  -4   5   2   49.51    3.50
   4   5  -2   54.19    3.34
  -4   5   2   60.24    3.54
  -4   5   2   62.90    3.51
   4   5  -2   50.19    3.36
  -4   5   2   50.46    3.45
   4   5  -2   61.07    3.34
  -3  -5   2   24.19    1.47
  -3  -5   2   24.28    1.49
  -3  -5   2   23.12    1.44
  -3  -5   2   24.35    1.45
   3   5  -2   23.40    1.45
  -2  -5   2   18.62    1.11
  -2  -5   2   16.13    1.14
   2  -5  -2   16.29    1.10
  -2  -5   2   19.88    1.10
  -2  -5   2   18.82    1.14
  -2  -5   2   17.68    1.10
   2   5  -2   18.74    1.10
  -1  -5   2   29.14    1.79
   1  -5  -2   28.62    1.75
  -1  -5   2   27.94    1.76
   1  -5  -2   29.30    1.76
  -1  -5   2   29.06    1.75
  -1  -5   2   30.71    1.77
   1   5  -2   29.43    1.75
   0  -5  -2   22.18    1.28
   0  -5  -2   20.78    1.26
   0  -5   2   20.57    1.27
   0  -5   2   18.62    1.30
   0  -5   2   19.45    1.25
   0  -5   2   20.12    1.27
   0   5  -2   24.30    1.57
   0   5  -2   23.70    2.32
  -1  -5  -2   38.39    2.30
   1  -5   2   37.28    2.30
   1  -5   2   35.99    2.30
  -1  -5  -2   39.65    2.31
  -1  -5  -2   39.48    2.30
   1  -5   2   34.03    2.42
  -1   5  -2   41.32    2.54
  -1   5  -2   40.33    3.29
  -2  -5  -2   79.73    4.65
   2  -5   2   81.51    4.63
   2  -5   2   71.89    4.62
  -2  -5  -2   77.36    4.65
  -2  -5  -2   80.93    4.63
   2  -5   2   75.57    4.63
  -2   5  -2   80.02    5.77
   2   5   2   72.40    4.62
  -2   5  -2   79.15    4.83
  -3  -5  -2   30.53    1.81
   3  -5   2   28.38    1.77
  -3  -5  -2   29.79    1.78
   3  -5   2   32.08    1.78
  -3   5  -2   31.04    2.12
  -3   5  -2   28.17    2.06
  -3   5  -2   32.17    2.03
   3   5   2   27.10    1.96
  -3   5  -2   30.94    3.37
  -3   5  -2   30.76    2.11
   3   5   2   26.49    1.75
   3   5   2   29.05    1.77
   3   5   2   28.01    1.87
  -3   5  -2   27.60    1.85
   4  -5   2    2.17    0.20
  -4  -5  -2    2.56    0.38
   4  -5   2    1.95    0.26
  -4  -5  -2    2.57    0.29
   4  -5   2    2.12    0.38
   4  -5   2    2.07    0.25
  -4  -5  -2    2.32    0.37
  -4  -5  -2    2.08    0.31
  -4  -5  -2    2.16    0.30
  -4  -5  -2    1.88    0.24
  -4   5  -2    2.54    0.63
  -4   5  -2    2.45    1.89
   4   5   2    2.26    0.33
   4   5   2    2.54    0.25
   4   5   2    2.11    0.21
   4   5   2    2.99    0.52
   4   5   2    2.18    0.19
  -4   5  -2    2.30    0.32
   4   5   2    2.10    0.36
   4   5   2    2.04    0.18
  -4   5  -2    2.52    0.54
  -4   5  -2    2.68    0.58
  -5  -5  -2   63.70    3.52
   5  -5   2   55.40    3.41
  -5  -5  -2   50.84    3.48
  -5  -5  -2   51.88    3.47
  -5  -5  -2   50.18    3.46
   5  -5   2   60.29    3.44
  -5  -5  -2   62.19    3.59
   5  -5   2   52.00    3.41
  -5   5  -2   53.41    3.54
  -5   5  -2   58.64    3.77
   5   5   2   57.86    3.49
  -5   5  -2   62.83    5.79
  -5   5  -2   61.20    3.69
   5   5   2   62.86    3.45
   5   5   2   54.06    3.41
   5   5   2   58.78    3.42
  -6  -5  -2    5.31    0.45
   6  -5   2    5.19    0.41
   6  -5   2    4.83    0.38
  -6  -5  -2    4.65    0.59
   6  -5   2    4.86    0.39
  -6   5  -2    5.65    0.93
  -6   5  -2    5.76    1.05
  -6   5  -2    6.47    0.99
  -6   5  -2    5.36    0.57
   6   5   2    5.19    0.36
   6   5   2    4.96    0.36
   6   5   2    5.78    0.41
   6   5   2    5.88    0.44
  -6   5  -2    5.33    2.80
   7  -5   2    7.62    0.53
  -7  -5  -2    7.36    0.73
   7  -5   2    7.79    0.53
   7  -5   2    7.41    0.50
   7  -5   2    6.50    0.57
   7  -5   2    7.35    0.53
  -7  -5  -2    7.18    0.69
   7   5   2    7.84    0.51
  -7   5  -2    7.80    0.73
   7   5   2    7.66    0.50
  -7   5  -2    9.07    3.05
  -7   5  -2    8.05    1.09
  -7   5  -2    9.02    1.05
   7   5   2    7.55    0.59
  -7   5  -2    6.80    1.12
   8  -5   2    0.71    0.16
   8  -5   2    0.66    0.14
  -8  -5  -2    0.33    0.22
   8  -5   2    0.57    0.10
   8  -5   2    0.59    0.11
   8  -5   2    0.70    0.13
  -8  -5  -2    0.72    0.28
  -8  -5  -2    0.50    0.16
  -8   5  -2    0.65    0.23
  -8   5  -2    0.90    0.44
  -8   5  -2    0.77    0.45
  -8   5  -2    0.76    0.45
  -8   5  -2    0.92    0.41
   9  -5   2    2.58    0.25
   9  -5   2    3.00    0.22
  -9  -5  -2    2.72    0.42
   9  -5   2    2.88    0.24
   9   5   2    3.27    0.27
  -9   5  -2    2.79    0.33
  -9   5  -2    4.01    0.52
   9   5   2    2.96    0.25
  -9   5  -2    3.47    0.59
  -9   5  -2    2.96    0.45
  -9   5  -2    2.85    0.58
  10  -5   2    1.94    0.14
  10  -5   2    1.97    0.15
 -10   5  -2    1.55    0.25
 -10   5  -2    1.42    0.31
  10  -6  -2    3.56    0.24
  10  -6  -2    3.46    0.24
 -10   6   2    3.22    0.49
 -10   6   2    3.37    0.56
 -10   6   2    3.79    0.55
  10   6  -2    3.57    0.27
  10   6  -2    4.06    0.26
 -10   6   2    3.66    0.39
   9  -6  -2   13.16    0.83
   9  -6  -2   14.35    0.85
   9  -6  -2   13.17    0.85
   9  -6  -2   13.97    0.85
   9  -6  -2   13.62    0.83
  -9  -6   2   12.27    0.92
  -9   6   2   15.29    1.18
  -9   6   2   12.44    0.99
   9   6  -2   13.72    0.87
   9   6  -2   13.29    0.84
  -9   6   2   14.12    1.16
  -9   6   2   12.83    1.11
  -8  -6   2    0.83    0.19
  -8  -6   2    1.45    0.30
   8  -6  -2    1.10    0.14
   8  -6  -2    1.16    0.15
  -8   6   2    1.08    0.21
  -8   6   2    0.69    0.50
   8   6  -2    1.30    0.17
   8   6  -2    1.49    0.22
  -8   6   2    1.22    0.51
  -8   6   2    0.81    0.48
   8   6  -2    1.26    0.19
  -8   6   2    0.99    0.23
  -8   6   2    0.59    0.39
  -7  -6   2   21.92    1.46
   7  -6  -2   24.00    1.40
  -7  -6   2   24.75    1.52
  -7   6   2   21.60    1.64
   7   6  -2   24.78    1.45
  -7   6   2   21.56    1.49
  -7   6   2   21.34    1.46
  -7   6   2   25.35    1.83
   7   6  -2   22.91    1.42
   7   6  -2   23.29    1.41
  -7   6   2   23.30    1.79
  -7   6   2   21.86    1.63
  -6  -6   2   73.41    4.77
   6  -6  -2   85.48    4.73
  -6  -6   2   76.10    4.75
   6  -6  -2   75.85    4.73
   6   6  -2   77.63    4.73
  -6   6   2   88.23    5.02
  -6   6   2   73.31    4.97
  -6   6   2   82.75    5.01
  -6   6   2   78.24    4.79
  -6   6   2   75.95    4.89
   6   6  -2   84.73    4.75
  -6   6   2   73.68    4.90
  -6   6   2   74.41    4.76
   6   6  -2   84.50    4.73
  -5  -6   2   33.69    2.02
  -5  -6   2   28.19    1.99
   5  -6  -2   32.04    1.95
  -5  -6   2   34.47    2.00
   5   6  -2   33.79    1.98
   5   6  -2   33.98    1.94
  -5   6   2   30.34    2.18
  -5   6   2   31.52    2.71
  -5   6   2   32.81    2.02
  -5   6   2   29.08    2.41
  -5   6   2   31.31    2.17
   4  -6  -2    2.86    0.26
  -4  -6   2    3.70    0.27
  -4  -6   2    3.25    0.40
  -4  -6   2    3.24    0.39
  -4   6   2    2.94    0.56
  -4   6   2    3.08    0.61
  -4   6   2    3.42    0.51
   4   6  -2    3.09    0.30
  -4   6   2    2.90    0.58
  -4   6   2    2.82    0.50
  -4   6   2    2.61    0.48
   4   6  -2    3.16    0.25
   4   6  -2    3.43    0.51
   4   6  -2    6.03    2.31
  -4   6   2    2.75    0.38
  -3  -6   2   28.83    1.75
  -3  -6   2   26.41    1.78
  -3  -6   2   30.09    1.75
  -3  -6   2   30.21    1.73
  -3  -6   2   27.66    1.72
  -3   6   2   28.60    1.99
   3   6  -2   27.04    1.78
  -3   6   2   29.16    1.73
   3   6  -2   28.04    2.03
  -3   6   2   27.09    1.97
   3   6  -2   29.98    1.72
  -3   6   2   30.23    1.91
  -3   6   2   26.79    1.87
   2  -6  -2   32.31    1.88
   2  -6  -2   32.66    1.88
  -2  -6   2   31.67    1.88
  -2  -6   2   32.69    1.90
  -2  -6   2   28.20    1.93
  -2  -6   2   33.78    1.91
  -2  -6   2   30.59    1.87
  -2   6   2   31.49    2.11
   2   6  -2   29.78    2.14
  -2   6   2   32.59    1.89
   2   6  -2   28.22    1.91
  -2   6   2   31.53    2.02
  -2   6   2   29.83    2.10
   1  -6  -2   18.29    1.24
   1  -6  -2   19.92    1.17
  -1  -6   2   21.00    1.17
  -1  -6   2   18.68    1.23
  -1  -6   2   19.90    1.19
  -1  -6   2   18.83    1.16
  -1  -6   2   19.34    1.18
  -1   6   2   19.11    1.32
  -1   6   2   17.68    1.42
   1   6  -2   17.89    1.46
  -1   6   2   19.81    1.18
   0  -6   2   33.45    1.93
   0  -6   2   32.55    1.93
   0  -6   2   32.08    1.99
   0  -6   2   34.57    1.95
   0  -6  -2   33.26    1.93
   0  -6  -2   35.14    1.95
   0  -6   2   33.91    1.94
   0   6   2   30.14    2.14
   0   6  -2   28.95    2.18
   0   6   2   33.01    1.94
   0   6   2   28.54    2.07
   0   6  -2   27.52    2.19
   0   6   2   32.09    2.05
   1  -6   2   17.48    1.01
   1  -6   2   13.90    1.05
  -1  -6  -2   15.95    1.03
  -1  -6  -2   17.97    1.01
   1  -6   2   16.99    0.98
   1  -6   2   16.97    1.00
   1  -6   2   16.38    0.99
   1   6   2   15.08    1.25
   1   6   2   16.55    1.00
  -1   6  -2   15.09    1.16
  -1   6  -2   20.72    2.42
  -1   6  -2   14.59    1.32
  -1   6  -2   15.89    1.33
   1   6   2   15.29    1.13
  -1   6  -2   14.90    1.34
   1   6   2   15.11    1.16
   2  -6   2    2.63    0.24
  -2  -6  -2    2.89    0.31
  -2  -6  -2    2.95    0.27
   2  -6   2    2.34    0.33
  -2  -6  -2    2.68    0.33
   2  -6   2    2.68    0.25
   2   6   2    2.54    0.52
  -2   6  -2    3.47    0.94
   2   6   2    3.00    0.25
   2   6   2    2.65    0.24
   2   6   2    1.93    0.34
  -2   6  -2    2.48    0.63
  -2   6  -2    2.38    0.43
   2   6   2    3.35    0.53
  -2   6  -2    1.90    0.53
  -2   6  -2    1.97    0.30
   2   6   2    2.24    0.49
  -2   6  -2    3.23    1.35
  -3  -6  -2    5.50    0.46
   3  -6   2    4.63    0.42
   3  -6   2    6.13    0.43
   3  -6   2    4.75    0.40
   3  -6   2    5.32    0.36
   3  -6   2    4.94    0.37
   3  -6   2    5.62    0.46
  -3  -6  -2    6.04    0.45
  -3  -6  -2    5.93    0.39
  -3  -6  -2    5.31    0.47
  -3   6  -2    5.43    0.83
   3   6   2    4.70    0.55
   3   6   2    5.08    0.37
  -3   6  -2    5.03    0.74
  -3   6  -2    3.97    1.70
   3   6   2    5.52    0.60
   3   6   2    6.01    0.40
   3   6   2    4.61    0.77
  -3   6  -2    5.61    0.92
  -3   6  -2    6.74    0.86
  -3   6  -2    4.54    0.54
  -3   6  -2    5.85    1.02
   3   6   2    4.95    0.36
  -4  -6  -2   17.12    0.99
  -4  -6  -2   15.14    1.01
   4  -6   2   14.52    0.92
   4  -6   2   16.63    0.95
  -4  -6  -2   16.32    0.99
   4  -6   2   15.60    0.96
   4  -6   2   15.55    0.92
   4  -6   2   13.98    0.95
   4  -6   2   15.89    0.95
  -4  -6  -2   13.91    1.00
  -4  -6  -2   13.45    0.94
   4   6   2   14.40    0.92
   4   6   2   13.79    1.06
  -4   6  -2   15.20    1.48
  -4   6  -2   14.63    1.65
  -4   6  -2   13.87    1.44
   4   6   2   13.74    0.91
   4   6   2   13.25    1.03
  -4   6  -2   14.69    1.37
  -4   6  -2   13.08    1.06
  -4   6  -2   15.95    2.66
  -5  -6  -2    1.13    0.23
  -5  -6  -2    1.02    0.23
  -5  -6  -2    0.68    0.37
   5  -6   2    1.03    0.17
   5  -6   2    0.91    0.14
  -5  -6  -2    1.16    0.26
   5  -6   2    1.00    0.17
   5  -6   2    1.02    0.16
   5  -6   2    1.02    0.14
   5  -6   2    0.98    0.16
  -5  -6  -2    0.98    0.27
  -5   6  -2    0.97    0.56
  -5   6  -2    0.75    0.27
   5   6   2    1.19    0.16
  -5   6  -2    1.06    0.54
  -5   6  -2    1.27    0.68
   5   6   2    1.11    0.29
  -5   6  -2   -1.17    1.95
   5   6   2    0.96    0.17
  -5   6  -2    0.93    0.59
   6  -6   2   10.63    0.66
  -6  -6  -2   10.81    0.75
  -6  -6  -2   10.96    0.83
   6  -6   2   11.07    0.70
   6  -6   2    9.78    0.69
   6  -6   2   10.71    0.69
   6  -6   2   10.38    0.66
   6  -6   2    9.60    0.78
  -6   6  -2    9.79    1.25
   6   6   2   10.27    0.70
   6   6   2    9.88    0.67
   6   6   2    9.55    0.65
  -6   6  -2   10.27    1.05
  -6   6  -2   11.03    1.18
  -6   6  -2    8.38    2.49
  -6   6  -2   10.47    1.18
   7  -6   2   20.85    1.28
   7  -6   2   20.81    1.28
  -7  -6  -2   19.62    1.31
   7  -6   2   21.09    1.28
   7  -6   2   20.88    1.26
  -7  -6  -2   20.70    1.39
   7   6   2   19.12    1.24
  -7   6  -2   21.53    1.61
   7   6   2   20.34    1.29
  -7   6  -2   21.04    1.52
  -7   6  -2   17.83    1.60
   7   6   2   22.07    1.28
  -7   6  -2   20.85    1.60
  -8  -6  -2   26.70    1.68
   8  -6   2   26.80    1.60
   8  -6   2   26.66    1.60
   8   6   2   26.74    1.58
  -8   6  -2   22.78    1.79
  -8   6  -2   27.34    1.76
  -8   6  -2   25.43    1.78
  -8   6  -2   25.55    1.85
   9  -6   2    6.27    0.37
   9  -6   2    6.06    0.39
   9  -6   2    6.16    0.37
   9  -6   2    5.99    0.37
  -9  -6  -2    4.89    0.44
   9   6   2    5.69    0.40
  -9   6  -2    5.08    0.55
  -9   6  -2    5.12    0.53
  -9   6  -2    5.52    0.79
   9   6   2    5.82    0.38
 -10   7   2    2.69    0.39
 -10   7   2    2.72    0.41
 -10   7   2    2.48    0.37
   9  -7  -2    0.17    0.06
   9  -7  -2    0.18    0.07
  -9  -7   2    0.10    0.19
  -9   7   2    0.17    0.33
  -9   7   2    0.24    0.15
  -9   7   2    0.40    0.26
   9   7  -2    0.24    0.09
   9   7  -2    0.32    0.08
  -9   7   2    0.12    0.37
  -9   7   2    0.33    0.36
   8  -7  -2    4.93    0.36
  -8  -7   2    4.29    0.46
   8  -7  -2    4.90    0.35
   8  -7  -2    4.80    0.34
   8  -7  -2    4.71    0.33
  -8   7   2    4.88    0.45
  -8   7   2    5.20    0.84
   8   7  -2    5.48    0.34
  -8   7   2    4.56    0.79
  -8   7   2    5.51    0.62
  -8   7   2    5.17    0.85
   7  -7  -2    6.67    0.44
   7  -7  -2    7.26    0.47
   7  -7  -2    6.82    0.46
  -7  -7   2    6.33    0.54
  -7  -7   2    7.41    0.60
  -7   7   2    6.31    1.01
   7   7  -2    6.32    0.42
  -7   7   2    5.85    0.56
  -7   7   2    6.53    1.02
  -7   7   2    6.17    0.99
   7   7  -2    6.66    0.44
  -7   7   2    6.72    0.79
   6  -7  -2    0.79    0.16
   6  -7  -2    0.92    0.12
  -6  -7   2    0.86    0.25
   6  -7  -2    1.00    0.16
  -6  -7   2    1.04    0.24
  -6  -7   2    0.68    0.18
   6  -7  -2    1.01    0.15
  -6   7   2    0.82    0.59
   6   7  -2    1.10    0.22
   6   7  -2    0.81    0.13
   6   7  -2    0.80    0.11
  -6   7   2    0.58    0.40
  -6   7   2    0.59    0.24
  -6   7   2    0.78    0.60
  -6   7   2    0.52    0.36
  -6   7   2    0.72    0.61
  -5  -7   2    9.05    0.70
   5  -7  -2   10.53    0.64
  -5  -7   2    8.89    0.73
  -5  -7   2   10.63    0.68
   5  -7  -2   10.20    0.62
   5  -7  -2   10.11    0.64
  -5   7   2    8.25    0.72
  -5   7   2    9.31    1.19
   5   7  -2   10.78    0.67
  -5   7   2    8.89    1.17
  -5   7   2    8.38    1.14
  -5   7   2    8.99    0.96
   5   7  -2    9.63    0.61
   5   7  -2    8.39    0.60
  -4  -7   2    6.39    0.58
   4  -7  -2    6.28    0.44
  -4  -7   2    6.61    0.46
   4  -7  -2    6.21    0.45
  -4  -7   2    6.21    0.52
   4   7  -2    7.58    0.50
  -4   7   2    5.99    1.05
  -4   7   2    8.01    1.04
   4   7  -2    7.28    0.43
  -4   7   2    6.54    1.02
   4   7  -2    7.84    0.90
  -4   7   2    6.47    0.72
  -4   7   2    6.81    0.82
  -4   7   2    5.40    0.78
   3  -7  -2    0.66    0.11
   3  -7  -2    0.80    0.13
  -3  -7   2    0.77    0.14
  -3  -7   2    0.39    0.20
  -3  -7   2    0.54    0.22
  -3  -7   2    0.74    0.23
  -3  -7   2    0.69    0.16
  -3  -7   2    0.82    0.12
  -3   7   2    0.52    0.48
   3   7  -2    1.77    0.61
   3   7  -2    0.75    0.29
   3   7  -2    0.66    0.44
   3   7  -2    3.47    2.11
   3   7  -2    0.69    0.62
  -3   7   2    0.97    0.42
  -3   7   2    0.65    0.52
  -3   7   2    1.01    0.14
   3   7  -2    0.83    0.17
  -3   7   2    0.63    0.51
  -3   7   2    0.57    0.40
   3   7  -2    0.90    0.30
   3   7  -2    0.91    0.10
  -2  -7   2   19.76    1.29
   2  -7  -2   20.79    1.24
  -2  -7   2   21.84    1.24
  -2  -7   2   20.57    1.21
   2   7  -2   19.37    1.63
  -2   7   2   20.92    1.22
  -2   7   2   17.20    1.54
   2   7  -2   19.72    1.24
   2   7  -2   20.33    1.51
  -2   7   2   19.54    1.20
  -2   7   2   18.70    1.54
  -2   7   2   19.12    1.40
   2   7  -2   18.10    1.33
  -2   7   2   17.33    1.47
  -1  -7   2   24.62    1.43
  -1  -7   2   24.21    1.49
   1  -7  -2   20.78    1.43
  -1  -7   2   25.48    1.43
  -1  -7   2   23.99    1.41
  -1   7   2   23.02    1.57
   1   7  -2   22.55    1.54
   1   7  -2   22.82    1.78
  -1   7   2   22.68    1.71
   1   7  -2   20.47    1.43
   1   7  -2   23.55    1.69
  -1   7   2   25.34    1.41
  -1   7   2   24.97    1.42
  -1   7   2   20.08    1.59
  -1   7   2   20.64    1.70
   0  -7   2   42.31    2.53
   0  -7  -2   44.57    2.53
   0  -7   2   41.40    2.50
   0  -7   2   44.59    2.55
   0  -7  -2   37.46    2.54
   0  -7   2   45.15    2.51
   0  -7   2   40.68    2.51
   0  -7   2   41.11    2.50
   0  -7  -2   45.41    2.50
   0  -7   2   38.57    2.57
   0   7  -2   45.32    2.77
   0   7   2   43.10    2.65
   0   7   2   39.51    2.67
   0   7  -2   41.00    2.64
   0   7  -2   39.64    2.81
   0   7   2   45.18    2.52
   0   7   2   36.93    2.73
   0   7  -2   38.32    2.77
   0   7   2   39.72    2.74
  -1  -7  -2    3.65    0.39
   1  -7   2    4.03    0.33
  -1  -7  -2    4.79    0.31
   1  -7   2    4.56    0.34
   1  -7   2    4.37    0.30
  -1  -7  -2    4.49    0.34
   1  -7   2    4.13    0.30
   1  -7   2    4.58    0.30
   1  -7   2    3.97    0.35
   1   7   2    3.31    0.58
   1   7   2    4.69    0.33
   1   7   2    4.30    0.65
  -1   7  -2    3.92    0.70
  -1   7  -2    4.29    0.55
  -1   7  -2    3.99    0.65
   1   7   2    3.63    0.58
  -1   7  -2    4.28    0.71
   1   7   2    3.85    0.32
  -1   7  -2    5.62    0.99
   1   7   2    3.60    0.60
  -1   7  -2    4.97    1.59
   2  -7   2   18.53    1.22
   2  -7   2   20.21    1.22
   2  -7   2   20.50    1.22
  -2  -7  -2   22.14    1.24
   2  -7   2   21.04    1.19
   2  -7   2   18.90    1.20
  -2  -7  -2   17.58    1.26
   2  -7   2   21.11    1.20
  -2   7  -2   19.12    1.43
   2   7   2   19.32    1.20
   2   7   2   18.42    1.55
  -2   7  -2   19.57    1.69
   2   7   2   18.84    1.50
  -2   7  -2   19.77    1.58
  -2   7  -2   17.67    1.66
  -2   7  -2   23.92    2.93
   2   7   2   17.32    1.35
   2   7   2   18.56    1.35
   3  -7   2   27.61    1.62
   3  -7   2   26.98    1.64
  -3  -7  -2   26.65    1.68
   3  -7   2   27.74    1.62
  -3  -7  -2   28.50    1.64
   3  -7   2   27.36    1.64
  -3  -7  -2   27.51    1.81
   3  -7   2   25.96    1.79
  -3   7  -2   26.71    2.00
  -3   7  -2   25.37    1.87
   3   7   2   25.54    1.89
  -3   7  -2   26.49    2.09
   3   7   2   23.40    1.79
  -3   7  -2   24.54    2.09
  -3   7  -2   29.78    3.35
   3   7   2   26.12    1.75
   3   7   2   26.80    1.62
  -4  -7  -2    7.54    0.64
   4  -7   2    8.16    0.54
  -4  -7  -2    9.33    0.70
   4  -7   2    8.54    0.58
  -4  -7  -2    7.54    0.63
  -4  -7  -2    8.44    0.62
   4  -7   2    8.62    0.59
  -4  -7  -2    7.10    0.57
   4  -7   2    8.59    0.57
   4  -7   2    8.02    0.57
   4   7   2    8.36    0.53
  -4   7  -2    7.71    1.13
   4   7   2    9.00    0.58
  -4   7  -2    7.87    0.72
   4   7   2    8.77    0.97
  -4   7  -2    8.34    1.26
  -4   7  -2    8.48    1.22
   4   7   2    7.74    0.72
   4   7   2    7.73    0.68
  -4   7  -2    8.60    0.97
  -4   7  -2    8.95    3.12
  -5  -7  -2   20.25    1.30
   5  -7   2   19.59    1.23
   5  -7   2   19.65    1.31
  -5  -7  -2   18.78    1.32
   5  -7   2   19.77    1.26
  -5  -7  -2   20.31    1.31
   5  -7   2   20.31    1.26
   5  -7   2   20.10    1.26
   5   7   2   20.22    1.23
  -5   7  -2   17.36    1.34
  -5   7  -2   21.44    1.68
   5   7   2   21.92    1.34
   5   7   2   20.04    1.23
  -5   7  -2   21.65    1.74
  -5   7  -2   19.08    3.20
  -5   7  -2   20.18    1.54
  -5   7  -2   20.13    1.76
   6  -7   2   10.03    0.62
   6  -7   2    9.99    0.65
   6  -7   2    9.45    0.65
  -6  -7  -2    9.10    0.70
   6  -7   2    9.44    0.64
  -6  -7  -2    9.94    0.77
   6   7   2    9.67    0.61
  -6   7  -2    8.90    1.16
  -6   7  -2    8.37    0.89
  -6   7  -2   10.39    1.13
  -6   7  -2    8.53    0.75
  -6   7  -2    9.47    1.12
  -6   7  -2   10.50    1.01
   6   7   2   10.44    0.65
   6   7   2    9.70    0.63
   7  -7   2    1.84    0.22
   7  -7   2    2.07    0.22
   7  -7   2    1.98    0.22
   7  -7   2    1.84    0.18
  -7  -7  -2    1.66    0.31
   7  -7   2    2.08    0.18
   7  -7   2    1.92    0.18
  -7   7  -2    1.71    0.27
  -7   7  -2    2.04    0.47
   7   7   2    2.05    0.23
  -7   7  -2    1.32    0.49
   7   7   2    1.83    0.16
  -7   7  -2    1.60    0.51
   7   7   2    1.72    0.18
  -7   7  -2    1.45    0.72
   8  -7   2    2.39    0.20
   8  -7   2    2.44    0.19
   8  -7   2    2.46    0.19
  -8  -7  -2    2.42    0.33
   8  -7   2    2.41    0.19
  -8   7  -2    1.95    0.40
  -8   7  -2    2.40    0.40
   8   7   2    2.34    0.19
  -8   7  -2    2.38    0.44
   8   7   2    2.56    0.22
  -8   7  -2    1.59    0.40
   9  -7   2    1.07    0.09
   9  -7   2    0.98    0.13
  -9   7  -2    0.76    0.21
   9   7   2    0.86    0.11
   9   7   2    0.77    0.11
  -9   8   2    1.91    0.38
  -9   8   2    1.39    0.21
   9   8  -2    2.01    0.16
  -9   8   2    1.43    0.30
  -9   8   2    1.56    0.32
  -8  -8   2    0.17    0.16
   8  -8  -2    0.06    0.06
   8  -8  -2    0.14    0.07
   8  -8  -2    0.21    0.07
  -8   8   2    0.15    0.39
  -8   8   2    0.17    0.29
  -8   8   2   -0.01    0.12
  -8   8   2   -0.07    0.36
  -8   8   2    0.13    0.40
   8   8  -2    0.01    0.05
   8   8  -2    0.09    0.08
   7  -8  -2    4.73    0.33
   7  -8  -2    4.22    0.33
  -7  -8   2    4.58    0.44
  -7   8   2    3.24    0.61
  -7   8   2    4.60    0.63
  -7   8   2    4.63    0.46
  -7   8   2    5.26    0.81
  -7   8   2    4.28    0.51
  -7   8   2    3.35    0.61
   6  -8  -2    3.99    0.31
   6  -8  -2    3.73    0.36
  -6  -8   2    3.68    0.35
  -6  -8   2    3.80    0.43
  -6  -8   2    4.93    0.48
  -6   8   2    3.94    0.72
  -6   8   2    3.03    0.66
  -6   8   2    5.13    0.61
  -6   8   2    3.25    0.42
  -6   8   2    3.36    0.59
   5  -8  -2    0.96    0.15
  -5  -8   2    0.73    0.15
  -5  -8   2    0.76    0.22
  -5  -8   2    1.40    0.26
   5  -8  -2    0.96    0.17
  -5  -8   2    0.98    0.25
  -5   8   2    0.95    0.59
  -5   8   2    1.07    0.44
  -5   8   2    0.87    0.39
  -5   8   2    1.09    0.80
  -5   8   2    0.68    0.58
   5   8  -2    1.23    0.18
  -5   8   2    0.64    0.69
  -4  -8   2   10.54    0.65
  -4  -8   2   10.23    0.75
   4  -8  -2    9.89    0.62
   4  -8  -2    9.34    0.65
   4  -8  -2   10.47    0.67
  -4  -8   2    9.43    0.76
  -4   8   2    8.61    1.12
  -4   8   2    9.53    0.96
   4   8  -2    9.37    0.63
  -4   8   2   10.91    0.64
  -4   8   2    9.22    0.96
  -4   8   2    9.47    1.21
  -4   8   2    9.05    1.13
   3  -8  -2    4.36    0.38
  -3  -8   2    5.82    0.53
  -3   8   2    4.54    0.72
  -3   8   2    3.93    0.71
  -3   8   2    5.15    0.37
  -3   8   2    4.47    0.75
   3   8  -2    6.22    0.89
   3   8  -2    5.42    0.41
   3   8  -2    5.01    0.55
   2  -8  -2   25.72    1.56
  -2  -8   2   21.94    1.63
  -2  -8   2   25.79    1.59
   2  -8  -2   24.08    1.54
  -2  -8   2   26.94    1.56
   2   8  -2   25.93    1.68
  -2   8   2   25.53    1.54
  -2   8   2   24.18    1.90
   2   8  -2   26.73    1.59
  -2   8   2   23.26    1.93
   2   8  -2   27.80    2.02
  -2   8   2   22.55    1.78
  -2   8   2   27.94    1.56
   2   8  -2   27.82    1.86
   1  -8  -2   15.67    0.95
  -1  -8   2   14.47    0.97
  -1  -8   2   15.23    0.96
   1  -8  -2   15.16    0.93
  -1  -8   2   14.55    0.95
  -1   8   2   14.18    1.36
   1   8  -2   16.01    1.35
   1   8  -2   15.74    1.49
   1   8  -2   14.87    1.12
  -1   8   2   16.40    0.95
  -1   8   2   14.58    1.17
  -1   8   2   13.09    1.35
  -1   8   2   15.81    0.93
   1   8  -2   14.60    0.97
  -1   8   2   13.49    1.20
   0  -8   2   35.64    2.31
   0  -8   2   40.72    2.30
   0  -8  -2   40.84    2.31
   0  -8  -2   40.96    2.28
   0  -8   2   37.86    2.28
   0  -8   2   34.12    2.28
   0  -8   2   34.81    2.27
   0  -8   2   36.65    2.30
   0   8  -2   39.24    2.61
   0   8  -2   35.76    2.31
   0   8  -2   35.65    2.61
   0   8   2   39.31    2.45
   0   8   2   41.93    2.28
   0   8  -2   41.63    2.71
   0   8   2   35.46    2.59
   0   8   2   37.42    2.57
   0   8  -2   37.13    2.43
   0   8   2   35.95    2.47
   1  -8   2   16.98    1.11
  -1  -8  -2   18.81    1.12
   1  -8   2   16.65    1.07
  -1  -8  -2   18.91    1.12
   1  -8   2   16.66    1.10
   1  -8   2   16.59    1.07
   1  -8   2   18.69    1.09
   1  -8   2   15.72    1.09
   1   8   2   18.36    1.27
  -1   8  -2   17.91    1.61
  -1   8  -2   19.93    1.55
  -1   8  -2   17.23    1.57
   1   8   2   18.75    1.08
  -1   8  -2   17.12    1.30
   1   8   2   16.59    1.44
   1   8   2   16.29    1.29
   1   8   2   18.81    1.09
  -1   8  -2   15.28    1.11
   1   8   2   16.37    1.50
   2  -8   2    4.34    0.36
   2  -8   2    4.81    0.34
   2  -8   2    4.68    0.38
  -2  -8  -2    5.34    0.36
   2  -8   2    4.75    0.34
   2  -8   2    4.02    0.42
  -2  -8  -2    4.98    0.42
   2  -8   2    4.94    0.35
   2  -8   2    4.57    0.37
  -2   8  -2    4.79    0.87
   2   8   2    5.20    0.36
   2   8   2    4.37    0.62
  -2   8  -2    5.43    0.78
  -2   8  -2    5.36    0.85
  -2   8  -2    3.88    0.76
  -2   8  -2    5.01    0.76
   2   8   2    4.56    0.63
   2   8   2    4.94    0.35
   3  -8   2   13.17    0.82
   3  -8   2   14.03    0.83
   3  -8   2   12.87    0.88
   3  -8   2   14.10    0.88
   3  -8   2   12.82    0.85
  -3  -8  -2   13.56    0.95
  -3  -8  -2   13.71    0.85
   3  -8   2   13.85    0.89
   3  -8   2   13.26    0.83
   3   8   2   14.16    0.85
   3   8   2   11.87    0.83
  -3   8  -2   12.87    1.35
   3   8   2   11.86    0.98
  -3   8  -2   12.02    1.12
   3   8   2   12.79    0.82
   3   8   2   12.76    1.20
   3   8   2   12.52    1.00
  -3   8  -2   14.26    1.48
  -3   8  -2   11.82    1.44
   4  -8   2   11.62    0.76
  -4  -8  -2   12.15    0.84
   4  -8   2   11.27    0.77
   4  -8   2   11.32    0.71
   4  -8   2   10.94    0.70
   4  -8   2   11.07    0.74
  -4  -8  -2   10.12    0.79
   4  -8   2   10.92    0.73
   4  -8   2   11.18    0.70
  -4  -8  -2   10.38    0.80
  -4   8  -2   10.85    1.25
   4   8   2   10.33    0.92
  -4   8  -2    9.61    1.79
   4   8   2   11.90    0.76
   4   8   2   10.01    0.79
   4   8   2   11.57    1.24
  -4   8  -2   10.73    1.20
   4   8   2   10.88    0.86
  -4   8  -2   12.81    1.48
   5  -8   2    9.04    0.61
  -5  -8  -2    8.72    0.66
   5  -8   2    8.34    0.65
   5  -8   2    9.18    0.59
   5  -8   2    8.81    0.61
   5  -8   2    9.29    0.62
  -5  -8  -2    8.61    0.69
   5  -8   2    9.92    0.59
  -5  -8  -2    9.09    0.81
  -5  -8  -2    8.22    0.69
  -5   8  -2    9.96    1.18
  -5   8  -2    9.24    0.94
  -5   8  -2    9.77    1.11
  -5   8  -2    7.99    0.90
   5   8   2    9.73    0.58
  -5   8  -2    9.74    1.20
   5   8   2    9.81    0.69
   5   8   2    9.69    0.62
   5   8   2    9.37    0.59
   6  -8   2    3.81    0.32
   6  -8   2    3.44    0.30
  -6  -8  -2    4.42    0.45
   6  -8   2    3.94    0.35
   6  -8   2    3.73    0.28
   6  -8   2    3.89    0.28
   6  -8   2    3.79    0.28
  -6   8  -2    3.78    0.58
  -6   8  -2    4.36    0.68
  -6   8  -2    4.30    0.67
  -6   8  -2    2.94    0.57
  -6   8  -2    4.56    0.68
   7  -8   2   10.52    0.63
  -7  -8  -2    9.49    0.72
   7  -8   2    9.75    0.65
   7  -8   2   10.66    0.63
   7  -8   2    9.75    0.63
   7  -8   2   10.28    0.64
  -7   8  -2    9.88    0.91
   7   8   2   10.16    0.64
   7   8   2    9.47    0.62
  -7   8  -2    9.49    0.93
  -7   8  -2   11.19    0.84
  -7   8  -2   10.61    0.92
   8  -8   2    4.50    0.31
   8  -8   2    4.89    0.30
   8   8   2    4.83    0.31
  -8   8  -2    5.22    0.46
  -8   9   2    2.60    0.46
  -8   9   2    2.75    0.46
  -8   9   2    3.23    0.36
  -8   9   2    2.70    0.47
   8   9  -2    3.29    0.22
   7  -9  -2    5.26    0.35
   7  -9  -2    4.98    0.36
  -7  -9   2    5.28    0.44
  -7   9   2    5.46    0.46
  -7   9   2    5.88    0.79
  -7   9   2    5.98    0.62
  -7   9   2    5.13    0.72
   7   9  -2    6.02    0.35
  -7   9   2    5.81    0.77
  -6  -9   2    1.85    0.30
  -6  -9   2    1.48    0.27
   6  -9  -2    1.89    0.20
   6  -9  -2    1.90    0.19
  -6   9   2    1.95    0.81
  -6   9   2    1.39    0.38
  -6   9   2    1.34    0.53
  -6   9   2    1.25    0.55
  -6   9   2    1.61    0.34
   6   9  -2    2.02    0.22
  -5  -9   2    7.74    0.56
   5  -9  -2    8.11    0.51
  -5  -9   2    8.28    0.62
  -5  -9   2    8.07    0.67
   5  -9  -2    7.71    0.54
  -5   9   2    7.70    1.05
  -5   9   2    7.47    0.80
  -5   9   2    7.42    1.02
   5   9  -2    8.79    0.52
  -5   9   2    7.17    0.98
  -5   9   2    7.60    0.78
  -4  -9   2   17.56    1.18
   4  -9  -2   18.18    1.14
   4  -9  -2   18.61    1.11
  -4   9   2   16.99    1.36
  -4   9   2   20.74    1.12
  -4   9   2   17.84    1.54
  -4   9   2   15.50    1.47
   4   9  -2   18.24    1.11
  -4   9   2   18.64    1.55
   3  -9  -2    2.98    0.27
  -3  -9   2    2.77    0.42
   3  -9  -2    2.78    0.22
  -3  -9   2    3.06    0.26
  -3  -9   2    2.85    0.33
  -3   9   2    3.14    0.60
  -3   9   2    2.33    0.78
  -3   9   2    2.96    0.57
  -3   9   2    3.57    0.74
   3   9  -2    2.48    0.44
   3   9  -2    4.74    0.86
  -3   9   2    2.30    0.61
  -3   9   2    2.84    0.29
   3   9  -2    4.01    0.64
  -2  -9   2   10.83    0.76
   2  -9  -2   10.86    0.70
  -2  -9   2   10.19    0.85
   2  -9  -2   10.38    0.73
  -2  -9   2   10.87    0.72
   2   9  -2   12.40    1.05
  -2   9   2   11.64    0.99
  -2   9   2   11.42    1.24
   2   9  -2   11.01    1.15
   2   9  -2   11.16    0.73
   2   9  -2   12.42    0.75
  -2   9   2   12.59    0.74
  -2   9   2   11.83    1.31
   2   9  -2   11.08    1.27
   2   9  -2   13.68    1.46
  -2   9   2    9.90    1.02
  -2   9   2    9.12    1.25
  -1  -9   2   17.88    1.05
  -1  -9   2   14.79    1.27
   1  -9  -2   17.57    1.07
  -1  -9   2   16.86    1.09
   1  -9  -2   18.30    1.04
   1   9  -2   17.56    1.45
  -1   9   2   14.82    1.29
  -1   9   2   16.78    1.04
  -1   9   2   14.19    1.45
  -1   9   2   18.33    1.06
  -1   9   2   16.10    1.25
   1   9  -2   17.46    1.07
   1   9  -2   16.17    1.23
   1   9  -2   16.34    1.60
  -1   9   2   15.43    1.45
   0  -9   2    6.84    0.48
   0  -9   2    7.02    0.50
   0  -9  -2    7.73    0.52
   0  -9  -2    7.58    0.48
   0  -9   2    6.53    0.52
   0   9   2    6.72    0.77
   0   9  -2    6.66    1.17
   0   9  -2    5.97    0.79
   0   9   2    6.66    1.03
   0   9  -2    7.47    0.51
   0   9   2    7.75    0.48
   0   9   2    7.31    0.75
   0   9  -2    7.32    0.76
   0   9   2    7.66    0.50
   0   9  -2    7.03    1.07
   0   9   2    6.20    0.98
  -1  -9  -2   13.60    0.84
   1  -9   2   11.61    0.82
   1  -9   2   10.88    0.84
   1  -9   2   12.58    0.79
  -1   9  -2   15.90    1.84
   1   9   2   12.52    1.22
   1   9   2   13.15    0.80
   1   9   2   13.27    1.61
   1   9   2   13.71    0.80
  -1   9  -2   11.66    1.47
  -1   9  -2   11.75    0.85
  -1   9  -2   10.90    1.14
   1   9   2   13.87    1.10
  -2  -9  -2    6.36    0.51
   2  -9   2    6.78    0.43
   2  -9   2    5.43    0.45
   2  -9   2    6.21    0.48
   2  -9   2    6.71    0.48
  -2  -9  -2    6.94    0.45
   2  -9   2    5.69    0.42
   2  -9   2    6.97    0.47
  -2   9  -2    5.18    0.99
   2   9   2    6.20    1.07
  -2   9  -2    6.44    1.10
  -2   9  -2    5.34    0.79
  -2   9  -2   11.10    2.30
  -2   9  -2    5.77    1.04
   3  -9   2    3.70    0.29
   3  -9   2    3.20    0.31
   3  -9   2    3.82    0.34
   3  -9   2    3.74    0.28
   3  -9   2    3.56    0.28
   3  -9   2    3.59    0.31
  -3  -9  -2    3.79    0.35
  -3  -9  -2    3.49    0.40
  -3  -9  -2    3.32    0.32
  -3   9  -2    3.93    0.29
  -3   9  -2    4.14    0.55
  -3   9  -2    3.61    0.67
  -3   9  -2    4.01    0.75
   3   9   2    4.03    0.51
   3   9   2    3.91    0.58
  -3   9  -2    3.88    0.77
   3   9   2    3.69    0.29
   3   9   2    4.35    0.30
  -3   9  -2    3.96    0.27
   3   9   2    4.08    0.28
   3   9   2    4.01    0.48
   4  -9   2    2.51    0.21
  -4  -9  -2    2.33    0.38
   4  -9   2    1.97    0.24
   4  -9   2    2.45    0.24
  -4  -9  -2    2.41    0.30
   4  -9   2    2.43    0.21
   4  -9   2    2.56    0.29
   4  -9   2    2.35    0.21
  -4  -9  -2    2.61    0.37
   4   9   2    2.68    0.48
  -4   9  -2    1.88    0.58
   4   9   2    2.41    0.20
  -4   9  -2    2.66    0.22
   4   9   2    2.50    0.21
   4   9   2    2.50    0.23
  -4   9  -2    3.30    0.69
  -4   9  -2    2.98    0.52
  -4   9  -2    2.14    0.48
   4   9   2    2.43    0.37
  -4   9  -2    2.76    0.66
   5  -9   2   11.22    0.70
   5  -9   2   10.90    0.70
   5  -9   2   10.98    0.72
   5  -9   2   10.73    0.70
  -5  -9  -2    9.63    0.90
  -5  -9  -2   11.56    0.80
   5  -9   2   10.87    0.73
   5   9   2   12.28    0.74
  -5   9  -2   11.50    1.01
  -5   9  -2   12.27    1.17
   5   9   2   12.00    0.71
   6  -9   2    5.81    0.40
  -6  -9  -2    6.79    0.51
   6  -9   2    6.33    0.40
   6  -9   2    6.51    0.42
   6  -9   2    6.62    0.40
  -6   9  -2    6.11    0.74
  -6   9  -2    5.98    0.76
  -6   9  -2    5.53    0.58
   6   9   2    6.23    0.41
   6   9   2    5.90    0.39
  -6   9  -2    6.61    0.65
  -6   9  -2    6.17    0.78
   7  -9   2    3.34    0.22
   7  -9   2    3.23    0.23
   7   9   2    3.15    0.23
  -7   9  -2    3.31    0.40
   7   9   2    3.11    0.21
   7  10  -2    1.11    0.10
  -7  10   2    0.91    0.20
   7  10  -2    0.98    0.09
  -7  10   2    0.58    0.29
  -7  10   2    0.66    0.19
  -7  10   2    1.47    0.33
  -6  10   2    4.67    0.50
  -6  10   2    3.06    0.61
   6  10  -2    4.23    0.27
  -6  10   2    3.80    0.41
  -6  10   2    4.18    0.67
   6  10  -2    4.39    0.29
   5 -10  -2    5.64    0.36
  -5 -10   2    5.45    0.40
  -5 -10   2    5.90    0.45
   5 -10  -2    5.30    0.43
  -5  10   2    4.67    0.56
  -5  10   2    4.86    0.81
  -5  10   2    4.61    0.71
   5  10  -2    5.39    0.36
   5  10  -2    5.65    0.36
  -5  10   2    5.67    0.65
  -5  10   2    5.33    0.79
   5  10  -2    6.02    0.38
   4 -10  -2    1.97    0.20
  -4 -10   2    1.84    0.24
  -4 -10   2    1.87    0.31
   4 -10  -2    1.87    0.22
  -4  10   2    2.59    0.54
   4  10  -2    2.48    0.18
   4  10  -2    2.64    0.21
  -4  10   2    2.55    0.58
  -4  10   2    2.06    0.40
  -4  10   2    2.31    0.59
  -4  10   2    2.65    0.51
  -3 -10   2    9.76    0.65
   3 -10  -2   10.39    0.67
  -3 -10   2    9.26    0.70
   3 -10  -2   10.71    0.64
  -3  10   2   11.74    0.65
  -3  10   2    9.45    1.11
  -3  10   2    9.23    0.90
  -3  10   2   11.01    1.08
   3  10  -2   10.30    0.64
  -3  10   2    9.43    0.87
  -3  10   2    9.23    1.01
   2 -10  -2    6.84    0.46
  -2 -10   2    6.77    0.48
  -2 -10   2    8.00    0.51
  -2 -10   2    6.92    0.54
   2 -10  -2    7.21    0.58
  -2  10   2    7.83    0.48
   2  10  -2    9.09    0.92
  -2  10   2    6.05    0.97
  -2  10   2    7.02    0.93
   2  10  -2    6.91    0.47
   2  10  -2    6.76    0.65
  -2  10   2    6.31    0.75
   2  10  -2    6.97    0.65
  -2  10   2    6.46    0.72
   1 -10  -2    1.57    0.23
  -1 -10   2    1.24    0.19
  -1 -10   2    1.02    0.19
   1 -10  -2    1.21    0.18
   1 -10  -2    1.24    0.16
  -1 -10   2    1.17    0.17
   1  10  -2    1.41    0.18
  -1  10   2    0.94    0.33
   1  10  -2    1.20    0.52
  -1  10   2    1.23    0.15
  -1  10   2    1.45    0.18
   1  10  -2    1.20    0.18
  -1  10   2    1.27    0.51
   1  10  -2    1.14    0.35
   1  10  -2    1.33    0.64
  -1  10   2    0.80    0.34
   1  10  -2    1.04    0.15
  -1  10   2    1.10    0.53
   1  10  -2    1.05    0.33
   0 -10   2   14.03    0.88
   0 -10  -2   14.64    0.88
   0 -10   2   13.68    0.92
   0 -10  -2   14.06    0.92
   0 -10   2   14.79    0.90
   0  10  -2   12.31    1.09
   0  10  -2   15.07    1.44
   0  10   2   12.93    1.23
   0  10  -2   14.03    0.87
   0  10   2   14.33    0.87
   0  10   2   13.07    1.05
   0  10   2   13.96    1.29
   0  10  -2   14.23    1.05
   0  10  -2   15.29    1.29
   0  10   2   14.02    1.05
   0  10  -2   13.57    0.88
   0  10   2   15.11    0.88
   1 -10   2    4.18    0.34
  -1 -10  -2    4.41    0.46
   1 -10   2    4.57    0.46
  -1 -10  -2    4.38    0.36
  -1 -10  -2    3.90    0.33
   1 -10   2    4.05    0.31
  -1  10  -2    4.32    0.76
   1  10   2    4.82    0.32
   1  10   2    4.65    0.65
   1  10   2    4.26    0.55
  -1  10  -2    4.58    0.33
  -1  10  -2    4.69    0.61
  -1  10  -2    3.97    0.64
   1  10   2    4.37    0.53
  -1  10  -2    5.89    0.74
   1  10   2    4.56    0.32
  -2 -10  -2    0.10    0.10
   2 -10   2    0.23    0.13
  -2 -10  -2    0.13    0.12
   2 -10   2    0.26    0.09
  -2 -10  -2    0.11    0.16
   2 -10   2    0.19    0.10
  -2  10  -2    0.17    0.34
   2  10   2    0.21    0.23
  -2  10  -2    0.09    0.49
   2  10   2    0.05    0.39
   2  10   2    0.20    0.09
   2  10   2    0.21    0.10
  -2  10  -2    0.07    0.35
  -2  10  -2    0.21    0.10
   2  10   2    0.29    0.26
  -2  10  -2    0.03    0.52
   3 -10   2    5.27    0.34
   3 -10   2    5.19    0.36
   3 -10   2    4.62    0.38
  -3 -10  -2    4.47    0.43
  -3 -10  -2    5.58    0.46
   3  10   2    5.18    0.47
  -3  10  -2    4.67    0.34
  -3  10  -2    4.80    0.63
  -3  10  -2    5.44    0.89
  -3  10  -2    4.92    0.84
   3  10   2    5.52    0.69
   3  10   2    4.94    0.34
   3  10   2    4.80    0.34
   3  10   2    4.67    0.44
   4 -10   2    6.08    0.49
   4 -10   2    7.24    0.51
   4 -10   2    7.24    0.46
   4 -10   2    7.00    0.47
   4  10   2    7.45    0.45
   4  10   2    7.15    0.46
   4  10   2    7.87    0.53
  -4  10  -2    7.96    0.83
  -4  10  -2    7.50    0.68
  -4  10  -2    6.44    0.71
  -4  10  -2    7.48    0.93
   5 -10   2    1.01    0.13
  -5 -10  -2    0.66    0.14
   5 -10   2    0.90    0.11
  -5 -10  -2    0.73    0.18
  -5  10  -2    0.72    0.50
   5  10   2    1.03    0.10
  -5  10  -2    0.64    0.34
  -5  10  -2    1.07    0.29
  -5  10  -2    1.00    0.31
  -6 -10  -2    0.01    0.10
  -6  10  -2   -0.03    0.21
  -6  10  -2    0.12    0.22
  -5  11   2    4.90    0.44
   5  11  -2    4.84    0.30
  -5  11   2    4.33    0.61
  -5  11   2    4.87    0.42
  -5  11   2    4.79    0.56
  -4 -11   2    7.80    0.62
   4  11  -2    9.06    0.54
  -4  11   2    9.16    0.84
  -4  11   2    8.03    0.84
  -4  11   2    8.76    0.68
   4  11  -2    9.44    0.55
  -4  11   2    9.12    0.69
   3 -11  -2    1.06    0.13
  -3 -11   2    1.08    0.17
  -3 -11   2    1.12    0.19
  -3  11   2    1.36    0.31
   3  11  -2    1.15    0.12
   3  11  -2    1.16    0.13
  -3  11   2    1.05    0.27
  -3  11   2    1.01    0.49
  -3  11   2    1.45    0.16
  -3  11   2    0.83    0.37
  -2 -11   2    2.42    0.22
   2 -11  -2    1.92    0.24
   2 -11  -2    2.23    0.18
  -2 -11   2    1.98    0.19
  -2  11   2    2.26    0.52
  -2  11   2    2.25    0.18
   2  11  -2    2.01    0.18
  -2  11   2    1.49    0.44
   2  11  -2    2.06    0.17
  -2  11   2    2.08    0.42
  -2  11   2    1.56    0.32
   1 -11  -2    5.42    0.46
  -1 -11   2    6.06    0.41
  -1 -11   2    5.68    0.43
   1 -11  -2    5.32    0.39
  -1 -11   2    5.05    0.49
   1 -11  -2    6.21    0.43
   1  11  -2    6.17    0.39
  -1  11   2    6.19    0.58
   1  11  -2    6.04    0.39
  -1  11   2    5.86    0.57
   1  11  -2    5.80    0.54
  -1  11   2    7.31    0.80
  -1  11   2    6.22    0.82
  -1  11   2    6.52    0.39
   0 -11  -2    5.24    0.46
   0 -11   2    5.63    0.37
   0 -11   2    4.69    0.40
   0 -11   2    5.26    0.40
   0 -11  -2    5.20    0.37
   0 -11  -2    5.58    0.38
   0  11  -2    5.26    0.36
   0  11   2    4.81    0.50
   0  11  -2    6.08    0.74
   0  11   2    5.08    0.34
   0  11  -2    5.64    0.52
   0  11   2    5.61    0.54
   0  11   2    5.29    0.35
   0  11  -2    4.87    0.56
   0  11   2    5.52    0.72
   1 -11   2    2.89    0.25
  -1 -11  -2    2.85    0.26
   1 -11   2    2.63    0.22
  -1 -11  -2    2.54    0.30
   1 -11   2    2.97    0.33
   1  11   2    2.92    0.37
  -1  11  -2    2.93    0.47
  -1  11  -2    3.23    0.23
   1  11   2    3.65    0.61
   1  11   2    3.02    0.22
  -1  11  -2    3.39    0.62
   1  11   2    3.23    0.23
  -1  11  -2    3.68    0.52
   1  11   2    3.34    0.39
   2 -11   2    5.03    0.33
  -2 -11  -2    4.09    0.35
  -2 -11  -2    4.59    0.40
   2 -11   2    4.63    0.32
  -2  11  -2    5.46    0.85
  -2  11  -2    4.12    0.53
   2  11   2    4.81    0.31
   2  11   2    5.58    0.61
   2  11   2    4.25    0.40
  -2  11  -2    5.10    0.53
   2  11   2    4.51    0.31
  -2  11  -2    5.61    0.77
   2  11   2    5.37    0.46
  -2  11  -2    4.89    0.32
   3 -11   2    5.19    0.35
   3 -11   2    5.68    0.36
  -3 -11  -2    5.18    0.42
   3  11   2    5.15    0.34
  -3  11  -2    5.00    0.54
  -3  11  -2    5.62    0.62
   3  11   2    5.46    0.34
   3  11   2    5.30    0.40
  -3  11  -2    5.48    0.90
  -3  11  -2    5.30    0.34
  -3  11  -2    5.33    0.50
   4 -11   2    0.42    0.07
  -4 -11  -2    0.33    0.10
  -4  11  -2    0.52    0.35
  -4  11  -2    0.27    0.15
  -4  11  -2    0.33    0.22
   4  11   2    0.42    0.06
  -2  12   2    1.59    0.28
  -2  12   2    1.24    0.24
   2  12  -2    1.70    0.13
  -2  12   2    1.93    0.37
  -1 -12   2    6.21    0.42
  -1  12   2    6.29    0.48
   1  12  -2    6.58    0.41
  -1  12   2    6.27    0.48
  -1  12   2    7.14    0.58
  -1  12   2    6.81    0.41
   0 -12   2    6.62    0.42
   0  12  -2    6.24    0.40
   0  12   2    6.40    0.41
   0  12   2    7.06    0.58
   1 -12   2    3.69    0.24
  -1  12  -2    3.07    0.22
   1  12   2    3.49    0.24
 -12   0   3   17.07    1.10
  12   0  -3   16.16    1.01
  11   0  -3   22.34    1.34
 -11   0   3   18.27    1.50
 -11   0   3   23.10    1.45
  11   0  -3   22.99    1.34
  11   0  -3   22.74    1.34
  10   0  -3    1.98    0.20
  10   0  -3    2.01    0.18
  10   0  -3    1.65    0.20
 -10   0   3    1.24    0.45
 -10   0   3    0.08    2.63
 -10   0   3    1.50    0.23
 -10   0   3    1.55    0.31
 -10   0   3    1.74    0.22
   9   0  -3    5.67    0.38
   9   0  -3    5.41    0.38
  -9   0   3    4.86    0.57
  -9   0   3    4.69    0.47
  -9   0   3    5.03    2.29
  -9   0   3    4.60    0.59
   9   0  -3    5.64    0.39
  -9   0   3    5.50    0.42
  -9   0   3    5.49    0.47
   9   0  -3    5.07    0.43
   8   0  -3    3.03    0.27
   8   0  -3    3.16    0.27
  -8   0   3    3.65    1.78
  -8   0   3    2.80    0.41
   8   0  -3    3.20    0.31
  -8   0   3    3.40    0.44
  -8   0   3    3.23    0.36
  -8   0   3    2.61    0.47
   8   0  -3    3.21    0.26
  -7   0   3   30.45    2.06
   7   0  -3   33.74    2.06
  -7   0   3   34.00    2.07
   7   0  -3   37.55    2.12
   7   0  -3   32.45    2.06
  -7   0   3   39.63    3.73
  -7   0   3   33.56    2.10
   7   0  -3   31.89    2.02
  -7   0   3   33.23    2.04
   6   0  -3    8.97    0.56
   6   0  -3    7.14    0.61
   6   0  -3    7.65    0.52
   5   0  -3   21.71    1.26
  -5   0   3   17.90    1.24
  -3   0   3   46.95    2.67
  -3   0   3   41.05    3.26
   1   0  -3   19.35    1.16
   1   0  -3   18.44    1.16
  -1   0   3   20.38    1.18
   0   0   3   11.08    0.72
   0   0   3   12.44    0.72
  -1   0  -3   16.24    2.39
   1   0   3   18.06    1.01
   1   0   3   14.89    1.00
  -2   0  -3  260.97   16.49
  -3   0  -3   -2.04    1.78
  -3   0  -3    0.04    0.20
   3   0   3    0.34    0.13
  -3   0  -3    0.34    0.10
   3   0   3    0.38    0.12
  -3   0  -3    0.62    0.12
   4   0   3   35.42    2.29
  -4   0  -3   39.41    2.30
  -4   0  -3   41.04    4.67
   4   0   3   41.48    2.31
   4   0   3   37.12    2.28
  -4   0  -3   36.41    2.38
  -5   0  -3   23.89    1.64
   5   0   3   23.82    1.50
   5   0   3   24.34    1.51
   5   0   3   27.30    1.53
  -5   0  -3   29.62    4.70
  -5   0  -3   23.09    1.57
   5   0   3   25.48    1.50
  -6   0  -3   44.45    2.49
   6   0   3   39.12    2.48
  -6   0  -3   37.59    2.61
   6   0   3   39.22    2.51
   6   0   3   39.32    2.47
   6   0   3   42.08    2.51
   6   0   3   37.96    2.47
   7   0   3    1.65    0.25
   7   0   3    1.84    0.20
  -7   0  -3    1.39    0.36
  -7   0  -3    3.31    4.04
   7   0   3    1.09    0.22
   7   0   3    1.64    0.24
  -7   0  -3    1.63    0.22
   8   0   3   -0.01    0.07
   8   0   3    0.04    0.09
   8   0   3    0.09    0.11
  -8   0  -3    0.04    0.33
   9   0   3    7.18    0.57
   9   0   3    6.53    0.51
   9   0   3    6.84    0.49
  -9   0  -3    6.76    0.69
 -10   0  -3    2.54    0.35
  10   0   3    2.47    0.20
 -12  -1   3    0.73    0.23
  12  -1  -3    0.94    0.11
 -12  -1   3    0.80    0.21
 -12   1   3    0.67    0.24
  12   1  -3    0.71    0.08
 -12   1   3    0.62    0.23
  11  -1  -3    5.76    0.40
  11  -1  -3    5.11    0.35
  11   1  -3    5.27    0.36
  11   1  -3    5.39    0.35
 -11   1   3    6.47    0.76
  11   1  -3    5.00    0.36
 -11   1   3    5.13    0.54
 -10  -1   3    0.24    0.37
 -10  -1   3    0.10    0.15
 -10  -1   3    0.16    0.17
 -10  -1   3    1.58    4.03
  10  -1  -3    0.20    0.26
  10  -1  -3    0.15    0.09
 -10  -1   3    0.06    0.28
 -10  -1   3    0.02    0.14
 -10  -1   3    0.11    0.29
  10  -1  -3    0.17    0.08
  10  -1  -3    0.17    0.10
  10   1  -3    0.16    0.15
 -10   1   3    0.21    0.32
 -10   1   3    0.37    0.39
  10   1  -3    0.12    0.09
 -10   1   3    0.09    0.17
  10   1  -3    0.04    0.08
 -10   1   3   -0.01    0.24
  10   1  -3    0.05    0.12
 -10   1   3    0.05    0.16
 -10   1   3    0.51    0.39
 -10   1   3    0.17    2.57
  10   1  -3    0.23    0.25
   9  -1  -3    2.41    0.22
   9  -1  -3    2.23    0.26
  -9  -1   3    1.97    0.35
  -9  -1   3    1.78    0.25
  -9  -1   3    5.62    2.36
  -9  -1   3    2.35    0.34
   9  -1  -3    2.60    0.22
  -9  -1   3    2.10    0.30
   9  -1  -3    2.32    0.23
  -9  -1   3    2.29    0.27
  -9   1   3    2.37    0.28
  -9   1   3    1.74    0.29
   9   1  -3    2.47    0.24
  -9   1   3    2.86    0.36
  -9   1   3    2.46    0.39
   9   1  -3    2.36    0.22
   9   1  -3    2.14    0.29
  -9   1   3    0.99    2.08
  -9   1   3    1.97    0.38
   9   1  -3    2.24    0.31
   9   1  -3    2.52    0.23
   8  -1  -3   12.10    0.75
  -8  -1   3   11.19    0.79
  -8  -1   3   12.03    0.80
  -8  -1   3   11.69    0.84
   8  -1  -3   11.72    0.79
  -8  -1   3   11.55    2.37
   8  -1  -3   11.55    0.75
  -8  -1   3   11.76    0.88
   8  -1  -3   11.28    0.75
   8   1  -3   11.53    0.76
  -8   1   3   13.27    0.89
  -8   1   3   11.83    0.94
  -8   1   3   12.36    0.98
   8   1  -3   11.91    0.75
   8   1  -3   11.20    0.81
   8   1  -3   12.08    0.81
   8   1  -3   12.09    0.81
  -8   1   3   12.54    0.86
  -8   1   3    9.83    2.19
  -7  -1   3   29.13    1.74
   7  -1  -3   28.96    1.74
  -7  -1   3   29.76    1.76
  -7  -1   3   25.74    1.76
  -7  -1   3   28.42    1.75
   7  -1  -3   31.58    1.76
  -7   1   3   29.57    1.77
  -7   1   3   26.73    1.77
  -7   1   3   28.84    1.74
  -7   1   3   25.16    1.74
  -7   1   3   28.53    1.84
   7   1  -3   28.22    1.73
   7   1  -3   28.69    1.77
   7   1  -3   29.43    1.78
   7   1  -3   28.47    1.75
   6  -1  -3   54.15    3.26
  -6  -1   3   50.09    3.26
  -6   1   3   48.00    3.27
   6   1  -3   55.54    3.20
   6   1  -3   60.28    3.32
   6   1  -3   52.63    3.26
   5   1  -3   13.64    0.85
  -4  -1   3   19.04    1.07
   4   1  -3   16.77    1.08
  -4   1   3   16.67    1.82
   4   1  -3   16.99    1.08
   3  -1  -3   53.34    3.21
  -3   1   3   54.31    3.23
   2  -1  -3   21.40    1.39
  -2   1   3   25.75    1.62
  -2   1   3   23.83    1.42
  -1   1   3  177.20   10.71
   0   1  -3   73.37    5.03
  -1   1  -3  284.05   17.62
   2  -1   3   14.96    0.87
  -2  -1  -3   11.46    2.60
  -2  -1  -3   12.52    0.90
  -2  -1  -3   14.40    0.86
   2  -1   3   12.67    0.87
  -2   1  -3   14.86    2.54
   2   1   3   15.32    0.86
  -2   1  -3   12.37    0.85
   2   1   3   15.70    0.86
   3  -1   3   20.46    1.34
   3  -1   3   23.52    1.33
  -3  -1  -3   19.83    1.36
   3   1   3   22.56    1.33
  -3   1  -3   26.55    3.35
  -3   1  -3   21.04    1.31
   3   1   3   21.88    1.33
  -4  -1  -3   90.63    5.85
   4  -1   3  101.69    5.81
   4  -1   3   92.74    5.78
  -4  -1  -3   98.77    5.80
   4   1   3  106.13    5.81
   4   1   3   95.51    5.79
  -4   1  -3   90.99    5.87
  -4   1  -3   99.77    5.79
   5  -1   3   17.43    1.18
  -5  -1  -3   18.57    1.32
   5  -1   3   17.50    1.15
   5  -1   3   17.42    1.15
   5  -1   3   20.57    1.19
   5  -1   3   20.18    1.20
  -5  -1  -3   20.28    3.79
   5   1   3   18.45    1.16
  -5   1  -3   18.63    3.35
   5   1   3   18.50    1.14
   5   1   3   20.39    1.18
  -5   1  -3   19.08    1.36
   5   1   3   20.64    1.18
   5   1   3   18.11    1.15
  -5   1  -3   18.33    1.24
  -6  -1  -3    9.28    0.86
   6  -1   3   10.30    0.67
   6  -1   3   11.22    0.71
   6  -1   3   10.38    0.66
   6  -1   3   10.65    0.67
   6  -1   3   10.81    0.70
  -6  -1  -3    5.84    4.00
  -6   1  -3   10.56    0.80
  -6   1  -3    9.18    0.77
   6   1   3    9.45    0.73
   6   1   3   10.41    0.65
   6   1   3   10.80    0.68
  -6   1  -3   11.19    3.40
   6   1   3   10.82    0.66
   6   1   3   10.55    0.70
  -6   1  -3   10.20    0.90
   6   1   3   11.22    0.70
   7  -1   3    3.57    0.29
  -7  -1  -3    6.83    5.55
   7  -1   3    3.83    0.31
  -7  -1  -3    3.93    0.33
   7  -1   3    3.60    0.35
   7  -1   3    3.32    0.35
  -7  -1  -3    4.18    0.64
   7   1   3    4.14    0.35
   7   1   3    4.14    0.29
   7   1   3    3.54    0.39
  -7   1  -3    4.42    0.71
   7   1   3    3.73    0.35
  -7   1  -3    3.58    0.45
  -7   1  -3    4.09    0.29
   7   1   3    4.28    0.33
  -7   1  -3    4.53    3.87
   8  -1   3    3.56    0.28
  -8  -1  -3    3.16    0.55
   8  -1   3    3.78    0.34
   8  -1   3    3.60    0.27
  -8  -1  -3    3.64    0.31
   8   1   3    3.09    0.37
   8   1   3    2.92    0.29
   9  -1   3    0.73    0.10
   9  -1   3    0.69    0.11
   9  -1   3    0.68    0.13
  -9  -1  -3    0.24    0.25
   9   1   3    0.60    0.13
  -9   1  -3    1.04    0.39
   9   1   3    0.82    0.13
  10  -1   3   12.77    0.80
 -10  -1  -3   11.85    0.90
  10   1   3   13.26    0.81
  10   1   3   13.52    0.80
 -10   1  -3   13.62    0.93
 -12  -2   3    1.18    0.21
 -12  -2   3    1.77    0.29
  12  -2  -3    1.35    0.11
 -12   2   3    1.18    0.25
 -12   2   3    1.40    0.24
  11  -2  -3   12.61    0.80
  11  -2  -3   12.47    0.80
  11   2  -3   13.99    0.81
 -11   2   3   11.26    0.83
  11   2  -3   13.39    0.79
  11   2  -3   13.78    0.80
 -11   2   3   14.25    1.01
 -11   2   3   13.58    0.96
 -11   2   3   12.00    0.84
 -10  -2   3   23.38    1.69
  10  -2  -3   28.30    1.60
  10  -2  -3   26.29    1.59
 -10   2   3   29.05    1.82
  10   2  -3   27.38    1.59
  10   2  -3   27.84    1.59
 -10   2   3   25.43    1.64
 -10   2   3   23.68    1.64
  10   2  -3   26.56    1.63
 -10   2   3   23.51    1.71
   9  -2  -3    6.86    0.50
  -9  -2   3    5.96    0.52
   9  -2  -3    6.54    0.46
   9  -2  -3    7.75    0.47
  -9  -2   3    5.87    0.64
  -9  -2   3    7.06    0.50
   9  -2  -3    7.38    0.47
  -9   2   3    6.50    0.70
   9   2  -3    6.62    0.48
  -9   2   3    8.50    0.83
  -9   2   3    7.41    0.50
   9   2  -3    7.25    0.57
  -9   2   3    7.55    0.87
   9   2  -3    7.33    0.47
  -9   2   3    5.97    0.56
   9   2  -3    6.89    0.56
   9   2  -3    6.95    0.46
   9   2  -3    7.17    0.54
  -9   2   3    5.16    1.98
  -9   2   3    6.65    0.57
   8  -2  -3   29.03    1.61
  -8  -2   3   27.34    1.65
   8  -2  -3   25.52    1.62
  -8  -2   3   23.52    1.72
  -8  -2   3   28.18    1.63
   8  -2  -3   27.22    1.61
  -8   2   3   28.40    1.63
   8   2  -3   25.38    1.62
  -8   2   3   26.39    1.68
   8   2  -3   24.02    1.70
  -8   2   3   20.18    3.33
  -8   2   3   25.23    1.77
   8   2  -3   25.82    1.61
   8   2  -3   26.84    1.62
   8   2  -3   27.72    1.67
  -8   2   3   27.54    1.68
   7  -2  -3   43.18    2.60
  -7  -2   3   44.48    2.61
   7  -2  -3   47.15    2.62
  -7  -2   3   43.07    2.62
  -7  -2   3   37.47    2.62
  -7   2   3   46.93    2.61
  -7   2   3   42.75    2.72
   7   2  -3   44.08    2.64
   7   2  -3   42.05    2.60
  -7   2   3   42.48    2.65
   7   2  -3   42.25    2.60
   7   2  -3   42.22    2.65
  -7   2   3   38.37    3.80
  -7   2   3   45.71    2.65
  -6  -2   3    0.90    0.15
  -6  -2   3    4.64    1.67
  -6  -2   3    0.94    0.20
   6  -2  -3    1.39    0.17
   6  -2  -3    1.24    0.21
  -6  -2   3    1.38    0.18
  -6   2   3    0.16    1.00
   6   2  -3    1.18    0.22
  -6   2   3    1.05    0.18
   6   2  -3    1.31    0.22
   6   2  -3    1.27    0.18
  -6   2   3    0.99    0.27
  -6   2   3    1.95    0.41
  -6   2   3    1.53    0.21
   6   2  -3    1.46    0.18
  -6   2   3    0.78    0.23
  -5  -2   3   74.22    4.68
  -5  -2   3   80.82    4.59
   5   2  -3   80.24    4.58
  -5   2   3   71.18    4.63
  -4  -2   3   65.71    4.32
   4  -2  -3   75.29    4.30
  -4   2   3   80.53    4.59
   4   2  -3   68.41    4.34
   3  -2  -3   63.71    3.65
   3   2  -3   59.06    3.70
   2   2  -3  169.90   10.62
   1   2  -3   35.50    2.10
   1   2  -3   33.13    2.10
   1   2  -3   38.63    2.78
   0  -2   3   52.48    2.96
   0   2  -3   54.70    3.79
   0   2  -3   48.10    2.96
   0   2  -3   45.54    2.96
   1  -2   3   53.25    3.06
   1  -2   3   50.02    3.07
  -1  -2  -3   54.68    3.07
  -1   2  -3   48.54    3.06
  -1   2  -3   48.80    3.05
  -1   2  -3   53.59    4.08
   1   2   3   50.51    3.05
  -2  -2  -3    0.66    0.11
   2   2   3    0.63    0.10
  -2   2  -3    0.66    0.12
  -2   2  -3    1.02    1.38
  -2   2  -3    0.58    0.35
  -3  -2  -3   27.50    1.79
  -3  -2  -3   30.66    1.80
   3  -2   3   29.16    1.74
   3  -2   3   25.49    1.77
  -3   2  -3   35.95    3.80
   3   2   3   30.98    1.75
  -3   2  -3   27.10    1.85
  -3   2  -3   30.52    1.75
   3   2   3   27.77    1.74
   3   2   3   29.63    1.76
   4  -2   3   17.28    1.15
   4  -2   3   20.00    1.14
  -4  -2  -3   19.22    1.14
   4  -2   3   18.02    1.11
  -4  -2  -3   22.34    3.75
  -4  -2  -3   18.05    1.20
   4   2   3   17.94    1.14
   4   2   3   18.12    1.12
   4   2   3   18.32    1.13
  -4   2  -3   16.68    1.26
  -4   2  -3   17.42    3.02
   5  -2   3   13.96    0.90
   5  -2   3   15.38    0.91
  -5  -2  -3   13.92    0.94
   5  -2   3   15.22    0.93
   5  -2   3   16.23    0.95
  -5  -2  -3   15.25    1.04
  -5   2  -3   16.54    3.38
   5   2   3   14.20    0.90
   5   2   3   14.54    0.94
   5   2   3   13.80    0.89
   5   2   3   15.42    0.92
   5   2   3   13.86    0.94
  -5   2  -3   14.33    1.00
  -5   2  -3   13.57    1.03
  -5   2  -3   14.18    1.10
   5   2   3   15.55    0.93
   6  -2   3   46.61    2.74
  -6  -2  -3   52.37    8.62
  -6  -2  -3   45.89    2.87
   6  -2   3   46.98    2.74
   6  -2   3   49.15    2.78
   6  -2   3   42.52    2.74
   6  -2   3   49.27    2.77
   6   2   3   43.75    2.83
   6   2   3   41.43    2.73
  -6   2  -3   46.79    2.92
   6   2   3   46.90    2.75
   6   2   3   44.29    2.73
   6   2   3   41.91    2.78
  -6   2  -3   52.09    6.46
  -6   2  -3   41.86    2.82
  -6   2  -3   45.09    2.83
  -6   2  -3   50.51    2.73
   6   2   3   44.92    2.77
   7  -2   3    1.84    0.23
   7  -2   3    2.04    0.22
  -7  -2  -3    2.14    0.27
   7  -2   3    2.18    0.20
   7  -2   3    2.12    0.25
   7  -2   3    2.28    0.28
  -7  -2  -3    1.84    0.38
  -7   2  -3    1.99    0.43
   7   2   3    1.73    0.18
  -7   2  -3   -0.81    3.85
   7   2   3    2.21    0.24
  -7   2  -3    1.65    0.30
   7   2   3    1.63    0.30
   7   2   3    1.87    0.25
  -8  -2  -3    2.81    0.28
   8  -2   3    3.03    0.24
   8  -2   3    3.05    0.27
   8  -2   3    3.22    0.28
   8  -2   3    3.23    0.29
  -8  -2  -3    2.99    0.43
   8  -2   3    2.99    0.30
   8   2   3    2.62    0.26
  -8   2  -3    2.45    0.34
  -8   2  -3    4.88    4.68
   8   2   3    2.51    0.33
   8   2   3    2.29    0.26
   9  -2   3    5.02    0.35
  -9  -2  -3    4.98    0.53
   9  -2   3    5.24    0.32
  -9   2  -3    5.08    0.65
   9   2   3    4.10    0.40
   9   2   3    4.40    0.34
  10  -2   3    6.28    0.38
 -10  -2  -3    6.79    0.52
  10  -2   3    6.76    0.40
  10   2   3    5.95    0.40
 -10   2  -3    5.55    0.56
  10   2   3    5.26    0.44
  12  -3  -3    2.30    0.15
 -12   3   3    1.99    0.35
 -12   3   3    1.98    0.33
  11  -3  -3   -0.02    0.07
 -11  -3   3    0.19    0.26
  11  -3  -3    0.04    0.06
  11  -3  -3    0.12    0.20
 -11   3   3    0.15    0.30
 -11   3   3   -0.03    0.12
  11   3  -3   -0.01    0.05
 -11   3   3   -0.14    0.28
  11   3  -3    0.00    0.07
 -11   3   3    0.07    0.15
 -11   3   3   -0.21    0.25
 -10  -3   3    8.19    0.73
  10  -3  -3   10.40    0.61
  10  -3  -3    9.92    0.61
 -10   3   3   10.09    0.87
 -10   3   3    9.12    0.68
 -10   3   3    8.57    0.67
  10   3  -3   10.56    0.67
  10   3  -3    9.48    0.61
  10   3  -3    9.67    0.60
 -10   3   3    8.02    0.78
 -10   3   3   10.11    0.93
  10   3  -3    9.89    0.60
  -9  -3   3   33.49    2.29
   9  -3  -3   36.71    2.21
   9  -3  -3   39.77    2.19
   9  -3  -3   34.28    2.22
   9   3  -3   38.34    2.19
   9   3  -3   35.43    2.20
   9   3  -3   39.36    2.19
  -9   3   3   32.74    2.26
  -9   3   3   39.99    2.53
  -9   3   3   33.96    2.43
  -9   3   3   32.95    2.39
  -9   3   3   38.28    2.26
   8  -3  -3   11.89    0.79
  -8  -3   3   11.33    0.78
   8  -3  -3   12.75    0.81
  -8   3   3   13.02    0.79
   8   3  -3   11.81    0.83
   8   3  -3   12.96    0.77
   8   3  -3   11.06    0.79
   8   3  -3   12.69    0.82
  -8   3   3   11.61    0.99
  -8   3   3   12.70    0.86
   8   3  -3   12.31    0.77
  -8   3   3   10.54    0.98
  -8   3   3   12.66    1.14
  -8   3   3   11.32    0.85
   8   3  -3   11.88    0.85
   7  -3  -3   25.70    1.64
   7  -3  -3   28.39    1.66
  -7  -3   3   24.90    1.65
   7   3  -3   27.74    1.65
  -7   3   3   28.24    1.90
   7   3  -3   27.49    1.70
  -7   3   3   27.39    1.82
  -7   3   3   28.48    1.71
  -7   3   3   30.00    1.66
  -7   3   3   23.90    1.80
   7   3  -3   26.54    1.64
  -7   3   3   27.57    1.71
   7   3  -3   26.46    1.70
   7   3  -3   26.04    1.65
   7   3  -3   27.40    1.69
  -6  -3   3   42.34    2.45
  -6  -3   3   37.00    2.40
  -6   3   3   43.53    2.45
  -6   3   3   39.34    2.94
  -6   3   3   43.70    2.52
  -6   3   3   37.00    2.90
   6   3  -3   41.03    2.40
   6   3  -3   40.17    2.44
  -6   3   3   38.09    2.56
   6   3  -3   39.06    2.43
   6   3  -3   36.84    2.44
  -5  -3   3   98.88    6.70
  -5  -3   3  117.35    6.73
  -5   3   3  110.01    6.70
   5   3  -3  113.33    6.75
   5   3  -3  114.08    6.71
   5   3  -3  119.85    6.69
  -4  -3   3   36.07    2.39
  -4  -3   3   42.30    2.37
  -4  -3   3   37.41    2.38
  -4  -3   3   37.20    2.36
   4   3  -3   41.18    2.38
   4   3  -3   40.37    2.38
   4   3  -3   39.26    2.39
  -4   3   3   41.26    2.37
  -3  -3   3   77.07    4.97
  -3   3   3   88.89    4.96
  -2  -3   3    8.76    0.52
   2   3  -3    6.94    0.49
   2   3  -3    8.20    0.66
   2   3  -3    7.03    0.49
   2   3  -3    7.51    0.48
  -1  -3   3   11.70    0.76
  -1  -3   3   12.02    0.74
   1  -3  -3   11.84    0.72
  -1  -3   3   12.17    0.74
   1  -3  -3   12.68    0.72
   1   3  -3   11.58    0.74
   1   3  -3   12.05    0.90
   1   3  -3   11.69    0.73
   1   3  -3   13.33    1.63
   0  -3   3    3.87    0.34
   0  -3   3    4.01    0.34
   0   3  -3    4.63    0.33
   0   3  -3    4.47    0.58
   0   3  -3    6.37    1.28
   0   3  -3    4.67    0.34
  -1   3  -3  152.60    9.21
   2  -3   3   55.29    3.44
   2  -3   3   54.30    3.46
  -2  -3  -3   64.12    3.47
  -2   3  -3   60.93    3.45
   2   3   3   56.76    3.44
   2   3   3   50.94    3.44
  -2   3  -3   66.40    4.91
  -3  -3  -3   -0.33    0.20
   3  -3   3   -0.47    0.09
  -3  -3  -3   -0.36    0.14
  -3  -3  -3   -0.23    0.14
  -3  -3  -3   -0.67    0.17
   3  -3   3   -0.38    0.13
   3  -3   3   -0.68    0.16
  -3  -3  -3   -0.56    0.13
   3   3   3   -0.45    0.11
   3   3   3   -0.45    0.11
  -3   3  -3   -0.47    1.70
   3   3   3   -0.54    0.10
  -3   3  -3   -0.62    0.33
  -4  -3  -3   14.22    0.99
  -4  -3  -3   16.87    1.01
  -4  -3  -3   16.19    0.98
   4  -3   3   16.60    0.91
   4  -3   3   14.33    0.95
  -4   3  -3   13.17    1.07
   4   3   3   14.41    1.02
  -4   3  -3   13.31    1.09
  -4   3  -3   14.46    1.08
  -4   3  -3   12.98    2.87
   4   3   3   14.15    0.91
   4   3   3   13.51    0.91
  -5  -3  -3    0.99    0.16
  -5  -3  -3    1.19    0.29
  -5  -3  -3    0.86    0.19
  -5  -3  -3    0.79    0.24
   5  -3   3    0.89    0.15
  -5  -3  -3    0.74    0.22
   5  -3   3    1.05    0.17
   5  -3   3    1.00    0.15
  -5   3  -3    1.40    0.38
   5   3   3    1.15    0.21
   5   3   3    1.51    0.28
  -5   3  -3    1.54    3.41
  -5   3  -3    1.63    0.46
   5   3   3    1.21    0.19
  -5   3  -3    1.08    0.23
  -5   3  -3    1.59    0.66
   5   3   3    1.28    0.23
   5   3   3    1.29    0.18
  -5   3  -3    1.20    0.30
  -5   3  -3    1.78    0.46
   6  -3   3    0.78    0.17
   6  -3   3    0.73    0.22
  -6  -3  -3    0.86    0.17
  -6  -3  -3    0.30    0.26
   6  -3   3    0.62    0.13
  -6  -3  -3    0.77    0.32
   6  -3   3    0.78    0.13
   6   3   3    0.71    0.15
  -6   3  -3    0.65    0.53
   6   3   3    0.73    0.15
  -6   3  -3    1.00    0.35
  -6   3  -3    0.98    0.45
  -6   3  -3    0.78    2.92
   6   3   3    0.91    0.30
  -7  -3  -3    9.84    0.68
   7  -3   3    9.44    0.64
   7  -3   3    9.89    0.65
  -7  -3  -3    9.47    0.85
   7  -3   3   10.50    0.70
   7  -3   3    9.53    0.68
  -7   3  -3    8.84    3.99
  -7   3  -3    9.37    0.79
  -7   3  -3    9.97    1.07
   7   3   3   10.48    0.71
   7   3   3   10.64    0.66
  -7   3  -3   11.28    1.02
   7   3   3   10.05    0.66
   8  -3   3   15.57    0.93
   8  -3   3   15.82    0.94
  -8  -3  -3   14.13    1.08
   8  -3   3   14.66    0.91
   8  -3   3   15.25    0.91
   8  -3   3   14.30    0.95
  -8  -3  -3   13.03    0.93
   8   3   3   15.61    0.93
   8   3   3   15.32    0.97
   8   3   3   14.12    0.92
  -8   3  -3   13.36    1.00
   9  -3   3    0.04    0.09
   9  -3   3    0.11    0.08
  -9  -3  -3   -0.06    0.25
   9  -3   3    0.20    0.10
   9   3   3    0.10    0.13
  -9   3  -3    0.29    0.40
   9   3   3    0.30    0.11
 -10  -3  -3    0.92    0.21
  10  -3   3    0.96    0.09
  10  -3   3    1.00    0.13
 -10   3  -3    1.11    0.28
  10   3   3    1.26    0.15
  10   3   3    1.04    0.16
 -10   3  -3    0.83    0.27
  11  -4  -3    9.46    0.55
  11  -4  -3    9.01    0.55
  11   4  -3    8.83    0.55
 -11   4   3    8.48    0.74
 -11   4   3    7.96    0.71
  10  -4  -3    5.02    0.32
  10  -4  -3    4.92    0.32
 -10  -4   3    4.62    0.46
 -10   4   3    4.15    0.50
 -10   4   3    4.92    0.68
 -10   4   3    5.51    0.66
 -10   4   3    4.11    0.67
 -10   4   3    4.08    0.40
 -10   4   3    4.28    0.52
 -10   4   3    4.25    0.40
  10   4  -3    4.39    0.32
   9  -4  -3    3.93    0.31
  -9  -4   3    3.24    0.48
   9  -4  -3    4.39    0.31
  -9   4   3    5.19    0.68
   9   4  -3    4.11    0.32
  -9   4   3    4.44    0.43
   9   4  -3    4.19    0.31
   9   4  -3    4.65    0.37
  -9   4   3    4.56    0.45
  -9   4   3    4.11    0.60
  -9   4   3    4.51    0.73
  -9   4   3    4.16    0.60
   9   4  -3    4.50    0.30
   8  -4  -3    7.44    0.49
  -8  -4   3    6.47    0.64
   8  -4  -3    7.72    0.51
  -8  -4   3   10.87    4.10
  -8   4   3    5.98    0.77
   8   4  -3    6.87    0.59
   8   4  -3    7.75    0.49
  -8   4   3    8.18    0.51
   8   4  -3    7.57    0.55
   8   4  -3    7.51    0.50
  -8   4   3    7.04    0.60
   8   4  -3    7.51    0.48
  -8   4   3    7.41    0.79
  -8   4   3    7.29    0.59
  -8   4   3    7.88    1.00
  -7  -4   3    4.12    0.39
  -7  -4   3    8.98    3.06
  -7  -4   3    4.39    0.34
   7  -4  -3    4.40    0.30
  -7  -4   3    4.30    0.49
  -7   4   3    5.07    0.80
   7   4  -3    4.05    0.33
  -7   4   3    4.33    0.58
  -7   4   3    5.11    0.86
   7   4  -3    4.38    0.32
  -7   4   3    3.55    0.65
   7   4  -3    3.64    0.39
  -7   4   3    3.88    0.46
   7   4  -3    4.24    0.30
  -7   4   3    4.06    0.64
  -7   4   3    4.14    0.46
   7   4  -3    3.62    0.40
   7   4  -3    4.14    0.38
  -7   4   3    4.59    0.34
  -6  -4   3   12.45    0.82
  -6  -4   3   12.43    0.89
  -6   4   3   13.97    1.03
   6   4  -3   12.78    0.85
   6   4  -3   12.75    0.82
  -6   4   3   13.91    0.88
  -6   4   3   14.51    0.89
   6   4  -3   13.33    0.82
  -6   4   3   11.32    1.02
   6   4  -3   13.52    0.81
   6   4  -3   11.76    0.86
  -6   4   3   12.46    1.14
  -5  -4   3   11.83    0.81
  -5  -4   3   12.15    0.77
  -5  -4   3   11.35    0.79
  -5   4   3   12.22    0.93
  -5   4   3   13.88    1.04
   5   4  -3   10.70    0.78
   5   4  -3   12.19    0.74
   5   4  -3   10.51    0.77
   5   4  -3   13.58    0.85
  -5   4   3   13.12    0.81
  -5   4   3   10.42    1.01
   5   4  -3   11.48    0.77
   5   4  -3   12.01    0.75
  -4  -4   3   36.32    2.17
  -4  -4   3   38.54    2.15
   4  -4  -3   32.84    2.14
  -4  -4   3   35.55    2.14
  -4  -4   3   36.75    2.15
   4   4  -3   32.87    2.17
   4   4  -3   37.05    2.18
   4   4  -3   36.94    2.22
   4   4  -3   38.61    2.15
   4   4  -3   31.94    2.17
  -3  -4   3   35.33    1.98
  -3  -4   3   32.36    2.01
   3  -4  -3   33.22    1.97
  -3  -4   3   33.55    1.98
  -3  -4   3   35.23    2.00
   3   4  -3   31.36    1.99
   3   4  -3   35.91    2.18
   3   4  -3   30.06    1.99
   3   4  -3   28.95    2.00
   3   4  -3   34.07    1.98
  -2  -4   3   31.11    1.82
  -2  -4   3   28.90    1.81
  -2  -4   3   30.23    1.80
  -2  -4   3   29.25    1.84
   2   4  -3   28.67    1.81
   2   4  -3   30.07    1.81
   2   4  -3   32.21    2.06
  -1  -4   3   44.10    2.73
   1  -4  -3   45.02    2.72
  -1  -4   3   41.63    2.75
  -1  -4   3   45.76    2.73
   1   4  -3   54.78    3.70
   1   4  -3   45.76    2.73
   1   4  -3   46.05    2.72
   0  -4   3   70.42    3.98
   0  -4   3   64.01    3.97
   0  -4   3   67.22    3.97
   0   4  -3   59.34    4.16
   0   4  -3   71.69    4.13
   0   4  -3   69.01    4.96
   0   4  -3   64.50    3.96
   0   4  -3   66.22    3.97
   1  -4   3    1.13    0.16
   1  -4   3    1.13    0.18
   1  -4   3    0.73    0.15
   1  -4   3    0.77    0.17
  -1   4  -3    1.41    0.51
  -1   4  -3    0.83    0.14
  -1   4  -3    2.29    1.27
   2  -4   3  117.53    6.88
  -2   4  -3  104.67    7.10
   2   4   3  116.17    6.89
  -2   4  -3  128.07    8.28
  -3  -4  -3    4.17    0.40
   3  -4   3    4.50    0.31
   3  -4   3    4.66    0.33
   3  -4   3    4.83    0.34
  -3  -4  -3    3.93    0.34
  -3  -4  -3    4.64    0.36
  -3   4  -3    4.01    0.77
  -3   4  -3    5.48    0.64
  -3   4  -3    5.68    2.00
   3   4   3    4.84    0.32
   3   4   3    4.50    0.30
  -4  -4  -3   44.58    2.47
   4  -4   3   39.86    2.38
   4  -4   3   42.49    2.41
  -4  -4  -3   40.53    2.42
   4  -4   3   36.08    2.41
  -4  -4  -3   37.17    2.44
   4   4   3   36.50    2.38
  -4   4  -3   38.26    2.47
   4   4   3   38.56    2.38
  -4   4  -3   43.19    2.60
   4   4   3   40.24    2.39
  -4   4  -3   36.65    2.66
   4   4   3   42.24    2.41
  -4   4  -3   44.00    4.98
   4   4   3   39.84    2.47
   4   4   3   36.89    2.46
   5  -4   3   29.49    1.82
  -5  -4  -3   32.63    1.93
   5  -4   3   28.82    1.86
   5  -4   3   31.42    1.82
  -5  -4  -3   28.70    1.87
   5   4   3   31.29    1.86
  -5   4  -3   28.72    1.92
  -5   4  -3   30.70    2.20
  -5   4  -3   28.47    4.92
   5   4   3   27.45    1.81
   5   4   3   28.30    1.89
   5   4   3   28.73    1.84
  -5   4  -3   33.19    2.10
   5   4   3   32.14    1.91
   5   4   3   29.46    1.82
   6  -4   3   72.10    4.31
   6  -4   3   71.91    4.29
  -6  -4  -3   73.73    4.32
  -6  -4  -3   67.29    4.40
   6  -4   3   70.32    4.28
   6  -4   3   69.15    4.32
  -6   4  -3   75.12    7.47
   6   4   3   73.15    4.33
  -6   4  -3   65.65    4.37
  -6   4  -3   75.34    4.60
   6   4   3   73.78    4.30
   6   4   3   66.86    4.28
  -6   4  -3   78.96    4.53
   7  -4   3    2.53    0.23
   7  -4   3    2.83    0.27
   7  -4   3    2.34    0.27
  -7  -4  -3    2.58    0.41
   7  -4   3    2.57    0.24
  -7  -4  -3    2.80    0.31
   7  -4   3    2.70    0.27
  -7   4  -3    2.08    0.57
  -7   4  -3    2.18    0.87
   7   4   3    2.36    0.25
  -7   4  -3    4.29    3.47
   7   4   3    2.43    0.32
   7   4   3    1.99    0.23
  -7   4  -3    2.69    0.76
   8  -4   3    6.12    0.43
   8  -4   3    5.99    0.46
  -8  -4  -3    5.20    0.43
   8  -4   3    5.75    0.39
   8  -4   3    5.60    0.44
   8  -4   3    5.78    0.40
   8  -4   3    6.04    0.42
  -8  -4  -3    5.90    0.60
  -8   4  -3    4.87    0.82
   8   4   3    5.84    0.41
  -8   4  -3    5.53    0.52
   8   4   3    6.04    0.46
  -8   4  -3    6.61    0.79
   9  -4   3    5.99    0.41
   9  -4   3    5.82    0.38
  -9  -4  -3    5.21    0.53
   9  -4   3    5.25    0.40
   9   4   3    6.06    0.43
  -9   4  -3    6.37    0.67
  -9   4  -3    6.76    0.64
   9   4   3    6.10    0.40
  10  -4   3    1.61    0.13
  10   4   3    1.33    0.17
 -10   4  -3    1.30    0.25
  11  -5  -3    1.50    0.12
 -11   5   3    1.23    0.27
 -11   5   3    1.21    0.27
  11   5  -3    1.46    0.14
 -11   5   3    1.05    0.27
 -10  -5   3    0.95    0.23
  10  -5  -3    1.31    0.19
  10  -5  -3    1.21    0.14
 -10   5   3    1.45    0.39
  10   5  -3    1.67    0.15
 -10   5   3    1.63    0.39
 -10   5   3    1.37    0.42
 -10   5   3    1.14    0.18
 -10   5   3    1.70    0.22
 -10   5   3    1.46    0.34
   9  -5  -3   13.34    0.82
  -9  -5   3   11.59    0.91
   9  -5  -3   14.09    0.81
  -9   5   3   12.09    0.99
   9   5  -3   13.11    0.79
  -9   5   3   11.82    1.00
   9   5  -3   13.29    0.82
  -9   5   3   15.14    1.18
   9   5  -3   12.92    0.84
  -9   5   3   13.69    1.19
  -9   5   3   12.10    0.87
  -9   5   3   14.41    1.14
  -8  -5   3    1.01    0.28
   8  -5  -3    1.12    0.15
   8  -5  -3    1.23    0.17
  -8   5   3    1.02    0.23
  -8   5   3    0.90    0.51
  -8   5   3    0.74    0.55
  -8   5   3    0.82    0.54
  -8   5   3    0.52    0.41
  -8   5   3    0.82    0.39
   8   5  -3    0.79    0.18
  -8   5   3    0.84    0.24
   8   5  -3    0.92    0.15
  -7  -5   3   16.11    1.16
   7  -5  -3   17.15    1.03
  -7   5   3   18.23    1.44
  -7   5   3   18.79    1.41
   7   5  -3   16.47    1.01
  -7   5   3   15.40    1.27
  -7   5   3   14.40    1.26
  -7   5   3   15.72    1.08
   7   5  -3   16.39    1.05
   7   5  -3   16.48    1.06
  -7   5   3   16.69    1.11
  -7   5   3   15.61    1.42
   7   5  -3   16.16    1.02
  -6  -5   3   22.16    1.44
  -6  -5   3   20.65    1.38
  -6  -5   3   19.97    1.45
  -6   5   3   23.11    1.43
   6   5  -3   23.01    1.35
  -6   5   3   23.39    1.41
  -6   5   3   21.94    1.71
   6   5  -3   22.56    1.36
   6   5  -3   22.62    1.34
  -6   5   3   23.85    1.59
   6   5  -3   23.18    1.40
   6   5  -3   21.55    1.39
  -6   5   3   20.63    1.67
  -6   5   3   19.45    1.56
  -5  -5   3   29.52    1.75
  -5  -5   3   25.55    1.77
   5  -5  -3   30.54    1.72
  -5  -5   3   29.85    1.79
   5   5  -3   31.01    1.72
   5   5  -3   29.35    1.73
  -5   5   3   28.54    1.91
   5   5  -3   26.91    1.74
  -5   5   3   24.22    1.87
  -5   5   3   31.03    1.79
  -5   5   3   29.26    1.99
   5   5  -3   27.24    1.83
  -5   5   3   24.90    1.96
  -4  -5   3   11.32    0.70
  -4  -5   3   10.86    0.71
  -4  -5   3   11.10    0.74
  -4  -5   3   10.83    0.77
  -4  -5   3   11.26    0.69
  -4   5   3   11.25    0.91
   4   5  -3   10.66    0.72
  -4   5   3   12.62    1.01
   4   5  -3   12.27    0.71
  -4   5   3   10.84    1.00
   4   5  -3   10.21    0.74
   4   5  -3   11.87    0.70
  -3  -5   3   32.20    1.83
  -3  -5   3   28.42    1.91
  -3  -5   3   30.19    1.83
  -3  -5   3   30.66    1.85
  -3  -5   3   29.08    1.82
   3   5  -3   31.31    1.84
  -2  -5   3   12.12    0.77
  -2  -5   3   13.27    0.77
  -2  -5   3   12.94    0.79
   2  -5  -3   12.35    0.77
  -2  -5   3   12.57    0.78
  -2  -5   3   12.08    0.83
   2   5  -3   11.13    0.77
   2   5  -3   13.39    1.11
   1  -5  -3    4.60    0.30
  -1  -5   3    4.89    0.33
  -1  -5   3    4.39    0.40
  -1  -5   3    4.19    0.33
  -1  -5   3    4.83    0.34
  -1  -5   3    4.85    0.31
  -1  -5   3    4.78    0.33
   1   5  -3    4.69    0.31
   1   5  -3    6.04    0.82
   1   5  -3    5.34    1.40
   0  -5   3   28.28    1.84
   0  -5  -3   33.38    1.86
   0  -5  -3   30.26    1.85
   0  -5   3   29.94    1.86
   0  -5   3   29.50    1.86
   0  -5   3   29.83    1.85
   0   5  -3   31.36    2.14
   0   5  -3   31.99    1.84
   0   5  -3   35.28    3.09
   1  -5   3   43.48    2.72
  -1  -5  -3   47.97    2.73
  -1  -5  -3   46.05    2.73
  -1  -5  -3   45.73    2.71
   1  -5   3   42.91    2.71
   1  -5   3   44.22    2.71
   1  -5   3   43.52    2.72
  -1   5  -3   50.18    4.13
  -1   5  -3   46.29    2.98
   2  -5   3    5.27    0.37
   2  -5   3    4.83    0.34
  -2  -5  -3    5.61    0.40
  -2  -5  -3    5.29    0.36
   2  -5   3    4.86    0.36
  -2  -5  -3    5.22    0.40
  -2  -5  -3    4.78    0.48
   2   5   3    5.06    0.35
   2   5   3    5.72    0.80
   2   5   3    4.99    0.56
  -2   5  -3    5.58    0.83
  -2   5  -3    5.99    1.79
  -2   5  -3    4.78    0.88
  -3  -5  -3    0.51    0.20
  -3  -5  -3    0.53    0.17
  -3  -5  -3    0.47    0.13
   3  -5   3    0.26    0.23
   3  -5   3    0.59    0.13
  -3  -5  -3    0.40    0.15
   3  -5   3    0.28    0.08
   3  -5   3    0.43    0.12
   3  -5   3    0.42    0.13
  -3  -5  -3    0.41    0.15
   3  -5   3    0.57    0.09
   3  -5   3    0.48    0.11
   3   5   3    0.55    0.11
   3   5   3    0.38    0.37
  -3   5  -3    0.91    0.50
   3   5   3    0.36    0.23
   3   5   3    0.42    0.10
   3   5   3    0.41    0.12
  -3   5  -3    0.41    0.46
  -3   5  -3    0.13    0.43
  -3   5  -3    0.65    0.36
   3   5   3    0.29    0.29
  -3   5  -3   -1.21    1.79
  -3   5  -3    0.33    0.23
  -3   5  -3    0.77    0.55
  -4  -5  -3   27.97    1.78
   4  -5   3   27.84    1.72
   4  -5   3   24.81    1.75
   4  -5   3   29.45    1.70
  -4  -5  -3   28.17    1.75
   4  -5   3   27.73    1.70
   4  -5   3   31.81    1.74
   4  -5   3   29.55    1.72
  -4  -5  -3   29.46    1.76
  -4   5  -3   28.82    2.06
   4   5   3   28.30    1.80
   4   5   3   25.85    1.79
   4   5   3   24.96    1.69
  -4   5  -3   28.60    1.97
   4   5   3   27.23    1.70
   4   5   3   27.07    1.69
  -4   5  -3   24.66    1.80
  -4   5  -3   32.33    4.49
  -4   5  -3   27.97    2.00
   4   5   3   29.43    1.73
  -4   5  -3   28.80    2.15
   5  -5   3   50.92    3.10
  -5  -5  -3   47.79    3.14
  -5  -5  -3   54.80    3.19
  -5  -5  -3   46.70    3.16
   5  -5   3   55.39    3.11
   5  -5   3   51.23    3.08
   5  -5   3   57.05    3.14
   5  -5   3   51.33    3.08
   5  -5   3   53.57    3.15
   5  -5   3   50.67    3.11
   5   5   3   52.27    3.11
  -5   5  -3   54.09    3.36
   5   5   3   52.48    3.25
  -5   5  -3   50.27    3.44
   5   5   3   51.47    3.09
   5   5   3   45.60    3.07
   5   5   3   52.53    3.17
  -5   5  -3   52.65    3.41
  -5   5  -3   44.65    3.17
  -5   5  -3   46.17    6.03
  -6  -5  -3    2.05    0.49
   6  -5   3    2.57    0.24
   6  -5   3    2.47    0.33
  -6  -5  -3    2.13    0.36
  -6  -5  -3    2.35    0.33
   6  -5   3    2.50    0.28
   6  -5   3    2.52    0.23
   6  -5   3    2.33    0.27
  -6   5  -3    3.04    0.62
  -6   5  -3    2.43    0.67
   6   5   3    2.52    0.30
   6   5   3    2.40    0.25
  -6   5  -3    1.64    0.33
  -6   5  -3    2.20    0.55
  -6   5  -3    3.89    3.07
   6   5   3    2.38    0.20
  -7  -5  -3   15.85    1.08
   7  -5   3   17.16    1.04
  -7  -5  -3   17.67    1.19
   7  -5   3   17.11    1.06
   7  -5   3   16.93    1.06
   7  -5   3   16.46    1.03
   7  -5   3   16.98    1.09
   7  -5   3   17.04    1.06
  -7   5  -3   14.86    1.39
  -7   5  -3   14.33    5.15
  -7   5  -3   16.61    1.38
  -7   5  -3   18.12    1.39
   7   5   3   15.81    1.04
   7   5   3   16.61    1.08
   8  -5   3   11.99    0.75
   8  -5   3   11.95    0.75
  -8  -5  -3   11.06    0.85
   8  -5   3   12.06    0.73
   8  -5   3   11.46    0.75
  -8   5  -3    9.96    0.99
   8   5   3   11.15    0.73
  -8   5  -3   12.92    1.07
  -8   5  -3   12.73    0.99
   8   5   3   11.18    0.76
   9  -5   3    1.71    0.14
   9  -5   3    1.78    0.17
   9  -5   3    1.61    0.15
   9  -5   3    1.68    0.14
  -9  -5  -3    1.75    0.27
   9   5   3    1.50    0.19
  -9   5  -3    1.32    0.52
   9   5   3    1.50    0.15
  -9   5  -3    1.91    0.35
 -11   6   3    2.67    0.24
  10  -6  -3    7.42    0.48
  10  -6  -3    7.41    0.48
 -10   6   3    8.43    0.75
  10   6  -3    8.02    0.51
  10   6  -3    8.35    0.49
 -10   6   3    7.34    0.73
 -10   6   3    7.31    0.71
  -9  -6   3    0.22    0.21
   9  -6  -3    0.45    0.13
   9  -6  -3    0.43    0.13
  -9   6   3    0.02    0.40
  -9   6   3    0.02    0.44
   9   6  -3    0.30    0.14
  -9   6   3    0.18    0.16
  -9   6   3    0.12    0.43
   9   6  -3    0.48    0.12
  -9   6   3    0.34    0.32
  -8  -6   3    4.89    0.40
  -8  -6   3    5.83    0.51
  -8   6   3    5.15    0.84
  -8   6   3    5.65    0.90
  -8   6   3    4.87    0.66
  -8   6   3    5.17    0.73
  -8   6   3    4.56    0.46
  -8   6   3    4.62    0.43
   8   6  -3    5.18    0.36
  -8   6   3    4.16    0.64
   8   6  -3    3.98    0.36
   7  -6  -3    1.89    0.18
   7  -6  -3    1.93    0.24
  -7  -6   3    2.02    0.27
  -7  -6   3    1.87    0.29
  -7  -6   3    1.53    0.27
   7   6  -3    1.64    0.22
  -7   6   3    1.59    0.56
   7   6  -3    1.79    0.26
   7   6  -3    1.64    0.19
  -7   6   3    1.55    0.25
  -7   6   3    1.95    0.64
  -7   6   3    1.58    0.61
  -6  -6   3    8.45    0.66
  -6  -6   3    7.11    0.57
  -6  -6   3    6.43    0.61
   6  -6  -3    7.91    0.52
  -6   6   3    7.74    0.65
  -6   6   3    6.35    0.84
  -6   6   3    7.93    1.09
  -6   6   3    6.87    0.60
   6   6  -3    7.40    0.54
  -6   6   3    7.35    0.86
  -6   6   3    8.88    1.06
   6   6  -3    8.04    0.54
  -6   6   3    7.32    1.06
   6   6  -3    7.81    0.57
   6   6  -3    7.73    0.49
  -5  -6   3   22.48    1.54
   5   6  -3   25.55    1.58
  -5   6   3   25.09    1.98
  -5   6   3   24.86    1.78
  -5   6   3   22.11    1.99
   5   6  -3   26.69    1.52
  -5   6   3   27.31    1.81
   5   6  -3   27.53    1.54
  -5   6   3   24.05    2.01
  -5   6   3   25.91    1.62
  -4  -6   3   37.03    2.32
  -4  -6   3   38.74    2.31
  -4  -6   3   37.21    2.37
  -4  -6   3   37.83    2.32
  -4  -6   3   39.89    2.37
  -4   6   3   39.53    2.37
   4   6  -3   41.39    2.52
   4   6  -3   38.47    2.32
   4   6  -3   36.15    2.35
  -4   6   3   33.68    2.46
  -4   6   3   39.99    2.31
  -4   6   3   43.11    2.59
  -4   6   3   37.98    2.58
  -4   6   3   37.23    2.49
  -3  -6   3   33.62    2.21
  -3  -6   3   35.06    2.15
  -3  -6   3   35.27    2.14
  -3  -6   3   37.37    2.18
  -3  -6   3   38.10    2.15
  -3   6   3   30.82    2.37
  -3   6   3   33.62    2.30
   3   6  -3   36.72    2.47
  -3   6   3   32.27    2.29
   3   6  -3   35.43    2.15
  -3   6   3   32.98    2.37
  -3   6   3   38.54    2.72
   3   6  -3   35.92    2.35
  -2  -6   3   12.94    0.90
  -2  -6   3   12.36    0.85
   2  -6  -3   12.08    0.84
  -2  -6   3   13.48    0.83
  -2  -6   3   14.66    0.85
   2  -6  -3   13.58    0.82
  -2  -6   3   13.24    0.82
   2   6  -3   14.75    0.82
  -2   6   3   12.71    1.12
  -2   6   3   13.13    1.10
   1  -6  -3   28.32    1.61
  -1  -6   3   27.69    1.62
  -1  -6   3   27.14    1.62
  -1  -6   3   27.85    1.63
  -1  -6   3   27.09    1.60
  -1  -6   3   27.39    1.60
  -1  -6   3   23.29    1.74
   1  -6  -3   26.88    1.62
   1   6  -3   22.80    1.88
  -1   6   3   26.98    1.61
  -1   6   3   22.97    1.82
  -1   6   3   27.36    1.61
   0  -6   3   17.63    1.06
   0  -6  -3   17.97    1.06
   0  -6   3   16.11    1.08
   0  -6   3   17.36    1.09
   0  -6  -3   17.65    1.09
   0  -6   3   16.26    1.06
   0  -6  -3   18.36    1.08
   0  -6   3   17.46    1.08
   0   6   3   14.80    1.30
   0   6   3   18.38    1.07
   0   6  -3   21.75    2.72
   0   6   3   15.26    1.34
   0   6  -3   19.84    1.76
   0   6  -3   14.20    1.45
   0   6   3   15.73    1.36
   0   6  -3   15.89    1.41
   1  -6   3    2.07    0.22
  -1  -6  -3    2.47    0.23
   1  -6   3    1.96    0.19
   1  -6   3    2.05    0.19
   1  -6   3    1.64    0.29
  -1  -6  -3    2.28    0.19
  -1  -6  -3    2.29    0.26
   1  -6   3    2.26    0.21
   1  -6   3    2.10    0.21
   1  -6   3    2.12    0.22
   1   6   3    2.33    0.47
   1   6   3    1.84    0.33
  -1   6  -3    2.22    0.49
  -1   6  -3    2.49    0.41
   1   6   3    2.43    0.39
   1   6   3    2.54    0.21
  -1   6  -3    1.06    1.35
   1   6   3    2.33    0.21
   1   6   3    1.79    0.44
  -1   6  -3    2.26    0.57
  -1   6  -3    1.93    0.54
   2  -6   3   43.22    2.47
  -2  -6  -3   43.35    2.44
  -2  -6  -3   40.12    2.43
   2  -6   3   37.33    2.39
   2  -6   3   35.32    2.40
   2  -6   3   40.66    2.39
   2  -6   3   41.29    2.38
   2  -6   3   38.92    2.41
   2   6   3   37.77    2.51
   2   6   3   40.07    2.39
  -2   6  -3   39.58    2.72
   2   6   3   38.26    2.59
   2   6   3   42.87    2.39
  -2   6  -3   37.05    2.72
  -2   6  -3   38.93    2.55
  -2   6  -3   43.47    4.37
  -2   6  -3   38.04    2.63
   2   6   3   39.27    2.50
   2   6   3   39.73    2.89
  -3  -6  -3   31.03    1.83
  -3  -6  -3   31.64    1.88
   3  -6   3   29.96    1.84
   3  -6   3   30.43    1.86
  -3  -6  -3   32.30    1.88
   3  -6   3   32.70    1.84
   3  -6   3   29.34    1.84
   3  -6   3   29.22    1.82
   3   6   3   27.11    1.81
  -3   6  -3   29.34    2.21
  -3   6  -3   28.83    2.14
  -3   6  -3   34.05    2.17
   3   6   3   27.08    1.93
   3   6   3   29.14    1.81
   3   6   3   31.66    1.84
  -3   6  -3   29.28    2.04
   3   6   3   26.99    1.93
  -3   6  -3   31.17    4.12
  -3   6  -3   26.80    2.26
   3   6   3   29.42    2.07
   3   6   3   27.53    1.82
  -4  -6  -3   13.72    0.91
   4  -6   3   12.33    0.86
   4  -6   3   12.62    0.83
   4  -6   3   12.81    0.86
  -4  -6  -3   12.91    0.94
   4   6   3   13.49    0.84
   4   6   3   13.13    0.83
   4   6   3   14.06    0.99
  -4   6  -3   15.61    1.42
  -4   6  -3   12.83    1.47
  -4   6  -3   13.26    1.31
  -4   6  -3   14.55    2.90
   4   6   3   14.57    0.87
   4   6   3   13.94    1.02
  -4   6  -3   13.07    1.19
  -4   6  -3   11.36    0.99
   5  -6   3    3.42    0.32
   5  -6   3    2.88    0.30
  -5  -6  -3    2.42    0.41
   5  -6   3    3.01    0.27
  -5  -6  -3    2.70    0.40
   5  -6   3    2.92    0.30
   5  -6   3    3.01    0.27
  -5  -6  -3    3.02    0.45
  -5  -6  -3    3.35    0.49
  -5  -6  -3    3.24    0.38
   5  -6   3    3.67    0.33
   5   6   3    3.55    0.32
  -5   6  -3    2.96    0.63
  -5   6  -3    1.38    2.52
  -5   6  -3    3.38    0.60
   5   6   3    3.07    0.39
   5   6   3    3.45    0.28
   5   6   3    3.80    0.49
  -5   6  -3    3.82    0.73
  -5   6  -3    3.27    0.43
  -5   6  -3    3.40    0.71
   5   6   3    3.33    0.26
  -6  -6  -3    1.18    0.23
   6  -6   3    1.61    0.22
   6  -6   3    1.40    0.23
  -6  -6  -3    1.39    0.34
  -6  -6  -3    1.05    0.29
   6  -6   3    1.22    0.23
  -6   6  -3    0.95    0.30
   6   6   3    1.96    0.21
   6   6   3    1.84    0.29
   6   6   3    1.75    0.18
  -6   6  -3    1.61    0.69
  -6   6  -3    1.54    0.51
  -6   6  -3    2.42    0.79
  -6   6  -3    1.86    2.89
  -6   6  -3    2.09    0.65
   7  -6   3    3.09    0.29
  -7  -6  -3    2.95    0.44
   7  -6   3    2.96    0.28
   7  -6   3    2.73    0.37
   7  -6   3    2.95    0.25
  -7   6  -3    2.60    0.58
   7   6   3    3.30    0.30
   7   6   3    3.20    0.26
  -7   6  -3    2.90    0.54
  -7   6  -3    2.79    0.40
  -7   6  -3    3.03    0.55
  -7   6  -3    3.31    0.51
   8  -6   3    3.15    0.28
   8  -6   3    3.59    0.26
   8  -6   3    2.96    0.28
   8  -6   3    3.69    0.24
  -8  -6  -3    3.36    0.41
   8  -6   3    3.58    0.24
  -8   6  -3    2.75    0.46
  -8   6  -3    2.41    0.45
   8   6   3    3.06    0.28
   8   6   3    3.40    0.26
  -8   6  -3    2.60    0.43
  -9  -6  -3    0.21    0.21
   9   6   3    0.34    0.08
  -9   6  -3    0.20    0.22
   9   6   3    0.44    0.10
 -10   7   3    4.61    0.35
 -10   7   3    5.32    0.51
 -10   7   3    5.76    0.52
 -10   7   3    4.82    0.49
   9  -7  -3    8.41    0.54
  -9  -7   3    7.67    0.65
   9  -7  -3    8.64    0.54
  -9   7   3    9.22    0.86
  -9   7   3    8.38    0.68
  -9   7   3    9.36    0.88
   9   7  -3    8.98    0.55
   9   7  -3    9.47    0.57
  -9   7   3    7.89    0.82
  -8  -7   3    0.71    0.23
   8  -7  -3    0.53    0.10
   8  -7  -3    0.44    0.11
   8  -7  -3    0.65    0.09
   8   7  -3    0.64    0.15
  -8   7   3    0.49    0.43
   8   7  -3    0.76    0.10
  -8   7   3    0.59    0.42
  -8   7   3    0.56    0.33
  -8   7   3    0.51    0.46
  -8   7   3    0.80    0.21
   7  -7  -3    5.69    0.37
   7  -7  -3    5.48    0.39
   7  -7  -3    5.58    0.36
  -7  -7   3    4.67    0.55
  -7  -7   3    4.84    0.46
  -7   7   3    4.55    0.76
  -7   7   3    4.85    0.74
   7   7  -3    5.27    0.36
  -7   7   3    4.23    0.58
   7   7  -3    4.93    0.36
  -7   7   3    4.73    0.48
  -7   7   3    5.27    0.71
   7   7  -3    5.62    0.41
  -6  -7   3    9.44    0.70
  -6  -7   3   10.02    0.64
   6  -7  -3   10.15    0.61
  -6   7   3    8.03    0.90
  -6   7   3    8.23    1.13
  -6   7   3    8.53    1.12
  -6   7   3    9.63    1.11
  -6   7   3    7.90    0.90
   6   7  -3    9.07    0.59
   6   7  -3    8.68    0.59
  -6   7   3    7.77    0.84
   6   7  -3   10.13    0.64
  -6   7   3    7.94    0.69
   5  -7  -3    6.93    0.47
  -5  -7   3    6.55    0.61
  -5  -7   3    6.68    0.59
  -5  -7   3    7.70    0.53
  -5  -7   3    8.28    0.61
   5  -7  -3    7.33    0.49
   5  -7  -3    7.30    0.48
  -5   7   3    6.45    0.79
  -5   7   3    6.44    0.83
  -5   7   3    7.27    1.04
   5   7  -3    8.07    0.48
   5   7  -3    6.46    0.46
  -5   7   3    7.49    1.07
  -5   7   3    6.86    0.60
  -5   7   3    7.80    1.07
  -5   7   3    6.07    0.78
  -4  -7   3    2.71    0.24
  -4  -7   3    2.95    0.35
   4  -7  -3    2.12    0.24
  -4  -7   3    1.89    0.36
  -4  -7   3    2.42    0.32
   4  -7  -3    2.37    0.20
   4   7  -3    2.42    0.30
  -4   7   3    2.86    0.48
   4   7  -3    2.60    0.21
  -4   7   3    2.29    0.62
   4   7  -3    2.91    0.51
  -4   7   3    3.14    0.62
  -4   7   3    1.80    0.57
   4   7  -3    2.33    2.74
  -4   7   3    1.93    0.46
  -4   7   3    3.12    0.54
  -4   7   3    2.45    0.27
  -4   7   3    1.80    0.39
  -3  -7   3   11.79    0.74
   3  -7  -3   10.37    0.70
  -3  -7   3   10.12    0.71
  -3  -7   3   10.85    0.68
  -3  -7   3   11.77    0.70
   3   7  -3   10.29    0.74
  -3   7   3   10.47    1.08
   3   7  -3   11.81    0.68
  -3   7   3   10.01    1.14
   3   7  -3   10.66    1.04
  -3   7   3    9.30    0.99
  -3   7   3   10.90    1.01
  -3   7   3   12.03    0.70
  -3   7   3   11.37    1.20
  -2  -7   3    1.59    0.26
   2  -7  -3    1.19    0.17
  -2  -7   3    0.69    0.21
  -2  -7   3    1.42    0.21
  -2  -7   3    1.38    0.14
  -2   7   3    0.59    0.45
  -2   7   3    1.07    0.13
   2   7  -3    1.04    0.11
   2   7  -3    0.78    0.32
   2   7  -3    0.94    0.60
  -2   7   3    1.21    0.16
  -2   7   3    0.65    0.38
   2   7  -3    1.55    1.81
   2   7  -3    0.50    0.43
  -2   7   3    0.52    0.34
  -2   7   3    0.40    0.40
  -2   7   3    0.59    0.45
   2   7  -3    1.30    0.59
   1  -7  -3    0.08    0.14
  -1  -7   3    0.19    0.20
  -1  -7   3    0.05    0.07
  -1  -7   3    0.05    0.10
   1  -7  -3    0.06    0.12
  -1  -7   3    0.02    0.17
  -1  -7   3    0.07    0.11
   1  -7  -3    0.11    0.09
  -1  -7   3    0.03    0.08
   1   7  -3    0.14    0.14
  -1   7   3    0.19    0.35
   1   7  -3    0.23    0.44
   1   7  -3   -0.14    0.27
   1   7  -3    0.31    0.44
  -1   7   3    0.01    0.09
   1   7  -3    0.12    0.30
   1   7  -3   -0.48    1.57
  -1   7   3    0.12    0.34
   1   7  -3    0.41    0.58
  -1   7   3    0.07    0.45
  -1   7   3    0.01    0.11
   1   7  -3    0.47    0.54
  -1   7   3    0.22    0.39
   0  -7  -3    8.17    0.48
   0  -7   3    7.35    0.57
   0  -7   3    7.91    0.49
   0  -7  -3    7.25    0.54
   0  -7   3    7.75    0.49
   0  -7   3    7.49    0.52
   0  -7   3    7.61    0.51
   0  -7   3    6.77    0.61
   0  -7   3    7.77    0.49
   0  -7  -3    7.83    0.53
   0   7   3    7.72    0.51
   0   7   3    5.81    0.72
   0   7   3    6.58    0.78
   0   7   3    7.63    0.49
   0   7  -3    6.25    1.09
   0   7  -3    6.54    0.71
   0   7   3    6.72    0.95
   0   7  -3    9.74    2.03
   0   7  -3    6.47    1.02
   0   7  -3    6.84    0.93
   1  -7   3    9.44    0.59
   1  -7   3    9.15    0.62
   1  -7   3    9.03    0.59
   1  -7   3    9.50    0.62
  -1  -7  -3   10.17    0.64
   1  -7   3    9.04    0.62
   1  -7   3    8.79    0.59
  -1   7  -3    8.88    1.07
  -1   7  -3    9.78    1.22
  -1   7  -3   13.28    2.27
   1   7   3    8.69    1.01
  -1   7  -3    9.27    0.88
   1   7   3    9.43    0.82
   1   7   3    9.99    0.60
   1   7   3    7.97    0.97
  -1   7  -3    7.64    1.17
   1   7   3    8.53    0.84
   2  -7   3    5.11    0.41
   2  -7   3    4.84    0.45
  -2  -7  -3    6.05    0.45
   2  -7   3    5.55    0.46
  -2  -7  -3    4.76    0.46
   2  -7   3    4.29    0.50
   2  -7   3    5.20    0.41
   2  -7   3    5.42    0.38
   2  -7   3    5.31    0.42
   2  -7   3    5.51    0.37
  -2  -7  -3    5.78    0.39
  -2   7  -3    4.30    0.76
   2   7   3    4.53    0.65
  -2   7  -3    5.09    0.87
   2   7   3    5.51    0.43
  -2   7  -3    6.47    1.25
   2   7   3    4.90    0.38
   2   7   3    5.01    0.89
  -2   7  -3    5.93    1.93
  -2   7  -3    7.15    1.06
   2   7   3    5.72    0.40
   3  -7   3    0.33    0.16
  -3  -7  -3    0.27    0.20
   3  -7   3    0.37    0.14
   3  -7   3    0.46    0.11
  -3  -7  -3    0.40    0.21
  -3  -7  -3    0.37    0.20
  -3  -7  -3    0.55    0.15
   3  -7   3    0.32    0.10
   3  -7   3    0.61    0.15
   3  -7   3    0.57    0.12
  -3  -7  -3    0.43    0.17
   3  -7   3    0.35    0.13
  -3   7  -3    0.29    0.18
   3   7   3    0.88    0.50
  -3   7  -3    0.49    0.53
   3   7   3    0.37    0.11
  -3   7  -3    0.46    0.76
   3   7   3    0.67    0.29
  -3   7  -3   -0.95    1.84
  -3   7  -3    0.45    0.49
   3   7   3    0.70    0.30
  -3   7  -3    0.87    0.46
  -3   7  -3    0.01    0.59
  -3   7  -3    0.39    0.68
   4  -7   3   31.34    1.92
   4  -7   3   30.47    1.94
  -4  -7  -3   30.46    1.98
   4  -7   3   33.68    1.92
   4  -7   3   30.77    1.92
  -4  -7  -3   30.52    2.15
   4  -7   3   34.25    1.97
  -4  -7  -3   31.89    1.98
  -4   7  -3   32.66    4.24
  -4   7  -3   31.12    2.18
   4   7   3   31.19    1.91
  -4   7  -3   27.18    2.02
   4   7   3   31.39    1.92
   4   7   3   32.66    2.03
  -4   7  -3   32.41    2.38
  -4   7  -3   32.13    2.27
   4   7   3   31.31    2.02
   4   7   3   33.09    1.94
   4   7   3   32.69    1.91
  -4   7  -3   31.39    2.42
  -5  -7  -3   21.81    1.61
  -5  -7  -3   21.91    1.61
   5  -7   3   23.74    1.55
   5  -7   3   25.28    1.53
  -5  -7  -3   25.11    1.59
   5  -7   3   25.60    1.55
   5  -7   3   27.39    1.55
   5  -7   3   26.09    1.53
  -5   7  -3   28.49    4.09
  -5   7  -3   24.33    2.09
   5   7   3   25.28    1.60
  -5   7  -3   24.78    1.67
  -5   7  -3   22.26    2.19
  -5   7  -3   25.15    2.13
   5   7   3   26.06    1.53
  -5   7  -3   28.35    1.89
   5   7   3   26.05    1.56
   6  -7   3    0.91    0.16
  -6  -7  -3    1.18    0.27
   6  -7   3    0.71    0.12
  -6  -7  -3    1.23    0.28
  -6  -7  -3    0.70    0.21
   6  -7   3    0.95    0.12
   6  -7   3    0.84    0.16
   6  -7   3    1.08    0.13
   6  -7   3    0.81    0.14
  -6  -7  -3    0.55    0.25
  -6   7  -3    0.69    0.36
  -6   7  -3    0.67    0.47
  -6   7  -3    0.92    0.48
   6   7   3    1.15    0.14
   6   7   3    1.11    0.20
   6   7   3    0.85    0.10
  -6   7  -3    0.89    0.54
  -6   7  -3    0.51    0.52
   7  -7   3    6.08    0.38
   7  -7   3    6.44    0.40
   7  -7   3    5.40    0.41
   7  -7   3    5.94    0.41
   7  -7   3    5.55    0.41
  -7  -7  -3    6.12    0.53
   7  -7   3    6.21    0.39
  -7   7  -3    4.21    0.78
  -7   7  -3    5.63    0.74
  -7   7  -3    5.75    0.77
   7   7   3    5.25    0.46
   7   7   3    5.66    0.39
  -8  -7  -3    6.12    0.49
   8  -7   3    6.00    0.40
   8  -7   3    6.73    0.42
   8  -7   3    6.90    0.40
   8  -7   3    6.61    0.40
   8   7   3    5.86    0.41
  -8   7  -3    5.96    0.60
  -8   7  -3    5.33    0.58
  -8   7  -3    6.23    0.59
  -9   8   3    1.13    0.31
   9   8  -3    1.58    0.15
  -9   8   3    1.07    0.34
  -9   8   3    1.12    0.33
   8  -8  -3   16.99    1.09
  -8  -8   3   14.15    1.03
  -8   8   3   17.84    1.27
  -8   8   3   15.02    1.23
  -8   8   3   17.13    1.12
  -8   8   3   15.49    1.23
  -7  -8   3   12.45    0.83
   7  -8  -3   12.33    0.76
  -7   8   3   11.99    1.13
  -7   8   3   11.11    1.16
  -7   8   3   12.08    0.97
  -7   8   3   11.35    0.87
  -7   8   3   12.04    1.14
  -6  -8   3    1.68    0.25
  -6  -8   3    1.58    0.26
  -6  -8   3    1.27    0.25
   6  -8  -3    1.67    0.18
  -6   8   3    1.99    0.59
  -6   8   3    1.55    0.59
  -6   8   3    1.46    0.37
  -6   8   3    1.21    0.39
   6   8  -3    1.91    0.24
  -6   8   3    1.32    0.25
  -6   8   3    1.67    0.57
   5  -8  -3   13.47    0.86
  -5  -8   3   11.98    0.96
  -5  -8   3   15.10    0.96
  -5   8   3   15.83    1.51
  -5   8   3   14.91    1.55
  -5   8   3   13.41    1.17
  -5   8   3   15.93    1.29
  -5   8   3   12.29    1.42
   5   8  -3   13.10    0.87
  -4  -8   3    6.68    0.61
  -4  -8   3    7.29    0.49
   4  -8  -3    7.24    0.48
  -4  -8   3    7.03    0.56
  -4   8   3    7.69    1.03
  -4   8   3    7.13    0.83
  -4   8   3    6.13    0.99
  -4   8   3    7.45    0.81
   4   8  -3    6.83    0.47
  -4   8   3    7.32    1.05
  -3  -8   3   16.23    0.95
  -3  -8   3   15.03    0.99
  -3  -8   3   16.87    0.97
   3  -8  -3   14.25    0.94
  -3  -8   3   13.30    1.04
  -3   8   3   12.74    1.27
  -3   8   3   14.04    1.36
  -3   8   3   13.26    1.37
  -3   8   3   14.15    1.22
   3   8  -3   16.79    1.30
   3   8  -3   16.62    0.99
   2  -8  -3    1.54    0.19
  -2  -8   3    1.59    0.28
  -2  -8   3    1.23    0.27
  -2  -8   3    1.76    0.27
  -2  -8   3    1.97    0.26
  -2   8   3    1.16    0.47
   2   8  -3    2.68    1.18
  -2   8   3    0.99    0.53
  -2   8   3    2.14    0.62
   2   8  -3    1.39    0.37
   2   8  -3    1.34    0.27
   2   8  -3    4.75    2.41
  -2   8   3    1.27    0.38
   2   8  -3    2.26    0.71
   2   8  -3    1.62    0.54
  -2   8   3    1.48    0.17
  -2   8   3    1.75    0.21
  -2   8   3    1.24    0.40
  -1  -8   3    7.94    0.70
  -1  -8   3    9.91    0.59
   1  -8  -3    9.99    0.59
  -1  -8   3    9.65    0.63
  -1  -8   3    8.92    0.57
  -1  -8   3    9.02    0.60
  -1   8   3    7.96    0.86
   1   8  -3    7.82    0.63
  -1   8   3    8.05    1.05
   1   8  -3   13.53    2.69
  -1   8   3    9.73    0.60
  -1   8   3    8.87    0.91
   1   8  -3    8.73    1.04
  -1   8   3    9.04    0.58
  -1   8   3    8.22    1.07
   1   8  -3    8.00    0.80
   1   8  -3    8.75    1.28
   0  -8   3    6.39    0.47
   0  -8  -3    7.03    0.49
   0  -8   3    7.10    0.46
   0  -8   3    6.79    0.50
   0  -8   3    5.77    0.58
   0  -8   3    7.13    0.47
   0  -8   3    7.00    0.48
   0   8  -3    6.50    0.73
   0   8   3    7.15    0.46
   0   8   3    7.44    0.48
   0   8   3    5.66    0.93
   0   8   3    7.07    0.42
   0   8   3    5.51    0.96
   0   8   3    6.26    0.74
   0   8  -3    8.17    1.02
   0   8   3    5.89    0.75
   0   8  -3    6.04    0.52
   0   8  -3   10.51    2.50
   0   8  -3    7.37    1.22
   0   8  -3    6.16    0.81
   1  -8   3   16.06    1.09
   1  -8   3   16.97    1.09
   1  -8   3   16.66    1.08
   1  -8   3   15.84    1.07
   1  -8   3   17.48    1.06
   1  -8   3   17.19    1.06
  -1  -8  -3   18.30    1.11
  -1   8  -3   18.59    1.69
  -1   8  -3   17.36    1.50
   1   8   3   17.60    1.45
   1   8   3   17.50    1.06
   1   8   3   16.42    1.25
   1   8   3   15.36    1.43
  -1   8  -3   16.90    1.29
   1   8   3   18.56    1.07
  -1   8  -3   17.09    1.60
   1   8   3   17.71    1.08
   1   8   3   16.13    1.27
   2  -8   3    2.43    0.22
   2  -8   3    2.30    0.23
   2  -8   3    2.33    0.23
  -2  -8  -3    2.04    0.36
  -2  -8  -3    3.08    0.31
  -2  -8  -3    2.68    0.36
   2  -8   3    2.35    0.26
   2  -8   3    2.24    0.32
   2  -8   3    2.31    0.29
  -2  -8  -3    2.84    0.26
   2  -8   3    2.28    0.30
  -2   8  -3    3.48    0.69
  -2   8  -3    3.43    2.20
  -2   8  -3    2.54    0.32
  -2   8  -3    2.65    0.70
  -2   8  -3    4.08    0.81
   2   8   3    3.85    0.63
  -2   8  -3    2.76    0.50
  -2   8  -3    2.93    0.58
   3  -8   3   12.90    0.84
   3  -8   3   13.44    0.80
   3  -8   3   13.20    0.80
   3  -8   3   12.92    0.80
   3  -8   3   12.27    0.82
  -3  -8  -3   12.23    0.88
   3  -8   3   12.65    0.83
   3  -8   3   11.99    0.88
  -3  -8  -3   12.38    0.82
  -3  -8  -3   13.93    0.87
  -3   8  -3   11.84    1.12
   3   8   3   12.20    0.96
   3   8   3   12.92    0.80
  -3   8  -3   12.70    2.60
  -3   8  -3   12.10    1.35
   3   8   3   11.94    0.80
  -3   8  -3   11.58    1.47
   3   8   3   11.56    0.93
   3   8   3   13.23    0.81
  -3   8  -3   12.73    1.45
   3   8   3   12.95    1.16
  -4  -8  -3    5.35    0.52
   4  -8   3    5.58    0.40
  -4  -8  -3    5.06    0.52
   4  -8   3    5.78    0.42
   4  -8   3    5.66    0.39
   4  -8   3    5.58    0.44
   4  -8   3    5.83    0.40
  -4  -8  -3    5.53    0.48
  -4  -8  -3    6.20    0.55
   4  -8   3    5.22    0.42
   4   8   3    5.70    0.39
   4   8   3    5.90    0.57
  -4   8  -3    4.66    0.80
   4   8   3    5.96    0.42
   4   8   3    5.96    0.38
  -4   8  -3    6.35    1.00
   4   8   3    5.51    0.51
  -4   8  -3    4.61    0.86
  -4   8  -3    5.96    0.82
  -4   8  -3    6.41    1.10
   5  -8   3    5.36    0.37
  -5  -8  -3    4.96    0.52
  -5  -8  -3    4.56    0.45
  -5  -8  -3    5.99    0.53
   5  -8   3    5.47    0.40
   5  -8   3    6.06    0.47
   5  -8   3    5.52    0.37
   5  -8   3    5.36    0.38
  -5   8  -3    6.19    0.81
   5   8   3    5.40    0.39
  -5   8  -3    5.14    0.76
   5   8   3    5.42    0.37
  -5   8  -3    4.62    0.72
  -5   8  -3    4.69    0.78
  -5   8  -3    5.32    0.91
   5   8   3    6.28    0.50
   6  -8   3    6.90    0.43
   6  -8   3    6.91    0.43
   6  -8   3    6.51    0.46
   6  -8   3    6.27    0.45
   6  -8   3    6.62    0.43
   6  -8   3    6.51    0.45
  -6  -8  -3    7.14    0.56
   6   8   3    6.25    0.41
  -6   8  -3    7.31    0.82
  -6   8  -3    6.39    0.83
  -6   8  -3    6.34    0.88
  -6   8  -3    5.25    0.66
   7  -8   3    0.60    0.09
   7  -8   3    0.52    0.07
   7  -8   3    0.48    0.09
  -7  -8  -3    0.28    0.12
  -7  -8  -3    0.50    0.19
   7  -8   3    0.48    0.07
  -7   8  -3    0.50    0.35
  -7   8  -3    0.53    0.30
  -7   8  -3    0.18    0.26
  -7   8  -3    0.39    0.26
   7   8   3    0.42    0.09
   8  -8   3    0.89    0.09
   8  -8   3    1.08    0.11
  -8   8  -3    1.20    0.21
   8   8   3    1.12    0.11
  -8   9   3    3.61    0.55
  -8   9   3    3.53    0.53
   8   9  -3    4.08    0.27
  -8   9   3    3.95    0.56
   8   9  -3    4.60    0.29
  -8   9   3    3.94    0.39
  -7  -9   3    1.59    0.26
  -7   9   3    2.01    0.40
  -7   9   3    1.61    0.43
   7   9  -3    2.30    0.20
  -7   9   3    2.40    0.37
  -7   9   3    1.91    0.48
  -7   9   3    1.76    0.46
   6  -9  -3    3.88    0.27
   6  -9  -3    3.42    0.30
  -6  -9   3    3.04    0.35
  -6  -9   3    3.69    0.39
  -6   9   3    3.89    0.65
  -6   9   3    3.12    0.63
  -6   9   3    4.07    0.60
  -6   9   3    4.13    0.66
  -6   9   3    3.47    0.49
  -5  -9   3   11.51    0.75
   5  -9  -3    9.86    0.67
  -5  -9   3   11.67    0.87
  -5  -9   3   10.38    0.69
   5  -9  -3   10.10    0.65
  -5   9   3    9.42    0.89
  -5   9   3    8.62    1.09
  -5   9   3    9.30    1.09
   5   9  -3   11.38    0.66
  -5   9   3    9.58    0.88
  -4  -9   3    1.19    0.27
   4  -9  -3    1.12    0.14
  -4  -9   3    1.04    0.25
  -4  -9   3    1.41    0.22
   4  -9  -3    1.12    0.17
  -4  -9   3    1.18    0.18
  -4   9   3    1.13    0.41
   4   9  -3    1.04    0.16
  -4   9   3    0.88    0.50
  -4   9   3    1.29    0.16
  -4   9   3    1.17    0.57
  -4   9   3    0.60    0.50
   4   9  -3    1.46    0.23
  -4   9   3    1.26    0.40
   3  -9  -3   12.48    0.82
  -3  -9   3   11.82    0.86
  -3  -9   3   14.01    0.93
   3  -9  -3   13.44    0.81
  -3  -9   3   12.64    0.81
   3   9  -3   14.04    0.89
   3   9  -3   15.00    1.19
  -3   9   3   10.29    1.29
  -3   9   3    9.66    1.46
  -3   9   3   13.84    0.81
  -3   9   3   12.57    1.32
  -3   9   3   11.30    1.28
   3   9  -3   11.46    0.81
  -2  -9   3   22.61    1.42
  -2  -9   3   23.94    1.38
  -2  -9   3   18.67    1.45
   2  -9  -3   22.62    1.39
   2  -9  -3   23.38    1.37
  -2   9   3   20.48    2.13
  -2   9   3   22.62    1.85
   2   9  -3   23.39    1.49
   1  -9  -3    3.46    0.26
  -1  -9   3    3.30    0.33
  -1  -9   3    3.80    0.36
  -1  -9   3    3.28    0.27
   1  -9  -3    3.61    0.31
  -1   9   3    3.27    0.65
   1   9  -3    5.40    0.98
   1   9  -3    3.00    0.35
  -1   9   3    2.35    0.75
  -1   9   3    4.06    0.62
   1   9  -3    5.91    2.85
   1   9  -3    3.17    0.74
   1   9  -3    3.81    0.67
  -1   9   3    2.72    0.34
  -1   9   3    3.72    0.30
  -1   9   3    2.65    0.68
   1   9  -3    4.02    1.02
   0  -9   3   46.89    3.14
   0  -9   3   53.82    3.09
   0  -9  -3   56.01    3.12
   0  -9   3   48.78    3.07
   0  -9   3   52.13    3.12
   0   9   3   46.43    3.28
   0   9   3   49.55    3.64
   0   9   3   53.73    3.12
   0   9  -3   51.58    3.74
   0   9  -3   56.25    3.19
   0   9   3   45.78    3.33
   1  -9   3   50.82    3.19
   1  -9   3   46.59    3.18
  -1  -9  -3   53.38    3.20
  -1  -9  -3   51.79    3.23
   1  -9   3   46.60    3.22
  -1   9  -3   51.67    3.24
   1   9   3   54.92    3.20
   1   9   3   56.38    3.43
  -1   9  -3   60.20    3.49
   1   9   3   57.80    3.37
  -1   9  -3   58.09    3.75
  -1   9  -3   50.06    3.47
   1   9   3   56.47    3.20
   1   9   3   53.38    3.48
   2  -9   3    6.96    0.52
   2  -9   3    6.15    0.49
   2  -9   3    7.10    0.47
   2  -9   3    8.07    0.53
   2  -9   3    7.39    0.48
   2  -9   3    7.35    0.50
  -2  -9  -3    7.39    0.50
  -2  -9  -3    7.20    0.56
  -2   9  -3   11.95    4.63
  -2   9  -3    6.89    1.14
   2   9   3    7.10    0.89
  -2   9  -3    7.83    1.07
   2   9   3    7.01    0.48
   2   9   3    7.23    0.45
   2   9   3    6.88    0.66
   2   9   3    7.40    0.68
   2   9   3    7.20    0.49
  -2   9  -3    5.74    0.83
  -2   9  -3    6.74    0.79
   2   9   3    7.77    0.48
  -2   9  -3    7.56    1.18
  -2   9  -3    6.61    0.50
  -3  -9  -3    1.93    0.31
   3  -9   3    1.98    0.28
   3  -9   3    1.73    0.24
  -3  -9  -3    1.70    0.35
   3  -9   3    1.95    0.22
  -3  -9  -3    1.43    0.26
   3  -9   3    1.79    0.27
   3  -9   3    1.84    0.22
   3  -9   3    1.83    0.22
  -3   9  -3    1.52    0.23
   3   9   3    1.66    0.21
  -3   9  -3    1.76    0.64
   3   9   3    1.61    0.23
   3   9   3    1.71    0.21
   3   9   3    1.17    0.46
   3   9   3    1.68    0.39
  -3   9  -3    0.66    0.60
  -3   9  -3    1.41    0.21
  -3   9  -3    1.61    0.69
   3   9   3    2.21    0.37
  -3   9  -3    1.00    0.46
  -3   9  -3    0.94    0.43
   3   9   3    1.78    0.26
   4  -9   3    2.00    0.25
  -4  -9  -3    1.91    0.34
   4  -9   3    2.08    0.20
  -4  -9  -3    1.79    0.28
   4  -9   3    1.85    0.20
   4  -9   3    2.14    0.20
  -4  -9  -3    2.29    0.35
   4  -9   3    1.94    0.22
   4  -9   3    1.84    0.23
  -4   9  -3    2.87    0.48
  -4   9  -3    2.70    0.70
   4   9   3    2.19    0.32
   4   9   3    2.24    0.19
   4   9   3    2.57    0.20
  -4   9  -3    2.23    0.18
   4   9   3    2.39    0.20
  -4   9  -3    2.59    0.67
   4   9   3    2.50    0.32
   4   9   3    2.71    0.37
  -4   9  -3    1.84    0.59
   5  -9   3    2.90    0.25
   5  -9   3    2.79    0.23
   5  -9   3    2.70    0.29
  -5  -9  -3    3.05    0.37
   5  -9   3    2.95    0.23
   5  -9   3    2.93    0.23
  -5   9  -3    4.17    0.59
  -5   9  -3    3.96    0.60
  -5   9  -3    3.81    0.53
  -5   9  -3    3.20    0.54
  -5   9  -3    4.10    0.59
   6  -9   3    0.28    0.10
  -6  -9  -3    0.41    0.18
   6  -9   3    0.36    0.07
   6  -9   3    0.26    0.07
  -6  -9  -3    0.18    0.12
   6  -9   3    0.34    0.08
   6   9   3    0.21    0.11
   6   9   3    0.23    0.06
  -6   9  -3    0.00    0.28
  -6   9  -3    0.26    0.30
   6   9   3    0.29    0.07
  -6   9  -3    0.45    0.33
  -7   9  -3    0.87    0.18
  -7  10   3    8.39    0.76
   7  10  -3    9.38    0.57
   7  10  -3   10.17    0.58
  -7  10   3    9.53    0.67
  -7  10   3    8.66    0.74
  -6 -10   3    0.03    0.09
  -6  10   3    0.20    0.24
  -6  10   3    0.16    0.37
  -6  10   3   -0.03    0.34
  -6  10   3   -0.06    0.25
  -6  10   3    0.13    0.18
   6  10  -3   -0.01    0.06
   6  10  -3    0.06    0.07
  -5 -10   3    7.16    0.49
   5 -10  -3    7.19    0.46
  -5 -10   3    6.85    0.52
  -5  10   3    7.94    0.87
   5  10  -3    7.93    0.45
  -5  10   3    7.05    0.64
  -5  10   3    6.08    0.85
  -5  10   3    6.38    0.74
  -5  10   3    7.37    0.63
  -4 -10   3    9.32    0.61
   4 -10  -3    8.96    0.57
   4 -10  -3    8.75    0.60
  -4 -10   3    8.93    0.65
  -4  10   3   10.11    0.57
  -4  10   3   10.32    1.12
   4  10  -3    9.03    0.57
  -4  10   3    7.38    0.83
  -4  10   3    8.49    0.79
  -3 -10   3    1.67    0.21
  -3 -10   3    1.22    0.22
  -3 -10   3    1.24    0.18
   3 -10  -3    1.49    0.15
   3 -10  -3    1.41    0.20
  -3  10   3    1.79    0.54
  -3  10   3    1.74    0.39
   3  10  -3    1.65    0.17
  -3  10   3    1.74    0.38
  -3  10   3    0.65    0.47
  -2 -10   3    2.57    0.24
   2 -10  -3    2.70    0.22
   2 -10  -3    2.75    0.27
  -2 -10   3    2.64    0.31
  -2 -10   3    2.89    0.27
  -2  10   3    3.28    0.24
   2  10  -3    2.53    0.23
   2  10  -3    2.83    0.43
  -2  10   3    2.76    0.59
  -2  10   3    2.52    0.21
  -2  10   3    1.85    0.50
  -2  10   3    2.51    0.42
  -2  10   3    2.98    0.52
   2  10  -3    3.94    0.59
   2  10  -3    2.97    0.26
   1 -10  -3   13.40    0.91
  -1 -10   3   13.33    0.84
  -1 -10   3   14.87    0.87
   1 -10  -3   14.62    0.84
  -1 -10   3   12.92    0.88
  -1  10   3   13.41    0.83
   1  10  -3   12.66    1.04
  -1  10   3   12.52    1.01
  -1  10   3   12.21    1.18
  -1  10   3   12.32    1.04
   1  10  -3   12.11    0.84
  -1  10   3   14.64    0.85
  -1  10   3   12.62    1.22
   1  10  -3   14.82    0.86
   0 -10  -3   12.50    0.85
   0 -10   3   11.40    0.74
   0 -10  -3   11.68    0.75
   0 -10   3   12.13    0.76
   0 -10   3   10.72    0.78
   0  10   3   10.79    0.91
   0  10   3   12.10    1.14
   0  10  -3   10.72    0.75
   0  10   3   11.67    0.74
   0  10   3   11.12    0.91
   0  10  -3   13.62    1.15
   0  10   3   10.83    1.08
   0  10  -3   12.93    0.75
   0  10  -3   14.63    1.39
   0  10  -3   13.09    1.10
   1 -10   3    3.44    0.33
  -1 -10  -3    3.59    0.29
  -1 -10  -3    3.42    0.35
   1 -10   3    3.51    0.30
   1 -10   3    3.57    0.28
   1  10   3    3.90    0.28
  -1  10  -3    2.82    0.57
  -1  10  -3    4.07    0.28
  -1  10  -3    4.31    0.78
   1  10   3    3.67    0.57
   1  10   3    3.40    0.46
   1  10   3    3.41    0.51
  -1  10  -3    4.22    0.58
   1  10   3    3.76    0.28
  -1  10  -3    3.62    0.29
  -2 -10  -3   10.06    0.68
  -2 -10  -3    9.32    0.71
   2 -10   3   10.59    0.68
   2 -10   3   10.42    0.64
  -2 -10  -3   11.45    0.74
   2 -10   3    9.59    0.68
  -2  10  -3    9.98    1.19
  -2  10  -3   11.10    0.66
   2  10   3   10.48    0.93
  -2  10  -3    9.68    0.84
   2  10   3    9.08    0.76
   2  10   3    9.69    0.64
   2  10   3    9.51    0.64
  -2  10  -3   10.79    1.04
   2  10   3   10.61    0.82
  -3 -10  -3    7.04    0.50
   3 -10   3    7.64    0.47
   3 -10   3    6.83    0.49
  -3 -10  -3    6.54    0.55
  -3  10  -3    6.94    0.45
   3  10   3    6.90    0.44
   3  10   3    6.50    0.52
  -3  10  -3    7.04    0.98
   3  10   3    6.54    0.45
   3  10   3    7.12    0.55
  -3  10  -3    7.07    0.69
  -3  10  -3    7.88    0.84
   4 -10   3    0.54    0.08
  -4 -10  -3    0.59    0.14
   4 -10   3    0.48    0.09
  -4 -10  -3    0.36    0.11
  -4 -10  -3    0.80    0.21
   4  10   3    0.50    0.08
  -4  10  -3    0.55    0.44
  -4  10  -3    0.82    0.36
   4  10   3    0.58    0.08
  -4  10  -3    0.52    0.32
  -4  10  -3    0.40    0.30
   4  10   3    0.65    0.17
   5 -10   3    4.46    0.30
   5 -10   3    4.30    0.29
  -5 -10  -3    3.94    0.37
  -5  10  -3    4.52    0.46
  -5  10  -3    5.11    0.45
   5  10   3    4.56    0.28
  -5  11   3    1.98    0.36
   5  11  -3    2.30    0.16
  -5  11   3    2.14    0.33
  -5  11   3    2.05    0.30
  -5  11   3    1.97    0.36
  -4  11   3    6.10    0.73
   4  11  -3    5.81    0.39
  -4  11   3    6.17    0.54
  -4  11   3    5.67    0.71
   4  11  -3    6.43    0.38
  -3 -11   3    6.01    0.43
   3 -11  -3    5.74    0.42
  -3  11   3    5.65    0.57
  -3  11   3    6.81    0.42
  -3  11   3    6.19    0.73
   3  11  -3    6.67    0.40
  -3  11   3    5.98    0.56
   3  11  -3    6.80    0.40
  -3  11   3    5.93    0.78
  -2 -11   3    1.74    0.20
   2 -11  -3    1.65    0.17
  -2  11   3    2.18    0.18
  -2  11   3    1.37    0.43
   2  11  -3    2.22    0.18
   2  11  -3    2.09    0.17
  -2  11   3    1.67    0.30
   2  11  -3    2.27    0.16
  -2  11   3    2.06    0.39
  -2  11   3    1.68    0.44
   1 -11  -3    6.05    0.47
  -1 -11   3    6.99    0.43
   1 -11  -3    6.12    0.41
  -1 -11   3    5.79    0.41
  -1  11   3    6.99    0.61
  -1  11   3    6.65    0.41
  -1  11   3    5.90    0.56
   1  11  -3    6.28    0.41
  -1  11   3    6.16    0.39
  -1  11   3    6.19    0.76
   1  11  -3    5.97    0.63
   0 -11   3    4.18    0.31
   0 -11  -3    3.81    0.40
   0 -11  -3    4.39    0.34
   0 -11  -3    3.99    0.31
   0 -11   3    4.82    0.33
   0  11  -3    4.19    0.49
   0  11   3    4.37    0.47
   0  11   3    4.37    0.45
   0  11   3    4.87    0.66
   0  11  -3    4.58    0.31
   0  11   3    4.71    0.30
   0  11   3    4.95    0.31
   1 -11   3    6.53    0.40
  -1 -11  -3    5.96    0.43
  -1 -11  -3    7.04    0.48
  -1 -11  -3    5.40    0.41
  -1  11  -3    5.95    0.40
   1  11   3    6.43    0.68
   1  11   3    6.04    0.51
  -1  11  -3    7.35    0.77
   1  11   3    6.12    0.52
   1  11   3    6.09    0.40
   1  11   3    6.28    0.40
   2 -11   3    3.19    0.23
  -2 -11  -3    3.37    0.32
   2 -11   3    3.50    0.25
  -2 -11  -3    2.78    0.27
  -2  11  -3    3.42    0.24
   2  11   3    3.40    0.22
   2  11   3    3.06    0.22
  -2  11  -3    3.00    0.46
   2  11   3    2.94    0.30
   2  11   3    2.79    0.37
   3 -11   3    1.86    0.16
  -3  11  -3    1.64    0.30
   3  11   3    1.48    0.13
   3  11   3    1.78    0.25
   3  11   3    1.63    0.14
  -4  11  -3    9.22    0.69
   4  11   3    9.66    0.57
  -2 -12   3    2.98    0.22
  -2  12   3    3.28    0.28
  -1 -12   3    6.91    0.45
   1  12  -3    7.44    0.44
  -1  12   3    6.48    0.49
  -1  12   3    7.01    0.43
   0 -12   3    0.73    0.12
   0  12   3    0.86    0.12
   0  12  -3    1.10    0.10
 -12   0   4    3.63    0.43
  12   0  -4    3.05    0.21
  12   0  -4    3.17    0.22
 -12   0   4    2.69    0.38
 -11   0   4    1.82    0.24
  11   0  -4    2.22    0.19
  11   0  -4    2.31    0.20
  11   0  -4    2.16    0.18
 -11   0   4    2.88    0.43
 -11   0   4    2.76    0.43
 -10   0   4    1.19    0.22
 -10   0   4    1.33    0.21
 -10   0   4    1.42    0.22
  10   0  -4    1.60    0.19
  10   0  -4    1.44    0.18
 -10   0   4    2.05    0.39
 -10   0   4    0.98    0.27
 -10   0   4    1.79    0.19
  10   0  -4    1.55    0.17
 -10   0   4    2.16    2.78
   9   0  -4    1.57    0.31
   9   0  -4    1.07    0.18
  -9   0   4    1.17    0.21
   9   0  -4    0.97    0.14
   9   0  -4    0.98    0.18
   9   0  -4    1.16    0.16
  -9   0   4    1.13    0.23
  -9   0   4    0.92    0.29
  -9   0   4    0.71    0.20
  -9   0   4    1.26    0.18
  -9   0   4    0.91    0.28
  -9   0   4    1.06    1.97
  -8   0   4   10.99    0.83
  -8   0   4   10.33    0.71
   8   0  -4   10.67    0.73
  -8   0   4   12.27    2.15
   8   0  -4   10.10    0.68
   8   0  -4   10.40    0.68
  -8   0   4   10.92    0.73
  -7   0   4    1.01    0.24
  -7   0   4    0.88    0.16
  -7   0   4    1.25    0.20
   7   0  -4    1.26    0.25
  -7   0   4    1.30    0.19
  -7   0   4    1.22    0.16
   7   0  -4    1.14    0.18
   7   0  -4    1.36    0.22
  -7   0   4    1.47    0.27
  -6   0   4    7.11    0.52
   6   0  -4    5.62    0.49
  -6   0   4    5.53    0.47
   5   0  -4    4.49    0.33
  -5   0   4    4.05    2.14
  -4   0   4    1.78    0.24
  -4   0   4    2.75    1.46
  -3   0   4   28.10    2.59
  -2   0   4   51.24    4.01
  -2   0   4   50.45    3.04
   2   0   4  142.30    9.02
  -2   0  -4  166.05   10.66
  -3   0  -4    5.13    0.54
   3   0   4    5.12    0.37
   3   0   4    6.22    0.40
  -3   0  -4    5.91    0.38
  -3   0  -4    9.35    2.82
   3   0   4    5.12    0.36
   4   0   4   32.84    1.90
  -4   0  -4   33.56    5.30
   4   0   4   29.26    1.88
   4   0   4   29.37    1.89
  -4   0  -4   31.07    1.90
   4   0   4   34.97    1.91
  -4   0  -4   29.60    1.99
  -5   0  -4   35.39    2.26
  -5   0  -4   43.52    6.72
   5   0   4   33.54    2.12
   5   0   4   33.80    2.21
   5   0   4   33.87    2.12
   5   0   4   38.61    2.15
   5   0   4   35.95    2.14
  -6   0  -4    7.64    0.78
   6   0   4    7.95    0.55
   6   0   4    6.75    0.53
   6   0   4    7.46    0.51
   6   0   4    7.22    0.48
  -6   0  -4    8.70    4.86
   7   0   4   24.38    1.49
   7   0   4   21.45    1.50
   7   0   4   24.48    1.46
   7   0   4   22.91    1.46
   7   0   4   25.30    1.48
  -7   0  -4   26.21    1.48
  -7   0  -4   11.82    6.06
  -7   0  -4   24.26    1.65
   8   0   4   21.76    1.42
  -8   0  -4   23.93    1.56
   8   0   4   23.51    1.39
   9   0   4    3.95    0.30
  -9   0  -4    3.85    0.49
   9   0   4    3.96    0.33
  -9   0  -4    5.24    0.58
 -10   0  -4    2.18    0.34
 -12  -1   4    3.33    0.39
 -12  -1   4    5.17    0.52
  12  -1  -4    4.35    0.27
 -12   1   4    4.43    0.49
 -12   1   4    3.58    0.40
  11  -1  -4    9.37    0.69
  11  -1  -4   10.60    0.70
 -11  -1   4   11.77    0.81
 -11  -1   4   11.70    0.86
  11  -1  -4   10.61    0.67
  11   1  -4   11.01    0.66
  11   1  -4   10.57    0.67
 -11   1   4   10.08    0.73
 -11   1   4   11.95    0.84
 -11   1   4    9.20    0.70
  11   1  -4   10.90    0.67
 -11   1   4   11.55    0.91
  10  -1  -4    2.08    0.19
 -10  -1   4    1.86    0.23
 -10  -1   4    1.55    0.25
 -10  -1   4    1.61    2.65
 -10  -1   4    1.93    0.32
 -10  -1   4    1.42    0.29
 -10  -1   4    1.80    0.29
 -10  -1   4    1.47    0.21
  10  -1  -4    1.82    0.18
 -10   1   4    1.95    0.39
 -10   1   4    1.27    0.22
  10   1  -4    1.40    0.18
 -10   1   4    1.57    0.33
 -10   1   4    1.73    0.20
 -10   1   4    1.92    0.43
  10   1  -4    1.59    0.18
  10   1  -4    1.56    0.19
  -9  -1   4    1.39    0.29
  -9  -1   4    1.11    0.25
  -9  -1   4    1.44    0.32
  -9  -1   4    0.89    0.16
  -9  -1   4    1.21    0.20
   9  -1  -4    1.51    0.19
   9  -1  -4    1.46    0.18
  -9  -1   4    1.13    1.97
   9  -1  -4    1.25    0.19
   9  -1  -4    1.41    0.23
   9   1  -4    1.31    0.22
  -9   1   4    1.43    0.23
  -9   1   4    1.43    1.85
   9   1  -4    2.01    0.38
   9   1  -4    1.37    0.26
  -9   1   4    1.28    0.17
  -9   1   4    1.06    0.21
  -9   1   4    1.81    0.44
  -9   1   4    1.39    0.25
  -9   1   4    1.67    0.36
   9   1  -4    1.38    0.19
   9   1  -4    1.39    0.20
   9   1  -4    1.63    0.18
   8  -1  -4    5.18    0.37
  -8  -1   4    5.24    0.42
  -8  -1   4    5.76    0.53
   8  -1  -4    5.32    0.40
  -8  -1   4    5.25    0.48
  -8  -1   4    6.45    1.89
  -8  -1   4    4.01    0.53
   8  -1  -4    5.41    0.36
   8   1  -4    4.64    0.39
   8   1  -4    4.26    0.43
   8   1  -4    5.55    0.54
   8   1  -4    4.39    0.42
   8   1  -4    4.38    0.36
  -8   1   4    4.49    0.48
  -8   1   4    4.28    0.39
  -8   1   4    4.81    0.41
  -8   1   4    3.86    1.65
  -7  -1   4   50.74    3.30
  -7  -1   4   52.37    3.29
   7  -1  -4   54.59    3.31
  -7  -1   4   51.81    3.30
  -7  -1   4   53.75    3.28
   7  -1  -4   52.40    3.34
   7  -1  -4   59.61    3.31
  -7   1   4   58.28    3.31
  -7   1   4   60.14    3.37
   7   1  -4   55.05    3.32
  -7   1   4   55.13    3.32
   7   1  -4   51.90    3.37
  -7   1   4   51.19    4.68
  -7   1   4   56.51    3.28
  -7   1   4   54.84    3.31
   7   1  -4   53.53    3.28
   6  -1  -4    3.72    0.38
  -6   1   4    4.11    0.38
   6   1  -4    4.03    0.41
  -6   1   4    4.39    0.47
  -6   1   4    4.64    2.03
  -5  -1   4   37.75    2.55
   5   1  -4   45.92    2.52
   4  -1  -4  121.38    7.24
  -4  -1   4  121.92    7.24
  -3   1   4   37.63    2.40
   3   1  -4   42.15    2.40
   2  -1  -4   26.89    1.49
  -2  -1   4   21.84    1.51
  -2  -1   4   26.64    1.50
  -2  -1   4   22.73    1.50
  -2  -1   4   22.25    1.50
  -2   1   4   25.98    1.51
   2   1  -4   24.73    1.50
   2   1  -4   25.60    1.50
  -2   1   4   28.38    1.86
   0  -1   4   27.43    1.76
   0  -1   4   30.07    1.76
   0  -1   4   32.21    1.76
   0  -1   4   26.81    1.76
   0   1  -4   29.46    1.75
   0   1  -4   33.57    3.01
   0   1  -4   27.82    1.75
   1  -1   4   41.75    2.54
  -1  -1  -4   42.23    2.56
   1  -1   4   42.25    2.52
   1  -1   4   42.88    2.53
   1   1   4   43.24    2.54
  -1   1  -4   41.98    2.53
  -1   1  -4   45.69    4.08
  -1   1  -4   39.81    2.52
   2  -1   4   58.69    3.35
   2  -1   4   55.71    3.35
  -2  -1  -4   55.75    3.35
   2  -1   4   53.45    3.37
  -2  -1  -4   66.61    5.86
   2   1   4   55.30    3.36
   2   1   4   55.95    3.35
  -2   1  -4   52.67    5.15
   3  -1   4   54.96    3.10
  -3  -1  -4   48.79    3.15
   3  -1   4   46.32    3.09
  -3  -1  -4   50.23    6.08
   3  -1   4   50.27    3.10
  -3  -1  -4   55.20    3.09
  -3   1  -4   62.30    5.68
   3   1   4   47.74    3.08
  -3   1  -4   46.54    3.17
   3   1   4   54.42    3.10
  -3   1  -4   51.67    3.09
   3   1   4   56.58    3.10
   4  -1   4   15.35    1.01
  -4  -1  -4   17.86    1.03
  -4  -1  -4   17.85    4.10
   4  -1   4   18.31    1.03
  -4  -1  -4   16.62    1.13
   4  -1   4   16.02    1.00
   4   1   4   14.41    0.99
  -4   1  -4   17.62    1.04
  -4   1  -4   19.00    3.56
  -4   1  -4   15.01    1.15
   4   1   4   16.01    1.03
   4   1   4   15.56    1.01
   4   1   4   17.34    1.03
   5  -1   4   51.09    3.19
  -5  -1  -4   58.02    7.84
   5  -1   4   57.66    3.21
  -5  -1  -4   51.55    3.29
   5  -1   4   54.85    3.21
   5  -1   4   51.43    3.18
   5  -1   4   51.30    3.18
  -5   1  -4   57.87    7.01
   5   1   4   51.60    3.18
  -5   1  -4   53.93    3.32
   5   1   4   49.27    3.17
   5   1   4   56.17    3.20
   5   1   4   53.98    3.19
  -6  -1  -4   41.69    2.67
   6  -1   4   43.64    2.52
   6  -1   4   42.38    2.52
   6  -1   4   45.58    2.57
   6  -1   4   41.35    2.53
   6  -1   4   43.02    2.55
   6   1   4   37.46    2.57
   6   1   4   42.10    2.54
  -6   1  -4   43.05    2.69
  -6   1  -4   52.23    7.91
   6   1   4   38.87    2.57
   6   1   4   44.10    2.54
   6   1   4   38.66    2.51
  -7  -1  -4    6.81    0.47
   7  -1   4    6.45    0.43
  -7  -1  -4    6.05    0.70
   7  -1   4    6.57    0.44
   7  -1   4    6.37    0.54
   7  -1   4    6.52    0.47
   7  -1   4    6.54    0.43
   7  -1   4    6.57    0.48
   7  -1   4    5.73    0.47
   7   1   4    5.56    0.51
   7   1   4    6.23    0.46
   7   1   4    6.53    0.46
  -7   1  -4    6.63    0.43
  -7   1  -4    5.85    0.72
   7   1   4    6.18    0.41
  -7   1  -4    8.28    4.92
   8  -1   4    7.60    0.49
   8  -1   4    7.29    0.47
   8  -1   4    8.07    0.48
   8  -1   4    7.24    0.53
  -8  -1  -4    7.16    0.71
   8  -1   4    7.22    0.52
  -8  -1  -4    6.82    0.49
   8   1   4    8.28    0.55
   8   1   4    7.20    0.57
  -8   1  -4    7.82    0.72
   8   1   4    6.76    0.50
  -9  -1  -4   11.06    0.80
   9  -1   4   11.19    0.63
   9  -1   4   10.42    0.70
   9   1   4    9.28    0.71
   9   1   4   10.28    0.66
   9   1   4   10.45    0.65
 -10  -1  -4    7.00    0.54
 -10   1  -4    5.97    0.53
  12  -2  -4    9.17    0.53
  12  -2  -4    8.98    0.53
  12   2  -4    7.86    0.52
 -12   2   4    8.04    0.65
  11  -2  -4    3.44    0.26
 -11  -2   4    3.75    0.48
  11  -2  -4    3.69    0.26
  11   2  -4    3.59    0.26
  11   2  -4    3.67    0.27
 -11   2   4    2.97    0.41
 -11   2   4    3.54    0.37
 -11   2   4    3.35    0.50
  11   2  -4    3.95    0.26
 -11   2   4    3.55    0.55
 -11   2   4    3.21    0.32
  10  -2  -4   14.08    0.80
 -10  -2   4   11.30    0.90
  10   2  -4   11.54    0.80
 -10   2   4   13.35    1.07
 -10   2   4   12.36    0.85
  10   2  -4   13.26    0.79
  10   2  -4   13.03    0.85
 -10   2   4   11.39    0.85
 -10   2   4   12.08    0.95
 -10   2   4   13.82    0.81
  -9  -2   4    6.73    0.50
   9  -2  -4    6.84    0.47
   9  -2  -4    6.38    0.50
  -9  -2   4   10.29    2.61
  -9  -2   4    5.62    0.62
  -9  -2   4    6.24    0.51
   9  -2  -4    7.34    0.47
   9  -2  -4    6.56    0.47
  -9  -2   4    6.09    0.60
   9   2  -4    7.38    0.56
   9   2  -4    7.24    0.49
  -9   2   4    8.09    0.58
   9   2  -4    7.45    0.56
  -9   2   4    7.02    0.57
   9   2  -4    7.22    0.47
   9   2  -4    7.45    0.48
  -9   2   4    7.19    0.71
   9   2  -4    7.43    0.56
  -9   2   4    8.06    0.51
  -9   2   4    7.41    0.86
   8  -2  -4   55.03    3.39
  -8  -2   4   54.27    3.41
  -8  -2   4   58.29    3.44
  -8  -2   4   55.99    3.51
   8  -2  -4   52.03    3.39
  -8   2   4   60.41    3.60
  -8   2   4   59.49    3.54
   8   2  -4   57.42    3.40
   8   2  -4   52.99    3.40
   8   2  -4   61.09    3.48
  -8   2   4   57.81    3.44
   8   2  -4   53.59    3.40
  -8   2   4   54.61    3.44
   8   2  -4   52.25    3.58
   8   2  -4   62.14    3.55
  -8   2   4   59.20    3.41
   7  -2  -4    1.66    0.22
  -7  -2   4    2.00    0.30
  -7  -2   4    2.01    1.77
  -7  -2   4    1.40    0.20
   7  -2  -4    1.20    0.36
   7  -2  -4    1.41    0.20
  -7  -2   4    1.06    0.18
  -7  -2   4    1.30    0.19
   7   2  -4    1.51    0.21
  -7   2   4    2.47    1.15
  -7   2   4    1.73    0.18
   7   2  -4    1.42    0.26
   7   2  -4    1.52    0.21
   7   2  -4    1.48    0.20
  -7   2   4    1.35    0.24
  -7   2   4    1.69    0.33
  -7   2   4    1.87    0.29
   7   2  -4    1.47    0.25
  -7   2   4    1.17    0.24
  -6  -2   4   50.32    3.15
  -6  -2   4   53.74    3.16
  -6   2   4   53.80    3.17
  -6   2   4   54.68    3.16
  -6   2   4   55.26    3.19
   6   2  -4   50.96    3.16
  -6   2   4   44.50    4.07
  -6   2   4   52.45    3.72
   6   2  -4   47.06    3.13
   6   2  -4   56.24    3.16
  -5  -2   4   41.26    2.72
   5   2  -4   46.82    2.74
   5   2  -4   47.78    2.74
  -4  -2   4   52.22    3.06
  -4  -2   4   55.03    3.07
   4  -2  -4   53.55    3.07
   4   2  -4   48.48    3.09
   4   2  -4   47.28    3.10
  -4   2   4   46.72    3.09
   4   2  -4   55.88    3.09
  -3  -2   4    3.45    0.32
  -3  -2   4    4.24    0.29
   3   2  -4    6.05    1.52
   3   2  -4    3.58    0.46
   3   2  -4    4.03    0.29
  -3   2   4    4.39    0.31
   3   2  -4    4.27    0.29
   3   2  -4    3.85    0.30
  -2  -2   4   20.32    1.23
   2   2  -4   20.67    1.22
   2   2  -4   20.39    1.22
   2   2  -4   18.92    1.22
  -1  -2   4    5.27    0.38
   1  -2  -4    5.72    0.31
  -1  -2   4    4.38    0.35
  -1  -2   4    5.45    0.35
  -1  -2   4    5.63    0.34
   1   2  -4    4.80    0.33
   1   2  -4    4.65    0.34
   1   2  -4    5.16    1.35
   1   2  -4    4.06    0.59
   0  -2   4   52.07    3.01
   0  -2   4   50.33    3.01
   0  -2   4   53.12    3.01
   0  -2   4   45.39    3.02
   0   2  -4   50.69    4.13
   0   2  -4   50.58    3.01
   0   2  -4   50.70    3.01
   1  -2   4   29.75    1.79
  -1  -2  -4   30.19    1.79
   1  -2   4   29.73    1.80
   1  -2   4   31.13    1.81
  -1  -2  -4   32.32    1.82
   1  -2   4   30.20    1.80
  -1   2  -4   29.91    3.40
  -1   2  -4   26.77    1.80
  -1   2  -4   28.77    1.79
   2  -2   4   19.12    1.25
   2  -2   4   23.01    1.27
  -2  -2  -4   21.60    1.31
   2  -2   4   21.00    1.27
   2  -2   4   22.85    1.28
  -2  -2  -4   22.88    1.27
   2   2   4   19.14    1.26
  -2   2  -4   19.01    1.26
   2   2   4   19.27    1.26
  -2   2  -4   18.56    2.90
   2   2   4   20.54    1.26
   3  -2   4   11.51    0.77
  -3  -2  -4   12.59    0.86
   3  -2   4   11.57    0.82
   3  -2   4   13.78    0.80
  -3   2  -4   16.19    3.68
  -3   2  -4   11.90    0.96
   3   2   4   12.71    0.78
   3   2   4   13.37    0.79
  -3   2  -4   12.99    0.79
   3   2   4   12.38    0.79
   4  -2   4   36.35    2.24
   4  -2   4   33.98    2.21
  -4  -2  -4   38.65    2.24
   4  -2   4   38.76    2.26
   4  -2   4   37.24    2.21
  -4   2  -4   35.80    2.35
   4   2   4   37.79    2.29
   4   2   4   35.46    2.22
  -4   2  -4   38.70    5.58
   4   2   4   36.95    2.23
  -5  -2  -4   36.82    2.35
  -5  -2  -4   40.19    2.43
   5  -2   4   40.87    2.31
   5  -2   4   37.16    2.33
   5  -2   4   40.21    2.31
   5   2   4   36.24    2.38
  -5   2  -4   41.61    6.15
   5   2   4   35.90    2.35
   5   2   4   39.73    2.32
   5   2   4   39.02    2.32
   5   2   4   35.81    2.29
  -5   2  -4   39.65    2.48
  -6  -2  -4    1.89    0.26
   6  -2   4    1.68    0.20
  -6  -2  -4    1.63    0.36
   6  -2   4    1.85    0.21
   6  -2   4    1.85    0.20
   6  -2   4    2.05    0.33
   6  -2   4    1.99    0.28
   6   2   4    1.79    0.24
   6   2   4    1.75    0.30
  -6   2  -4   -3.17    3.64
  -6   2  -4    1.34    0.39
  -6   2  -4    2.17    0.20
   6   2   4    1.91    0.23
  -6   2  -4    1.64    0.32
   7  -2   4    1.73    0.26
   7  -2   4    1.32    0.26
   7  -2   4    1.80    0.23
  -7  -2  -4    1.80    0.25
  -7  -2  -4    1.73    0.37
   7  -2   4    1.72    0.19
   7  -2   4    1.84    0.22
   7  -2   4    1.78    0.20
  -7   2  -4    1.94    0.31
  -7   2  -4    0.82    4.41
  -7   2  -4    2.29    0.46
   7   2   4    1.83    0.30
   7   2   4    1.75    0.22
   7   2   4    2.10    0.24
  -7   2  -4    1.82    0.41
  -8  -2  -4    2.50    0.47
   8  -2   4    2.61    0.27
   8  -2   4    2.80    0.23
   8  -2   4    2.46    0.28
   8  -2   4    2.61    0.22
  -8  -2  -4    2.51    0.27
   8   2   4    3.20    0.24
   9  -2   4   10.07    0.64
   9  -2   4    9.95    0.61
  -9  -2  -4    9.58    0.75
   9   2   4    9.33    0.67
   9   2   4   10.35    0.63
  10  -2   4    6.25    0.40
 -10  -2  -4    7.12    0.51
 -10   2  -4    6.07    0.52
 -12  -3   4    0.78    0.18
  12  -3  -4    0.60    0.08
 -12   3   4    0.37    0.25
 -12   3   4    0.47    0.22
 -12   3   4    0.38    0.11
  11  -3  -4    4.25    0.27
  11  -3  -4    4.00    0.27
 -11   3   4    4.51    0.57
 -11   3   4    3.43    0.41
 -11   3   4    3.28    0.56
 -11   3   4    3.23    0.33
 -11   3   4    3.98    0.50
  11   3  -4    3.98    0.26
  10  -3  -4   16.36    0.93
  10  -3  -4   16.94    0.93
 -10  -3   4   13.49    1.02
 -10   3   4   13.87    0.99
 -10   3   4   14.91    1.20
 -10   3   4   16.01    1.17
  10   3  -4   14.96    0.93
 -10   3   4   13.40    0.99
  10   3  -4   15.00    0.92
  -9  -3   4    5.70    0.52
  -9  -3   4    6.69    0.47
   9  -3  -4    6.19    0.47
  -9  -3   4    5.78    2.88
   9  -3  -4    7.02    0.44
   9  -3  -4    6.30    0.48
  -9  -3   4    5.77    0.61
  -9   3   4    6.46    0.55
  -9   3   4    7.67    0.51
  -9   3   4    6.71    0.97
   9   3  -4    6.19    0.54
  -9   3   4    6.67    0.72
   9   3  -4    7.00    0.60
  -9   3   4    6.18    0.54
   9   3  -4    7.25    0.44
   9   3  -4    6.96    0.45
  -8  -3   4    5.91    0.40
  -8  -3   4   11.02    2.73
  -8  -3   4    5.23    0.71
  -8  -3   4    4.44    0.41
   8  -3  -4    5.74    0.39
   8   3  -4    4.55    0.37
   8   3  -4    5.17    0.45
  -8   3   4    5.46    0.70
   8   3  -4    4.55    0.46
  -8   3   4    5.15    0.39
   8   3  -4    4.67    0.45
  -8   3   4    4.58    0.64
  -8   3   4    6.44    0.90
   8   3  -4    4.73    0.39
  -8   3   4    4.57    0.47
   8   3  -4    5.13    0.38
  -8   3   4    4.49    0.59
  -8   3   4    4.89    0.48
  -7  -3   4   17.35    1.14
  -7   3   4   19.69    1.14
  -7   3   4   19.20    1.19
   7   3  -4   17.45    1.13
   7   3  -4   17.41    1.19
  -7   3   4   17.87    1.39
  -7   3   4   19.52    1.31
   7   3  -4   17.72    1.13
   7   3  -4   17.30    1.17
  -7   3   4   18.44    1.18
   7   3  -4   18.05    1.18
  -7   3   4   19.65    1.21
  -6  -3   4   12.38    0.76
  -6  -3   4   12.02    0.73
   6  -3  -4   10.61    0.77
  -6  -3   4   10.33    0.79
  -6   3   4   10.81    0.74
  -6   3   4   10.94    0.98
   6   3  -4   10.36    0.82
   6   3  -4   11.68    0.79
   6   3  -4   11.00    0.76
  -6   3   4   12.50    0.73
   6   3  -4   11.03    0.77
  -6   3   4   12.08    0.79
   6   3  -4   11.09    0.74
  -6   3   4   13.02    0.89
   6   3  -4   11.28    0.73
  -6   3   4   12.63    0.80
  -5  -3   4   73.53    4.21
  -5  -3   4   64.90    4.25
   5   3  -4   71.22    4.25
   5   3  -4   71.67    4.24
   5   3  -4   73.43    4.25
   5   3  -4   66.31    4.22
  -5   3   4   73.36    4.24
   4  -3  -4   58.29    3.50
  -4  -3   4   60.36    3.52
  -4   3   4   61.92    3.53
   4   3  -4   56.72    3.52
   4   3  -4   57.53    3.54
   4   3  -4   57.65    3.53
  -3  -3   4   12.67    0.76
  -3  -3   4   11.26    0.79
  -3  -3   4   12.36    0.77
   3   3  -4   12.29    0.77
   3   3  -4   12.56    0.77
   3   3  -4   11.93    0.78
   3   3  -4   16.13    2.39
  -2  -3   4    2.65    0.21
  -2  -3   4    1.94    0.24
  -2  -3   4    2.11    0.27
   2   3  -4    2.58    0.21
   2   3  -4    2.60    0.20
   2   3  -4    2.37    0.22
   2   3  -4    2.61    0.50
  -1  -3   4    6.94    0.46
  -1  -3   4    6.09    0.47
  -1  -3   4    6.57    0.46
   1  -3  -4    7.27    0.43
   1   3  -4    9.23    1.63
   1   3  -4    7.86    0.45
   1   3  -4    7.39    0.73
   0  -3  -4    2.52    0.18
   0  -3   4    2.55    0.20
   0  -3   4    2.12    0.19
   0  -3  -4    2.26    0.19
   0  -3   4    1.90    0.28
   0   3  -4    2.77    0.21
   0   3  -4    2.72    0.19
   0   3  -4    2.97    1.46
   1  -3   4    8.08    0.52
  -1  -3  -4    8.56    0.54
   1  -3   4    8.23    0.50
   1  -3   4    8.42    0.52
   1  -3   4    7.10    0.54
  -1   3  -4    5.61    1.78
  -1   3  -4    7.06    0.85
  -1   3  -4    7.81    0.51
  -1   3  -4    8.45    0.50
  -2  -3  -4   10.36    0.74
   2  -3   4   12.16    0.76
   2  -3   4   12.57    0.74
  -2  -3  -4   12.43    0.78
   2  -3   4   11.07    0.72
   2  -3   4   12.95    0.74
  -2   3  -4   15.67    2.65
   2   3   4   10.94    0.71
  -2   3  -4   11.71    0.73
   2   3   4   11.81    0.73
  -2   3  -4    9.83    1.11
   3  -3   4   30.00    1.76
   3  -3   4   28.45    1.75
   3  -3   4   30.59    1.75
   3  -3   4   26.99    1.73
  -3  -3  -4   30.72    1.75
  -3  -3  -4   26.22    1.79
  -3   3  -4   32.69    4.48
   3   3   4   27.97    1.73
   3   3   4   28.44    1.74
   4  -3   4    9.34    0.58
   4  -3   4    8.20    0.61
   4  -3   4    8.30    0.56
  -4  -3  -4    9.14    0.61
  -4  -3  -4    9.79    0.70
   4  -3   4    9.55    0.59
   4  -3   4    8.78    0.56
  -4   3  -4    7.45    0.85
   4   3   4    8.42    0.57
  -4   3  -4   14.41    3.32
   4   3   4    9.18    0.66
  -4   3  -4    6.79    0.97
   4   3   4    8.60    0.56
   4   3   4    9.33    0.70
   4   3   4    8.22    0.66
  -4   3  -4    7.48    0.69
  -4   3  -4    9.85    1.05
   5  -3   4    0.61    0.11
   5  -3   4    0.78    0.14
  -5  -3  -4    0.75    0.30
   5  -3   4    0.53    0.10
  -5  -3  -4    0.36    0.25
   5  -3   4    0.60    0.13
  -5  -3  -4    0.63    0.18
   5  -3   4    0.82    0.19
  -5  -3  -4    0.64    0.22
   5  -3   4    0.93    0.16
  -5  -3  -4    0.35    0.15
  -5  -3  -4    0.69    0.15
  -5   3  -4    2.75    3.22
   5   3   4    0.36    0.12
   5   3   4    0.54    0.21
  -5   3  -4    0.68    0.11
   5   3   4    0.40    0.16
  -5   3  -4    0.67    0.53
  -5   3  -4    0.79    0.39
  -5   3  -4    0.49    0.25
   6  -3   4   26.43    1.55
  -6  -3  -4   27.68    1.54
  -6  -3  -4   24.15    1.70
   6  -3   4   26.56    1.53
   6  -3   4   26.21    1.54
   6  -3   4   25.90    1.51
   6  -3   4   24.79    1.52
   6   3   4   22.83    1.55
   6   3   4   21.91    1.57
  -6   3  -4   28.02    1.78
   6   3   4   22.51    1.50
  -6   3  -4   23.63    4.94
  -6   3  -4   21.61    1.61
   6   3   4   24.47    1.55
  -6   3  -4   21.30    1.84
   7  -3   4   13.97    0.87
   7  -3   4   12.39    0.99
  -7  -3  -4   14.40    1.05
   7  -3   4   15.16    0.89
   7  -3   4   13.42    0.90
   7  -3   4   14.57    0.86
   7  -3   4   14.91    0.90
   7   3   4   13.52    0.88
  -7   3  -4   11.31    1.57
  -7   3  -4   11.62    1.02
   8  -3   4    2.10    0.25
   8  -3   4    1.98    0.19
  -8  -3  -4    2.19    0.37
  -8  -3  -4    1.97    0.27
   8  -3   4    1.90    0.21
   8  -3   4    2.00    0.23
   8  -3   4    1.53    0.22
  -8   3  -4    1.84    0.43
   8   3   4    1.88    0.28
   8   3   4    1.99    0.21
   8   3   4    1.52    0.18
  -9  -3  -4    0.19    0.23
   9  -3   4    0.26    0.07
   9  -3   4    0.25    0.09
   9  -3   4    0.26    0.06
  -9   3  -4    0.22    0.29
   9   3   4    0.44    0.10
   9   3   4    0.40    0.12
 -10   3  -4    0.02    0.17
  11  -4  -4    2.25    0.20
  11  -4  -4    2.07    0.16
 -11   4   4    1.84    0.33
 -11   4   4    1.94    0.23
  11   4  -4    2.43    0.17
 -11   4   4    1.75    0.36
 -11   4   4    1.73    0.36
 -11   4   4    1.92    0.24
  10  -4  -4   10.65    0.66
  10  -4  -4   10.46    0.66
  10   4  -4   11.11    0.65
 -10   4   4   11.55    0.93
 -10   4   4   12.18    0.97
  10   4  -4   10.43    0.67
 -10   4   4    9.71    0.82
 -10   4   4   10.21    0.73
 -10   4   4    9.80    0.72
 -10   4   4   10.82    0.97
  -9  -4   4    2.52    0.44
  -9   4   4    2.63    0.39
   9   4  -4    2.44    0.30
   9   4  -4    2.33    0.23
  -9   4   4    2.53    0.56
  -9   4   4    3.35    0.64
   9   4  -4    2.46    0.22
  -9   4   4    2.97    0.58
  -9   4   4    2.46    0.24
  -9   4   4    2.62    0.34
   9   4  -4    2.44    0.20
  -9   4   4    2.07    0.40
  -9   4   4    2.29    0.46
  -8  -4   4    8.73    3.41
   8  -4  -4    4.56    0.32
  -8  -4   4    4.11    0.47
  -8  -4   4    4.25    0.33
  -8   4   4    3.75    0.42
  -8   4   4    3.45    0.62
  -8   4   4    3.17    0.49
   8   4  -4    4.02    0.38
  -8   4   4    4.42    0.67
   8   4  -4    3.85    0.32
  -8   4   4    5.58    0.79
  -8   4   4    4.34    0.34
  -8   4   4    4.08    0.45
   8   4  -4    4.12    0.31
   8   4  -4    3.40    0.40
   8   4  -4    3.99    0.30
   7  -4  -4   12.86    0.75
  -7   4   4   11.59    1.14
   7   4  -4   11.94    0.75
  -7   4   4   12.39    0.76
   7   4  -4   10.51    0.81
  -7   4   4   12.32    0.84
   7   4  -4   10.72    0.81
  -7   4   4   12.60    0.83
  -7   4   4   11.94    0.98
  -7   4   4   10.37    0.95
   7   4  -4   11.79    0.74
   7   4  -4   11.69    0.75
   7   4  -4   10.98    0.79
  -6  -4   4  101.18    6.30
  -6  -4   4   94.21    6.35
  -6   4   4  118.81    6.35
   6   4  -4  107.86    6.31
  -6   4   4   94.18    6.45
   6   4  -4   96.12    6.34
   6   4  -4  112.69    6.30
  -6   4   4  114.55    6.45
  -6   4   4  113.10    6.31
   6   4  -4  101.62    6.33
   6   4  -4   93.04    6.34
  -6   4   4  113.84    6.34
  -6   4   4  112.09    6.34
  -5  -4   4   34.03    2.11
  -5  -4   4   35.61    2.08
  -5  -4   4   35.86    2.07
  -5  -4   4   34.48    2.05
  -5  -4   4   35.62    2.09
   5   4  -4   35.64    2.09
   5   4  -4   33.38    2.14
   5   4  -4   30.95    2.09
   5   4  -4   32.37    2.10
   5   4  -4   34.14    2.08
  -4  -4   4   14.75    1.00
  -4  -4   4   16.34    0.96
  -4  -4   4   14.92    0.95
  -4  -4   4   14.97    0.94
   4  -4  -4   15.56    0.93
   4  -4  -4   14.69    0.93
   4   4  -4   16.39    0.96
   4   4  -4   16.85    1.01
   4   4  -4   15.21    0.99
   4   4  -4   15.34    0.98
  -3  -4   4   17.15    1.02
  -3  -4   4   17.73    0.98
  -3  -4   4   16.44    0.97
   3   4  -4   15.26    0.98
   3   4  -4   21.63    2.71
   3   4  -4   14.76    0.98
   3   4  -4   14.68    1.00
   3   4  -4   14.99    0.99
   2  -4  -4   25.18    1.51
   2  -4  -4   27.53    1.52
  -2  -4   4   25.59    1.53
  -2  -4   4   27.85    1.55
  -2  -4   4   23.78    1.56
  -2  -4   4   25.18    1.57
   2   4  -4   30.88    2.86
   2   4  -4   22.80    1.54
   2   4  -4   24.71    1.53
   2   4  -4   23.66    1.80
  -1  -4   4    4.68    0.32
  -1  -4   4    4.05    0.38
  -1  -4   4    4.85    0.32
  -1  -4   4    4.84    0.30
  -1  -4   4    4.34    0.30
  -1  -4   4    4.33    0.33
   1   4  -4    4.17    0.31
   1   4  -4    4.02    0.30
   1   4  -4    5.69    1.54
   1   4  -4    3.34    0.64
   1   4  -4    4.37    0.69
   0  -4   4    5.38    0.39
   0  -4   4    5.82    0.38
   0  -4   4    5.64    0.36
   0  -4   4    5.38    0.38
   0  -4  -4    5.56    0.37
   0   4  -4    5.38    0.36
   0   4  -4    6.21    0.72
   0   4  -4    5.29    0.38
   0   4  -4    7.52    1.75
   0   4  -4    5.69    0.86
   1  -4   4   74.69    4.29
   1  -4   4   75.76    4.30
   1  -4   4   69.46    4.29
   1  -4   4   73.49    4.30
  -1   4  -4   65.62    4.53
   1   4   4   70.61    4.29
  -1   4  -4   72.23    5.81
  -1   4  -4   72.77    4.49
   2  -4   4   15.60    0.95
   2  -4   4   14.70    0.97
   2  -4   4   14.78    0.93
   2  -4   4   15.74    0.95
  -2  -4  -4   16.25    0.98
  -2  -4  -4   15.09    0.94
  -2   4  -4   14.06    2.70
   2   4   4   14.80    0.93
  -2   4  -4   14.00    1.32
  -2   4  -4   14.92    1.22
  -3  -4  -4    8.31    0.60
   3  -4   4    6.60    0.50
   3  -4   4    7.46    0.49
   3  -4   4    7.13    0.49
   3  -4   4    6.51    0.47
   3  -4   4    7.25    0.51
  -3  -4  -4    7.03    0.56
  -3  -4  -4    7.79    0.51
   3  -4   4    7.07    0.47
  -3  -4  -4    5.85    0.69
  -3   4  -4    7.00    0.99
   3   4   4    6.84    0.58
   3   4   4    6.78    0.47
   3   4   4    7.24    0.62
   3   4   4    7.93    0.49
  -3   4  -4    9.31    2.60
   3   4   4    8.40    0.80
  -3   4  -4    7.63    0.82
  -3   4  -4    6.62    0.95
   4  -4   4    7.87    0.59
  -4  -4  -4    8.59    0.61
   4  -4   4    7.82    0.56
   4  -4   4    8.91    0.60
   4  -4   4    8.53    0.60
   4  -4   4    7.40    0.63
  -4  -4  -4    9.10    0.70
   4  -4   4    7.93    0.56
  -4   4  -4    9.62    3.35
   4   4   4    8.59    0.54
  -4   4  -4    8.98    1.12
  -4   4  -4    8.24    0.72
  -4   4  -4   10.03    0.96
  -4   4  -4    9.25    0.87
   4   4   4    8.94    0.55
   4   4   4    9.67    0.69
   4   4   4   10.10    0.72
   5  -4   4   13.72    0.90
   5  -4   4   14.37    0.90
   5  -4   4   14.91    0.92
  -5  -4  -4   15.16    1.06
   5  -4   4   15.31    0.94
   5  -4   4   15.23    0.93
  -5  -4  -4   12.55    0.96
   5  -4   4   15.76    1.02
  -5   4  -4   14.67    1.79
   5   4   4   15.78    1.04
   5   4   4   13.13    0.88
   5   4   4   12.83    0.88
  -5   4  -4   15.26    3.92
  -5   4  -4   13.90    1.05
   5   4   4   14.40    0.91
   5   4   4   14.50    0.95
  -5   4  -4   16.61    1.65
   5   4   4   13.73    1.00
   6  -4   4    1.63    0.22
   6  -4   4    1.26    0.24
  -6  -4  -4    1.07    0.33
   6  -4   4    1.18    0.21
   6  -4   4    1.39    0.23
   6  -4   4    1.23    0.18
   6  -4   4    1.21    0.19
  -6  -4  -4    0.91    0.25
  -6  -4  -4    0.71    0.29
   6  -4   4    1.19    0.19
  -6  -4  -4    1.61    0.21
   6   4   4    1.19    0.22
   6   4   4    1.50    0.22
  -6   4  -4    2.69    4.96
  -6   4  -4    1.95    0.52
  -6   4  -4    1.13    0.58
  -6   4  -4    1.21    0.31
   6   4   4    1.29    0.15
   6   4   4    1.62    0.28
  -7  -4  -4    1.76    0.34
   7  -4   4    2.37    0.25
   7  -4   4    2.06    0.24
   7  -4   4    2.15    0.25
   7  -4   4    2.24    0.21
   7  -4   4    2.14    0.22
  -7  -4  -4    2.12    0.28
   7  -4   4    2.44    0.28
   7   4   4    1.94    0.29
   7   4   4    1.97    0.24
  -7   4  -4    1.90    0.50
  -7   4  -4    1.50    0.53
   8  -4   4   12.09    0.76
   8  -4   4   11.96    0.79
   8  -4   4   11.92    0.79
   8  -4   4   12.32    0.76
   8  -4   4   11.52    0.79
  -8  -4  -4   11.54    0.91
   8  -4   4   12.89    0.77
   8   4   4   12.80    0.82
   8   4   4   13.19    0.78
  -8   4  -4   13.36    1.13
   9  -4   4    0.41    0.09
   9  -4   4    0.47    0.07
  -9  -4  -4    0.44    0.24
   9  -4   4    0.41    0.08
   9   4   4    0.50    0.11
  -9   4  -4    0.85    0.28
  -9   4  -4    0.32    0.26
   9   4   4    0.61    0.10
   9   4   4    0.69    0.09
  11  -5  -4    6.07    0.38
  11   5  -4    6.21    0.38
 -11   5   4    5.64    0.53
 -11   5   4    6.55    0.67
 -11   5   4    5.47    0.56
  10  -5  -4    4.53    0.32
  10  -5  -4    4.64    0.32
 -10   5   4    5.37    0.68
 -10   5   4    4.61    0.50
 -10   5   4    4.29    0.38
 -10   5   4    4.61    0.40
 -10   5   4    6.23    0.70
 -10   5   4    4.93    0.62
  10   5  -4    5.33    0.33
  -9  -5   4    0.06    0.17
   9  -5  -4    0.69    0.26
  -9  -5   4    0.10    0.20
   9  -5  -4    0.23    0.08
  -9  -5   4    0.78    0.31
  -9   5   4    0.19    0.18
   9   5  -4    0.23    0.09
  -9   5   4    0.30    0.39
  -9   5   4    0.26    0.40
  -9   5   4    0.20    0.30
   9   5  -4    0.28    0.07
   9   5  -4    0.21    0.13
  -9   5   4    0.72    0.46
  -9   5   4    0.18    0.16
  -9   5   4    0.06    0.28
  -8  -5   4    1.68    0.28
   8   5  -4    1.59    0.19
  -8   5   4    0.81    0.53
  -8   5   4    1.94    0.57
   8   5  -4    1.55    0.27
  -8   5   4    1.10    0.38
   8   5  -4    1.36    0.18
   8   5  -4    1.29    0.15
  -8   5   4    1.28    0.57
  -8   5   4    1.14    0.24
  -8   5   4    1.01    0.45
  -8   5   4    1.53    0.28
  -7  -5   4    0.55    0.22
  -7  -5   4    0.90    0.20
  -7  -5   4    0.92    0.17
   7   5  -4    0.57    0.17
   7   5  -4    0.69    0.12
   7   5  -4    0.48    0.17
  -7   5   4    0.96    0.53
  -7   5   4    0.57    0.45
   7   5  -4    0.55    0.20
   7   5  -4    0.40    0.15
  -7   5   4    0.97    0.41
  -7   5   4    0.43    0.19
  -7   5   4    0.74    0.23
  -7   5   4    0.76    0.50
  -7   5   4    1.03    0.40
   7   5  -4    0.67    0.13
  -6  -5   4   15.13    1.04
  -6  -5   4   16.21    1.09
   6   5  -4   15.42    1.05
  -6   5   4   15.25    1.45
   6   5  -4   17.17    1.00
  -6   5   4   19.64    1.87
   6   5  -4   16.71    1.02
  -6   5   4   13.73    1.21
  -6   5   4   17.31    1.07
  -6   5   4   16.78    1.37
   6   5  -4   17.21    1.06
  -5  -5   4    4.47    0.36
  -5  -5   4    4.41    0.33
  -5  -5   4    4.29    0.30
  -5  -5   4    3.57    0.42
  -5  -5   4    4.34    0.41
   5   5  -4    4.17    0.35
  -5   5   4    5.16    0.43
   5   5  -4    3.72    0.38
  -5   5   4    5.66    0.74
  -5   5   4    3.96    0.62
  -5   5   4    4.25    0.61
  -5   5   4    4.10    0.75
   5   5  -4    4.64    0.32
   5   5  -4    8.30    3.17
  -5   5   4    4.90    0.40
  -5   5   4    3.73    0.55
  -5   5   4    3.46    0.59
   5   5  -4    4.98    0.34
   5   5  -4    5.22    0.47
  -4  -5   4   15.12    0.95
  -4  -5   4   14.18    0.98
  -4  -5   4   15.28    0.92
  -4  -5   4   15.16    0.92
  -4  -5   4   14.77    0.91
   4   5  -4   16.62    0.94
   4   5  -4   15.34    0.96
  -4   5   4   14.45    1.10
  -4   5   4   15.53    1.20
  -4   5   4   13.30    1.10
   4   5  -4   13.87    1.04
  -4   5   4   13.88    1.25
  -3  -5   4    2.45    0.33
  -3  -5   4    2.52    0.20
  -3  -5   4    2.78    0.21
  -3  -5   4    2.74    0.23
  -3  -5   4    2.20    0.22
  -3  -5   4    2.49    0.25
   3   5  -4    4.00    1.78
   3   5  -4    2.44    0.25
   3   5  -4    2.49    0.36
   3   5  -4    2.84    0.22
  -2  -5   4   22.04    1.29
  -2  -5   4   19.90    1.28
  -2  -5   4   20.94    1.31
  -2  -5   4   20.14    1.30
   2  -5  -4   22.77    1.28
   2   5  -4   23.18    1.61
   2   5  -4   20.40    1.29
  -1  -5   4   65.47    4.32
  -1  -5   4   74.83    4.30
   1  -5  -4   72.15    4.28
  -1  -5   4   71.92    4.30
  -1  -5   4   69.93    4.28
  -1  -5   4   74.23    4.29
   1   5  -4   77.32    4.55
   1   5  -4   68.96    4.28
   0  -5  -4   50.63    2.82
   0  -5   4   46.53    2.81
   0  -5   4   46.19    2.81
   0  -5   4   45.89    2.83
   0  -5   4   46.70    2.83
   0   5  -4   46.14    2.81
   0   5  -4   51.10    4.42
   0   5  -4   45.16    3.11
   1  -5   4    3.22    0.27
   1  -5   4    3.27    0.28
   1  -5   4    2.64    0.36
   1  -5   4    3.28    0.25
   1  -5   4    3.07    0.24
   1   5   4    3.25    0.49
   1   5   4    3.26    0.25
   1   5   4    2.78    0.38
  -1   5  -4    2.80    0.61
   1   5   4    3.75    0.26
   1   5   4    3.56    0.34
  -1   5  -4    3.03    1.76
  -1   5  -4    3.95    0.70
   1   5   4    3.46    0.25
  -1   5  -4    3.83    0.69
   2  -5   4  105.83    6.68
  -2  -5  -4  115.74    6.69
   2  -5   4  102.21    6.69
  -2  -5  -4  117.81    6.70
   2  -5   4  117.61    6.66
   2  -5   4  112.55    6.68
   2  -5   4   99.92    6.68
  -2  -5  -4  119.21    6.68
   2  -5   4  103.89    6.67
   2   5   4  119.96    6.67
   2   5   4  102.39    6.84
   2   5   4  115.57    6.68
  -2   5  -4  121.73    8.61
  -2   5  -4  111.77    6.97
   2   5   4  121.81    6.69
   2   5   4  107.54    6.75
   2   5   4  108.69    6.67
  -3  -5  -4   39.20    2.39
  -3  -5  -4   39.53    2.42
   3  -5   4   37.01    2.38
   3  -5   4   36.28    2.36
   3  -5   4   38.06    2.39
   3   5   4   39.18    2.36
   3   5   4   41.52    2.36
  -3   5  -4   38.62    2.69
  -3   5  -4   38.70    2.61
  -3   5  -4   38.47    2.74
   3   5   4   37.69    2.35
   3   5   4   39.11    2.47
   3   5   4   42.75    2.58
  -3   5  -4   39.49    5.12
  -3   5  -4   40.47    2.67
   3   5   4   38.85    2.47
   3   5   4   41.19    2.38
  -4  -5  -4    2.07    0.31
   4  -5   4    2.91    0.27
  -4  -5  -4    3.02    0.44
  -4  -5  -4    2.83    0.34
   4  -5   4    2.33    0.37
   4  -5   4    2.81    0.29
  -4  -5  -4    3.56    0.47
   4  -5   4    2.97    0.28
   4  -5   4    3.17    0.31
  -4  -5  -4    2.94    0.43
  -4  -5  -4    3.27    0.32
   4  -5   4    2.67    0.24
   4  -5   4    2.68    0.32
   4   5   4    2.78    0.26
   4   5   4    2.54    0.23
   4   5   4    2.66    0.42
  -4   5  -4    2.77    0.63
  -4   5  -4    2.64    0.76
  -4   5  -4    1.92    0.47
  -4   5  -4    0.98    2.77
  -4   5  -4    2.54    0.60
  -4   5  -4    3.24    0.62
  -4   5  -4    3.85    0.69
   4   5   4    2.39    0.24
  -5  -5  -4   23.08    1.62
   5  -5   4   23.81    1.56
   5  -5   4   27.26    1.60
   5  -5   4   24.22    1.61
   5  -5   4   25.72    1.59
   5  -5   4   25.56    1.56
   5  -5   4   26.28    1.58
   5  -5   4   24.52    1.58
   5   5   4   24.75    1.64
   5   5   4   25.00    1.55
  -5   5  -4   28.53    1.91
  -5   5  -4   22.99    4.51
   5   5   4   26.95    1.60
  -5   5  -4   26.88    1.95
  -5   5  -4   24.98    2.01
  -5   5  -4   23.25    1.68
   5   5   4   28.11    1.58
  -6  -5  -4   11.43    0.90
   6  -5   4   11.59    0.77
   6  -5   4   10.65    0.76
   6  -5   4   11.83    0.82
   6  -5   4   12.00    0.79
   6  -5   4   10.91    0.73
   6  -5   4   11.00    0.76
  -6   5  -4    8.52    3.79
  -6   5  -4   10.85    1.65
  -6   5  -4   10.91    0.89
   6   5   4   12.91    0.75
  -7  -5  -4   15.00    1.01
  -7  -5  -4   15.85    1.11
   7  -5   4   15.65    1.02
   7  -5   4   15.45    1.03
   7  -5   4   15.96    1.00
   7  -5   4   15.54    0.97
  -7   5  -4   17.41    1.26
   7   5   4   15.92    1.02
   7   5   4   15.53    0.98
  -7   5  -4   14.27    1.29
  -7   5  -4   16.57    1.28
   8  -5   4    1.46    0.19
  -8  -5  -4    1.45    0.28
   8  -5   4    1.41    0.14
   8  -5   4    1.36    0.15
   8  -5   4    1.23    0.18
   8  -5   4    1.40    0.17
   8   5   4    1.43    0.16
  -8   5  -4    1.16    0.37
   8   5   4    1.36    0.21
  -8   5  -4    0.98    0.29
  -8   5  -4    1.39    0.37
  -9  -5  -4    5.45    0.47
   9  -5   4    6.02    0.37
   9  -5   4    6.33    0.39
   9   5   4    5.89    0.38
   9   5   4    6.08    0.40
   9   5   4    5.45    0.38
  -9   5  -4    6.56    0.54
 -11   6   4    0.30    0.09
 -11   6   4    0.38    0.21
 -11   6   4    0.28    0.18
  10  -6  -4    0.99    0.14
  10  -6  -4    1.30    0.16
 -10   6   4    1.09    0.37
 -10   6   4    1.04    0.31
 -10   6   4    1.14    0.38
 -10   6   4    1.18    0.17
  10   6  -4    1.28    0.12
   9  -6  -4    7.07    0.45
  -9  -6   4    5.96    0.52
  -9   6   4    5.26    0.62
   9   6  -4    7.20    0.47
  -9   6   4    5.79    0.50
  -9   6   4    6.69    0.85
  -9   6   4    6.51    0.62
  -9   6   4    6.79    0.79
  -9   6   4    5.75    0.48
   9   6  -4    6.97    0.43
  -9   6   4    6.54    0.85
   8  -6  -4   13.82    0.82
  -8  -6   4   11.95    0.92
  -8   6   4   12.43    0.88
  -8   6   4   12.16    1.05
   8   6  -4   14.03    0.85
  -8   6   4   14.76    1.25
  -8   6   4   13.03    1.23
   8   6  -4   12.83    0.84
  -8   6   4   13.80    0.91
  -8   6   4   12.97    1.03
  -8   6   4   15.07    1.21
  -7  -6   4    5.98    0.51
  -7  -6   4    5.76    0.56
   7  -6  -4    7.16    0.50
  -7   6   4    6.39    0.56
  -7   6   4    6.41    0.76
  -7   6   4    6.29    0.94
  -7   6   4    6.00    0.75
   7   6  -4    6.69    0.44
  -7   6   4    6.19    1.00
   7   6  -4    6.50    0.48
  -7   6   4    5.87    0.52
  -7   6   4    6.53    0.98
   7   6  -4    6.48    0.41
   7   6  -4    6.18    0.46
  -6  -6   4   35.21    2.20
  -6  -6   4   39.00    2.26
  -6  -6   4   31.42    2.23
   6   6  -4   36.06    2.20
   6   6  -4   39.45    2.16
  -6   6   4   35.89    2.24
  -6   6   4   31.53    2.34
  -6   6   4   35.50    2.22
  -6   6   4   36.25    2.50
  -6   6   4   33.03    2.47
   6   6  -4   39.81    2.19
  -6   6   4   38.71    2.50
   6   6  -4   36.39    2.22
  -6   6   4   34.71    2.38
  -5  -6   4   16.19    1.16
  -5  -6   4   18.66    1.08
  -5  -6   4   19.28    1.12
  -5  -6   4   18.49    1.06
   5   6  -4   18.76    1.07
   5   6  -4   15.60    1.12
   5   6  -4   18.36    1.08
   5   6  -4   16.13    1.09
  -5   6   4   15.49    1.69
  -5   6   4   16.48    1.15
  -5   6   4   17.08    1.56
  -4  -6   4    8.24    0.59
  -4  -6   4    8.15    0.54
  -4  -6   4    9.01    0.56
  -4  -6   4    7.51    0.63
  -4  -6   4    8.01    0.52
  -4  -6   4    9.39    0.59
   4   6  -4   12.67    3.02
  -4   6   4    8.52    0.89
  -4   6   4    6.62    0.95
  -4   6   4    7.45    0.81
  -4   6   4    8.25    0.62
  -4   6   4    8.22    0.78
   4   6  -4    7.08    0.58
  -4   6   4    6.68    0.80
  -4   6   4    8.91    0.53
  -4   6   4    8.07    0.97
   4   6  -4    8.19    0.55
   4   6  -4    9.28    0.88
  -3  -6   4   31.57    1.86
  -3  -6   4   29.86    1.92
  -3  -6   4   30.37    1.85
  -3  -6   4   34.38    1.89
  -3   6   4   30.30    2.01
  -3   6   4   27.61    2.06
   3   6  -4   33.06    2.07
  -3   6   4   28.57    2.03
  -3   6   4   28.28    2.07
   3   6  -4   31.91    1.86
  -2  -6   4   27.83    1.70
  -2  -6   4   27.04    1.69
  -2  -6   4   29.71    1.71
  -2  -6   4   25.65    1.74
   2  -6  -4   25.45    1.67
  -2  -6   4   28.26    1.70
  -2  -6   4   30.13    1.68
   2   6  -4   30.33    2.03
   2   6  -4   30.00    1.68
  -2   6   4   28.27    1.87
  -2   6   4   25.22    1.90
  -2   6   4   23.83    1.91
  -2   6   4   28.61    1.83
  -1  -6   4    8.27    0.54
   1  -6  -4    8.02    0.51
  -1  -6   4    7.60    0.53
   1  -6  -4    8.08    0.53
  -1  -6   4    7.56    0.54
  -1  -6   4    8.50    0.51
  -1  -6   4    7.62    0.53
  -1  -6   4    6.99    0.61
  -1  -6   4    7.82    0.51
   1   6  -4    7.65    1.23
  -1   6   4    7.91    0.74
  -1   6   4    7.53    0.86
   1   6  -4    8.94    1.97
  -1   6   4    7.90    0.77
  -1   6   4    8.99    0.52
   0  -6  -4   12.68    0.74
   0  -6   4   11.18    0.75
   0  -6   4    9.81    0.80
   0  -6   4   10.34    0.74
   0  -6   4   11.38    0.72
   0  -6   4   11.05    0.72
   0  -6   4   11.19    0.74
   0  -6  -4   12.32    0.72
   0  -6   4   11.07    0.72
   0  -6  -4   12.39    0.75
   0   6  -4   12.83    2.29
   0   6   4   11.98    0.91
   0   6   4   12.02    0.94
   0   6   4   10.88    1.04
   0   6   4   12.81    0.73
   0   6  -4   10.60    1.14
   0   6  -4   11.29    1.18
   1  -6   4   37.28    2.46
   1  -6   4   41.71    2.45
  -1  -6  -4   41.15    2.48
   1  -6   4   39.53    2.45
   1  -6   4   40.52    2.47
   1  -6   4   40.34    2.45
   1  -6   4   42.38    2.48
  -1   6  -4   39.69    2.69
  -1   6  -4   45.22    5.80
  -1   6  -4   41.19    2.77
   1   6   4   45.17    2.45
   1   6   4   39.81    2.57
  -1   6  -4   41.10    2.61
  -1   6  -4   38.00    2.80
   1   6   4   38.98    2.65
   1   6   4   42.06    2.60
   2  -6   4   14.72    0.98
   2  -6   4   15.24    0.96
  -2  -6  -4   17.55    1.03
   2  -6   4   15.67    0.99
   2  -6   4   14.21    1.02
   2  -6   4   16.21    0.99
   2  -6   4   15.56    0.96
  -2  -6  -4   16.89    0.98
   2  -6   4   15.74    0.96
  -2  -6  -4   16.68    1.01
  -2   6  -4   13.92    1.50
   2   6   4   16.38    0.98
   2   6   4   14.87    0.96
  -2   6  -4   14.69    1.21
  -2   6  -4   14.51    1.33
   2   6   4   14.80    1.13
   2   6   4   15.18    1.13
   2   6   4   14.10    1.25
   2   6   4   15.84    0.97
  -2   6  -4   13.88    1.45
   2   6   4   15.19    0.96
  -2   6  -4   15.86    2.94
  -2   6  -4   16.30    1.48
   3  -6   4    3.52    0.33
  -3  -6  -4    3.51    0.43
  -3  -6  -4    3.42    0.38
  -3  -6  -4    3.58    0.41
   3  -6   4    2.79    0.39
  -3  -6  -4    3.47    0.33
   3  -6   4    3.59    0.30
   3  -6   4    3.66    0.29
  -3  -6  -4    4.63    0.49
   3  -6   4    3.99    0.36
   3  -6   4    3.87    0.36
   3  -6   4    3.28    0.33
  -3  -6  -4    3.43    0.40
  -3   6  -4    3.64    0.68
   3   6   4    3.68    0.32
  -3   6  -4    2.17    0.68
  -3   6  -4    3.12    0.81
   3   6   4    3.79    0.30
  -3   6  -4    3.25    0.73
   3   6   4    3.87    0.47
  -3   6  -4    3.99    2.47
   3   6   4    4.50    0.67
   3   6   4    3.54    0.30
  -3   6  -4    4.26    0.74
   3   6   4    3.56    0.31
   4  -6   4   17.84    1.07
   4  -6   4   16.55    1.03
   4  -6   4   14.72    1.08
   4  -6   4   16.17    1.04
  -4  -6  -4   15.89    1.13
   4  -6   4   16.37    1.02
   4  -6   4   17.55    1.03
  -4  -6  -4   18.24    1.08
   4  -6   4   16.38    1.05
   4  -6   4   16.45    1.05
  -4  -6  -4   15.66    1.08
  -4  -6  -4   15.69    1.10
  -4   6  -4   16.46    1.46
  -4   6  -4   16.75    1.36
   4   6   4   15.50    1.13
  -4   6  -4   16.79    1.53
  -4   6  -4   14.83    1.61
  -4   6  -4   13.61    3.46
   4   6   4   16.55    1.04
   4   6   4   15.86    1.01
   4   6   4   15.53    1.01
   4   6   4   15.72    1.15
   5  -6   4    8.33    0.67
  -5  -6  -4    9.83    0.76
  -5  -6  -4    7.33    0.67
   5  -6   4    8.42    0.60
   5  -6   4    9.38    0.58
   5  -6   4    9.11    0.61
  -5  -6  -4    7.48    0.71
   5  -6   4    8.55    0.57
   5  -6   4    8.45    0.57
  -5  -6  -4    8.92    0.64
   5  -6   4    8.38    0.61
  -5   6  -4    5.33    3.26
  -5   6  -4   10.38    1.02
  -5   6  -4    8.48    1.21
   5   6   4    9.00    0.68
   5   6   4    9.42    0.62
   5   6   4    9.35    0.59
  -5   6  -4    9.41    1.09
   5   6   4    9.08    0.56
  -5   6  -4    8.49    1.19
  -5   6  -4    7.45    0.74
   6  -6   4    1.77    0.24
   6  -6   4    1.80    0.20
   6  -6   4    1.88    0.20
  -6  -6  -4    2.35    0.38
   6  -6   4    1.90    0.24
   6  -6   4    1.99    0.25
   6  -6   4    2.03    0.21
   6  -6   4    1.93    0.23
  -6  -6  -4    1.95    0.30
  -6   6  -4    1.63    0.60
  -6   6  -4    1.70    0.51
  -6   6  -4    1.23    0.46
  -6   6  -4    2.42    0.58
   6   6   4    1.93    0.17
   6   6   4    1.92    0.26
  -6   6  -4    4.24    3.57
   6   6   4    1.75    0.22
   7  -6   4   16.57    0.98
   7  -6   4   15.95    1.00
   7  -6   4   16.23    1.00
   7  -6   4   15.54    1.00
   7  -6   4   15.96    0.98
  -7  -6  -4   16.26    1.10
   7  -6   4   15.93    0.98
  -7   6  -4   16.85    1.24
   7   6   4   15.30    0.99
  -7   6  -4   13.64    1.24
  -7   6  -4   17.59    1.22
   7   6   4   15.61    1.01
   8  -6   4   18.32    1.04
   8  -6   4   16.80    1.04
  -8  -6  -4   16.93    1.12
   8  -6   4   18.17    1.06
   8  -6   4   18.43    1.04
   8   6   4   15.97    1.06
  -8   6  -4   18.06    1.19
  -8   6  -4   15.84    1.22
   8   6   4   16.05    1.05
  -9   6  -4    3.60    0.34
 -10   7   4    7.00    0.55
 -10   7   4    5.11    0.40
 -10   7   4    5.98    0.55
 -10   7   4    6.38    0.57
   9  -7  -4    1.11    0.17
   9   7  -4    1.29    0.13
  -9   7   4    1.02    0.29
   9   7  -4    1.48    0.19
  -9   7   4    1.38    0.43
  -9   7   4    1.32    0.43
  -9   7   4    1.12    0.39
   8  -7  -4    8.18    0.52
  -8  -7   4    7.62    0.61
   8  -7  -4    8.14    0.54
   8  -7  -4    8.73    0.56
   8   7  -4    8.38    0.52
  -8   7   4    7.60    0.94
  -8   7   4    8.36    0.96
  -8   7   4    8.54    0.77
  -8   7   4    7.29    0.88
  -8   7   4    7.16    0.59
  -7  -7   4   21.08    1.29
  -7  -7   4   18.63    1.25
   7   7  -4   20.96    1.21
  -7   7   4   19.31    1.57
  -7   7   4   19.02    1.27
  -7   7   4   18.12    1.40
  -7   7   4   18.61    1.40
  -7   7   4   20.15    1.56
  -7   7   4   20.26    1.59
  -6  -7   4    0.75    0.23
  -6  -7   4    0.88    0.17
  -6  -7   4    0.73    0.23
   6   7  -4    1.09    0.16
  -6   7   4    0.79    0.55
  -6   7   4    0.98    0.52
  -6   7   4    1.15    0.44
  -6   7   4    0.94    0.55
   6   7  -4    1.12    0.17
  -6   7   4    1.16    0.38
  -6   7   4    0.65    0.38
   6   7  -4    1.24    0.24
  -6   7   4    0.93    0.25
  -5  -7   4    5.93    0.50
  -5  -7   4    4.73    0.51
  -5  -7   4    6.09    0.43
   5  -7  -4    5.49    0.36
  -5   7   4    5.57    0.96
  -5   7   4    4.72    0.72
  -5   7   4    5.06    0.74
   5   7  -4    5.54    0.38
  -5   7   4    4.78    0.49
   5   7  -4    7.98    7.23
  -5   7   4    4.84    0.77
   5   7  -4    5.52    0.44
  -5   7   4    4.98    0.69
  -5   7   4    4.26    0.69
  -4  -7   4    6.67    0.58
  -4  -7   4    7.00    0.45
  -4  -7   4    6.51    0.50
   4  -7  -4    6.48    0.41
  -4  -7   4    6.89    0.43
  -4  -7   4    6.74    0.41
  -4   7   4    5.03    0.77
   4   7  -4    6.76    0.85
  -4   7   4    5.22    0.75
   4   7  -4   12.26    3.46
  -4   7   4    5.07    0.93
  -4   7   4    5.24    0.92
   4   7  -4    5.46    0.49
   4   7  -4    5.85    0.42
  -4   7   4    6.02    0.43
  -3  -7   4   11.76    0.78
  -3  -7   4   11.69    0.76
  -3  -7   4   12.81    0.83
  -3  -7   4   13.63    0.79
  -3  -7   4   13.78    0.81
   3  -7  -4   11.42    0.77
  -3   7   4   11.55    1.02
   3   7  -4   11.43    0.94
  -3   7   4   11.63    1.20
   3   7  -4   13.67    1.14
  -3   7   4   13.00    0.77
  -3   7   4   12.69    1.14
  -3   7   4   11.14    1.08
  -2  -7   4    0.97    0.15
  -2  -7   4    0.95    0.16
  -2  -7   4    0.79    0.24
  -2  -7   4    0.96    0.15
  -2  -7   4    1.07    0.12
  -2  -7   4    0.95    0.17
   2  -7  -4    0.95    0.16
  -2  -7   4    0.87    0.31
  -2   7   4    0.95    0.45
  -2   7   4    1.75    0.55
   2   7  -4    1.42    0.47
   2   7  -4    1.17    0.64
   2   7  -4    0.74    0.33
   2   7  -4    1.06    0.12
  -2   7   4    1.33    0.14
   2   7  -4    3.83    2.19
  -2   7   4    0.86    0.38
  -2   7   4    0.87    0.41
   2   7  -4    0.87    0.19
   2   7  -4    1.12    0.55
  -1  -7   4   47.75    3.30
   1  -7  -4   47.83    3.26
  -1  -7   4   54.50    3.26
  -1  -7   4   58.51    3.24
  -1  -7   4   53.65    3.25
  -1  -7   4   53.42    3.23
  -1  -7   4   57.63    3.27
  -1   7   4   53.50    3.42
   1   7  -4   57.25    3.58
  -1   7   4   50.64    3.46
  -1   7   4   54.02    3.38
   1   7  -4   60.09    3.48
   0  -7   4   30.44    1.87
   0  -7   4   31.21    1.85
   0  -7   4   30.95    1.85
   0  -7   4   29.75    1.86
   0  -7   4   30.69    1.84
   0  -7  -4   28.87    1.88
   0  -7   4   26.63    1.92
   0  -7   4   31.85    1.88
   0   7   4   32.31    1.83
   0   7   4   30.16    1.86
   0   7   4   29.91    2.04
   0   7   4   33.25    1.85
   0   7  -4   28.13    2.38
   0   7  -4   31.30    2.14
   0   7   4   31.28    2.02
   0   7   4   29.42    2.12
   0   7  -4   29.92    1.99
   0   7  -4   32.01    2.30
   1  -7   4    4.61    0.39
  -1  -7  -4    5.50    0.42
   1  -7   4    4.27    0.44
   1  -7   4    5.00    0.43
   1  -7   4    4.74    0.35
  -1  -7  -4    4.54    0.44
   1  -7   4    4.63    0.34
   1  -7   4    4.99    0.36
   1  -7   4    4.80    0.39
  -1   7  -4    5.70    0.74
   1   7   4    5.44    0.37
   1   7   4    4.45    0.64
   1   7   4    4.61    0.65
  -1   7  -4    5.29    0.88
  -1   7  -4    6.52    1.12
   1   7   4    3.92    0.62
   1   7   4    4.74    0.36
  -1   7  -4    5.41    2.13
  -1   7  -4    5.48    0.71
   1   7   4    4.66    0.63
  -2  -7  -4    1.15    0.18
   2  -7   4    1.16    0.17
  -2  -7  -4    0.48    0.20
  -2  -7  -4    1.07    0.22
   2  -7   4    1.11    0.20
   2  -7   4    1.04    0.17
   2  -7   4    0.72    0.19
   2  -7   4    0.95    0.25
   2  -7   4    1.15    0.18
  -2  -7  -4    0.82    0.20
  -2   7  -4    0.57    0.55
   2   7   4    0.78    0.14
  -2   7  -4    0.99    0.44
   2   7   4    0.41    0.50
   2   7   4    0.66    0.31
  -2   7  -4    0.55    0.21
  -2   7  -4    2.13    0.83
  -2   7  -4    0.95    0.65
  -2   7  -4    1.70    2.15
  -2   7  -4    0.70    0.73
   2   7   4    0.79    0.13
   2   7   4    0.61    0.32
   2   7   4    0.77    0.14
   3  -7   4   26.95    1.61
   3  -7   4   28.16    1.61
   3  -7   4   26.53    1.63
  -3  -7  -4   29.47    1.68
   3  -7   4   27.42    1.64
  -3  -7  -4   24.04    1.63
   3  -7   4   23.12    1.67
  -3  -7  -4   26.73    1.69
  -3  -7  -4   24.21    1.67
   3  -7   4   26.97    1.61
   3  -7   4   27.99    1.67
   3  -7   4   26.66    1.64
   3   7   4   26.87    1.62
  -3   7  -4   28.00    2.13
  -3   7  -4   24.27    4.13
  -3   7  -4   24.48    2.17
   3   7   4   24.44    1.61
   3   7   4   24.70    1.74
   3   7   4   27.98    1.89
   3   7   4   27.24    1.60
   3   7   4   26.43    1.74
  -3   7  -4   26.00    1.87
  -3   7  -4   26.67    1.97
   3   7   4   25.08    1.60
   4  -7   4   12.92    0.85
   4  -7   4   12.66    0.81
   4  -7   4   13.97    0.88
   4  -7   4   10.97    0.97
   4  -7   4   13.05    0.85
   4  -7   4   12.56    0.81
   4  -7   4   12.41    0.85
  -4  -7  -4   12.54    0.90
  -4  -7  -4   14.36    1.04
  -4  -7  -4   12.08    0.93
   4  -7   4   13.38    0.82
  -4   7  -4   16.11    3.31
   4   7   4   13.32    0.96
   4   7   4   13.10    0.84
  -4   7  -4   11.52    1.83
   4   7   4   14.11    0.97
  -4   7  -4   12.65    1.49
   4   7   4   12.52    0.82
  -4   7  -4   13.90    1.18
   4   7   4   12.51    0.81
   5  -7   4    4.79    0.41
   5  -7   4    5.35    0.38
  -5  -7  -4    4.25    0.48
   5  -7   4    5.12    0.42
   5  -7   4    4.99    0.38
  -5  -7  -4    4.95    0.47
   5  -7   4    4.99    0.37
   5  -7   4    4.98    0.40
  -5  -7  -4    6.26    0.57
   5   7   4    5.80    0.37
  -5   7  -4    5.58    3.07
  -5   7  -4    6.03    0.84
   5   7   4    5.77    0.38
   5   7   4    6.23    0.53
  -5   7  -4    4.44    0.79
  -5   7  -4    5.83    0.97
   5   7   4    5.93    0.41
  -5   7  -4    5.79    0.91
   5   7   4    6.10    0.49
   6  -7   4   13.62    0.91
  -6  -7  -4   15.70    1.01
   6  -7   4   14.74    0.89
   6  -7   4   13.54    0.91
   6  -7   4   14.24    0.89
   6  -7   4   13.95    0.91
   6  -7   4   14.45    0.89
   6   7   4   14.29    0.91
  -6   7  -4   15.87    1.16
  -6   7  -4   15.18    1.21
  -6   7  -4   13.26    1.26
   6   7   4   14.24    0.87
  -6   7  -4   14.87    1.22
   6   7   4   13.89    0.89
   7  -7   4   10.40    0.66
   7  -7   4   10.39    0.64
   7  -7   4    9.76    0.64
   7  -7   4   10.38    0.64
  -7  -7  -4    9.99    0.74
   7  -7   4    9.42    0.66
   7   7   4   10.35    0.66
  -7   7  -4   10.31    0.89
  -7   7  -4   11.89    0.85
  -7   7  -4   11.20    0.87
   7   7   4   10.31    0.64
   8  -7   4    0.30    0.07
   8  -7   4    0.33    0.05
   8   7   4    0.19    0.06
   8   7   4    0.25    0.07
  -8   7  -4    0.18    0.19
  -9   8   4    1.64    0.33
  -9   8   4    1.71    0.35
   9   8  -4    2.13    0.16
  -9   8   4    1.34    0.32
  -9   8   4    1.44    0.21
   8   8  -4    3.10    0.24
  -8   8   4    2.91    0.43
  -8   8   4    2.41    0.28
  -8   8   4    1.88    0.44
  -8   8   4    2.55    0.52
  -8   8   4    2.09    0.45
   7  -8  -4    2.58    0.21
  -7  -8   4    2.34    0.35
  -7   8   4    1.93    0.26
  -7   8   4    2.32    0.54
  -7   8   4    2.15    0.54
  -7   8   4    2.03    0.55
  -7   8   4    2.37    0.45
  -7   8   4    2.31    0.40
  -6  -8   4    9.78    0.76
  -6  -8   4   10.71    0.70
  -6  -8   4   11.07    0.76
   6  -8  -4   11.44    0.70
  -6   8   4    9.55    1.09
  -6   8   4   10.41    0.91
  -6   8   4   10.29    1.14
  -6   8   4    9.32    1.10
  -6   8   4   10.31    0.87
   5  -8  -4    9.57    0.56
  -5  -8   4    9.05    0.68
  -5   8   4    7.42    1.12
  -5   8   4    7.65    1.01
  -5   8   4    7.57    1.21
  -5   8   4    6.98    1.24
  -5   8   4    8.87    1.18
   5   8  -4    7.88    0.54
   4  -8  -4    4.87    0.36
  -4  -8   4    5.24    0.38
  -4  -8   4    4.86    0.44
  -4  -8   4    4.47    0.51
  -4   8   4    4.81    0.70
  -4   8   4    4.17    0.73
   4   8  -4   14.47    5.02
  -4   8   4    4.48    0.71
   4   8  -4    5.86    0.44
  -4   8   4    5.71    0.37
  -4   8   4    4.75    0.71
  -3  -8   4    2.37    0.22
  -3  -8   4    2.06    0.23
  -3  -8   4    2.42    0.33
  -3  -8   4    2.22    0.18
   3  -8  -4    2.18    0.23
  -3  -8   4    1.57    0.31
  -3  -8   4    2.32    0.31
  -3   8   4    2.19    0.50
  -3   8   4    2.27    0.23
   3   8  -4    3.39    0.71
  -3   8   4    1.75    0.52
   3   8  -4    1.96    0.30
  -3   8   4    1.87    0.19
   3   8  -4    3.21    0.56
   3   8  -4    1.83    2.89
  -3   8   4    2.04    0.47
  -3   8   4    1.13    0.51
  -2  -8   4   48.38    2.66
  -2  -8   4   41.79    2.65
  -2  -8   4   46.86    2.70
  -2  -8   4   43.31    2.66
   2  -8  -4   46.19    2.67
  -2   8   4   40.18    2.85
  -2   8   4   40.96    2.81
   2   8  -4   48.00    3.10
   2   8  -4   39.79    2.69
   2   8  -4   47.79    2.92
  -2   8   4   46.78    2.65
  -2   8   4   39.41    2.92
  -1  -8   4   30.62    1.69
  -1  -8   4   26.49    1.69
  -1  -8   4   29.34    1.72
  -1  -8   4   24.72    1.76
  -1  -8   4   26.51    1.69
   1   8  -4   29.92    2.00
  -1   8   4   26.52    1.85
  -1   8   4   29.97    1.68
   1   8  -4   31.38    2.22
  -1   8   4   26.72    2.00
  -1   8   4   26.16    1.89
   1   8  -4   24.66    1.72
   0  -8   4    0.42    0.12
   0  -8   4    0.50    0.14
   0  -8  -4    0.11    0.14
   0  -8   4    0.61    0.16
   0  -8   4    0.30    0.10
   0  -8   4    0.41    0.25
   0  -8  -4    0.65    0.16
   0  -8  -4    0.33    0.17
   0  -8   4    0.40    0.20
   0  -8   4    0.46    0.10
   0   8   4    0.37    0.11
   0   8  -4    0.28    0.17
   0   8   4    0.37    0.36
   0   8  -4    0.67    0.70
   0   8  -4    0.19    0.38
   0   8   4    0.04    0.44
   0   8   4    0.17    0.36
   0   8  -4    0.34    0.33
   0   8  -4    0.21    0.64
   0   8   4    0.31    0.50
   0   8   4    0.35    0.11
   0   8  -4    1.01    0.56
   0   8  -4    0.44    0.51
   0   8  -4    0.06    4.09
   1  -8   4   12.48    0.86
   1  -8   4   12.55    0.84
   1  -8   4   12.03    0.83
  -1  -8  -4   14.16    0.85
   1  -8   4   12.90    0.88
  -1  -8  -4   13.44    0.96
   1  -8   4   12.43    0.84
   1  -8   4   13.39    0.90
  -1   8  -4   13.81    1.09
  -1   8  -4   13.60    1.47
   1   8   4   13.95    0.86
   1   8   4   13.86    1.06
   1   8   4   13.81    0.82
   1   8   4   14.82    0.85
  -1   8  -4   14.73    1.31
   1   8   4   13.93    1.23
  -1   8  -4   17.09    3.15
   1   8   4   13.92    1.06
  -1   8  -4   14.78    1.53
  -1   8  -4   11.73    1.16
   2  -8   4   12.39    0.80
   2  -8   4   11.76    0.83
   2  -8   4   11.53    0.83
   2  -8   4   12.53    0.80
  -2  -8  -4   13.19    0.88
  -2  -8  -4   13.92    0.87
   2  -8   4   12.32    0.80
   2  -8   4   12.52    0.85
  -2  -8  -4   12.54    0.82
   2   8   4   12.40    0.99
  -2   8  -4   13.10    1.45
  -2   8  -4   14.06    1.32
  -2   8  -4   12.52    1.08
   2   8   4   13.38    1.18
  -2   8  -4   14.17    1.49
   2   8   4   13.28    0.80
   2   8   4   12.78    0.81
   2   8   4   13.29    0.84
   2   8   4   12.50    0.98
  -2   8  -4   13.81    2.94
   2   8   4   13.81    0.81
  -2   8  -4   10.45    1.14
   3  -8   4    3.02    0.31
   3  -8   4    3.51    0.27
   3  -8   4    2.99    0.31
  -3  -8  -4    3.57    0.44
   3  -8   4    3.08    0.26
   3  -8   4    3.03    0.41
   3  -8   4    3.10    0.32
  -3  -8  -4    2.81    0.40
  -3  -8  -4    2.72    0.31
   3   8   4    3.43    0.32
   3   8   4    3.80    0.63
  -3   8  -4    4.25    0.70
  -3   8  -4    4.48    1.17
  -3   8  -4    3.45    0.84
   3   8   4    3.64    0.31
  -3   8  -4    2.55    0.59
  -3   8  -4    5.15    2.66
  -3   8  -4    3.49    0.67
   3   8   4    3.14    0.70
  -3   8  -4    2.55    0.45
   3   8   4    3.09    0.61
   4  -8   4    6.81    0.51
   4  -8   4    6.93    0.51
  -4  -8  -4    6.61    0.56
  -4  -8  -4    6.22    0.59
   4  -8   4    6.84    0.49
  -4  -8  -4    8.09    0.63
   4  -8   4    7.74    0.49
   4  -8   4    7.13    0.47
   4  -8   4    7.44    0.48
   4   8   4    6.92    0.46
   4   8   4    7.03    0.58
   4   8   4    7.08    0.46
   4   8   4    7.29    0.61
   4   8   4    6.93    0.48
  -4   8  -4    7.34    1.06
  -4   8  -4    6.69    0.83
  -4   8  -4    7.31    1.01
  -4   8  -4    7.03    1.14
  -4   8  -4    5.76    0.84
   5  -8   4    9.91    0.63
   5  -8   4    9.61    0.64
   5  -8   4    9.89    0.62
   5  -8   4   10.16    0.62
   5  -8   4    9.40    0.66
   5  -8   4    9.38    0.65
  -5  -8  -4   10.43    0.75
  -5   8  -4   10.47    1.05
  -5   8  -4   10.51    0.90
  -5   8  -4    9.13    1.07
   5   8   4    9.89    0.62
   5   8   4    9.83    0.63
  -5   8  -4    8.85    0.90
  -5   8  -4   10.88    1.03
   6  -8   4    0.76    0.09
  -6  -8  -4    0.73    0.17
   6  -8   4    0.77    0.11
   6  -8   4    0.68    0.10
   6  -8   4    0.82    0.14
  -6  -8  -4    0.58    0.21
   6  -8   4    0.88    0.15
  -6   8  -4    0.82    0.38
  -6   8  -4    0.34    0.31
   6   8   4    0.62    0.08
   6   8   4    0.63    0.13
   6   8   4    0.60    0.12
  -6   8  -4    0.95    0.43
  -6   8  -4    0.43    0.30
   7  -8   4    0.21    0.05
   7  -8   4    0.20    0.07
  -7  -8  -4    0.07    0.09
   7  -8   4    0.17    0.06
  -7   8  -4    0.35    0.23
  -7   8  -4    0.17    0.20
   7   8   4    0.22    0.06
   7   8   4    0.19    0.08
  -8   9   4    6.80    0.65
  -8   9   4    6.36    0.55
   8   9  -4    7.34    0.42
  -8   9   4    6.57    0.66
  -7   9   4    5.13    0.72
  -7   9   4    4.59    0.71
  -7   9   4    4.32    0.65
  -7   9   4    4.96    0.49
  -6  -9   4    3.88    0.36
  -6  -9   4    3.55    0.30
  -6   9   4    4.40    0.57
  -6   9   4    3.85    0.47
  -6   9   4    3.09    0.54
  -6   9   4    2.64    0.68
  -6   9   4    3.22    0.63
  -5  -9   4    3.37    0.30
   5  -9  -4    3.56    0.28
  -5  -9   4    2.89    0.40
  -5  -9   4    3.56    0.36
  -5   9   4    3.07    0.55
   5   9  -4    3.21    0.27
  -5   9   4    3.50    0.61
  -5   9   4    3.56    0.49
  -5   9   4    3.41    0.54
  -5   9   4    3.51    0.62
  -4  -9   4   20.91    1.28
  -4  -9   4   19.85    1.36
   4   9  -4   21.20    1.27
  -4   9   4   20.44    1.62
  -4   9   4   21.94    1.47
  -4   9   4   21.74    1.49
  -4   9   4   19.53    1.60
  -3  -9   4   12.58    0.84
  -3  -9   4   13.55    0.79
   3  -9  -4   12.70    0.80
  -3   9   4   11.06    1.01
  -3   9   4   11.52    1.03
  -3   9   4   11.81    1.18
  -2  -9   4    1.02    0.14
   2  -9  -4    1.05    0.16
  -2  -9   4    0.62    0.24
  -2  -9   4    1.03    0.19
   2  -9  -4    1.05    0.15
   2   9  -4    0.53    0.32
  -2   9   4    1.26    0.19
  -2   9   4    0.78    0.60
  -2   9   4    0.69    0.47
   2   9  -4    1.41    0.65
   2   9  -4    0.54    3.73
  -2   9   4    0.28    0.33
   2   9  -4    0.61    0.49
   1  -9  -4    7.03    0.49
   1  -9  -4    7.18    0.45
  -1  -9   4    7.05    0.45
  -1  -9   4    6.56    0.44
  -1  -9   4    6.08    0.50
   1   9  -4    6.68    1.34
   1   9  -4    5.09    0.75
  -1   9   4    5.68    0.90
   1   9  -4    7.00    0.96
  -1   9   4    7.39    0.49
  -1   9   4    5.63    0.78
  -1   9   4    6.42    0.47
  -1   9   4    6.57    0.81
   1   9  -4    7.56    4.03
   0  -9   4    3.17    0.24
   0  -9   4    2.62    0.22
   0  -9   4    2.41    0.25
   0  -9   4    2.25    0.34
   0  -9   4    2.82    0.30
   0   9   4    2.32    0.61
   0   9   4    2.55    0.55
   0   9  -4    2.00    0.49
   0   9  -4    2.77    0.61
   0   9   4    2.61    0.26
   0   9  -4    3.69    0.99
   0   9  -4    7.14    3.17
   0   9   4    2.60    0.91
  -1  -9  -4    3.76    0.36
   1  -9   4    3.39    0.27
  -1  -9  -4    3.85    0.29
   1  -9   4    2.77    0.38
   1  -9   4    3.15    0.33
   1  -9   4    2.79    0.29
  -1   9  -4    2.61    0.53
  -1   9  -4    3.56    0.80
  -1   9  -4    3.23    0.47
   1   9   4    3.81    0.28
   1   9   4    3.87    0.28
  -1   9  -4    3.85    0.67
   1   9   4    3.81    0.55
   1   9   4    3.18    0.55
  -1   9  -4    2.84    0.34
  -2  -9  -4    6.76    0.52
   2  -9   4    6.74    0.52
   2  -9   4    7.06    0.54
   2  -9   4    7.29    0.52
  -2  -9  -4    7.40    0.59
   2  -9   4    7.66    0.49
   2  -9   4    8.02    0.52
  -2  -9  -4    8.13    0.56
   2  -9   4    6.75    0.49
   2   9   4    7.05    0.84
  -2   9  -4    9.20    1.06
   2   9   4    8.03    0.49
   2   9   4    7.56    0.51
  -2   9  -4    8.82    1.18
   2   9   4    8.00    0.67
   2   9   4    7.17    0.50
  -2   9  -4    7.57    0.77
   2   9   4    7.81    0.69
   3  -9   4    7.37    0.55
  -3  -9  -4    7.33    0.65
  -3  -9  -4    8.05    0.59
   3  -9   4    8.92    0.53
   3  -9   4    8.43    0.55
   3  -9   4    8.68    0.53
   3  -9   4    7.82    0.57
   3  -9   4    7.83    0.52
  -3   9  -4    7.43    0.55
   3   9   4    8.19    0.64
   3   9   4    7.99    0.53
  -3   9  -4    8.89    1.12
   3   9   4    8.66    0.67
  -3   9  -4    8.69    0.81
   3   9   4    8.97    0.53
  -3   9  -4    9.42    1.07
  -3   9  -4    6.64    0.84
   3   9   4    7.96    0.55
   4  -9   4    0.75    0.13
   4  -9   4    0.60    0.14
  -4  -9  -4    0.47    0.14
   4  -9   4    0.74    0.14
   4  -9   4    0.81    0.13
  -4  -9  -4    0.79    0.18
  -4  -9  -4    0.67    0.21
   4  -9   4    0.64    0.10
   4  -9   4    0.62    0.10
  -4  -9  -4    0.87    0.23
  -4   9  -4    0.44    0.08
   4   9   4    0.50    0.13
  -4   9  -4    0.42    0.36
  -4   9  -4    0.60    0.49
  -4   9  -4    0.31    0.43
   4   9   4    0.50    0.12
   4   9   4    0.62    0.18
  -4   9  -4    0.41    0.44
   4   9   4    0.72    0.22
   4   9   4    0.62    0.09
  -5  -9  -4    0.03    0.14
   5  -9   4    0.02    0.08
   5  -9   4    0.10    0.06
  -5  -9  -4    0.21    0.19
   5  -9   4   -0.01    0.07
   5  -9   4    0.06    0.06
  -5  -9  -4    0.05    0.09
   5   9   4    0.16    0.09
  -5   9  -4    0.11    0.36
  -5   9  -4    0.21    0.32
  -5   9  -4    0.01    0.28
   5   9   4    0.13    0.06
   6  -9   4    1.03    0.12
  -6   9  -4    1.01    0.25
   6   9   4    1.20    0.13
   7  10  -4    0.76    0.10
  -7  10   4    0.79    0.25
  -7  10   4    0.35    0.32
   7  10  -4    0.68    0.07
  -7  10   4    0.63    0.29
  -6  10   4    6.63    0.72
  -6  10   4    5.68    0.79
  -6  10   4    7.35    0.61
  -6  10   4    6.20    0.51
   6  10  -4    7.69    0.45
   6  10  -4    6.83    0.43
  -5 -10   4    4.05    0.31
   5  10  -4    4.11    0.27
  -5  10   4    4.29    0.52
  -5  10   4    4.07    0.45
  -4 -10   4    2.34    0.26
   4 -10  -4    1.88    0.21
  -4 -10   4    2.03    0.29
  -4  10   4    1.52    0.47
  -4  10   4    2.27    0.55
  -4  10   4    2.30    0.17
  -4  10   4    1.33    0.34
   4  10  -4    2.17    0.18
  -4  10   4    1.77    0.35
  -3 -10   4    3.48    0.30
  -3 -10   4    4.44    0.33
   3 -10  -4    4.41    0.29
   3 -10  -4    4.05    0.32
  -3  10   4    3.51    0.57
  -3  10   4    4.03    0.31
  -3  10   4    3.57    0.55
   3  10  -4    4.02    0.29
  -3  10   4    3.56    0.63
  -3  10   4    3.71    0.55
   2 -10  -4   12.16    0.74
   2 -10  -4   11.50    0.77
  -2 -10   4   11.56    0.74
  -2 -10   4   13.08    0.77
   2  10  -4   11.67    0.74
  -2  10   4   10.75    0.91
  -2  10   4   11.08    1.14
  -2  10   4   12.33    1.09
   2  10  -4   11.26    0.88
  -2  10   4   11.88    0.73
  -2  10   4   11.87    0.94
  -1 -10   4    2.13    0.27
  -1 -10   4    2.14    0.21
   1 -10  -4    2.17    0.20
   1 -10  -4    2.13    0.26
  -1 -10   4    2.48    0.24
  -1  10   4    1.61    0.46
  -1  10   4    1.91    0.36
  -1  10   4    1.99    0.19
   1  10  -4    1.68    0.45
   1  10  -4    2.53    0.24
  -1  10   4    2.12    0.21
   1  10  -4    2.00    0.22
   1  10  -4    3.06    0.54
  -1  10   4    1.77    0.70
   0 -10   4   15.81    1.07
   0 -10  -4   16.72    1.04
   0 -10  -4   18.07    1.07
   0 -10  -4   16.37    1.07
   0 -10   4   16.35    1.03
   0 -10   4   17.36    1.05
   0  10   4   15.98    1.29
   0  10  -4   17.42    1.05
   0  10   4   16.31    1.17
   0  10   4   16.72    1.02
   0  10   4   15.94    1.17
   1 -10   4   11.27    0.73
  -1 -10  -4   11.66    0.77
  -1 -10  -4   10.47    0.74
   1 -10   4   10.84    0.76
   1 -10   4   11.92    0.75
  -1 -10  -4   11.12    0.79
   1  10   4   11.72    0.86
   1  10   4   11.44    0.72
  -1  10  -4   12.89    0.75
   1  10   4   11.50    0.86
  -1  10  -4   12.21    0.90
   1  10   4   12.62    0.73
   1  10   4   12.29    1.01
  -1  10  -4   13.84    1.09
  -1  10  -4   10.23    0.96
  -1  10  -4   10.94    0.73
   2 -10   4    3.52    0.27
  -2 -10  -4    3.64    0.37
  -2 -10  -4    3.10    0.36
  -2 -10  -4    2.83    0.28
   2 -10   4    3.05    0.31
   2 -10   4    3.42    0.25
  -2 -10  -4    3.41    0.32
   2  10   4    4.04    0.61
  -2  10  -4    3.51    0.66
  -2  10  -4    3.22    0.25
   2  10   4    3.54    0.25
   2  10   4    3.24    0.38
  -2  10  -4    3.68    0.23
  -2  10  -4    3.02    0.51
  -2  10  -4    3.65    0.50
   2  10   4    3.50    0.25
   2  10   4    3.75    0.43
  -3 -10  -4    0.70    0.23
  -3 -10  -4    0.83    0.20
  -3 -10  -4    0.76    0.15
   3 -10   4    1.04    0.13
  -3 -10  -4    0.70    0.13
   3 -10   4    0.98    0.15
  -3  10  -4    1.27    0.36
   3  10   4    0.94    0.13
  -3  10  -4    0.97    0.12
   3  10   4    0.70    0.19
   3  10   4    1.05    0.12
  -3  10  -4    1.29    0.39
  -3  10  -4    1.14    0.49
   3  10   4    0.87    0.19
   4 -10   4    3.57    0.25
  -4 -10  -4    2.73    0.30
   4 -10   4    3.30    0.24
   4  10   4    3.31    0.22
  -4  10  -4    4.38    0.70
  -4  10  -4    2.60    0.42
  -4  10  -4    3.52    0.41
   5 -10   4    1.66    0.14
   5  10   4    1.64    0.15
  -5  11   4    2.20    0.31
   5  11  -4    2.54    0.17
  -5  11   4    1.92    0.33
  -4 -11   4    5.93    0.40
  -4  11   4    6.07    0.49
  -4  11   4    6.01    0.65
  -4  11   4    6.99    0.57
   4  11  -4    6.39    0.39
  -4  11   4    5.56    0.63
  -3  11   4    1.89    0.32
  -3  11   4    2.01    0.41
   3  11  -4    2.39    0.17
  -3  11   4    2.00    0.30
  -3  11   4    1.54    0.38
   3  11  -4    2.46    0.20
  -3  11   4    2.36    0.17
  -2 -11   4    0.39    0.10
   2 -11  -4    0.37    0.10
  -2  11   4    0.22    0.22
  -2  11   4    0.48    0.37
  -2  11   4    0.16    0.25
   2  11  -4    0.36    0.06
   2  11  -4    0.31    0.08
   2  11  -4    0.36    0.07
  -2  11   4    0.35    0.08
  -1 -11   4    9.60    0.62
  -1  11   4    9.80    0.72
  -1  11   4    9.77    0.73
   1  11  -4    9.38    0.84
  -1  11   4   10.05    0.87
  -1  11   4    9.88    0.60
   1  11  -4    9.72    0.61
  -1  11   4    9.33    0.59
   0 -11   4    6.92    0.43
   0 -11  -4    6.56    0.48
   0 -11   4    5.57    0.41
   0  11   4    6.82    0.41
   0  11  -4    6.32    0.42
   0  11  -4    5.78    0.57
   0  11   4    6.82    0.42
   0  11   4    6.24    0.53
   0  11   4    6.43    0.55
   0  11   4    6.03    0.65
  -1 -11  -4    0.11    0.10
  -1 -11  -4   -0.09    0.19
  -1 -11  -4    0.09    0.08
   1 -11   4   -0.01    0.08
   1 -11   4    0.04    0.07
   1  11   4   -0.03    0.21
  -1  11  -4    0.00    0.06
   1  11   4    0.06    0.07
   1  11   4   -0.02    0.22
   1  11   4    0.13    0.18
  -1  11  -4   -0.02    0.25
   1  11   4    0.01    0.06
   2 -11   4    2.66    0.22
  -2  11  -4    2.57    0.41
  -2  11  -4    3.28    0.21
   2  11   4    3.02    0.21
   2  11   4    3.04    0.30
   2  11   4    3.16    0.21
   2  11   4    3.60    0.31
   3 -11   4    5.41    0.33
  -3  11  -4    4.41    0.44
   3  11   4    5.13    0.32
 -12   0   5    6.17    0.54
  12   0  -5    7.46    0.43
  12   0  -5    7.17    0.43
 -12   0   5    5.73    0.58
 -11   0   5    0.27    0.17
  11   0  -5    0.67    0.10
  11   0  -5    0.57    0.09
  11   0  -5    0.54    0.10
 -11   0   5    1.30    0.37
 -11   0   5    0.52    0.22
 -11   0   5    0.55    0.31
 -11   0   5    0.56    0.14
 -11   0   5    0.92    0.32
 -10   0   5   12.16    0.78
 -10   0   5   12.94    1.02
 -10   0   5   10.66    0.81
  10   0  -5   12.77    0.76
 -10   0   5   11.71    0.81
 -10   0   5   11.29    0.90
  10   0  -5   12.78    0.77
  10   0  -5   12.64    0.77
  -9   0   5    3.77    0.42
  -9   0   5    4.64    0.42
  -9   0   5    4.67    1.86
  -9   0   5    4.53    0.37
   9   0  -5    4.63    0.34
   9   0  -5    4.22    0.39
   9   0  -5    4.55    0.35
  -9   0   5    4.59    0.54
   9   0  -5    4.77    0.35
   8   0  -5   14.36    0.98
   8   0  -5   14.11    0.90
  -8   0   5   13.35    0.86
   8   0  -5   13.22    0.85
  -8   0   5   14.24    2.14
   8   0  -5   12.67    0.86
  -8   0   5   13.00    0.97
  -7   0   5   56.42    3.58
  -7   0   5   60.36    3.57
  -7   0   5   63.08    3.59
  -7   0   5   59.62    3.61
   7   0  -5   52.11    3.56
  -7   0   5   59.66    3.59
   7   0  -5   64.95    3.60
  -6   0   5    0.29    0.14
   6   0  -5    0.30    0.16
   6   0  -5    0.63    0.13
  -6   0   5    0.41    0.16
  -6   0   5    0.77    0.93
   6   0  -5    0.44    0.10
  -6   0   5    0.49    0.09
  -5   0   5   22.80    1.43
  -4   0   5  126.55    7.74
  -4   0   5  104.37    6.79
  -3   0   5   45.52    3.82
   3   0  -5   51.09    2.94
   3   0  -5   49.34    2.95
   2   0  -5   58.86    3.54
   1   0  -5   26.21    1.65
  -1   0   5   28.60    1.65
   0   0  -5    0.14    0.06
   0   0   5    0.20    0.08
   0   0   5    0.26    0.10
   0   0  -5    0.10    0.17
   0   0  -5    0.19    0.06
  -1   0  -5   28.56    1.75
   1   0   5   30.27    1.76
   1   0   5   28.44    1.75
   2   0   5   49.63    3.26
   2   0   5   59.06    3.27
   2   0   5   60.97    3.27
  -2   0  -5   61.65    6.44
   2   0   5   49.21    3.26
  -2   0  -5   52.17    3.26
  -3   0  -5   19.55    4.23
   3   0   5   19.73    1.27
  -3   0  -5   21.40    1.28
   3   0   5   22.62    1.28
  -3   0  -5   19.67    1.37
   3   0   5   21.81    1.28
   3   0   5   19.56    1.26
   4   0   5   33.86    2.01
   4   0   5   32.00    2.00
   4   0   5   29.86    2.00
  -4   0  -5   36.35    2.03
  -4   0  -5   33.73    2.14
   4   0   5   34.51    2.03
   5   0   5    0.60    0.13
  -5   0  -5    0.40    0.23
   5   0   5    0.62    0.18
   5   0   5    0.75    0.15
   5   0   5    0.84    0.12
  -5   0  -5    0.73    0.33
  -5   0  -5    0.21    5.24
   5   0   5    0.85    0.11
   5   0   5    0.65    0.09
  -5   0  -5    0.38    0.45
   5   0   5    0.86    0.21
   6   0   5   19.68    1.17
   6   0   5   18.96    1.14
   6   0   5   19.03    1.17
  -6   0  -5   18.62    1.38
   6   0   5   16.97    1.22
  -7   0  -5    7.41    0.74
   7   0   5    7.45    0.50
   7   0   5    7.05    0.50
   7   0   5    7.65    0.64
   7   0   5    7.04    0.54
   8   0   5    9.04    0.65
   8   0   5    9.21    0.59
  -8   0  -5    8.81    0.76
   8   0   5    9.01    0.58
  -9   0  -5    1.55    0.30
   9   0   5    1.22    0.21
 -12  -1   5    1.94    0.28
  12  -1  -5    1.37    0.14
  12  -1  -5    1.30    0.12
 -12   1   5    1.79    0.29
 -12   1   5    1.24    0.25
  12   1  -5    1.46    0.14
  12   1  -5    1.47    0.12
 -12   1   5    1.21    0.22
  11  -1  -5    1.28    0.14
 -11  -1   5    1.17    0.16
  11  -1  -5    1.29    0.15
 -11  -1   5    1.08    0.15
 -11  -1   5    1.64    0.30
 -11  -1   5    1.45    0.33
  11  -1  -5    1.07    0.13
  11   1  -5    1.50    0.15
  11   1  -5    1.44    0.15
 -11   1   5    1.07    0.17
 -11   1   5    1.41    0.19
 -11   1   5    1.03    0.25
  11   1  -5    1.39    0.14
 -11   1   5    1.05    0.34
 -11   1   5    1.78    0.40
 -11   1   5    1.38    0.36
 -10  -1   5    4.35    0.46
 -10  -1   5    4.38    0.51
 -10  -1   5    4.72    0.39
  10  -1  -5    5.67    0.37
  10  -1  -5    5.23    0.38
  10  -1  -5    5.41    0.37
 -10  -1   5    1.32    2.46
 -10  -1   5    5.00    0.42
 -10   1   5    5.65    0.40
 -10   1   5    5.46    0.72
 -10   1   5    5.66    0.45
  10   1  -5    5.87    0.38
  10   1  -5    5.44    0.38
 -10   1   5    4.98    0.45
  10   1  -5    5.68    0.37
 -10   1   5    5.13    0.56
  -9  -1   5    5.61    0.43
  -9  -1   5    5.71    0.53
  -9  -1   5    5.15    0.44
   9  -1  -5    5.51    0.36
   9  -1  -5    5.59    0.41
  -9  -1   5    4.09    1.98
   9  -1  -5    5.67    0.36
  -9  -1   5    5.41    0.39
  -9  -1   5    4.03    0.46
  -9   1   5    4.83    0.40
   9   1  -5    4.56    0.37
  -9   1   5    4.13    0.44
   9   1  -5    4.07    0.42
   9   1  -5    5.63    0.76
   9   1  -5    4.50    0.42
  -9   1   5    4.97    0.45
   9   1  -5    4.46    0.37
  -9   1   5    4.55    0.74
  -9   1   5    4.69    0.57
   9   1  -5    4.40    0.36
  -8  -1   5    2.04    0.24
  -8  -1   5    1.47    1.64
   8  -1  -5    1.64    0.29
  -8  -1   5    1.80    0.26
  -8  -1   5    1.17    0.28
  -8  -1   5    1.33    0.26
   8   1  -5    1.29    0.21
  -8   1   5    1.47    0.34
   8   1  -5    1.25    0.28
  -8   1   5    1.05    0.19
  -8   1   5    1.33    1.36
  -8   1   5    1.65    0.22
  -8   1   5    1.45    0.19
   8   1  -5    1.44    0.26
  -8   1   5    1.86    0.36
   8   1  -5    0.94    0.21
   8   1  -5    1.09    0.24
  -8   1   5    1.17    0.21
  -7  -1   5   10.86    0.68
  -7  -1   5   10.09    0.70
   7  -1  -5    9.61    0.73
  -7  -1   5   11.07    0.71
  -7  -1   5   10.03    0.70
  -7  -1   5   10.10    0.75
   7   1  -5   10.99    0.72
   7   1  -5    9.50    0.67
  -7   1   5    7.57    3.26
   7   1  -5   10.62    0.76
  -7   1   5   10.06    0.69
  -7   1   5   10.29    0.75
  -7   1   5   11.56    0.72
  -7   1   5    9.97    1.55
  -7   1   5   11.18    0.68
  -7   1   5   11.01    0.72
  -6  -1   5   34.57    2.21
  -6  -1   5   34.41    2.16
  -6  -1   5   34.31    2.17
   6   1  -5   37.58    2.19
  -6   1   5   36.41    2.16
  -6   1   5   35.58    2.20
  -6   1   5   38.48    2.19
   6   1  -5   31.62    2.24
  -6   1   5   39.31    2.19
   5   1  -5   16.04    1.02
   5   1  -5   17.45    1.02
  -5   1   5   12.20    2.11
   5   1  -5   16.26    1.03
  -4  -1   5    3.04    0.24
  -4  -1   5    3.02    0.21
  -4  -1   5    2.28    3.35
   4   1  -5    3.17    0.25
  -4   1   5    2.40    0.87
  -4   1   5    2.43    0.28
   4   1  -5    2.97    0.24
   4   1  -5    2.94    0.25
  -3  -1   5   10.21    0.75
  -3  -1   5   11.88    0.71
  -3   1   5   11.69    0.74
  -3   1   5   12.20    1.35
   3   1  -5   11.76    0.73
   3   1  -5   12.05    0.72
  -2  -1   5   81.25    5.02
  -2  -1   5   83.80    5.02
  -2  -1   5   77.58    5.01
  -2   1   5   94.04    5.01
   1  -1  -5   29.87    1.97
  -1  -1   5   35.24    1.99
  -1  -1   5   34.17    1.98
  -1  -1   5   33.31    1.97
   1   1  -5   31.57    1.98
   1   1  -5   32.93    1.97
   0  -1  -5   94.92    5.37
   0  -1   5   90.40    5.35
   0  -1   5   91.27    5.34
   0   1  -5   81.79    5.33
   0   1  -5   89.62    6.71
   1  -1   5  102.97    6.38
   1  -1   5  103.59    6.38
  -1  -1  -5   98.06    6.42
   1   1   5  111.27    6.38
   1   1   5  115.67    6.37
  -1   1  -5  113.64    8.24
   2  -1   5  129.80    8.03
   2  -1   5  133.39    8.03
   2  -1   5  141.21    8.03
   3  -1   5    1.11    0.13
  -3  -1  -5    1.16    0.17
  -3  -1  -5    1.27    0.26
   3  -1   5    1.12    0.15
   3  -1   5    1.34    0.19
   3  -1   5    1.13    0.15
   3  -1   5    1.41    0.22
   3  -1   5    1.33    0.16
  -3   1  -5    1.46    0.31
  -3   1  -5    0.88    0.43
   3   1   5    1.26    0.18
  -3   1  -5    3.04    3.24
   3   1   5    1.23    0.17
  -3   1  -5    1.10    0.16
   3   1   5    1.30    0.17
   4  -1   5   20.00    1.24
   4  -1   5   19.06    1.22
   4  -1   5   19.87    1.23
   4  -1   5   18.78    1.22
   4  -1   5   21.78    1.24
  -4  -1  -5   21.52    1.25
   4   1   5   19.39    1.38
   4   1   5   20.36    1.24
   4   1   5   19.96    1.23
  -4   1  -5   21.53    4.67
   4   1   5   20.83    1.24
  -4   1  -5   21.18    1.41
   4   1   5   18.41    1.27
   5  -1   5   30.05    1.80
   5  -1   5   25.96    1.86
   5  -1   5   30.37    1.88
   5  -1   5   30.91    1.83
   5  -1   5   32.08    1.88
   5  -1   5   30.46    1.81
  -5  -1  -5   30.73    1.95
   5  -1   5   28.88    1.79
  -5   1  -5   30.88    1.98
  -5   1  -5   28.19    9.99
   5   1   5   28.16    1.78
   5   1   5   31.44    1.82
   5   1   5   28.96    1.86
   5   1   5   27.94    1.85
   6  -1   5    4.36    0.31
   6  -1   5    4.52    0.36
   6  -1   5    3.55    0.42
   6  -1   5    4.28    0.33
   6  -1   5    4.26    0.31
  -6  -1  -5    4.90    0.36
   6  -1   5    3.99    0.36
   6  -1   5    4.17    0.35
   6   1   5    4.04    0.42
   6   1   5    4.26    0.35
   6   1   5    3.94    0.28
   7  -1   5    8.86    0.63
  -7  -1  -5    9.74    0.83
   7  -1   5    9.23    0.62
   7  -1   5    8.84    0.60
   7  -1   5    8.73    0.61
   7   1   5    9.50    0.62
   7   1   5    8.55    0.64
  -7   1  -5    9.77    0.59
  -7   1  -5    9.23    0.83
   8  -1   5    2.05    0.21
   8  -1   5    2.05    0.28
   8  -1   5    1.77    0.18
   8  -1   5    1.87    0.21
   8   1   5    2.40    0.21
   8   1   5    2.00    0.32
  -8   1  -5    2.79    0.41
   8   1   5    1.81    0.20
   8   1   5    2.19    0.19
  -9  -1  -5    1.96    0.30
  -9  -1  -5    2.36    0.39
   9  -1   5    1.89    0.16
   9   1   5    1.81    0.16
   9   1   5    1.80    0.24
  -9   1  -5    2.01    0.37
 -10   1  -5    4.50    0.38
  12  -2  -5    0.20    0.05
 -12  -2   5    0.30    0.25
  12  -2  -5    0.21    0.05
 -12   2   5    0.11    0.08
  12   2  -5    0.21    0.05
 -12   2   5    0.58    0.26
 -12   2   5    0.04    0.09
 -12   2   5    0.21    0.23
 -11  -2   5   15.81    1.01
  11  -2  -5   14.61    0.88
  11  -2  -5   15.13    0.88
  11   2  -5   13.33    0.89
  11   2  -5   14.49    0.88
  11   2  -5   14.69    0.87
 -11   2   5   13.04    0.92
 -11   2   5   14.37    1.29
 -11   2   5   13.31    1.05
  10  -2  -5   10.88    0.64
 -10  -2   5    8.75    0.68
 -10  -2   5    5.21    4.42
  10  -2  -5   10.34    0.64
 -10  -2   5    9.94    0.66
  10  -2  -5    8.86    0.67
 -10  -2   5    9.91    0.67
 -10   2   5   11.43    0.66
 -10   2   5   10.76    0.93
 -10   2   5   10.88    0.71
 -10   2   5   10.20    0.82
  10   2  -5   10.64    0.69
 -10   2   5    9.48    0.71
  10   2  -5    9.70    0.75
  -9  -2   5    3.55    0.41
  -9  -2   5    2.62    0.33
  -9  -2   5    3.30    0.31
  -9  -2   5    3.12    0.32
   9  -2  -5    2.85    0.29
   9  -2  -5    2.97    0.26
   9  -2  -5    3.36    0.26
  -9  -2   5    2.23    2.17
   9   2  -5    3.38    0.28
   9   2  -5    3.20    0.36
   9   2  -5    3.34    0.28
  -9   2   5    3.63    0.32
  -9   2   5    3.10    0.38
  -9   2   5    3.61    0.55
   9   2  -5    3.45    0.38
  -9   2   5    3.69    0.54
  -9   2   5    3.69    0.39
   9   2  -5    3.33    0.27
   9   2  -5    3.13    0.37
  -8  -2   5    4.53    0.36
  -8  -2   5    4.89    2.04
  -8  -2   5    3.53    0.48
  -8  -2   5    4.55    0.37
   8  -2  -5    4.24    0.31
   8  -2  -5    4.53    0.37
  -8  -2   5    4.50    0.35
  -8  -2   5    3.87    0.38
   8   2  -5    3.75    0.34
  -8   2   5    3.63    0.56
  -8   2   5    3.98    0.40
  -8   2   5    3.86    0.35
  -8   2   5    3.73    0.41
   8   2  -5    4.06    0.41
   8   2  -5    4.30    0.50
  -8   2   5    3.68    0.56
  -8   2   5    3.25    0.38
   8   2  -5    3.78    0.40
   8   2  -5    3.75    0.34
  -7  -2   5   38.92    2.38
  -7  -2   5   38.45    2.39
  -7  -2   5   35.95    2.39
  -7  -2   5   39.30    2.39
   7   2  -5   39.41    2.43
  -7   2   5   41.67    2.38
   7   2  -5   42.52    2.42
  -7   2   5   38.39    2.38
  -7   2   5   43.34    2.41
  -7   2   5   40.15    2.42
   7   2  -5   34.93    2.38
   7   2  -5   41.22    2.42
   7   2  -5   37.61    2.37
  -7   2   5   38.37    2.53
  -7   2   5   39.78    2.41
  -6  -2   5   13.08    0.90
  -6  -2   5   13.25    0.91
  -6  -2   5   12.65    0.90
  -6  -2   5   13.03    0.86
  -6   2   5   15.69    0.91
  -6   2   5   14.32    0.87
  -6   2   5   12.75    0.90
   6   2  -5   14.85    0.90
   6   2  -5   14.72    0.90
   6   2  -5   13.75    0.90
  -6   2   5   14.07    0.92
  -5  -2   5   20.93    1.17
  -5   2   5   17.31    1.21
   5   2  -5   18.46    1.21
   5   2  -5   19.68    1.20
   5   2  -5   20.42    1.21
  -4  -2   5   74.37    4.79
   4   2  -5   86.34    4.89
   3   2  -5   18.98    1.08
   3   2  -5   14.84    1.22
   3   2  -5   18.60    1.08
   3   2  -5   17.63    1.09
   2  -2  -5    7.02    0.40
  -2  -2   5    6.57    0.46
  -2  -2   5    5.82    0.46
   2   2  -5    6.51    0.44
   2   2  -5    5.50    1.83
   2   2  -5    5.51    0.71
   2   2  -5    6.82    0.43
   2   2  -5    6.93    0.44
  -1  -2   5   18.47    1.05
   1  -2  -5   17.06    1.03
  -1  -2   5   16.10    1.06
  -1  -2   5   16.44    1.06
   1   2  -5   18.46    1.04
   1   2  -5   19.64    2.84
   1   2  -5   14.99    1.28
   0  -2   5  151.36    9.96
   0  -2  -5  180.12    9.98
   0   2  -5  172.16   11.21
   1  -2   5   83.25    5.01
   1  -2   5   74.38    5.03
  -1  -2  -5   86.87    5.05
   1  -2   5   87.78    5.02
   1  -2   5   88.82    5.04
   1  -2   5   81.83    5.02
   1  -2   5   82.35    5.02
  -1   2  -5   84.89    5.04
  -1   2  -5   93.92    6.93
   1   2   5   82.51    5.02
   2  -2   5    7.42    0.49
   2  -2   5    6.86    0.49
  -2  -2  -5    7.75    0.58
  -2  -2  -5    8.17    0.49
   2  -2   5    6.93    0.53
  -2  -2  -5    7.26    0.59
   2   2   5    8.18    0.48
   2   2   5    7.90    0.49
  -2   2  -5    7.04    0.53
  -2   2  -5    8.93    2.86
   3  -2   5   29.67    1.80
   3  -2   5   30.95    1.82
   3  -2   5   26.37    1.79
  -3  -2  -5   31.01    1.88
   3  -2   5   25.87    1.79
   3  -2   5   28.50    1.80
   3  -2   5   30.97    1.81
   3  -2   5   28.43    1.82
  -3  -2  -5   30.99    1.81
   3   2   5   31.87    2.00
  -3   2  -5   31.85    1.93
   3   2   5   31.51    1.80
  -3   2  -5   40.56    5.64
   3   2   5   31.04    1.79
  -3   2  -5   26.08    2.12
   4  -2   5    2.08    0.28
   4  -2   5    1.87    0.19
   4  -2   5    1.82    0.22
   4  -2   5    1.84    0.20
  -4  -2  -5    2.18    0.25
   4  -2   5    2.14    0.22
  -4  -2  -5    1.89    0.32
   4  -2   5    2.15    0.25
   4  -2   5    1.80    0.19
  -4   2  -5    1.77    0.50
   4   2   5    2.64    0.36
  -4   2  -5    2.45    0.33
  -4   2  -5    5.65    3.70
  -4   2  -5    2.87    0.42
   4   2   5    2.60    0.23
   4   2   5    2.30    0.27
  -4   2  -5    2.16    0.59
   4   2   5    2.37    0.22
   5  -2   5   11.34    0.71
   5  -2   5   12.46    0.74
   5  -2   5   11.94    0.76
  -5  -2  -5   11.63    0.92
   5  -2   5   12.21    0.77
   5  -2   5   11.47    0.73
  -5  -2  -5   10.56    0.76
   5  -2   5   11.81    0.74
   5  -2   5    9.98    0.72
   5   2   5   10.10    0.78
  -5   2  -5    6.04    4.54
   5   2   5   11.39    0.74
   5   2   5   10.56    0.82
  -5   2  -5   12.48    0.98
  -6  -2  -5   52.40    3.27
   6  -2   5   52.27    3.15
   6  -2   5   52.75    3.14
   6  -2   5   55.77    3.16
   6  -2   5   50.20    3.12
   6  -2   5   50.67    3.16
   6  -2   5   53.62    3.13
   6   2   5   49.36    3.18
  -6   2  -5   55.17    3.30
   6   2   5   48.67    3.13
   6   2   5   52.20    3.14
   7  -2   5   13.02    0.89
   7  -2   5   14.71    0.91
   7  -2   5   13.92    0.87
   7  -2   5   13.89    0.89
  -7  -2  -5   14.46    1.05
  -7  -2  -5   14.62    0.89
   7   2   5   12.30    0.85
   7   2   5   12.97    0.94
   7   2   5   13.28    0.85
   7   2   5   14.20    0.88
   8  -2   5    7.38    0.54
   8  -2   5    8.37    0.54
  -8  -2  -5    7.67    0.69
   8  -2   5    8.31    0.51
   8  -2   5    7.68    0.51
   8   2   5    8.43    0.54
   8   2   5    7.93    0.53
   8   2   5    8.34    0.60
  -8   2  -5    9.57    0.94
  -9  -2  -5    5.99    0.50
  -9   2  -5    5.48    0.55
   9   2   5    5.65    0.38
  12  -3  -5    1.39    0.11
 -12   3   5    0.97    0.26
  11  -3  -5    6.83    0.44
  11  -3  -5    7.25    0.44
  11   3  -5    6.61    0.46
 -11   3   5    6.03    0.57
 -11   3   5    6.67    0.67
  11   3  -5    7.35    0.43
 -11   3   5    6.56    0.49
 -11   3   5    7.38    0.65
 -11   3   5    8.48    0.72
 -11   3   5    5.98    0.49
  11   3  -5    7.54    0.44
  10  -3  -5    4.63    0.30
  10  -3  -5    4.51    0.31
 -10   3   5    5.17    0.72
  10   3  -5    4.42    0.38
 -10   3   5    3.47    0.52
  10   3  -5    4.33    0.30
 -10   3   5    3.66    0.39
 -10   3   5    3.93    0.66
  10   3  -5    4.25    0.31
 -10   3   5    5.46    0.65
 -10   3   5    3.95    0.40
 -10   3   5    4.25    0.33
  10   3  -5    4.16    0.31
   9  -3  -5   32.88    2.17
  -9  -3   5   35.15    2.17
   9  -3  -5   35.81    2.14
   9   3  -5   35.23    2.14
  -9   3   5   35.31    2.22
  -9   3   5   35.48    2.34
   9   3  -5   33.08    2.15
   9   3  -5   37.53    2.16
  -9   3   5   36.26    2.23
   9   3  -5   38.46    2.28
  -8  -3   5   22.34    1.40
   8  -3  -5   23.60    1.41
  -8  -3   5   22.96    1.40
   8   3  -5   21.81    1.47
  -8   3   5   22.16    1.44
  -8   3   5   23.75    1.40
  -8   3   5   23.22    1.44
  -8   3   5   22.74    1.56
   8   3  -5   21.99    1.44
   8   3  -5   23.73    1.40
   8   3  -5   21.93    1.45
  -8   3   5   20.64    1.65
  -7  -3   5   20.20    1.30
  -7  -3   5   20.81    1.30
  -7  -3   5   19.23    1.31
  -7  -3   5   20.71    1.32
  -7   3   5   22.71    1.34
  -7   3   5   18.07    1.51
   7   3  -5   20.33    1.36
   7   3  -5   20.79    1.34
  -7   3   5   22.72    1.36
  -7   3   5   22.67    1.30
   7   3  -5   20.70    1.40
  -7   3   5   23.21    1.46
   7   3  -5   20.83    1.29
   7   3  -5   20.60    1.30
   7   3  -5   21.61    1.34
  -6  -3   5   19.35    1.26
  -6  -3   5   20.19    1.27
   6   3  -5   20.78    1.28
   6   3  -5   20.44    1.29
  -6   3   5   21.39    1.30
  -6   3   5   20.12    1.27
   6   3  -5   20.21    1.27
   6   3  -5   18.62    1.25
  -6   3   5   21.62    1.28
  -5  -3   5  109.72    6.73
   5   3  -5  115.61    6.72
  -4  -3   5   21.15    1.34
  -4  -3   5   21.36    1.35
   4   3  -5   21.70    1.38
  -4   3   5   24.04    1.37
   4   3  -5   23.07    1.37
   4   3  -5   22.00    1.36
   4   3  -5   22.41    1.78
  -3  -3   5   40.30    2.22
  -3  -3   5   34.04    2.24
  -3  -3   5   36.06    2.22
   3   3  -5   37.17    2.24
   3   3  -5   33.19    2.41
   3   3  -5   37.40    2.23
   3   3  -5   38.44    2.37
   3   3  -5   37.73    2.22
  -2  -3   5   49.30    2.86
  -2  -3   5   48.06    2.85
  -2  -3   5   44.01    2.87
  -2  -3   5   45.96    2.87
  -2  -3   5   52.06    2.86
   2  -3  -5   43.74    2.84
   2   3  -5   48.86    2.87
   2   3  -5   49.01    2.86
   2   3  -5   45.78    3.07
   2   3  -5   56.86    5.82
   2   3  -5   47.58    3.02
  -1  -3   5   18.56    1.27
  -1  -3   5   21.23    1.23
  -1  -3   5   22.55    1.25
  -1  -3   5   22.10    1.25
  -1  -3   5   18.35    1.27
  -1  -3   5   21.93    1.25
   1   3  -5   18.96    2.98
   1   3  -5   18.38    1.55
   1   3  -5   19.41    1.24
   0  -3   5   13.29    0.85
   0  -3   5   12.56    0.89
   0  -3   5   14.01    0.85
   0   3  -5   14.23    0.87
   0   3  -5   13.65    1.29
   0   3   5   15.35    0.86
   0   3  -5   14.05    2.41
   0   3  -5   14.62    0.86
   1  -3   5   23.39    1.36
   1  -3   5   23.39    1.34
   1  -3   5   22.42    1.34
   1  -3   5   23.26    1.34
  -1  -3  -5   24.72    1.39
   1  -3   5   22.31    1.35
   1  -3   5   22.65    1.37
   1   3   5   20.26    1.35
  -1   3  -5   22.43    3.64
  -1   3  -5   18.78    1.70
  -1   3  -5   19.67    1.35
  -1   3  -5   21.64    1.34
   2  -3   5   18.37    1.07
   2  -3   5   17.44    1.07
  -2  -3  -5   17.76    1.13
   2  -3   5   19.25    1.09
   2   3   5   16.49    1.07
  -2   3  -5   14.90    1.48
  -2   3  -5   15.90    1.06
   3  -3   5    4.28    0.34
  -3  -3  -5    3.34    0.42
   3  -3   5    3.52    0.36
  -3  -3  -5    4.01    0.44
  -3  -3  -5    2.88    0.40
  -3  -3  -5    4.12    0.31
   3  -3   5    3.78    0.29
   3  -3   5    2.89    0.36
   3  -3   5    3.98    0.30
   3   3   5    3.35    0.24
  -3   3  -5    3.66    0.74
   3   3   5    3.62    0.43
   3   3   5    3.88    0.30
  -3   3  -5    3.30    0.61
  -3   3  -5    3.30    0.48
  -3   3  -5    1.36    2.93
   4  -3   5    1.87    0.20
  -4  -3  -5    1.52    0.28
  -4  -3  -5    2.50    0.35
   4  -3   5    1.79    0.20
   4  -3   5    1.99    0.25
   4  -3   5    2.05    0.25
   4  -3   5    1.73    0.23
   4  -3   5    2.07    0.23
  -4  -3  -5    2.08    0.27
   4   3   5    2.60    0.28
  -4   3  -5    3.63    5.02
  -4   3  -5    1.83    0.49
   4   3   5    2.96    0.42
   4   3   5    2.36    0.19
  -4   3  -5    2.92    0.70
  -4   3  -5    2.54    0.37
  -4   3  -5    2.02    0.61
  -4   3  -5    1.89    0.94
   4   3   5    2.69    0.38
   5  -3   5   38.22    2.34
   5  -3   5   38.45    2.31
   5  -3   5   39.82    2.31
  -5  -3  -5   39.14    2.43
   5  -3   5   40.15    2.33
   5  -3   5   37.76    2.32
  -5  -3  -5   34.58    2.33
   5  -3   5   38.30    2.29
   5  -3   5   37.77    2.29
   5   3   5   38.45    2.31
   5   3   5   36.94    2.28
  -5   3  -5   36.69    5.91
   5   3   5   40.71    2.43
   5   3   5   37.68    2.34
  -5   3  -5   33.67    2.39
   6  -3   5   16.83    1.11
   6  -3   5   18.63    1.11
   6  -3   5   18.05    1.07
   6  -3   5   17.39    1.17
  -6  -3  -5   17.67    1.24
   6  -3   5   17.51    1.10
   6  -3   5   15.59    1.14
  -6   3  -5   19.60    1.37
   6   3   5   17.03    1.13
   6   3   5   17.33    1.09
  -6   3  -5   15.05    5.09
   6   3   5   15.43    1.06
   7  -3   5    9.27    0.61
   7  -3   5    9.13    0.64
   7  -3   5    9.05    0.63
  -7  -3  -5    9.46    0.81
   7  -3   5    9.25    0.65
  -7  -3  -5    9.31    0.65
  -7   3  -5   11.35    0.95
   7   3   5   10.22    0.64
   7   3   5    9.73    0.68
   8  -3   5    6.70    0.46
   8  -3   5    6.86    0.44
   8  -3   5    5.98    0.46
  -8  -3  -5    6.65    0.60
   8   3   5    6.74    0.45
   8   3   5    6.91    0.46
  -8   3  -5    7.32    0.71
   9  -3   5    7.55    0.48
  -9  -3  -5    7.47    0.61
   9   3   5    7.02    0.47
   9   3   5    6.91    0.49
  -9   3  -5    8.42    0.67
 -12   4   5   -0.03    0.23
  11  -4  -5    9.77    0.63
  11  -4  -5   10.40    0.63
 -11   4   5    9.11    0.67
  11   4  -5   11.24    0.62
 -11   4   5   11.13    0.81
 -11   4   5   10.03    0.82
 -11   4   5   11.21    0.84
 -11   4   5    8.77    0.66
  11   4  -5   10.58    0.63
  10  -4  -5   12.96    0.80
  10  -4  -5   12.02    0.80
  10   4  -5   12.63    0.81
 -10   4   5   12.65    1.07
 -10   4   5   12.23    0.86
 -10   4   5   14.23    1.05
 -10   4   5   11.66    0.96
  10   4  -5   13.43    0.80
  10   4  -5   14.28    0.80
 -10   4   5   14.85    1.10
 -10   4   5   12.57    0.86
  -9  -4   5    0.37    0.19
   9  -4  -5    0.73    0.14
  -9  -4   5    3.03    4.09
   9   4  -5    0.78    0.26
   9   4  -5    0.38    0.10
  -9   4   5    0.66    0.41
  -9   4   5    0.40    0.41
   9   4  -5    0.56    0.17
  -9   4   5    0.59    0.21
  -9   4   5    0.42    0.18
  -9   4   5    0.35    0.44
   9   4  -5    0.55    0.10
   9   4  -5    0.46    0.11
  -9   4   5    0.56    0.13
  -9   4   5    0.56    0.33
   8  -4  -5    0.88    0.16
  -8  -4   5    0.80    0.34
  -8  -4   5    0.76    0.14
  -8  -4   5   -2.73    2.71
   8   4  -5    1.43    0.53
  -8   4   5    1.23    0.23
   8   4  -5    0.84    0.19
  -8   4   5    1.25    0.46
   8   4  -5    0.99    0.22
   8   4  -5    0.99    0.16
  -8   4   5    0.98    0.23
  -8   4   5    1.13    0.16
  -8   4   5    0.81    0.48
  -8   4   5    0.80    0.36
   8   4  -5    0.61    0.19
   8   4  -5    1.00    0.14
   8   4  -5    1.10    0.16
  -8   4   5    1.18    0.50
  -7  -4   5    1.77    0.27
  -7  -4   5    5.48    2.58
  -7  -4   5    1.51    0.25
  -7  -4   5    2.44    0.29
   7   4  -5    1.68    0.23
  -7   4   5    1.87    0.27
  -7   4   5    0.94    0.50
  -7   4   5    1.56    0.24
  -7   4   5    1.80    0.28
   7   4  -5    2.10    0.33
  -7   4   5    1.56    0.40
  -7   4   5    2.24    0.29
  -7   4   5    1.41    0.39
  -7   4   5    1.63    0.50
  -7   4   5    2.44    0.51
   7   4  -5    1.58    0.24
   7   4  -5    1.68    0.21
   7   4  -5    1.48    0.18
   7   4  -5    1.17    0.26
  -6  -4   5   39.95    2.38
  -6  -4   5   37.81    2.39
  -6  -4   5   42.85    2.40
   6   4  -5   37.75    2.40
  -6   4   5   41.80    2.38
   6   4  -5   36.12    2.43
  -6   4   5   34.05    2.55
   6   4  -5   38.95    2.38
  -6   4   5   42.11    2.41
   6   4  -5   40.16    2.38
   6   4  -5   37.39    2.42
  -6   4   5   43.60    2.42
  -5  -4   5    2.90    0.22
  -5  -4   5    2.69    0.26
  -5  -4   5    2.91    0.25
  -5  -4   5    2.65    0.31
  -5  -4   5    2.14    0.37
   5   4  -5    3.44    0.61
   5   4  -5    2.28    0.38
  -5   4   5    3.39    0.33
  -5   4   5    3.02    0.54
   5   4  -5    2.87    0.26
  -5   4   5    3.19    0.50
   5   4  -5    2.85    0.28
   5   4  -5    3.01    0.28
   5   4  -5    2.88    0.27
   5   4  -5    2.72    0.29
  -4  -4   5   23.48    1.45
   4   4  -5   23.18    1.42
   4   4  -5   24.20    1.64
   4   4  -5   22.86    1.45
   4   4  -5   23.33    1.44
   4   4  -5   22.47    1.42
  -3  -4   5   46.13    2.56
  -3  -4   5   38.03    2.58
  -3  -4   5   44.26    2.54
  -3  -4   5   41.54    2.58
   3   4  -5   42.64    2.56
   3   4  -5   42.21    2.57
   3   4  -5   42.55    2.77
  -2  -4   5   19.19    1.19
  -2  -4   5   20.87    1.19
  -2  -4   5   19.86    1.21
  -2  -4   5   18.56    1.22
  -2  -4   5   19.79    1.21
   2   4  -5   18.28    1.50
   2   4  -5   21.59    1.44
   2   4  -5   23.42    2.92
   2   4  -5   19.73    1.20
   2   4  -5   18.58    1.21
  -1  -4   5   41.80    2.59
  -1  -4   5   37.68    2.61
  -1  -4   5   44.76    2.58
  -1  -4   5   45.14    2.59
  -1  -4   5   41.47    2.57
  -1  -4   5   44.66    2.59
   1   4  -5   41.83    2.58
   1   4  -5   41.90    2.86
   1   4  -5   44.55    2.66
   1   4  -5   43.85    2.80
   1   4  -5   50.22    4.24
   0  -4   5   61.14    3.44
   0  -4   5   57.75    3.44
   0  -4   5   58.94    3.44
   0  -4   5   57.50    3.45
   0  -4   5   57.03    3.45
   0   4  -5   57.08    3.44
   0   4  -5   54.36    3.72
   0   4  -5   63.16    6.19
   0   4  -5   55.92    3.67
   0   4  -5   55.92    3.45
   1  -4   5    8.46    0.55
  -1  -4  -5    9.73    0.61
   1  -4   5    8.64    0.57
   1  -4   5    9.05    0.55
  -1  -4  -5    8.71    0.57
   1  -4   5    8.61    0.58
  -1  -4  -5    9.69    0.61
   1  -4   5    7.97    0.60
  -1   4  -5    8.10    2.50
  -1   4  -5    8.15    0.95
   1   4   5    8.70    0.56
  -1   4  -5    7.39    1.07
  -2  -4  -5   15.56    1.10
   2  -4   5   16.33    1.10
  -2  -4  -5   18.51    1.15
   2  -4   5   18.11    1.10
  -2  -4  -5   19.36    1.10
   2  -4   5   18.14    1.10
   2  -4   5   16.89    1.08
  -2   4  -5   15.49    1.54
  -2   4  -5   16.78    1.53
   2   4   5   18.68    1.22
   2   4   5   18.26    1.09
   2   4   5   16.26    1.21
  -2   4  -5   17.01    1.40
   2   4   5   18.90    1.08
   2   4   5   17.32    1.08
  -2   4  -5   20.24    3.50
   2   4   5   18.11    1.11
   3  -4   5   23.50    1.42
   3  -4   5   23.28    1.37
  -3  -4  -5   23.00    1.37
  -3  -4  -5   24.54    1.44
   3  -4   5   19.07    1.38
   3  -4   5   20.62    1.34
   3  -4   5   20.34    1.36
  -3  -4  -5   19.02    1.41
   3  -4   5   21.52    1.36
  -3  -4  -5   19.50    1.42
   3   4   5   22.23    1.33
  -3   4  -5   21.41    1.78
  -3   4  -5   23.33    1.68
   3   4   5   23.02    1.35
  -3   4  -5   20.73    1.73
   3   4   5   23.93    1.47
  -3   4  -5   22.62    4.12
   3   4   5   23.12    1.37
   3   4   5   22.91    1.45
  -3   4  -5   19.37    1.44
   3   4   5   23.10    1.34
   4  -4   5   37.43    2.21
   4  -4   5   36.46    2.22
   4  -4   5   40.20    2.23
  -4  -4  -5   36.93    2.23
   4  -4   5   35.51    2.19
   4  -4   5   37.78    2.21
  -4  -4  -5   31.88    2.28
   4   4   5   38.33    2.30
  -4   4  -5   39.70    2.58
   4   4   5   33.34    2.23
  -4   4  -5   40.51    6.65
   4   4   5   35.11    2.18
  -4   4  -5   34.33    2.57
   4   4   5   34.61    2.19
  -4   4  -5   32.27    2.52
   4   4   5   37.46    2.20
  -4   4  -5   41.06    2.47
  -4   4  -5   33.12    2.33
   5  -4   5   24.92    1.45
  -5  -4  -5   20.65    1.46
   5  -4   5   23.95    1.44
   5  -4   5   23.07    1.45
   5  -4   5   22.42    1.44
   5  -4   5   22.68    1.43
   5  -4   5   22.85    1.41
  -5   4  -5   25.17    1.71
  -5   4  -5   21.79    1.82
   5   4   5   24.35    1.46
  -5   4  -5   22.43    4.90
  -5   4  -5   20.04    1.53
   5   4   5   23.66    1.51
  -6  -4  -5   38.97    2.43
   6  -4   5   37.17    2.32
   6  -4   5   37.30    2.30
   6  -4   5   38.05    2.33
   6  -4   5   36.86    2.32
   6  -4   5   37.42    2.34
   6   4   5   42.12    2.49
   6   4   5   38.33    2.32
  -6   4  -5   36.68    3.00
   7  -4   5   11.38    0.74
   7  -4   5   11.52    0.71
  -7  -4  -5   10.92    0.75
   7  -4   5   11.85    0.71
  -7  -4  -5   11.91    0.89
   7  -4   5   10.64    0.74
   7  -4   5   11.38    0.75
   7  -4   5   12.27    0.72
  -7   4  -5   11.68    1.18
   7   4   5   10.95    0.77
   7   4   5   11.09    0.73
  -8  -4  -5    0.01    0.25
   8  -4   5    0.09    0.07
   8  -4   5    0.08    0.06
   8  -4   5    0.09    0.10
   8  -4   5    0.14    0.09
  -8  -4  -5   -0.01    0.12
   8   4   5    0.10    0.09
  -8   4  -5   -0.02    0.35
   8   4   5    0.11    0.10
   8   4   5    0.03    0.12
  -8   4  -5    0.06    0.34
   9  -4   5    1.38    0.12
   9   4   5    1.41    0.13
   9   4   5    1.34    0.15
  -9   4  -5    1.52    0.24
 -11  -5   5    0.18    0.28
 -11   5   5    0.01    0.24
  11   5  -5    0.11    0.06
 -11   5   5    0.27    0.29
 -11   5   5   -0.01    0.15
 -11   5   5    0.09    0.11
 -11   5   5    0.19    0.25
  10  -5  -5    5.17    0.35
 -10   5   5    5.69    0.71
 -10   5   5    5.95    0.65
 -10   5   5    5.13    0.41
 -10   5   5    4.95    0.53
 -10   5   5    5.02    0.68
  10   5  -5    5.69    0.36
 -10   5   5    5.00    0.42
   9  -5  -5    9.82    0.61
  -9   5   5   10.62    1.01
  -9   5   5    9.48    0.98
  -9   5   5    8.59    0.83
   9   5  -5   10.02    0.63
   9   5  -5   10.51    0.61
  -9   5   5    8.81    0.69
   9   5  -5   10.17    0.66
  -9   5   5   10.00    0.94
  -9   5   5    9.39    0.68
  -8  -5   5    1.79    0.36
  -8  -5   5    3.13    3.95
   8   5  -5    2.52    0.20
  -8   5   5    1.59    0.86
  -8   5   5    2.07    0.63
  -8   5   5    2.21    0.45
  -8   5   5    2.38    0.50
   8   5  -5    2.69    0.24
  -8   5   5    2.62    0.41
  -8   5   5    3.35    0.92
  -8   5   5    1.65    0.60
   8   5  -5    2.60    0.33
  -7  -5   5    3.84    3.73
   7  -5  -5    2.19    0.19
  -7  -5   5    1.77    0.22
  -7  -5   5    1.55    0.38
  -7   5   5    1.65    0.39
   7   5  -5    2.42    0.23
  -7   5   5    2.19    0.56
   7   5  -5    1.88    0.28
  -7   5   5    1.70    0.51
  -7   5   5    2.10    0.29
   7   5  -5    1.86    0.27
  -7   5   5    1.51    0.39
   7   5  -5    2.26    0.20
  -7   5   5    2.45    0.52
   7   5  -5    2.24    0.23
  -7   5   5    2.19    0.34
  -6   5   5   42.76    2.51
  -6   5   5   36.31    2.61
  -6   5   5   33.74    2.86
   6   5  -5   40.87    2.35
  -6   5   5   40.84    2.42
   6   5  -5   35.56    2.38
   6   5  -5   40.63    2.36
  -6   5   5   39.89    2.39
  -6   5   5   38.33    2.53
  -5  -5   5   52.58    3.11
  -5  -5   5   49.91    3.08
  -5  -5   5   48.95    3.15
  -5  -5   5   49.69    3.14
   5   5  -5   46.06    3.14
   5   5  -5   53.55    3.10
  -5   5   5   57.08    3.13
  -5   5   5   44.27    3.21
  -5   5   5   52.97    3.25
   5   5  -5   53.34    3.19
   5   5  -5   56.11    3.10
   5   5  -5   50.69    3.11
  -5   5   5   53.08    3.13
  -5   5   5   50.25    3.29
   5   5  -5   54.21    3.18
  -4  -5   5    8.71    0.55
  -4  -5   5    7.15    0.59
  -4  -5   5    7.74    0.50
  -4  -5   5    7.83    0.52
  -4  -5   5    7.88    0.50
   4   5  -5    7.52    0.52
   4   5  -5    6.94    0.62
  -4   5   5    6.44    0.92
  -4   5   5    8.25    0.78
  -4   5   5    6.56    0.88
  -4   5   5    8.18    0.58
   4   5  -5    7.41    0.53
   4   5  -5    9.50    0.93
  -4   5   5    6.64    0.88
  -4   5   5    9.06    0.85
   4   5  -5   13.10    3.07
   4   5  -5    6.92    0.54
   4   5  -5    8.59    0.52
  -4   5   5    7.78    0.81
  -4   5   5    8.14    0.51
  -3  -5   5   10.67    0.65
  -3  -5   5    9.28    0.72
   3  -5  -5   10.52    0.63
  -3  -5   5    9.90    0.65
  -3  -5   5   10.05    0.67
  -3  -5   5   10.36    0.68
  -3  -5   5   10.40    0.72
   3   5  -5   11.16    0.67
   3   5  -5   10.84    0.68
   3   5  -5    9.92    0.68
  -3   5   5    9.99    0.94
  -3   5   5   10.07    0.69
   3   5  -5   11.87    1.09
  -3   5   5   10.32    0.84
  -3   5   5   10.90    0.88
  -2  -5   5   24.90    1.54
  -2  -5   5   22.74    1.58
  -2  -5   5   24.70    1.52
  -2  -5   5   25.60    1.55
  -2  -5   5   25.65    1.55
  -2  -5   5   25.47    1.54
  -2  -5   5   27.19    1.53
   2   5  -5   27.95    1.89
   2   5  -5   22.73    1.54
   2   5  -5   31.26    3.55
  -2   5   5   24.26    1.67
  -2   5   5   28.50    1.54
  -2   5   5   22.75    1.68
   2   5  -5   24.73    1.53
  -2   5   5   24.61    1.54
   2   5  -5   25.83    1.53
  -1  -5   5    0.56    0.20
  -1  -5   5    0.65    0.13
  -1  -5   5    0.68    0.12
  -1  -5   5    0.51    0.08
  -1  -5   5    0.74    0.12
  -1  -5   5    0.38    0.16
   1  -5  -5    0.74    0.12
  -1  -5   5    0.60    0.10
  -1  -5   5    0.69    0.12
   1   5  -5    0.90    0.13
  -1   5   5    0.98    0.12
   1   5  -5    0.69    0.54
  -1   5   5    0.66    0.28
  -1   5   5    1.04    0.31
   1   5  -5    0.91    1.73
   1   5  -5    1.23    0.45
   1   5  -5    0.79    0.24
   0  -5   5   10.89    0.78
   0  -5   5   12.14    0.79
   0  -5   5   12.10    0.76
   0  -5   5   12.31    0.79
   0  -5   5   11.35    0.76
   0  -5   5   13.23    0.77
   0   5   5   12.62    0.77
   0   5  -5   13.78    1.57
   0   5  -5   14.06    1.15
   0   5  -5   13.78    2.53
   0   5   5   12.78    0.95
   0   5   5   11.91    0.93
   0   5  -5   12.21    0.76
   1  -5   5   75.67    4.55
   1  -5   5   70.40    4.59
   1  -5   5   70.53    4.56
   1  -5   5   74.78    4.56
   1  -5   5   72.26    4.54
   1  -5   5   77.67    4.55
   1  -5   5   76.70    4.57
  -1   5  -5   74.60    4.88
   1   5   5   85.67    4.56
  -1   5  -5   69.63    4.81
   1   5   5   78.08    4.55
   1   5   5   75.53    4.65
   1   5   5   74.19    4.55
   1   5   5   70.87    4.70
   1   5   5   77.31    4.67
   1   5   5   77.98    4.57
  -1   5  -5   90.76    6.94
  -1   5  -5   85.94    4.84
  -2  -5  -5   30.64    1.77
   2  -5   5   28.29    1.69
  -2  -5  -5   29.67    1.69
   2  -5   5   27.23    1.66
   2  -5   5   26.55    1.66
   2  -5   5   27.61    1.71
   2  -5   5   24.15    1.72
   2  -5   5   28.36    1.66
  -2  -5  -5   27.63    1.68
   2  -5   5   26.28    1.68
   2   5   5   28.13    1.81
  -2   5  -5   30.62    5.06
   2   5   5   26.99    1.88
   2   5   5   27.26    1.68
   2   5   5   26.74    1.67
   2   5   5   29.21    1.67
  -2   5  -5   24.90    2.07
  -2   5  -5   26.69    2.10
   2   5   5   25.71    1.78
   2   5   5   26.66    1.66
   3  -5   5    3.18    0.28
   3  -5   5    3.11    0.31
   3  -5   5    3.04    0.27
   3  -5   5    3.24    0.31
  -3  -5  -5    3.59    0.42
   3  -5   5    3.12    0.31
  -3  -5  -5    3.95    0.48
   3  -5   5    3.30    0.34
  -3  -5  -5    3.36    0.34
   3  -5   5    3.32    0.27
   3  -5   5    2.68    0.39
  -3  -5  -5    2.81    0.34
  -3  -5  -5    3.50    0.45
   3   5   5    3.53    0.49
  -3   5  -5    2.62    0.69
   3   5   5    3.17    0.27
   3   5   5    3.51    0.31
  -3   5  -5    5.08    3.17
   3   5   5    3.70    0.27
   3   5   5    3.31    0.29
   3   5   5    4.38    0.53
  -3   5  -5    3.29    0.72
  -3   5  -5    3.16    0.59
  -4  -5  -5   32.65    2.25
   4  -5   5   37.15    2.18
  -4  -5  -5   33.89    2.20
   4  -5   5   37.25    2.15
   4  -5   5   35.52    2.20
   4  -5   5   39.81    2.16
   4  -5   5   36.57    2.16
   4  -5   5   36.88    2.18
  -4  -5  -5   31.07    2.40
  -4   5  -5   40.31    5.52
   4   5   5   33.40    2.14
  -4   5  -5   34.76    2.48
   4   5   5   33.97    2.14
   4   5   5   35.33    2.25
  -4   5  -5   33.52    2.58
   4   5   5   37.35    2.19
  -4   5  -5   37.99    2.45
   4   5   5   33.35    2.18
   4   5   5   37.30    2.26
   5  -5   5   22.57    1.36
   5  -5   5   23.41    1.36
   5  -5   5   23.47    1.41
  -5  -5  -5   20.04    1.44
   5  -5   5   22.53    1.39
  -5  -5  -5   23.74    1.41
   5  -5   5   21.12    1.39
   5  -5   5   22.30    1.36
   5  -5   5   22.73    1.39
   5  -5   5   22.08    1.41
  -5  -5  -5   24.81    1.51
  -5   5  -5   22.73    1.70
   5   5   5   22.15    1.40
  -5   5  -5   20.51    1.82
   5   5   5   21.53    1.38
   5   5   5   21.14    1.45
  -5   5  -5   17.75    7.26
   5   5   5   20.77    1.35
  -6  -5  -5    0.12    0.15
   6  -5   5    0.31    0.10
   6  -5   5    0.40    0.12
  -6  -5  -5    0.19    0.15
  -6  -5  -5    0.11    0.23
   6  -5   5    0.20    0.15
  -6  -5  -5    0.18    0.21
   6  -5   5    0.26    0.14
   6  -5   5    0.31    0.12
   6  -5   5    0.30    0.10
  -6  -5  -5    0.13    0.27
   6  -5   5    0.36    0.14
   6   5   5    0.47    0.18
   6   5   5    0.39    0.14
   6   5   5    0.61    0.14
  -6   5  -5    0.46    0.52
  -6   5  -5    0.54    0.43
   7  -5   5    9.21    0.58
  -7  -5  -5    9.26    0.74
   7  -5   5    8.92    0.61
   7  -5   5    9.60    0.59
   7  -5   5    9.33    0.58
   7  -5   5    8.94    0.61
   7  -5   5    8.41    0.66
   7   5   5    8.98    0.63
   7   5   5    9.43    0.60
  -7   5  -5   10.00    0.90
  -7   5  -5   10.79    0.88
   8  -5   5    4.40    0.29
   8  -5   5    4.76    0.28
  -8  -5  -5    4.26    0.41
   8  -5   5    4.63    0.31
   8   5   5    4.07    0.31
   8   5   5    3.89    0.32
  -8   5  -5    4.44    0.53
   8   5   5    3.66    0.29
   9   5   5    1.01    0.11
  -9   5  -5    0.66    0.18
 -11   6   5    0.91    0.16
 -11   6   5    1.28    0.24
 -11   6   5    1.30    0.13
 -10   6   5    1.69    0.39
 -10   6   5    2.01    0.39
 -10   6   5    1.85    0.24
 -10   6   5    1.68    0.35
  10   6  -5    2.30    0.16
 -10   6   5    1.72    0.21
   9  -6  -5    0.10    0.07
   9  -6  -5    0.30    0.21
  -9  -6   5    0.28    0.25
  -9   6   5    0.01    0.14
   9   6  -5    0.11    0.10
   9   6  -5    0.06    0.08
  -9   6   5    0.02    0.14
  -9   6   5    0.09    0.27
  -9   6   5   -0.02    0.43
  -9   6   5   -0.20    0.46
  -9   6   5    0.02    0.36
  -9   6   5    0.25    0.39
  -8  -6   5    2.41    0.35
  -8   6   5    2.26    0.40
   8   6  -5    2.53    0.28
  -8   6   5    2.35    0.31
  -8   6   5    2.51    0.55
   8   6  -5    2.48    0.19
   8   6  -5    2.53    0.25
  -8   6   5    2.68    0.35
   8   6  -5    2.46    0.22
  -8   6   5    2.31    0.58
  -8   6   5    2.51    0.58
  -8   6   5    2.55    0.44
   7   6  -5    2.76    0.23
  -7   6   5    2.78    0.60
  -7   6   5    2.68    0.39
  -7   6   5    2.36    0.60
  -7   6   5    2.13    0.56
   7   6  -5    2.37    0.26
  -7   6   5    2.89    0.60
  -7   6   5    2.63    0.46
   7   6  -5    2.57    0.23
   7   6  -5    2.24    0.42
  -7   6   5    1.85    0.33
  -6  -6   5    1.27    0.38
  -6  -6   5    1.37    0.25
  -6  -6   5    1.49    0.26
  -6   6   5    1.84    0.27
   6   6  -5    1.74    0.23
  -6   6   5    1.85    0.56
   6   6  -5    1.76    0.27
  -6   6   5    1.78    0.50
  -6   6   5    1.88    0.39
  -6   6   5    1.48    0.43
  -6   6   5    1.99    0.30
  -6   6   5    1.92    0.43
  -6   6   5    1.53    0.56
   6   6  -5    2.11    0.20
  -5  -6   5    5.38    0.36
  -5  -6   5    5.87    0.42
  -5  -6   5    4.73    0.49
  -5  -6   5    5.60    0.48
  -5  -6   5    5.54    0.39
  -5   6   5    5.40    0.80
   5   6  -5    5.46    0.40
   5   6  -5    5.93    0.39
  -5   6   5    4.24    0.63
  -5   6   5    5.31    0.69
  -5   6   5    5.11    0.95
  -5   6   5    4.13    0.69
  -5   6   5    4.93    0.71
  -5   6   5    5.70    0.88
   4  -6  -5   66.35    4.45
  -4  -6   5   78.76    4.46
  -4  -6   5   80.08    4.45
  -4  -6   5   78.94    4.47
  -4  -6   5   72.49    4.52
  -4   6   5   78.02    4.61
   4   6  -5   81.56    4.48
  -4   6   5   74.28    4.63
  -4   6   5   67.07    4.64
  -4   6   5   69.01    4.58
  -4   6   5   73.43    4.46
  -4   6   5   80.68    4.66
  -4   6   5   68.69    4.64
  -3  -6   5   43.54    2.71
  -3  -6   5   45.95    2.66
  -3  -6   5   47.93    2.70
  -3  -6   5   49.41    2.71
  -3  -6   5   41.59    2.73
  -3   6   5   42.99    2.85
  -3   6   5   45.79    2.67
  -3   6   5   41.81    2.80
   3   6  -5   44.98    2.68
  -3   6   5   39.27    2.84
   2  -6  -5    7.40    0.55
  -2  -6   5    8.13    0.55
   2  -6  -5    8.01    0.53
  -2  -6   5    6.94    0.63
  -2  -6   5    8.21    0.56
  -2  -6   5    8.92    0.57
  -2  -6   5    7.57    0.52
  -2  -6   5    8.74    0.53
  -2   6   5    7.73    0.79
   2   6  -5    8.55    1.13
   2   6  -5    9.36    2.44
  -2   6   5    8.47    0.57
   2   6  -5    8.01    0.52
   2   6  -5    9.22    1.09
  -2   6   5    7.91    0.76
  -2   6   5    7.24    0.88
  -2   6   5    8.80    0.53
  -1  -6   5   35.43    2.25
  -1  -6   5   36.69    2.27
  -1  -6   5   39.01    2.25
  -1  -6   5   40.67    2.30
   1  -6  -5   39.02    2.26
   1  -6  -5   40.10    2.26
  -1  -6   5   36.40    2.25
  -1  -6   5   35.78    2.27
  -1   6   5   39.02    2.25
   1   6  -5   35.79    2.59
   1   6  -5   37.61    2.25
  -1   6   5   35.78    2.42
  -1   6   5   34.30    2.38
  -1   6   5   35.06    2.26
   1   6  -5   44.25    4.55
   0  -6   5   42.41    2.57
   0  -6   5   41.64    2.57
   0  -6   5   41.53    2.57
   0  -6   5   43.69    2.60
   0  -6  -5   44.33    2.59
   0  -6   5   40.01    2.59
   0   6   5   42.13    2.70
   0   6  -5   38.98    2.90
   0   6   5   44.40    2.74
   0   6   5   39.21    2.77
   0   6  -5   48.29    3.01
   0   6  -5   43.28    2.90
   0   6   5   44.42    2.60
   0   6   5   42.23    2.56
   0   6   5   45.94    2.58
   1  -6   5    0.49    0.18
   1  -6   5    0.41    0.12
  -1  -6  -5    0.46    0.12
   1  -6   5    0.44    0.10
   1  -6   5    0.45    0.14
   1  -6   5    0.40    0.21
   1  -6   5    0.39    0.10
  -1  -6  -5    0.37    0.17
   1  -6   5    0.44    0.15
  -1  -6  -5    0.46    0.15
   1  -6   5    0.59    0.12
   1   6   5    0.54    0.12
   1   6   5    0.57    0.10
  -1   6  -5    0.44    0.37
   1   6   5    0.36    0.26
   1   6   5    0.62    0.45
  -1   6  -5    0.93    0.51
  -1   6  -5    0.30    0.19
  -1   6  -5    1.30    2.32
   1   6   5    0.45    0.32
   1   6   5    0.38    0.11
  -1   6  -5    0.71    0.64
  -1   6  -5    0.27    0.53
  -1   6  -5   -0.18    0.62
   1   6   5    0.31    0.09
  -2  -6  -5   21.83    1.35
  -2  -6  -5   21.07    1.30
   2  -6   5   17.55    1.38
   2  -6   5   19.22    1.27
  -2  -6  -5   20.80    1.32
  -2  -6  -5   22.23    1.36
   2  -6   5   19.95    1.33
   2  -6   5   19.81    1.30
   2  -6   5   21.74    1.33
   2  -6   5   19.27    1.27
   2  -6   5   19.26    1.30
  -2   6  -5   22.49    1.82
  -2   6  -5   19.95    1.73
  -2   6  -5   22.03    1.52
   2   6   5   20.37    1.28
   2   6   5   21.91    1.45
   2   6   5   20.90    1.73
  -2   6  -5   17.36    3.58
   2   6   5   23.83    1.97
  -2   6  -5   23.04    2.60
   2   6   5   22.43    1.29
[truncated: 414,094 more chars]
