# Supplementary material for: Imine-Oxazoline (ImOx): A C 1‑Symmetric N,N‑Bidentate Ligand for Asymmetric Catalysis
Source: ACS Catal. 2025 Jun 17;15(13):11349–55. doi: 10.1021/acscatal.5c03134 (PMC12235631; doi:10.1021/acscatal.5c03134)
Supplement: Supplementary file 3 [file cs5c03134_si_004.cif]

data_global
_audit_creation_method                  'APEX4 v2022.1-1'

_publ_requested_journal                 ?

_publ_contact_author_name               ?
_publ_contact_author_address            
;
;
_publ_contact_author_email              ?
_publ_contact_author_fax                ?
_publ_contact_author_phone              ?

_publ_section_title                     
;
;
_publ_section_abstract                  
;
;
_publ_section_references                
;

Brandenburg, K. (2014) "Diamond 3.2k4", Crystal Impact GbR: Bonn Germany.

Bruker (2020). <i>APEX4</i>. Bruker AXS LLC, Madison, WI, USA.

H\"ubschle, C. B., Sheldrick, G. M. & Dittrich, B. (2011).
"ShelXle: a Qt graphical user interface for SHELXL",
J. Appl. Cryst. 44, 1281--1284.
doi:10.1107/S0021889811043202

Macrae, C. F.; Edgington, P. R.; McCabe, P.; Pidcock, E.; Shields, G. P.;
Taylor, R.; Towler, M.; van de Streek, J. (2006),
"Mercury: visualization and analysis of crystal structures"
Journal of Applied Crystallography 39 (3), 453--457.
doi: 10.1107/S002188980600731X

Sheldrick, G. M. (2015). "SHELXT--Integrated space--group and
crystal--structure determination",
Acta Cryst. A71, 3--8.
doi:10.1107/S2053273314026370

Sheldrick, G. M. (2015) "Crystal structure refinement with SHELXL",
Acta Cryst., C71, 3--8
doi:10.1107/S2053229614024218

Spek, A. L. (2009). "Structure validation in chemical crystallography",
Acta Cryst. D65, 148--155.
doi:10.1107/S090744490804362X

Wilson, A. J. C. (Ed). (1992)
International Tables for Crystallography,  Volume C.
Kluwer Academic Publishers, Dordrecht: Tables 6.1.1.4 (pp. 500--502),
4.2.6.8 (pp. 219--222) and 4.2.4.2 (pp. 193--199).
doi: 10.1107/97809553602060000103
;
_publ_section_comment                   
;
;

data_25tnd10s
_chemical_name_systematic               ?
_chemical_name_common                   ESS-2169
_chemical_formula_moiety                ?
_chemical_formula_sum                   'C15 H22.50 I0.50 N O Pd0.50'
_chemical_formula_iupac                 ?
_chemical_formula_weight                349.49
_chemical_absolute_configuration        ?

_chemical_melting_point                 ?

_space_group_crystal_system             monoclinic
_space_group_IT_number                  4
_space_group_name_H-M_alt               'P 1 21 1'
_space_group_name_Hall                  'P 2yb'
loop_
    _space_group_symop_operation_xyz
    'x, y, z'
    '-x, y+1/2, -z'

_cell_length_a                          8.0979(6)
_cell_length_b                          12.0067(8)
_cell_length_c                          15.8790(11)
_cell_angle_alpha                       90
_cell_angle_beta                        100.080(4)
_cell_angle_gamma                       90
_cell_volume                            1520.07(19)
_cell_formula_units_Z                   4
_cell_measurement_reflns_used           9911
_cell_measurement_theta_min             2.5546
_cell_measurement_theta_max             28.4892
_cell_measurement_temperature           100.(2)

_exptl_crystal_description              plate
_exptl_crystal_colour                   'clear yellow'
_exptl_crystal_size_max                 0.600
_exptl_crystal_size_mid                 0.260
_exptl_crystal_size_min                 0.020
_exptl_crystal_density_diffrn           1.527
_exptl_crystal_density_meas             ?
_exptl_crystal_density_method           'not measured'
_exptl_crystal_F_000                    708

_exptl_absorpt_coefficient_mu           1.654
_exptl_absorpt_correction_type          Multi-Scan
_exptl_absorpt_process_details          
;

Krause, L., Herbst-Irmer, R., Sheldrick, G. M., Stalke, D. (2015).
"Comparison of silver and molybdenum microfocus X-ray sources for
single-crystal structure determination"
J. Appl. Cryst. 48, 3-10.
doi:10.1107/S1600576714022985
;
_exptl_absorpt_correction_T_min         0.82
_exptl_absorpt_correction_T_max         0.97

_exptl_special_details                  
;
; 

_diffrn_ambient_temperature             100.(2)

_diffrn_source                          'microfocus sealed X-ray tube'
_diffrn_source_type                     Incoatec
_diffrn_source_power                    0.05
_diffrn_source_current                  1.0
_diffrn_source_voltage                  50

_diffrn_radiation_probe                 x-ray
_diffrn_radiation_type                  MoK\a
_diffrn_radiation_wavelength            0.71073
_diffrn_radiation_monochromator         'multilayer optics'

_diffrn_measurement_device              'three-circle diffractometer'
_diffrn_measurement_device_type         'Bruker D8 SMART APEXII'
_diffrn_measurement_method              '\f and \w scans'

_diffrn_detector_area_resol_mean        7.3910

_diffrn_reflns_number                   24045
_diffrn_reflns_av_R_equivalents         0.0507
_diffrn_reflns_av_unetI/netI            0.0563
_diffrn_reflns_theta_min                2.14
_diffrn_reflns_theta_max                28.63
_diffrn_reflns_theta_full               25.24
_diffrn_measured_fraction_theta_max     0.995
_diffrn_measured_fraction_theta_full    0.995
_diffrn_reflns_limit_h_min              -10
_diffrn_reflns_limit_h_max              10
_diffrn_reflns_limit_k_min              -16
_diffrn_reflns_limit_k_max              16
_diffrn_reflns_limit_l_min              -21
_diffrn_reflns_limit_l_max              21

_refine_special_details                 
;
;

_reflns_number_total                    7717
_reflns_number_gt                       7151
_reflns_threshold_expression            'I > 2\s(I)'
_reflns_Friedel_coverage                0.900
_reflns_Friedel_fraction_max            0.982
_reflns_Friedel_fraction_full           0.998

_refine_ls_structure_factor_coef        Fsqd
_refine_ls_matrix_type                  full
_refine_ls_R_factor_all                 0.0372
_refine_ls_R_factor_gt                  0.0330
_refine_ls_wR_factor_gt                 0.0671
_refine_ls_wR_factor_ref                0.0687
_refine_ls_goodness_of_fit_ref          1.064
_refine_ls_restrained_S_all             1.064
_refine_ls_number_reflns                7717
_refine_ls_number_parameters            334
_refine_ls_number_restraints            1
_refine_ls_number_constraints           ?
_refine_ls_hydrogen_treatment           constr
_refine_ls_weighting_scheme             calc
_refine_ls_weighting_details            
    'w=1/[\s^2^(Fo^2^)+(0.0186P)^2^+0.6476P] where P=(Fo^2^+2Fc^2^)/3'

_atom_sites_solution_hydrogens          geom
_atom_sites_solution_primary            dual
_atom_sites_solution_secondary          difmap

_refine_ls_shift/su_max                 0.000
_refine_ls_shift/su_mean                0.000
_refine_diff_density_max                0.685
_refine_diff_density_min                -0.731
_refine_ls_extinction_method            none
_refine_ls_extinction_coef              ?
_refine_ls_abs_structure_details        
;

Flack x determined using 3149 quotients [(I+)-(I-)]/[(I+)+(I-)]
(Parsons, Flack and Wagner, Acta Cryst. B69 (2013) 249-259).
;
_refine_ls_abs_structure_Flack          0.038(13)

loop_
    _atom_type_symbol
    _atom_type_description
    _atom_type_scat_dispersion_real
    _atom_type_scat_dispersion_imag
    _atom_type_scat_source
    C C 0.0033 0.0016 'International Tables Vol C Tables 4.2.6.8 and 6.1.1.4'
    H H 0.0000 0.0000 'International Tables Vol C Tables 4.2.6.8 and 6.1.1.4'
    I I -0.4742 1.8119 'International Tables Vol C Tables 4.2.6.8 and 6.1.1.4'
    N N 0.0061 0.0033 'International Tables Vol C Tables 4.2.6.8 and 6.1.1.4'
    O O 0.0106 0.0060 'International Tables Vol C Tables 4.2.6.8 and 6.1.1.4'
    Pd Pd -0.9988 1.0072
     'International Tables Vol C Tables 4.2.6.8 and 6.1.1.4'

_computing_data_collection              'Bruker APEX4'
_computing_cell_refinement              'Bruker APEX4'
_computing_data_reduction               'Bruker APEX4'
_computing_structure_solution           'SHELXT (Sheldrick 2015)'
_computing_structure_refinement         'SHELXL-2018/3 (Sheldrick, 2018)'
_computing_molecular_graphics           'Diamond (Brakdenburg 2014)'
_computing_publication_material         'Bruker APEX4'

loop_
    _atom_site_type_symbol
    _atom_site_label
    _atom_site_fract_x
    _atom_site_fract_y
    _atom_site_fract_z
    _atom_site_U_iso_or_equiv
    _atom_site_adp_type
    _atom_site_calc_flag
    _atom_site_refinement_flags_adp
    _atom_site_refinement_flags_occupancy
    _atom_site_refinement_flags_posn
    _atom_site_occupancy
    _atom_site_disorder_assembly
    _atom_site_disorder_group
    I I1 -0.19602(4) 0.17925(3) 0.32531(2) 0.01935(9) Uani d . . . 1 . .
    Pd Pd1 0.01642(4) 0.33688(3) 0.36748(2) 0.01203(9) Uani d . . . 1 . .
    O O1 0.2929(5) 0.6161(3) 0.3356(3) 0.0188(8) Uani d . . . 1 . .
    N N1 0.0264(5) 0.4019(4) 0.2388(3) 0.0119(9) Uani d . . . 1 . .
    N N2 0.1754(5) 0.4704(4) 0.3919(3) 0.0121(9) Uani d . . . 1 . .
    C C1 0.0371(6) 0.2934(4) 0.4891(3) 0.0133(10) Uani d . . . 1 . .
    C C2 0.1065(6) 0.1913(5) 0.5171(3) 0.0183(11) Uani d . . . 1 . .
    H H2 0.131988 0.138277 0.476845 0.022000 Uiso calc U . R 1 . .
    C C3 0.1389(7) 0.1666(6) 0.6049(4) 0.0242(13) Uani d . . . 1 . .
    H H3 0.187098 0.096942 0.623873 0.029000 Uiso calc U . R 1 . .
    C C4 0.1015(8) 0.2420(5) 0.6632(4) 0.0235(14) Uani d . . . 1 . .
    H H4 0.124069 0.224934 0.722535 0.028000 Uiso calc U . R 1 . .
    C C5 0.0312(7) 0.3427(6) 0.6357(4) 0.0255(13) Uani d . . . 1 . .
    H H5 0.004990 0.395258 0.676073 0.031000 Uiso calc U . R 1 . .
    C C6 -0.0018(7) 0.3677(5) 0.5487(4) 0.0181(12) Uani d . . . 1 . .
    H H6 -0.051832 0.437129 0.530244 0.022000 Uiso calc U . R 1 . .
    C C7 0.3286(8) 0.2424(6) 0.1447(5) 0.0346(17) Uani d . . . 1 . .
    H H7A 0.319353 0.321988 0.130954 0.052000 Uiso calc U . R 1 . .
    H H7B 0.323482 0.199402 0.091811 0.052000 Uiso calc U . R 1 . .
    H H7C 0.435518 0.227987 0.182593 0.052000 Uiso calc U . R 1 . .
    C C8 0.1840(7) 0.2078(5) 0.1893(4) 0.0205(13) Uani d . . . 1 . .
    H H8 0.202468 0.244988 0.246541 0.025000 Uiso calc U . R 1 . .
    C C9 0.1885(8) 0.0823(6) 0.2052(5) 0.0334(16) Uani d . . . 1 . .
    H H9A 0.088868 0.060027 0.228303 0.050000 Uiso calc U . R 1 . .
    H H9B 0.289532 0.063204 0.246230 0.050000 Uiso calc U . R 1 . .
    H H9C 0.189894 0.043061 0.151183 0.050000 Uiso calc U . R 1 . .
    C C10 0.0170(7) 0.2490(5) 0.1407(4) 0.0159(11) Uani d . . . 1 . .
    C C11 -0.0691(7) 0.1907(6) 0.0706(3) 0.0186(11) Uani d . . . 1 . .
    H H11 -0.023494 0.123120 0.053548 0.022000 Uiso calc U . R 1 . .
    C C12 -0.2193(7) 0.2294(5) 0.0256(4) 0.0193(12) Uani d . . . 1 . .
    H H12 -0.278732 0.186774 -0.020367 0.023000 Uiso calc U . R 1 . .
    C C13 -0.2836(6) 0.3297(6) 0.0471(3) 0.0190(11) Uani d . . . 1 . .
    H H13 -0.385197 0.356509 0.014321 0.023000 Uiso calc U . R 1 . .
    C C14 -0.2033(7) 0.3924(5) 0.1155(3) 0.0150(11) Uani d . . . 1 . .
    C C15 -0.0524(6) 0.3487(5) 0.1618(3) 0.0140(10) Uani d . . . 1 . .
    C C16 -0.3622(7) 0.4836(5) 0.2189(4) 0.0268(14) Uani d . . . 1 . .
    H H16A -0.409759 0.554493 0.233856 0.040000 Uiso calc U . R 1 . .
    H H16B -0.280489 0.456848 0.267598 0.040000 Uiso calc U . R 1 . .
    H H16C -0.452227 0.428631 0.204663 0.040000 Uiso calc U . R 1 . .
    C C17 -0.2758(7) 0.5005(5) 0.1423(4) 0.0187(12) Uani d . . . 1 . .
    H H17 -0.179535 0.552276 0.160735 0.022000 Uiso calc U . R 1 . .
    C C18 -0.3924(8) 0.5572(6) 0.0708(4) 0.0327(16) Uani d . . . 1 . .
    H H18A -0.432841 0.627145 0.091706 0.049000 Uiso calc U . R 1 . .
    H H18B -0.488046 0.508396 0.050356 0.049000 Uiso calc U . R 1 . .
    H H18C -0.332262 0.573048 0.023653 0.049000 Uiso calc U . R 1 . .
    C C19 0.1561(7) 0.5512(5) 0.1630(4) 0.0181(12) Uani d . . . 1 . .
    H H19A 0.120715 0.628886 0.166106 0.027000 Uiso calc U . R 1 . .
    H H19B 0.095870 0.517103 0.110434 0.027000 Uiso calc U . R 1 . .
    H H19C 0.277041 0.548396 0.162970 0.027000 Uiso calc U . R 1 . .
    C C20 0.1177(6) 0.4889(5) 0.2385(4) 0.0152(11) Uani d . . . 1 . .
    C C21 0.1948(6) 0.5262(4) 0.3249(3) 0.0144(10) Uani d . . . 1 . .
    C C22 0.3362(7) 0.6319(5) 0.4282(4) 0.0194(12) Uani d . . . 1 . .
    H H22A 0.273232 0.695254 0.446921 0.023000 Uiso calc U . R 1 . .
    H H22B 0.457805 0.646022 0.445698 0.023000 Uiso calc U . R 1 . .
    C C23 0.2860(6) 0.5220(5) 0.4667(3) 0.0146(10) Uani d . . . 1 . .
    H H23 0.220639 0.537487 0.513279 0.018000 Uiso calc U . R 1 . .
    C C24 0.5415(7) 0.4904(6) 0.5788(4) 0.0263(14) Uani d . . . 1 . .
    H H24A 0.629153 0.436918 0.601904 0.039000 Uiso calc U . R 1 . .
    H H24B 0.471944 0.506412 0.622009 0.039000 Uiso calc U . R 1 . .
    H H24C 0.593470 0.559485 0.563405 0.039000 Uiso calc U . R 1 . .
    C C25 0.4315(7) 0.4410(5) 0.4988(4) 0.0183(12) Uani d . . . 1 . .
    H H25 0.380906 0.370702 0.516658 0.022000 Uiso calc U . R 1 . .
    C C26 0.5346(8) 0.4102(6) 0.4313(4) 0.0267(14) Uani d . . . 1 . .
    H H26A 0.626780 0.361113 0.456398 0.040000 Uiso calc U . R 1 . .
    H H26B 0.580371 0.477992 0.409784 0.040000 Uiso calc U . R 1 . .
    H H26C 0.463171 0.371710 0.383962 0.040000 Uiso calc U . R 1 . .
    O O2 0.3384(5) 0.3447(4) 0.8547(3) 0.0262(9) Uani d . . . 1 . .
    C C27 0.5698(9) 0.3156(5) 0.7826(5) 0.0367(17) Uani d . . . 1 . .
    H H27A 0.645739 0.353901 0.750507 0.055000 Uiso calc U . R 1 . .
    H H27B 0.503705 0.260301 0.745723 0.055000 Uiso calc U . R 1 . .
    H H27C 0.635390 0.278130 0.832334 0.055000 Uiso calc U . R 1 . .
    C C28 0.4542(8) 0.3988(5) 0.8123(5) 0.0284(15) Uani d . . . 1 . .
    H H28A 0.520363 0.452927 0.851454 0.034000 Uiso calc U . R 1 . .
    H H28B 0.393332 0.440312 0.762441 0.034000 Uiso calc U . R 1 . .
    C C29 0.2266(8) 0.4172(6) 0.8844(5) 0.0292(15) Uani d . . . 1 . .
    H H29A 0.176884 0.468025 0.837703 0.035000 Uiso calc U . R 1 . .
    H H29B 0.287753 0.462871 0.931689 0.035000 Uiso calc U . R 1 . .
    C C30 0.0908(10) 0.3540(7) 0.9152(5) 0.047(2) Uani d . . . 1 . .
    H H30A 0.014038 0.406298 0.935938 0.070000 Uiso calc U . R 1 . .
    H H30B 0.139968 0.304339 0.961860 0.070000 Uiso calc U . R 1 . .
    H H30C 0.028968 0.309885 0.868087 0.070000 Uiso calc U . R 1 . .

loop_
    _atom_site_aniso_label
    _atom_site_aniso_U_11
    _atom_site_aniso_U_22
    _atom_site_aniso_U_33
    _atom_site_aniso_U_12
    _atom_site_aniso_U_13
    _atom_site_aniso_U_23
    I1 0.02313(18) 0.01668(17) 0.01753(18) -0.00855(15) 0.00160(13)
     0.00003(16)
    Pd1 0.01349(18) 0.01021(18) 0.01223(19) -0.00132(16) 0.00178(13)
     0.00008(17)
    O1 0.020(2) 0.015(2) 0.021(2) -0.0051(15) 0.0027(16) -0.0019(17)
    N1 0.013(2) 0.011(2) 0.011(2) 0.0025(16) 0.0014(16) -0.0024(17)
    N2 0.011(2) 0.012(2) 0.014(2) -0.0017(16) 0.0025(16) -0.0039(18)
    C1 0.008(2) 0.015(2) 0.016(3) -0.0044(19) 0.0011(19) 0.000(2)
    C2 0.021(3) 0.018(3) 0.015(3) -0.002(2) 0.0010(19) 0.001(2)
    C3 0.019(3) 0.024(3) 0.029(3) -0.001(2) 0.000(2) 0.008(3)
    C4 0.026(3) 0.026(4) 0.016(3) -0.009(3) -0.005(2) 0.006(3)
    C5 0.032(3) 0.027(3) 0.019(3) -0.009(3) 0.008(2) -0.010(3)
    C6 0.017(3) 0.016(3) 0.021(3) -0.001(2) 0.005(2) 0.001(2)
    C7 0.020(3) 0.026(4) 0.054(5) 0.002(3) -0.003(3) -0.002(3)
    C8 0.021(3) 0.023(4) 0.016(3) 0.009(2) -0.002(2) -0.004(2)
    C9 0.030(4) 0.029(4) 0.040(4) 0.006(3) 0.004(3) 0.010(3)
    C10 0.015(2) 0.017(3) 0.016(3) 0.005(2) 0.002(2) 0.001(2)
    C11 0.023(3) 0.016(3) 0.016(3) 0.004(2) 0.004(2) -0.001(3)
    C12 0.021(3) 0.021(3) 0.015(3) -0.005(2) 0.001(2) -0.004(2)
    C13 0.016(2) 0.023(3) 0.017(3) 0.000(3) 0.0001(19) 0.000(3)
    C14 0.018(3) 0.016(3) 0.011(3) 0.000(2) 0.004(2) 0.002(2)
    C15 0.017(2) 0.014(3) 0.012(2) 0.000(2) 0.0053(18) 0.000(2)
    C16 0.022(3) 0.024(3) 0.034(4) 0.004(3) 0.005(3) -0.004(3)
    C17 0.015(3) 0.015(3) 0.025(3) 0.001(2) 0.001(2) -0.001(2)
    C18 0.037(4) 0.026(4) 0.032(4) 0.015(3) -0.001(3) -0.002(3)
    C19 0.020(3) 0.019(3) 0.016(3) -0.005(2) 0.004(2) 0.007(2)
    C20 0.013(2) 0.014(3) 0.019(3) 0.002(2) 0.004(2) 0.003(2)
    C21 0.012(2) 0.011(2) 0.020(3) 0.0007(19) 0.003(2) 0.000(2)
    C22 0.020(3) 0.017(3) 0.020(3) -0.004(2) 0.002(2) -0.003(2)
    C23 0.013(2) 0.016(3) 0.014(3) -0.005(2) 0.0021(19) -0.003(2)
    C24 0.022(3) 0.039(4) 0.016(3) 0.003(3) 0.000(2) -0.002(3)
    C25 0.016(3) 0.019(3) 0.020(3) 0.001(2) 0.003(2) 0.000(2)
    C26 0.021(3) 0.036(4) 0.024(3) 0.008(3) 0.006(2) -0.004(3)
    O2 0.031(2) 0.020(2) 0.030(2) 0.004(2) 0.0110(17) 0.005(2)
    C27 0.047(4) 0.024(4) 0.042(4) 0.011(3) 0.017(3) 0.008(3)
    C28 0.031(3) 0.015(3) 0.041(4) 0.000(2) 0.014(3) 0.004(3)
    C29 0.027(3) 0.024(3) 0.037(4) -0.001(3) 0.006(3) -0.004(3)
    C30 0.053(5) 0.040(5) 0.055(5) 0.007(4) 0.032(4) 0.014(4)

_geom_special_details                   
;

All esds (except the esd in the dihedral angle between two l.s. planes)
are estimated using the full covariance matrix.  The cell esds are taken
into account individually in the estimation of esds in distances, angles
and torsion angles; correlations between esds in cell parameters are only
used when they are defined by crystal symmetry.  An approximate (isotropic)
treatment of cell esds is used for estimating esds involving l.s. planes.
;

loop_
    _geom_bond_atom_site_label_1
    _geom_bond_atom_site_label_2
    _geom_bond_site_symmetry_2
    _geom_bond_distance
    _geom_bond_publ_flag
    I1 Pd1 . 2.5664(5) ?
    Pd1 C1 . 1.979(5) ?
    Pd1 N2 . 2.050(4) ?
    Pd1 N1 . 2.202(4) ?
    O1 C21 . 1.334(6) ?
    O1 C22 . 1.464(7) ?
    N1 C20 . 1.280(7) ?
    N1 C15 . 1.427(6) ?
    N2 C21 . 1.288(7) ?
    N2 C23 . 1.491(6) ?
    C1 C6 . 1.377(8) ?
    C1 C2 . 1.388(8) ?
    C2 C3 . 1.405(8) ?
    C2 H2 . 0.950000 ?
    C3 C4 . 1.366(9) ?
    C3 H3 . 0.950000 ?
    C4 C5 . 1.374(10) ?
    C4 H4 . 0.950000 ?
    C5 C6 . 1.393(8) ?
    C5 H5 . 0.950000 ?
    C6 H6 . 0.950000 ?
    C7 C8 . 1.529(9) ?
    C7 H7A . 0.980000 ?
    C7 H7B . 0.980000 ?
    C7 H7C . 0.980000 ?
    C8 C10 . 1.518(7) ?
    C8 C9 . 1.528(9) ?
    C8 H8 . 1.000000 ?
    C9 H9A . 0.980000 ?
    C9 H9B . 0.980000 ?
    C9 H9C . 0.980000 ?
    C10 C15 . 1.389(7) ?
    C10 C11 . 1.394(8) ?
    C11 C12 . 1.379(8) ?
    C11 H11 . 0.950000 ?
    C12 C13 . 1.379(8) ?
    C12 H12 . 0.950000 ?
    C13 C14 . 1.386(8) ?
    C13 H13 . 0.950000 ?
    C14 C15 . 1.412(7) ?
    C14 C17 . 1.516(8) ?
    C16 C17 . 1.519(8) ?
    C16 H16A . 0.980000 ?
    C16 H16B . 0.980000 ?
    C16 H16C . 0.980000 ?
    C17 C18 . 1.507(8) ?
    C17 H17 . 1.000000 ?
    C18 H18A . 0.980000 ?
    C18 H18B . 0.980000 ?
    C18 H18C . 0.980000 ?
    C19 C20 . 1.491(7) ?
    C19 H19A . 0.980000 ?
    C19 H19B . 0.980000 ?
    C19 H19C . 0.980000 ?
    C20 C21 . 1.474(7) ?
    C22 C23 . 1.538(8) ?
    C22 H22A . 0.990000 ?
    C22 H22B . 0.990000 ?
    C23 C25 . 1.544(8) ?
    C23 H23 . 1.000000 ?
    C24 C25 . 1.537(8) ?
    C24 H24A . 0.980000 ?
    C24 H24B . 0.980000 ?
    C24 H24C . 0.980000 ?
    C25 C26 . 1.515(8) ?
    C25 H25 . 1.000000 ?
    C26 H26A . 0.980000 ?
    C26 H26B . 0.980000 ?
    C26 H26C . 0.980000 ?
    O2 C29 . 1.397(7) ?
    O2 C28 . 1.405(7) ?
    C27 C28 . 1.500(8) ?
    C27 H27A . 0.980000 ?
    C27 H27B . 0.980000 ?
    C27 H27C . 0.980000 ?
    C28 H28A . 0.990000 ?
    C28 H28B . 0.990000 ?
    C29 C30 . 1.487(9) ?
    C29 H29A . 0.990000 ?
    C29 H29B . 0.990000 ?
    C30 H30A . 0.980000 ?
    C30 H30B . 0.980000 ?
    C30 H30C . 0.980000 ?

loop_
    _geom_angle_atom_site_label_1
    _geom_angle_atom_site_label_2
    _geom_angle_atom_site_label_3
    _geom_angle_site_symmetry_1
    _geom_angle_site_symmetry_3
    _geom_angle
    _geom_angle_publ_flag
    C1 Pd1 N2 . . 94.51(19) ?
    C1 Pd1 N1 . . 171.24(18) ?
    N2 Pd1 N1 . . 76.94(17) ?
    C1 Pd1 I1 . . 89.93(15) ?
    N2 Pd1 I1 . . 174.91(12) ?
    N1 Pd1 I1 . . 98.70(11) ?
    C21 O1 C22 . . 105.3(4) ?
    C20 N1 C15 . . 122.3(5) ?
    C20 N1 Pd1 . . 114.1(4) ?
    C15 N1 Pd1 . . 123.5(3) ?
    C21 N2 C23 . . 107.4(4) ?
    C21 N2 Pd1 . . 114.4(4) ?
    C23 N2 Pd1 . . 138.1(3) ?
    C6 C1 C2 . . 118.7(5) ?
    C6 C1 Pd1 . . 120.6(4) ?
    C2 C1 Pd1 . . 120.3(4) ?
    C1 C2 C3 . . 119.9(6) ?
    C1 C2 H2 . . 120.000000 ?
    C3 C2 H2 . . 120.000000 ?
    C4 C3 C2 . . 120.5(6) ?
    C4 C3 H3 . . 119.700000 ?
    C2 C3 H3 . . 119.700000 ?
    C3 C4 C5 . . 119.7(6) ?
    C3 C4 H4 . . 120.100000 ?
    C5 C4 H4 . . 120.100000 ?
    C4 C5 C6 . . 120.1(6) ?
    C4 C5 H5 . . 119.900000 ?
    C6 C5 H5 . . 119.900000 ?
    C1 C6 C5 . . 121.0(6) ?
    C1 C6 H6 . . 119.500000 ?
    C5 C6 H6 . . 119.500000 ?
    C8 C7 H7A . . 109.500000 ?
    C8 C7 H7B . . 109.500000 ?
    H7A C7 H7B . . 109.500000 ?
    C8 C7 H7C . . 109.500000 ?
    H7A C7 H7C . . 109.500000 ?
    H7B C7 H7C . . 109.500000 ?
    C10 C8 C9 . . 113.5(5) ?
    C10 C8 C7 . . 111.2(5) ?
    C9 C8 C7 . . 110.3(5) ?
    C10 C8 H8 . . 107.200000 ?
    C9 C8 H8 . . 107.200000 ?
    C7 C8 H8 . . 107.200000 ?
    C8 C9 H9A . . 109.500000 ?
    C8 C9 H9B . . 109.500000 ?
    H9A C9 H9B . . 109.500000 ?
    C8 C9 H9C . . 109.500000 ?
    H9A C9 H9C . . 109.500000 ?
    H9B C9 H9C . . 109.500000 ?
    C15 C10 C11 . . 117.4(5) ?
    C15 C10 C8 . . 121.3(5) ?
    C11 C10 C8 . . 121.2(5) ?
    C12 C11 C10 . . 121.1(6) ?
    C12 C11 H11 . . 119.400000 ?
    C10 C11 H11 . . 119.400000 ?
    C13 C12 C11 . . 120.2(5) ?
    C13 C12 H12 . . 119.900000 ?
    C11 C12 H12 . . 119.900000 ?
    C12 C13 C14 . . 121.6(5) ?
    C12 C13 H13 . . 119.200000 ?
    C14 C13 H13 . . 119.200000 ?
    C13 C14 C15 . . 116.8(5) ?
    C13 C14 C17 . . 122.2(5) ?
    C15 C14 C17 . . 120.9(5) ?
    C10 C15 C14 . . 122.9(5) ?
    C10 C15 N1 . . 117.0(5) ?
    C14 C15 N1 . . 119.8(5) ?
    C17 C16 H16A . . 109.500000 ?
    C17 C16 H16B . . 109.500000 ?
    H16A C16 H16B . . 109.500000 ?
    C17 C16 H16C . . 109.500000 ?
    H16A C16 H16C . . 109.500000 ?
    H16B C16 H16C . . 109.500000 ?
    C18 C17 C14 . . 113.4(5) ?
    C18 C17 C16 . . 110.4(5) ?
    C14 C17 C16 . . 111.4(5) ?
    C18 C17 H17 . . 107.100000 ?
    C14 C17 H17 . . 107.100000 ?
    C16 C17 H17 . . 107.100000 ?
    C17 C18 H18A . . 109.500000 ?
    C17 C18 H18B . . 109.500000 ?
    H18A C18 H18B . . 109.500000 ?
    C17 C18 H18C . . 109.500000 ?
    H18A C18 H18C . . 109.500000 ?
    H18B C18 H18C . . 109.500000 ?
    C20 C19 H19A . . 109.500000 ?
    C20 C19 H19B . . 109.500000 ?
    H19A C19 H19B . . 109.500000 ?
    C20 C19 H19C . . 109.500000 ?
    H19A C19 H19C . . 109.500000 ?
    H19B C19 H19C . . 109.500000 ?
    N1 C20 C21 . . 113.3(5) ?
    N1 C20 C19 . . 127.9(5) ?
    C21 C20 C19 . . 118.8(5) ?
    N2 C21 O1 . . 118.1(5) ?
    N2 C21 C20 . . 121.1(5) ?
    O1 C21 C20 . . 120.6(5) ?
    O1 C22 C23 . . 104.8(4) ?
    O1 C22 H22A . . 110.800000 ?
    C23 C22 H22A . . 110.800000 ?
    O1 C22 H22B . . 110.800000 ?
    C23 C22 H22B . . 110.800000 ?
    H22A C22 H22B . . 108.900000 ?
    N2 C23 C22 . . 101.7(4) ?
    N2 C23 C25 . . 108.6(4) ?
    C22 C23 C25 . . 115.6(4) ?
    N2 C23 H23 . . 110.200000 ?
    C22 C23 H23 . . 110.200000 ?
    C25 C23 H23 . . 110.200000 ?
    C25 C24 H24A . . 109.500000 ?
    C25 C24 H24B . . 109.500000 ?
    H24A C24 H24B . . 109.500000 ?
    C25 C24 H24C . . 109.500000 ?
    H24A C24 H24C . . 109.500000 ?
    H24B C24 H24C . . 109.500000 ?
    C26 C25 C24 . . 111.5(5) ?
    C26 C25 C23 . . 113.7(5) ?
    C24 C25 C23 . . 109.1(5) ?
    C26 C25 H25 . . 107.400000 ?
    C24 C25 H25 . . 107.400000 ?
    C23 C25 H25 . . 107.400000 ?
    C25 C26 H26A . . 109.500000 ?
    C25 C26 H26B . . 109.500000 ?
    H26A C26 H26B . . 109.500000 ?
    C25 C26 H26C . . 109.500000 ?
    H26A C26 H26C . . 109.500000 ?
    H26B C26 H26C . . 109.500000 ?
    C29 O2 C28 . . 113.6(5) ?
    C28 C27 H27A . . 109.500000 ?
    C28 C27 H27B . . 109.500000 ?
    H27A C27 H27B . . 109.500000 ?
    C28 C27 H27C . . 109.500000 ?
    H27A C27 H27C . . 109.500000 ?
    H27B C27 H27C . . 109.500000 ?
    O2 C28 C27 . . 110.3(5) ?
    O2 C28 H28A . . 109.600000 ?
    C27 C28 H28A . . 109.600000 ?
    O2 C28 H28B . . 109.600000 ?
    C27 C28 H28B . . 109.600000 ?
    H28A C28 H28B . . 108.100000 ?
    O2 C29 C30 . . 110.7(6) ?
    O2 C29 H29A . . 109.500000 ?
    C30 C29 H29A . . 109.500000 ?
    O2 C29 H29B . . 109.500000 ?
    C30 C29 H29B . . 109.500000 ?
    H29A C29 H29B . . 108.100000 ?
    C29 C30 H30A . . 109.500000 ?
    C29 C30 H30B . . 109.500000 ?
    H30A C30 H30B . . 109.500000 ?
    C29 C30 H30C . . 109.500000 ?
    H30A C30 H30C . . 109.500000 ?
    H30B C30 H30C . . 109.500000 ?

_shelx_res_file                         
;

TITL 25tnd10s.res in P2(1)
    25tnd10s.res
    created by SHELXL-2019/1 at 17:42:51 on 15-Apr-2024
REM Old TITL 25tnd10s in P2(1)
REM SHELXT solution in P2(1): R1 0.057, Rweak 0.040, Alpha 0.005
REM <I/s>   2.256 for    8 systematic absences,  Orientation as input
REM Flack x =  0.061 ( 0.013 ) from  2703 Parsons' quotients
REM Formula found by SHELXT:  C30 I N3 O Pd
CELL  0.71073   8.0979  12.0067  15.8790   90.000  100.080   90.000
ZERR    4.000   0.0006   0.0008   0.0011    0.000    0.004    0.000
LATT -1
SYMM -X, 1/2+Y, -Z
SFAC C H I N O PD
UNIT 60 90 2 4 4 2
TEMP -173.140
SIZE 0.02 0.26 0.60
L.S. 10
BOND $H
LIST 4
ACTA
FMAP 2
PLAN 20
WGHT    0.018600    0.647600
FVAR       0.13411
I1    3   -0.196015    0.179252    0.325309    11.00000    0.02313    0.01668 =
         0.01753    0.00003    0.00160   -0.00855
PD1   6    0.016415    0.336880    0.367479    11.00000    0.01349    0.01021 =
         0.01223    0.00008    0.00178   -0.00132
O1    5    0.292914    0.616147    0.335592    11.00000    0.02040    0.01497 =
         0.02084   -0.00194    0.00272   -0.00511
N1    4    0.026436    0.401908    0.238820    11.00000    0.01348    0.01143 =
         0.01055   -0.00242    0.00143    0.00252
N2    4    0.175437    0.470404    0.391859    11.00000    0.01116    0.01172 =
         0.01362   -0.00391    0.00252   -0.00175
C1    1    0.037124    0.293443    0.489101    11.00000    0.00822    0.01487 =
         0.01629    0.00021    0.00108   -0.00438
C2    1    0.106471    0.191347    0.517051    11.00000    0.02057    0.01814 =
         0.01548    0.00054    0.00100   -0.00194
AFIX  43
H2    2    0.131988    0.138277    0.476845    11.00000   -1.20000
AFIX   0
C3    1    0.138851    0.166635    0.604888    11.00000    0.01896    0.02361 =
         0.02868    0.00756    0.00028   -0.00142
AFIX  43
H3    2    0.187098    0.096942    0.623873    11.00000   -1.20000
AFIX   0
C4    1    0.101515    0.242016    0.663213    11.00000    0.02579    0.02572 =
         0.01607    0.00644   -0.00455   -0.00878
AFIX  43
H4    2    0.124069    0.224934    0.722535    11.00000   -1.20000
AFIX   0
C5    1    0.031184    0.342668    0.635691    11.00000    0.03205    0.02699 =
         0.01888   -0.01035    0.00817   -0.00911
AFIX  43
H5    2    0.004990    0.395258    0.676073    11.00000   -1.20000
AFIX   0
C6    1   -0.001782    0.367750    0.548701    11.00000    0.01742    0.01643 =
         0.02116    0.00093    0.00544   -0.00079
AFIX  43
H6    2   -0.051832    0.437129    0.530244    11.00000   -1.20000
AFIX   0
C7    1    0.328552    0.242400    0.144661    11.00000    0.02037    0.02631 =
         0.05387   -0.00246   -0.00286    0.00188
AFIX 137
H7A   2    0.319353    0.321988    0.130954    11.00000   -1.50000
H7B   2    0.323482    0.199402    0.091811    11.00000   -1.50000
H7C   2    0.435518    0.227987    0.182593    11.00000   -1.50000
AFIX   0
C8    1    0.183966    0.207807    0.189309    11.00000    0.02076    0.02322 =
         0.01564   -0.00449   -0.00200    0.00926
AFIX  13
H8    2    0.202468    0.244988    0.246541    11.00000   -1.20000
AFIX   0
C9    1    0.188469    0.082276    0.205178    11.00000    0.03043    0.02940 =
         0.03972    0.00969    0.00401    0.00578
AFIX 137
H9A   2    0.088868    0.060027    0.228303    11.00000   -1.50000
H9B   2    0.289532    0.063204    0.246230    11.00000   -1.50000
H9C   2    0.189894    0.043061    0.151183    11.00000   -1.50000
AFIX   0
C10   1    0.016956    0.249002    0.140697    11.00000    0.01459    0.01698 =
         0.01602    0.00123    0.00209    0.00497
C11   1   -0.069103    0.190667    0.070602    11.00000    0.02339    0.01602 =
         0.01629   -0.00084    0.00351    0.00355
AFIX  43
H11   2   -0.023494    0.123120    0.053548    11.00000   -1.20000
AFIX   0
C12   1   -0.219346    0.229363    0.025593    11.00000    0.02075    0.02106 =
         0.01523   -0.00439    0.00086   -0.00545
AFIX  43
H12   2   -0.278732    0.186774   -0.020367    11.00000   -1.20000
AFIX   0
C13   1   -0.283556    0.329697    0.047138    11.00000    0.01619    0.02343 =
         0.01651   -0.00040    0.00006   -0.00044
AFIX  43
H13   2   -0.385197    0.356509    0.014321    11.00000   -1.20000
AFIX   0
C14   1   -0.203333    0.392373    0.115540    11.00000    0.01810    0.01611 =
         0.01110    0.00186    0.00374    0.00013
C15   1   -0.052384    0.348747    0.161846    11.00000    0.01677    0.01367 =
         0.01250   -0.00022    0.00532   -0.00044
C16   1   -0.362247    0.483626    0.218902    11.00000    0.02234    0.02387 =
         0.03428   -0.00373    0.00521    0.00408
AFIX 137
H16A  2   -0.409759    0.554493    0.233856    11.00000   -1.50000
H16B  2   -0.280489    0.456848    0.267598    11.00000   -1.50000
H16C  2   -0.452227    0.428631    0.204663    11.00000   -1.50000
AFIX   0
C17   1   -0.275847    0.500533    0.142306    11.00000    0.01506    0.01526 =
         0.02508   -0.00105    0.00123    0.00114
AFIX  13
H17   2   -0.179535    0.552276    0.160735    11.00000   -1.20000
AFIX   0
C18   1   -0.392439    0.557236    0.070751    11.00000    0.03745    0.02618 =
         0.03192   -0.00166   -0.00093    0.01482
AFIX 137
H18A  2   -0.432841    0.627145    0.091706    11.00000   -1.50000
H18B  2   -0.488046    0.508396    0.050356    11.00000   -1.50000
H18C  2   -0.332262    0.573048    0.023653    11.00000   -1.50000
AFIX   0
C19   1    0.156116    0.551158    0.163043    11.00000    0.01952    0.01936 =
         0.01580    0.00710    0.00408   -0.00450
AFIX 137
H19A  2    0.120715    0.628886    0.166106    11.00000   -1.50000
H19B  2    0.095870    0.517103    0.110434    11.00000   -1.50000
H19C  2    0.277041    0.548396    0.162970    11.00000   -1.50000
AFIX   0
C20   1    0.117652    0.488905    0.238549    11.00000    0.01334    0.01405 =
         0.01895    0.00315    0.00450    0.00213
C21   1    0.194775    0.526156    0.324937    11.00000    0.01203    0.01088 =
         0.02028    0.00034    0.00283    0.00070
C22   1    0.336188    0.631865    0.428239    11.00000    0.01986    0.01734 =
         0.02042   -0.00284    0.00226   -0.00432
AFIX  23
H22A  2    0.273232    0.695254    0.446921    11.00000   -1.20000
H22B  2    0.457805    0.646022    0.445698    11.00000   -1.20000
AFIX   0
C23   1    0.286036    0.521980    0.466673    11.00000    0.01298    0.01622 =
         0.01446   -0.00345    0.00207   -0.00452
AFIX  13
H23   2    0.220639    0.537487    0.513279    11.00000   -1.20000
AFIX   0
C24   1    0.541476    0.490425    0.578779    11.00000    0.02248    0.03934 =
         0.01594   -0.00197    0.00026    0.00330
AFIX 137
H24A  2    0.629153    0.436918    0.601904    11.00000   -1.50000
H24B  2    0.471944    0.506412    0.622009    11.00000   -1.50000
H24C  2    0.593470    0.559485    0.563405    11.00000   -1.50000
AFIX   0
C25   1    0.431466    0.440954    0.498815    11.00000    0.01575    0.01903 =
         0.02033    0.00045    0.00333    0.00087
AFIX  13
H25   2    0.380906    0.370702    0.516658    11.00000   -1.20000
AFIX   0
C26   1    0.534553    0.410228    0.431274    11.00000    0.02127    0.03590 =
         0.02369   -0.00440    0.00632    0.00832
AFIX 137
H26A  2    0.626780    0.361113    0.456398    11.00000   -1.50000
H26B  2    0.580371    0.477992    0.409784    11.00000   -1.50000
H26C  2    0.463171    0.371710    0.383962    11.00000   -1.50000
AFIX   0
O2    5    0.338435    0.344693    0.854664    11.00000    0.03104    0.01983 =
         0.02977    0.00466    0.01100    0.00356
C27   1    0.569772    0.315570    0.782637    11.00000    0.04739    0.02408 =
         0.04222    0.00774    0.01749    0.01063
AFIX 137
H27A  2    0.645739    0.353901    0.750507    11.00000   -1.50000
H27B  2    0.503705    0.260301    0.745723    11.00000   -1.50000
H27C  2    0.635390    0.278130    0.832334    11.00000   -1.50000
AFIX   0
C28   1    0.454159    0.398819    0.812254    11.00000    0.03136    0.01511 =
         0.04134    0.00369    0.01381   -0.00016
AFIX  23
H28A  2    0.520363    0.452927    0.851454    11.00000   -1.20000
H28B  2    0.393332    0.440312    0.762441    11.00000   -1.20000
AFIX   0
C29   1    0.226578    0.417173    0.884400    11.00000    0.02663    0.02396 =
         0.03715   -0.00375    0.00566   -0.00067
AFIX  23
H29A  2    0.176884    0.468025    0.837703    11.00000   -1.20000
H29B  2    0.287753    0.462871    0.931689    11.00000   -1.20000
AFIX   0
C30   1    0.090820    0.354045    0.915195    11.00000    0.05301    0.03982 =
         0.05520    0.01354    0.03227    0.00741
AFIX 137
H30A  2    0.014038    0.406298    0.935938    11.00000   -1.50000
H30B  2    0.139968    0.304339    0.961860    11.00000   -1.50000
H30C  2    0.028968    0.309885    0.868087    11.00000   -1.50000
AFIX   0
HKLF 4


REM  25tnd10s.res in P2(1)
REM wR2 = 0.0687, GooF = S = 1.064, Restrained GooF = 1.064 for all data
REM R1 = 0.0330 for 7151 Fo > 4sig(Fo) and 0.0372 for all 7717 data
REM 334 parameters refined using 1 restraints

END

WGHT      0.0183      0.6587

REM Highest difference peak  0.685,  deepest hole -0.731,  1-sigma level  0.108
Q1    1  -0.2282  0.1310  0.3897  11.00000  0.05    0.69
Q2    1  -0.2629  0.1966  0.2729  11.00000  0.05    0.61
Q3    1  -0.1359  0.2371  0.2730  11.00000  0.05    0.60
Q4    1  -0.2283  0.2166  0.3892  11.00000  0.05    0.59
Q5    1   0.0760  0.3350  0.4297  11.00000  0.05    0.58
Q6    1  -0.3442  0.1571  0.2864  11.00000  0.05    0.57
Q7    1  -0.1549  0.1393  0.2634  11.00000  0.05    0.57
Q8    1  -0.0723  0.3156  0.3187  11.00000  0.05    0.56
Q9    1   0.0753  0.2987  0.3066  11.00000  0.05    0.54
Q10   1  -0.0229  0.3802  0.4319  11.00000  0.05    0.54
Q11   1   0.0599  0.3888  0.3052  11.00000  0.05    0.54
Q12   1  -0.3004  0.1445  0.2765  11.00000  0.05    0.53
Q13   1  -0.0570  0.2850  0.4159  11.00000  0.05    0.49
Q14   1   0.0546  0.3381  0.5297  11.00000  0.05    0.47
Q15   1  -0.1036  0.1464  0.3758  11.00000  0.05    0.46
Q16   1  -0.1078  0.1974  0.3735  11.00000  0.05    0.45
Q17   1  -0.0082  0.2392  0.4622  11.00000  0.05    0.44
Q18   1   0.0716  0.2522  0.5286  11.00000  0.05    0.43
Q19   1   0.3792  0.3395  0.9188  11.00000  0.05    0.43
Q20   1  -0.0133  0.2997  0.4306  11.00000  0.05    0.43
;
_shelx_res_checksum                     57404

_shelx_hkl_file                         
;
   1   0   0  482.00   22.79
   1   0   0  489.36   22.69
   1   0   0  486.71   22.69
  -1   0   0  480.78   22.70
  -1   0   0  482.54   22.69
  -2   0   0    0.77    0.35
   2   0   0    0.77    0.24
  -2   0   0    0.89    0.27
   2   0   0    1.15    0.40
  -2   0   0    0.96    0.29
   2   0   0    1.24    0.31
   3   0   0    5.58    0.70
   3   0   0    5.28    0.70
  -4   0   0  117.82    6.32
   4   0   0  113.34    6.13
   4   0   0  115.39    6.39
  -4   0   0  119.08    6.02
  -4   0   0  120.20    6.10
  -5   0   0  210.51   11.14
  -5   0   0  221.47   10.92
  -5   0   0  217.92   10.81
   5   0   0  216.70   11.32
  -6   0   0  107.40    5.67
  -6   0   0  101.87    5.77
   6   0   0   98.68    6.16
  -7   0   0    3.15    1.03
  -7   0   0    2.75    0.89
  -8   0   0   10.70    2.06
  -8   0   0    8.97    1.67
  -9   0   0   11.44    2.28
  -9   0   0    9.73    1.81
  -9   0   0   11.95    2.04
 -10   0   0   25.97    2.63
 -10   0   0   24.52    2.86
 -10   0   0   29.50    3.69
   0  -1   0    0.17    0.10
   0  -1   0    0.71    0.11
  -1  -1   0  161.58    7.56
  -1  -1   0  153.24    7.48
   1  -1   0  156.46    7.67
   1  -1   0  169.10    7.48
  -1  -1   0  161.29    7.46
   1  -1   0  162.04    7.49
  -1   1   0  155.08    7.46
   1   1   0  158.52    7.46
  -1   1   0  146.84    7.64
  -1   1   0  152.10    7.47
   1   1   0  150.80    7.54
   1   1   0  152.89    7.48
  -2  -1   0   85.09    4.13
   2  -1   0   84.14    4.08
   2  -1   0   84.48    4.39
  -2  -1   0   82.21    4.05
   2  -1   0   85.28    4.07
  -2  -1   0   82.28    4.10
   2   1   0   77.11    4.03
   2   1   0   77.01    4.06
  -2   1   0   78.96    4.05
  -2   1   0   78.28    4.06
  -2   1   0   73.44    4.29
   3  -1   0  160.05    7.99
  -3  -1   0  157.67    8.02
  -3  -1   0  166.27    7.97
  -3  -1   0  166.65    8.08
   3  -1   0  153.46    8.35
   3  -1   0  163.20    7.97
  -3   1   0  163.79    7.98
   3   1   0  152.67    7.96
   3   1   0  167.67    8.14
  -3   1   0  162.06    7.98
  -3   1   0  165.54    8.34
  -4  -1   0  135.42    6.84
   4  -1   0  133.05    7.34
   4  -1   0  131.54    7.01
  -4  -1   0  130.54    6.91
   4  -1   0  131.35    6.94
  -4  -1   0  135.22    7.00
   4   1   0  140.93    7.12
  -4   1   0  132.62    7.25
  -4   1   0  138.36    6.90
  -4   1   0  136.26    6.85
  -5  -1   0    5.48    1.13
  -5  -1   0    7.98    1.15
  -5  -1   0    6.80    1.14
   5  -1   0    6.75    1.53
   5   1   0    6.51    1.25
  -5   1   0    6.62    1.10
  -5   1   0    6.78    1.10
  -6  -1   0   22.45    1.86
  -6  -1   0   17.94    1.60
   6  -1   0   19.99    2.16
  -6   1   0   19.41    1.73
  -6   1   0   18.88    1.61
  -7  -1   0   24.57    2.16
  -7  -1   0   23.86    1.96
  -7   1   0   23.00    2.09
  -7   1   0   21.04    1.91
  -8  -1   0   24.42    2.38
  -8  -1   0   25.36    2.64
  -8  -1   0   22.26    2.15
  -8   1   0   26.36    2.26
  -8   1   0   29.01    2.91
  -8   1   0   26.38    2.41
  -9  -1   0   47.96    3.84
  -9  -1   0   47.53    3.57
  -9  -1   0   47.83    4.04
  -9   1   0   46.67    3.73
  -9   1   0   50.65    3.64
  -9   1   0   56.83    4.34
 -10  -1   0   25.25    2.57
 -10  -1   0   26.37    3.48
 -10  -1   0   23.30    2.87
 -10   1   0   26.18    2.88
 -10   1   0   28.11    3.62
 -10   1   0   24.80    2.58
   0  -2   0  164.06    8.23
   0  -2   0  158.22    8.32
   0   2   0  174.93    8.34
   0   2   0  179.73    8.31
   0   2   0  184.46    8.23
  -1  -2   0  304.94   13.81
   1  -2   0  272.87   13.94
   1  -2   0  288.72   14.13
  -1  -2   0  286.93   13.87
   1  -2   0  297.51   13.83
  -1  -2   0  291.97   14.03
  -1   2   0  295.42   13.90
   1   2   0  288.38   13.86
  -1   2   0  299.26   13.84
   1   2   0  297.30   13.81
   1   2   0  294.40   14.03
  -1   2   0  289.79   14.11
  -2  -2   0  639.18   30.31
   2  -2   0  689.49   30.16
   2  -2   0  639.58   30.19
  -2  -2   0  634.15   30.18
   2  -2   0  653.42   30.59
   2   2   0  626.31   30.16
   2   2   0  614.14   30.29
  -2   2   0  626.77   30.52
  -2   2   0  646.82   30.16
   2   2   0  630.06   30.11
   3  -2   0  359.79   16.17
   3  -2   0  334.95   16.18
  -3  -2   0  358.59   16.15
   3  -2   0  342.84   16.71
  -3  -2   0  341.90   16.22
  -3   2   0  341.38   16.14
  -3   2   0  329.00   16.14
   3   2   0  327.33   16.15
  -3   2   0  321.39   16.57
   3   2   0  331.50   16.11
   3   2   0  312.66   16.22
  -4  -2   0  100.80    5.61
   4  -2   0  105.90    6.16
  -4  -2   0  108.86    5.55
  -4   2   0  110.87    5.58
  -4   2   0  112.26    5.59
  -4   2   0  106.81    6.07
   4   2   0   99.86    5.58
  -5  -2   0   42.51    2.91
  -5  -2   0   44.42    2.81
   5  -2   0   42.84    3.38
  -5   2   0   49.60    2.92
  -5   2   0   47.64    2.86
   5   2   0   48.05    2.88
  -6  -2   0   17.71    1.55
   6  -2   0   16.25    2.06
  -6  -2   0   16.24    1.65
  -6   2   0   18.36    1.66
  -6   2   0   18.07    1.56
  -7  -2   0   40.30    3.07
  -7  -2   0   42.59    3.04
  -7  -2   0   40.44    2.90
  -7   2   0   40.33    2.87
  -7   2   0   46.07    3.10
  -8  -2   0   35.69    2.83
  -8  -2   0   40.11    3.12
  -8   2   0   39.74    2.92
  -8   2   0   36.20    2.97
  -9  -2   0   10.36    1.73
  -9  -2   0   16.41    2.44
  -9   2   0   12.00    2.10
  -9   2   0   11.20    1.88
 -10  -2   0    7.71    1.78
 -10  -2   0    9.81    2.31
 -10   2   0   11.20    2.32
 -10   2   0    7.09    1.69
 -10   2   0    8.59    2.61
   0  -3   0    0.08    0.28
   0  -3   0    0.15    0.19
   0  -3   0    0.68    0.23
   0   3   0    0.14    0.17
   0   3   0    0.20    0.19
   0   3   0    0.12    0.26
   0   3   0    0.08    0.22
  -1  -3   0  113.83    5.39
   1  -3   0  110.06    5.79
  -1  -3   0  113.60    5.72
   1  -3   0  114.37    5.53
  -1  -3   0  112.16    5.48
  -1   3   0  117.35    5.45
  -1   3   0   95.35    5.70
  -1   3   0  113.35    5.78
  -1   3   0  113.19    5.37
  -1   3   0  108.72    5.60
  -1   3   0  106.78    5.50
   1   3   0  106.29    5.45
   1   3   0  106.73    5.68
   1   3   0  111.59    5.39
  -2  -3   0    6.63    0.59
   2  -3   0    5.84    0.57
  -2  -3   0    6.31    1.01
   2  -3   0    4.65    0.79
   2  -3   0    3.52    0.84
  -2  -3   0    4.56    0.56
  -2   3   0    4.58    0.55
   2   3   0    5.25    0.72
   2   3   0    5.59    0.55
  -2   3   0    6.19    0.58
  -2   3   0    4.81    0.94
   2   3   0    6.62    0.62
  -3  -3   0    5.22    0.62
  -3  -3   0    5.33    0.68
   3  -3   0    3.70    0.79
   3  -3   0    3.53    0.73
   3  -3   0    6.61    1.31
   3   3   0    4.49    0.61
  -3   3   0    3.39    0.68
  -3   3   0    2.85    0.92
  -3   3   0    4.17    0.59
   3   3   0    3.76    0.85
   3   3   0    3.34    0.71
   4  -3   0   26.01    2.34
  -4  -3   0   23.60    1.84
  -4  -3   0   24.44    1.75
   4   3   0   28.08    2.02
  -4   3   0   31.15    1.90
  -5  -3   0   21.22    1.56
  -5  -3   0   18.94    1.64
   5  -3   0   21.34    2.17
  -5   3   0   17.87    1.52
   5   3   0   17.72    1.61
  -5   3   0   16.95    1.48
   6  -3   0  114.81    7.17
  -6  -3   0  119.97    6.46
  -6  -3   0  116.82    6.22
  -6   3   0  113.27    6.27
   6   3   0  112.00    6.27
  -6   3   0  107.68    6.19
  -7  -3   0   67.52    4.18
  -7  -3   0   58.65    3.84
  -7   3   0   57.35    3.82
  -7   3   0   64.81    4.03
  -8  -3   0    0.62    0.69
  -8  -3   0   -0.47    0.61
  -8   3   0    0.58    0.77
  -8   3   0    0.47    0.71
  -9  -3   0   -0.03    0.74
  -9  -3   0    1.84    1.19
  -9   3   0    0.95    1.11
  -9   3   0    1.16    1.09
  -9   3   0    1.92    1.72
 -10  -3   0    4.38    1.55
 -10  -3   0    1.94    1.26
 -10   3   0    5.68    1.55
 -10   3   0    4.41    2.31
 -10   3   0   11.05    2.55
   0  -4   0   87.35    4.59
   0  -4   0   83.62    4.26
   0  -4   0   85.48    4.43
   0   4   0   87.78    4.50
   0   4   0   83.58    4.33
   0   4   0   84.92    4.56
   0   4   0   82.32    4.22
   1  -4   0   63.69    3.49
   1  -4   0   57.03    3.22
  -1  -4   0   68.46    3.30
  -1  -4   0   63.88    3.38
   1  -4   0   64.67    3.73
   1  -4   0   61.04    3.77
  -1  -4   0   65.04    3.68
  -1   4   0   60.56    3.45
  -1   4   0   72.77    3.64
   1   4   0   60.33    3.62
  -1   4   0   62.31    3.26
   1   4   0   64.28    3.26
  -1   4   0   66.57    3.72
   1   4   0   63.41    3.35
   2  -4   0  232.14   12.24
  -2  -4   0  247.79   11.62
  -2  -4   0  235.74   12.04
  -2  -4   0  235.37   11.74
   2   4   0  233.97   12.02
   2   4   0  252.81   11.65
   2   4   0  238.68   11.71
  -2   4   0  240.66   11.76
  -2   4   0  243.19   11.67
  -2   4   0  248.92   12.24
  -3  -4   0  385.30   18.79
  -3  -4   0  390.86   18.36
   3  -4   0  367.46   18.37
   3  -4   0  354.26   18.58
   3  -4   0  383.93   19.17
  -3  -4   0  387.36   18.51
  -3   4   0  393.05   18.40
   3   4   0  374.53   18.44
  -3   4   0  380.43   19.27
  -3   4   0  388.75   18.44
   3   4   0  412.58   18.74
   3   4   0  379.76   18.75
   4  -4   0   40.85    3.25
  -4  -4   0   43.75    2.75
  -4  -4   0   41.60    2.56
  -4   4   0   44.42    2.63
  -4   4   0   42.12    2.62
  -5  -4   0   32.54    2.27
   5  -4   0   28.98    2.76
  -5  -4   0   29.33    2.05
  -5   4   0   28.65    2.08
   5   4   0   28.02    2.26
  -5   4   0   28.92    2.07
  -6  -4   0   21.94    1.82
  -6  -4   0   20.39    1.96
   6  -4   0   24.93    2.71
  -6   4   0   23.88    1.93
   6   4   0   21.87    2.00
  -6   4   0   23.18    1.87
  -7  -4   0   54.86    3.78
  -7  -4   0   51.61    3.48
  -7   4   0   55.61    3.56
   7   4   0   53.72    3.64
  -7   4   0   53.81    3.60
  -8  -4   0   30.68    2.64
  -8  -4   0   35.45    3.01
   8   4   0   32.25    2.71
  -8   4   0   36.34    2.78
  -8   4   0   40.71    2.98
  -9  -4   0    1.39    1.18
  -9  -4   0    1.19    1.02
  -9   4   0    1.61    0.99
  -9   4   0    2.01    1.82
  -9   4   0    0.65    1.02
 -10  -4   0    1.76    1.10
 -10  -4   0    2.09    1.53
 -10   4   0    2.13    1.42
 -10   4   0    3.30    1.46
 -10   4   0    3.05    2.32
   0  -5   0    0.62    0.35
   0  -5   0    0.19    0.25
   0  -5   0    0.86    0.46
   0   5   0    0.61    0.45
   0   5   0    0.60    0.29
   0   5   0    0.45    0.39
   0   5   0    0.21    0.29
   1  -5   0  111.57    5.18
  -1  -5   0  105.61    5.21
   1  -5   0  105.62    5.52
  -1  -5   0  109.51    5.37
  -1  -5   0  105.64    5.70
   1  -5   0  108.89    5.77
   1   5   0   96.21    5.61
  -1   5   0  106.12    5.46
  -1   5   0  104.13    5.69
  -1   5   0   90.61    5.16
   1   5   0  101.69    5.28
  -1   5   0   96.28    5.44
   2  -5   0   90.35    5.42
  -2  -5   0   92.63    4.75
  -2  -5   0   88.58    5.24
  -2  -5   0   86.61    4.89
  -2   5   0   93.37    4.71
  -2   5   0   85.54    4.84
  -2   5   0  101.13    4.86
  -2   5   0   98.19    5.00
   2   5   0   96.11    4.78
   2   5   0   94.41    5.27
  -2   5   0   94.55    5.40
   2   5   0   91.87    4.86
  -3  -5   0   32.01    2.35
   3  -5   0   30.66    2.56
  -3  -5   0   28.34    1.86
  -3  -5   0   29.39    2.03
  -3   5   0   29.57    1.97
  -3   5   0   28.75    1.92
  -4  -5   0   89.75    4.71
   4  -5   0   82.93    5.37
  -4  -5   0   79.60    4.42
  -4   5   0   79.01    4.49
  -4   5   0   76.72    4.44
  -5  -5   0    9.48    1.08
   5  -5   0    7.74    1.82
  -5  -5   0    8.62    1.40
  -5   5   0    9.86    1.11
   5   5   0   11.07    1.82
  -5   5   0    8.86    1.29
  -6  -5   0   65.24    4.03
   6  -5   0   58.72    4.74
  -6  -5   0   59.52    3.69
  -6   5   0   58.48    3.73
   6   5   0   62.52    4.11
  -6   5   0   59.38    3.78
  -7  -5   0   18.39    1.76
  -7  -5   0   21.56    2.10
   7   5   0   19.88    2.07
  -7   5   0   21.54    1.95
  -7   5   0   16.65    1.76
  -8  -5   0    6.95    1.41
  -8  -5   0    9.14    1.81
  -8   5   0   10.81    1.75
  -8   5   0    8.19    1.63
   8   5   0   10.43    1.83
  -9  -5   0   34.71    2.98
  -9  -5   0   35.52    3.32
  -9   5   0   33.67    2.97
  -9   5   0   37.68    4.22
  -9   5   0   37.64    3.20
   9   5   0   39.86    3.19
 -10  -5   0    7.15    1.62
 -10  -5   0   12.78    2.46
 -10   5   0   10.77    1.96
 -10   5   0   11.76    3.16
 -10   5   0   11.86    2.38
   0  -6   0  456.87   22.44
   0  -6   0  438.89   21.89
   0  -6   0  485.28   22.32
   0   6   0  487.85   22.31
   0   6   0  466.74   22.04
   0   6   0  444.40   21.85
   0   6   0  442.79   22.38
   1  -6   0  168.26    8.98
   1  -6   0  174.81    8.56
  -1  -6   0  183.07    9.25
  -1  -6   0  176.87    8.79
   1  -6   0  163.51    9.16
   1  -6   0  155.98    9.28
  -1  -6   0  172.14    8.62
  -1   6   0  171.80    8.96
   1   6   0  179.74    8.73
   1   6   0  176.58    8.58
  -1   6   0  191.01    8.89
  -1   6   0  182.76    9.20
  -2  -6   0    6.30    0.73
   2  -6   0    4.24    1.17
  -2  -6   0    7.43    0.85
  -2  -6   0    7.24    1.42
   2   6   0    7.35    1.09
  -2   6   0    7.40    0.95
  -2   6   0    8.27    1.26
  -2   6   0    7.82    1.40
  -2   6   0    7.45    0.83
  -2   6   0    6.21    0.74
  -3  -6   0   13.32    1.24
   3  -6   0   16.63    1.95
  -3  -6   0   16.52    1.46
  -3  -6   0   17.03    1.76
  -3   6   0   14.27    1.31
  -3   6   0   12.38    1.29
   4  -6   0   32.90    3.04
  -4  -6   0   34.02    2.44
  -4  -6   0   34.86    2.24
  -4   6   0   33.78    2.32
  -4   6   0   34.42    2.30
  -5  -6   0   96.43    5.53
  -5  -6   0   93.91    5.24
   5  -6   0   95.61    6.44
  -5   6   0   97.23    5.35
  -5   6   0   99.72    5.35
   5   6   0   88.75    5.73
  -6  -6   0   47.94    3.49
   6  -6   0   50.09    4.37
  -6  -6   0   41.95    3.12
  -6   6   0   47.86    3.29
   6   6   0   45.89    3.64
  -6   6   0   46.11    3.24
  -7  -6   0    5.59    1.40
  -7  -6   0    4.49    1.07
   7   6   0    9.39    1.85
  -7   6   0    7.85    1.42
  -7   6   0    6.57    1.36
  -8  -6   0    2.19    0.93
  -8  -6   0    0.51    0.92
  -8   6   0    1.14    0.96
   8   6   0    0.73    1.02
  -8   6   0    2.58    1.54
  -8   6   0    2.04    1.04
  -9  -6   0    0.05    0.98
  -9  -6   0    0.60    1.28
   9   6   0    3.55    1.71
  -9   6   0    2.98    1.41
  -9   6   0    1.53    2.05
  -9   6   0    0.90    1.32
   0  -7   0    1.00    0.61
   0  -7   0    0.69    0.33
   0  -7   0   -0.16    0.38
   0   7   0    2.05    0.64
   0   7   0    0.44    0.35
  -1  -7   0   58.97    3.27
  -1  -7   0   59.99    3.45
   1  -7   0   58.00    3.65
   1  -7   0   61.32    3.19
  -1  -7   0   61.84    3.88
   1  -7   0   49.89    3.88
   1  -7   0   58.52    3.82
  -1   7   0   50.52    3.66
  -1   7   0   57.65    3.52
   2  -7   0   14.16    1.72
  -2  -7   0   13.50    1.28
  -2  -7   0   15.69    1.20
  -2  -7   0   12.81    1.54
  -2   7   0   13.48    1.24
  -2   7   0   13.98    1.44
  -2   7   0   11.93    1.36
  -3  -7   0   30.27    2.05
   3  -7   0   33.99    2.94
  -3  -7   0   29.76    2.24
  -3  -7   0   33.59    2.69
  -3   7   0   29.21    2.19
  -3   7   0   32.79    2.17
   4  -7   0   71.79    5.03
  -4  -7   0   67.67    3.86
  -4  -7   0   67.45    4.11
  -4   7   0   62.34    3.91
  -4   7   0   67.47    3.94
  -5  -7   0    6.43    1.12
  -5  -7   0    4.67    1.11
   5  -7   0    5.61    1.71
  -5   7   0    7.28    1.26
  -5   7   0    4.48    0.97
   5   7   0    3.26    1.20
  -6  -7   0    9.47    1.44
  -6  -7   0    9.82    1.72
   6   7   0    8.00    1.84
  -6   7   0   10.06    1.57
  -6   7   0    8.38    1.39
  -7  -7   0   10.67    1.88
  -7  -7   0    9.17    1.55
  -7   7   0    8.85    1.56
  -7   7   0    8.45    1.59
   7   7   0   12.29    2.29
  -8  -7   0   13.03    2.22
  -8  -7   0   16.32    1.89
  -8   7   0   21.01    3.37
  -8   7   0   18.65    2.00
   8   7   0   15.60    2.65
  -8   7   0   16.03    1.96
  -9  -7   0   26.46    3.05
  -9  -7   0   26.47    2.67
  -9   7   0   23.60    4.06
   9   7   0   25.86    3.12
  -9   7   0   30.13    2.94
  -9   7   0   27.25    2.69
   0  -8   0   90.69    5.49
   0  -8   0   89.80    4.82
   0  -8   0   86.36    5.36
   0   8   0   94.26    5.26
   0   8   0   93.94    5.09
   1  -8   0   49.47    3.33
   1  -8   0   47.15    2.76
  -1  -8   0   47.97    3.11
   1  -8   0   44.70    3.66
  -1  -8   0   46.51    2.88
  -1  -8   0   51.43    3.54
  -2  -8   0   61.46    3.71
   2  -8   0   62.81    4.35
  -2  -8   0   62.47    3.50
  -2  -8   0   56.23    4.09
  -2   8   0   57.04    3.54
  -2   8   0   63.54    3.93
  -3  -8   0  123.35    6.53
   3  -8   0  131.57    7.74
  -3  -8   0  128.13    6.82
  -3   8   0  125.65    6.63
  -3   8   0  118.78    6.73
  -3   8   0  129.95    6.98
  -3   8   0  116.27    6.70
  -4  -8   0   17.91    1.60
   4  -8   0   19.08    3.18
  -4  -8   0   17.01    1.77
  -4   8   0   20.07    1.72
  -4   8   0   19.48    1.74
  -5  -8   0   63.37    3.74
  -5  -8   0   60.71    4.03
   5   8   0   57.13    4.38
  -5   8   0   62.31    3.82
  -5   8   0   59.30    3.81
  -6  -8   0    8.41    1.54
   6   8   0   10.19    2.15
  -6   8   0   11.63    1.75
  -6   8   0   11.33    1.76
  -7  -8   0   16.43    2.38
  -7  -8   0   10.93    1.75
  -7   8   0   12.61    1.93
   7   8   0   12.07    2.44
  -7   8   0   13.54    2.01
  -8  -8   0   22.82    2.36
  -8  -8   0   19.86    2.47
   8   8   0   26.29    2.91
  -8   8   0   24.69    3.86
  -8   8   0   19.36    2.29
  -8   8   0   22.14    2.34
  -9  -8   0    6.09    1.80
  -9  -8   0    4.53    1.50
  -9   8   0    7.30    1.98
  -9   8   0    7.44    2.57
  -9   8   0    7.01    1.62
   9   8   0    5.30    1.96
   0  -9   0   -0.02    0.75
   0  -9   0    0.20    0.38
   0   9   0   -0.07    0.72
   0   9   0    0.34    0.61
  -1  -9   0   42.68    2.92
   1  -9   0   31.59    3.27
  -1  -9   0   36.77    2.50
   1  -9   0   41.49    2.43
  -2  -9   0   28.33    2.10
  -2  -9   0   31.07    2.34
  -2   9   0   30.26    2.50
  -2   9   0   29.69    2.21
  -3  -9   0    4.77    1.01
  -3  -9   0    1.53    0.84
  -3   9   0    1.02    0.81
  -3   9   0    2.14    0.79
  -3   9   0    3.10    1.01
  -4  -9   0   21.97    1.79
  -4  -9   0   21.79    2.01
  -4   9   0   16.40    1.71
  -4   9   0   18.58    1.79
  -5  -9   0    0.97    0.65
  -5  -9   0    1.00    0.74
  -5   9   0    0.99    0.70
  -5   9   0    0.70    0.65
   5   9   0    0.22    0.82
  -6  -9   0   37.73    2.84
  -6  -9   0   38.37    3.17
  -6   9   0   40.15    2.97
  -6   9   0   39.64    2.96
   6   9   0   39.35    3.63
  -7  -9   0   35.43    3.14
  -7  -9   0   37.83    2.94
  -7   9   0   33.80    2.86
  -7   9   0   39.65    4.14
   7   9   0   29.39    3.36
  -7   9   0   37.71    2.98
  -8  -9   0    1.90    1.19
  -8  -9   0    2.21    1.43
  -8   9   0    2.82    2.26
   8   9   0    4.16    1.87
  -8   9   0    0.83    1.08
  -8   9   0    3.79    1.37
   0 -10   0    8.07    1.89
   0 -10   0    9.48    1.32
   0  10   0    7.65    1.44
   1 -10   0   12.30    2.54
   1 -10   0   15.24    1.33
  -1 -10   0   16.95    1.86
  -1 -10   0   14.69    1.43
  -1  10   0   16.10    1.88
  -2 -10   0   72.14    4.53
  -2 -10   0   78.22    4.87
  -2  10   0   77.11    5.05
  -2  10   0   92.31    4.80
  -2  10   0   79.39    5.08
  -3 -10   0  127.38    6.89
  -3 -10   0  123.88    7.19
  -3  10   0  133.35    7.32
  -3  10   0  121.29    7.16
  -3  10   0  135.41    7.06
  -4 -10   0   17.09    1.87
  -4 -10   0   17.44    1.70
  -4  10   0   15.71    1.70
  -4  10   0   14.54    1.70
   4  10   0   19.77    2.39
  -5 -10   0    9.72    1.74
  -5 -10   0   10.20    1.66
  -5  10   0    8.97    1.59
  -5  10   0    9.68    1.65
   5  10   0    9.59    2.23
  -6 -10   0    8.04    1.80
  -6 -10   0   12.29    1.85
  -6  10   0   10.46    1.84
  -6  10   0    8.77    1.58
  -6  10   0    8.07    2.23
   6  10   0   10.25    2.39
  -7 -10   0   33.14    2.81
  -7 -10   0   27.57    2.94
  -7  10   0   41.06    4.44
  -7  10   0   29.32    2.73
  -7  10   0   32.91    2.89
  -8 -10   0   15.79    2.77
  -8 -10   0   21.06    2.31
   8  10   0   24.51    3.22
  -8  10   0   14.52    3.39
  -8  10   0   21.22    2.49
  -8  10   0   18.23    2.51
   0 -11   0    0.31    0.50
   0 -11   0    0.33    1.19
   0  11   0   -0.32    0.67
   1 -11   0   19.15    1.60
  -1 -11   0   15.90    1.59
   1 -11   0   17.69    3.21
  -1 -11   0   18.68    2.21
  -1  11   0   20.52    2.23
  -1  11   0   21.53    2.28
  -2 -11   0   20.57    2.14
  -2 -11   0   19.15    1.88
  -2  11   0   18.00    2.17
  -2  11   0   21.07    1.99
  -2  11   0   19.25    2.17
  -2  11   0   21.97    2.47
  -3 -11   0    4.97    1.31
  -3 -11   0    3.96    1.10
  -3  11   0    5.27    1.41
  -3  11   0    5.65    1.28
  -3  11   0    3.15    1.49
  -3  11   0    5.59    1.42
   3  11   0    2.63    1.30
  -4 -11   0   20.10    2.13
  -4 -11   0   19.23    1.95
   4  11   0   19.17    3.37
  -4  11   0   22.38    3.38
  -4  11   0   20.40    2.01
  -4  11   0   19.98    2.04
  -5 -11   0    4.34    1.33
  -5 -11   0    9.29    1.60
  -5  11   0    8.02    1.56
  -5  11   0    6.22    1.48
  -5  11   0   10.24    2.53
   5  11   0    6.53    2.04
  -6 -11   0   29.63    2.90
  -6 -11   0   30.45    2.71
  -6  11   0   33.90    4.10
  -6  11   0   32.45    2.75
  -6  11   0   29.39    2.64
   6  11   0   29.73    3.48
  -7 -11   0   11.74    1.92
  -7 -11   0    8.94    1.98
  -7  11   0    7.73    2.79
  -7  11   0   12.05    2.12
   7  11   0   10.43    2.61
  -7  11   0    7.38    1.70
   0 -12   0  112.82    5.79
   0 -12   0   90.65    6.98
   0  12   0  103.72    6.11
   0  12   0  100.74    6.79
  -1 -12   0   49.45    3.17
  -1 -12   0   45.38    3.93
  -1  12   0   46.53    3.87
  -1  12   0   46.03    3.67
   1  12   0   50.55    4.19
  -2 -12   0   15.63    2.50
  -2 -12   0   16.00    2.07
  -2  12   0   12.63    2.34
  -2  12   0   14.63    2.55
  -2  12   0   14.83    2.40
   2  12   0   12.69    2.75
  -2  12   0   13.61    1.99
  -3 -12   0    7.02    1.64
  -3 -12   0    4.95    1.33
  -3  12   0    7.06    1.68
  -3  12   0    6.10    1.59
  -3  12   0    3.55    1.21
  -3  12   0    4.47    1.69
   3  12   0    7.31    2.15
  -4 -12   0   20.53    2.34
  -4 -12   0   25.36    2.39
  -4  12   0   28.09    2.51
  -4  12   0   23.35    2.32
  -4  12   0   22.47    3.00
  -4  12   0   24.97    2.32
   4  12   0   22.19    2.88
  -5 -12   0   33.90    2.82
  -5 -12   0   34.38    3.11
  -5  12   0   30.72    2.83
  -5  12   0   37.10    2.92
   5  12   0   32.53    3.63
  -5  12   0   29.41    3.68
  -6 -12   0   17.65    2.58
  -6 -12   0   12.43    2.57
  -6  12   0   17.39    3.54
   6  12   0   17.48    3.51
  -6  12   0   17.06    2.15
  -6  12   0   20.98    2.37
  -7 -12   0    4.68    1.72
  -7 -12   0    4.71    1.66
  -7  12   0    7.12    1.71
   7  12   0    5.41    2.21
  -7  12   0    5.35    1.60
  -7  12   0    2.63    2.55
   0 -13   0    2.04    1.84
   0 -13   0    0.95    0.67
   0  13   0    0.89    1.07
   0  13   0    0.53    0.98
  -1 -13   0   19.35    3.36
  -1 -13   0   18.91    1.91
   1  13   0   18.91    2.56
  -1  13   0   22.99    2.66
  -1  13   0   20.12    2.51
  -2 -13   0    1.27    0.88
  -2 -13   0    1.97    1.41
  -2  13   0    0.81    1.13
  -2  13   0    0.35    1.02
  -2  13   0    1.40    1.29
  -2  13   0    1.11    0.89
   2  13   0    0.96    1.12
  -3 -13   0   10.35    2.09
  -3 -13   0   13.63    2.13
  -3  13   0   22.39    3.38
  -3  13   0   16.57    2.27
  -3  13   0   12.49    2.32
   3  13   0   13.91    2.95
  -3  13   0   13.45    2.37
  -4 -13   0   39.76    3.16
  -4 -13   0   39.05    3.40
   4  13   0   34.75    3.87
  -4  13   0   33.80    3.03
  -4  13   0   33.19    3.14
  -4  13   0   40.85    4.06
  -4  13   0   38.44    3.09
  -5 -13   0    2.07    1.30
  -5 -13   0    3.69    1.44
  -5  13   0    3.41    2.01
  -5  13   0    0.19    1.12
  -5  13   0    4.08    1.34
   5  13   0    0.37    1.28
  -6 -13   0    1.48    1.35
  -6 -13   0    1.81    1.56
  -6  13   0    1.65    2.24
  -6  13   0    1.18    1.25
   6  13   0   -0.72    1.36
  -6  13   0    1.35    1.34
   0 -14   0   53.63    5.74
   0 -14   0   71.14    4.29
   0  14   0   72.37    4.68
   0  14   0   69.17    5.43
  -1 -14   0   19.52    3.75
  -1 -14   0   22.80    2.20
  -1  14   0   24.05    2.73
   1  14   0   22.68    2.98
  -1  14   0   23.27    2.92
  -2 -14   0   20.18    2.17
  -2 -14   0   20.46    3.30
   2  14   0   15.32    3.09
  -2  14   0   19.40    3.23
  -2  14   0   22.62    2.44
  -2  14   0   21.11    2.81
  -2  14   0   23.10    3.24
  -3 -14   0   31.69    3.32
  -3  14   0   29.01    2.98
  -3  14   0   24.90    2.87
  -3  14   0   25.24    2.57
   3  14   0   27.39    3.46
  -3  14   0   22.65    3.10
  -4 -14   0   14.55    2.70
  -4 -14   0   12.16    2.27
  -4  14   0   14.01    2.35
  -4  14   0   11.14    2.78
   4  14   0   12.63    3.07
  -4  14   0   11.11    1.93
  -4  14   0   14.52    2.53
  -5 -14   0   22.24    3.02
  -5 -14   0   17.26    2.83
   5  14   0   26.21    3.52
  -5  14   0   24.04    4.01
  -5  14   0   24.21    3.05
  -5  14   0   21.09    2.54
   0 -15   0    0.51    2.22
   0 -15   0    0.31    0.99
   0  15   0    0.72    1.37
  -1 -15   0   21.41    2.25
  -1 -15   0   16.31    3.79
  -1  15   0   25.82    2.94
   1  15   0   18.88    3.56
  -1  15   0   25.48    2.67
  -1  15   0   18.17    3.32
  -1  15   0   22.42    3.05
  -2 -15   0   11.90    2.99
  -2 -15   0   16.38    2.36
   2  15   0    8.81    2.51
  -2  15   0   17.68    3.02
  -2  15   0   13.86    2.83
  -2  15   0   12.25    2.20
  -2  15   0   14.18    2.72
  -3 -15   0    4.24    2.22
  -3 -15   0    7.19    1.77
   3  15   0    2.27    1.80
  -3  15   0    2.80    1.93
  -3  15   0    2.98    1.73
  -3  15   0    4.16    1.54
  -3  15   0    6.51    2.25
  -4 -15   0    8.78    2.59
   0  16   0    1.41    1.52
  -1 -16   0    3.66    3.19
   1  16   0    8.83    2.71
  -1  16   0    6.29    1.76
  -1  16   0    6.34    2.22
 -10   0   1    0.25    0.99
 -10   0   1    1.97    1.24
 -10   0   1    2.64    1.94
  -9   0   1   10.98    2.18
  -9   0   1    7.35    1.62
  -9   0   1    6.38    1.65
  -8   0   1   27.45    2.37
  -8   0   1   35.22    3.05
  -8   0   1   26.83    2.53
  -7   0   1    4.32    1.00
  -7   0   1    3.73    1.04
  -7   0   1    3.54    1.19
  -6   0   1   81.09    4.80
  -6   0   1   84.78    4.70
  -6   0   1   81.45    4.90
  -5   0   1   26.49    1.89
  -5   0   1   27.35    2.23
  -5   0   1   27.66    1.98
  -4   0   1    6.46    0.74
   4   0  -1    5.58    0.84
  -4   0   1    6.59    1.16
  -4   0   1    6.49    0.75
   3   0  -1   17.86    1.24
   3   0  -1   16.95    1.20
  -3   0   1   18.27    1.43
  -3   0   1   19.02    1.25
  -3   0   1   18.56    1.25
   2   0  -1  139.35    6.92
  -2   0   1  148.60    6.96
   2   0  -1  146.84    6.96
  -2   0   1  140.41    7.11
  -2   0   1  138.89    6.93
  -1   0   1  307.72   14.72
   1   0  -1  308.75   14.72
   1   0  -1  322.89   14.74
  -1   0   1  307.22   14.68
  -1   0   1  327.19   14.75
  -1   0   1  307.51   14.76
   1   0  -1  310.76   14.77
  -1   0  -1    0.99    0.21
   1   0   1    1.18    0.20
  -1   0  -1    1.37    0.22
   1   0   1    1.28    0.19
  -1   0  -1    0.87    0.25
  -1   0  -1    1.12    0.19
   1   0   1    1.46    0.24
   1   0   1    0.78    0.24
   2   0   1   29.81    1.86
  -2   0  -1   31.71    1.72
   2   0   1   30.98    1.70
  -2   0  -1   27.70    1.65
  -2   0  -1   31.04    1.84
   2   0   1   30.13    1.68
  -3   0  -1   27.47    1.71
  -3   0  -1   29.67    1.95
   3   0   1   29.57    2.00
  -3   0  -1   28.76    1.77
   3   0   1   29.33    1.76
   3   0   1   27.40    1.72
  -4   0  -1  179.83   10.19
   4   0   1  208.45   10.44
  -4   0  -1  213.26   10.12
  -4   0  -1  208.41   10.00
  -5   0  -1   77.83    4.26
  -5   0  -1   79.27    4.39
  -5   0  -1   71.64    4.50
   5   0   1   76.25    4.72
  -6   0  -1    7.67    1.32
   6   0   1    8.91    1.87
  -6   0  -1    7.61    1.23
  -7   0  -1   15.92    1.56
  -7   0  -1   12.53    1.55
   7   0   1   16.76    2.64
  -8   0  -1   33.63    2.79
  -8   0  -1   30.85    2.53
  -9   0  -1   51.56    3.97
  -9   0  -1   50.57    3.69
  -9   0  -1   51.81    4.30
 -10   0  -1   32.21    2.91
 -10   0  -1   25.73    3.05
 -10   0  -1   32.55    3.92
 -10  -1   1   33.40    3.21
 -10  -1   1   39.08    3.83
 -10  -1   1   28.25    2.84
 -10   1   1   35.95    3.96
 -10   1   1   32.44    2.93
 -10   1   1   29.82    3.15
  -9  -1   1   21.93    2.47
  -9  -1   1   28.67    3.12
  -9  -1   1   25.74    2.38
  -9   1   1   24.18    3.04
  -9   1   1   24.08    2.34
  -9   1   1   19.21    2.35
  -8  -1   1   38.80    3.04
  -8  -1   1   33.92    3.08
  -8  -1   1   35.26    2.72
  -8   1   1   38.45    3.34
  -8   1   1   35.91    2.90
  -8   1   1   37.53    2.82
  -7  -1   1   41.03    2.94
  -7  -1   1   43.36    3.17
  -7  -1   1   46.77    3.19
  -7   1   1   42.93    2.97
  -7   1   1   40.81    3.05
  -7   1   1   47.44    3.51
  -6  -1   1   62.09    3.80
  -6  -1   1   66.86    4.00
  -6  -1   1   60.16    3.89
  -6   1   1   65.07    3.85
  -6   1   1   68.76    3.96
  -5  -1   1  263.10   12.99
  -5  -1   1  268.76   13.25
  -5  -1   1  261.03   13.11
  -5  -1   1  252.66   13.01
  -5   1   1  266.47   13.03
  -5   1   1  269.39   13.07
  -4  -1   1  195.55    9.86
   4  -1  -1  201.64    9.69
  -4  -1   1  196.41    9.68
  -4  -1   1  192.90    9.76
   4  -1  -1  200.67   10.24
   4   1  -1  185.28    9.78
  -4   1   1  198.84    9.72
  -4   1   1  194.74   10.13
  -4   1   1  195.09    9.71
  -3  -1   1   40.65    2.27
   3  -1  -1   42.13    2.21
  -3  -1   1   41.84    2.22
   3  -1  -1   41.58    2.61
   3  -1  -1   38.66    2.24
  -3  -1   1   39.09    2.19
  -3   1   1   37.44    2.21
   3   1  -1   34.56    2.18
   3   1  -1   35.16    2.15
   3   1  -1   37.05    2.19
  -3   1   1   35.43    2.47
  -3   1   1   37.80    2.19
   2  -1  -1   22.56    1.17
  -2  -1   1   23.01    1.27
  -2   1   1   16.88    1.16
   2   1  -1   16.35    1.15
   2   1  -1   16.74    1.12
  -2   1   1   17.89    1.38
  -1  -1   1  298.71   13.62
  -1  -1   1  282.32   13.67
  -1  -1   1  281.10   13.72
   1  -1  -1  288.91   13.71
   1  -1  -1  300.14   13.60
  -1   1   1  270.65   13.73
  -1   1   1  294.76   13.60
   1   1  -1  292.27   13.62
  -1   1   1  292.09   13.70
   1   1  -1  292.58   13.72
   1   1  -1  287.97   13.67
   0  -1   1  298.74   14.45
   0  -1  -1  292.66   14.40
   0  -1  -1  289.61   14.47
   0  -1   1  301.02   14.45
   0  -1   1  318.68   14.50
   0  -1  -1  301.90   14.41
   0   1  -1  311.18   14.45
   0   1   1  320.40   14.48
   0   1   1  294.51   14.40
   0   1  -1  321.78   14.49
   0   1   1  316.18   14.42
   0   1  -1  316.93   14.46
  -1  -1  -1  308.50   14.76
  -1  -1  -1  312.80   14.74
   1  -1   1  310.57   14.97
   1  -1   1  325.81   14.79
  -1  -1  -1  293.03   14.84
   1   1   1  313.09   14.75
  -1   1  -1  327.18   14.80
  -1   1  -1  306.66   14.94
  -1   1  -1  326.10   14.73
   1   1   1  315.09   14.75
   1   1   1  304.03   14.84
  -2  -1  -1   60.42    3.20
  -2  -1  -1   59.31    3.21
   2  -1   1   60.51    3.19
   2  -1   1   64.07    3.23
  -2  -1  -1   58.97    3.18
   2  -1   1   58.68    3.47
  -2   1  -1   66.60    3.50
   2   1   1   63.89    3.25
   2   1   1   63.67    3.20
   2   1   1   64.94    3.27
  -2   1  -1   62.88    3.18
   2   1   1   62.86    3.21
   3  -1   1  158.84    7.97
   3  -1   1  155.66    7.52
  -3  -1  -1  157.73    7.59
  -3  -1  -1  155.32    7.57
  -3  -1  -1  156.97    7.50
   3   1   1  142.97    7.50
   3   1   1  153.34    7.67
   3   1   1  151.30    7.48
  -3   1  -1  153.19    7.54
  -3   1  -1  156.62    7.49
   3   1   1  133.24    7.45
  -3   1  -1  151.40    7.85
   3   1   1  144.72    7.48
   4  -1   1   12.43    1.38
  -4  -1  -1   12.79    1.11
   4  -1   1   12.04    1.15
  -4  -1  -1   11.29    1.13
  -4  -1  -1   11.30    1.00
  -4   1  -1   11.59    1.31
  -4   1  -1   12.09    1.03
   4   1   1   10.80    1.16
  -4   1  -1   10.75    1.04
  -5  -1  -1   68.01    3.89
  -5  -1  -1   66.92    3.75
   5  -1   1   61.71    4.26
  -5  -1  -1   65.69    3.91
  -5   1  -1   66.05    3.73
   5   1   1   63.34    4.05
  -5   1  -1   65.60    3.83
  -6  -1  -1   45.73    2.97
  -6  -1  -1   39.73    2.70
   6  -1   1   39.88    3.29
  -6   1  -1   40.36    2.70
   6   1   1   38.52    3.05
  -6   1  -1   43.69    2.90
  -7  -1  -1    3.13    0.98
   7  -1   1    4.91    1.56
  -7  -1  -1    2.46    0.81
   7   1   1    3.16    1.26
  -7   1  -1    2.37    0.84
  -7   1  -1    3.83    1.05
  -8  -1  -1   27.88    2.60
  -8  -1  -1   25.73    2.33
  -8   1  -1   28.54    2.41
  -8   1  -1   34.69    2.72
  -9  -1  -1    7.59    1.88
  -9  -1  -1    4.58    1.51
  -9  -1  -1    3.91    1.23
  -9   1  -1    3.75    1.84
  -9   1  -1    2.45    1.04
  -9   1  -1    6.07    1.56
 -10  -1  -1    2.88    1.37
 -10  -1  -1    0.49    1.21
 -10  -1  -1    2.31    1.95
 -10   1  -1    3.76    1.47
 -10   1  -1    3.28    1.97
 -10   1  -1    2.70    1.60
 -10  -2   1    5.35    1.77
 -10  -2   1    4.63    1.46
 -10   2   1    4.63    2.15
 -10   2   1    5.94    1.49
 -10   2   1    3.61    1.52
  -9  -2   1    8.64    1.81
  -9  -2   1    7.19    1.75
  -9   2   1   15.23    2.73
  -9   2   1    8.73    1.64
  -9   2   1   10.16    1.87
  -8  -2   1    4.37    1.25
  -8  -2   1    3.99    1.08
  -8   2   1    5.33    1.27
  -8   2   1    5.40    1.70
  -8   2   1    4.05    1.19
  -7  -2   1    0.73    0.72
  -7  -2   1    0.68    0.85
  -7  -2   1    0.48    0.57
  -7   2   1    1.09    0.71
  -7   2   1    1.79    0.77
  -7   2   1    1.76    1.14
  -6  -2   1   31.41    2.32
  -6  -2   1   27.57    2.07
  -6   2   1   27.14    2.08
  -6   2   1   28.60    2.19
  -5  -2   1    8.24    0.92
  -5  -2   1    8.40    1.03
  -5   2   1    8.12    0.97
  -5   2   1    9.17    0.98
   5   2  -1    7.59    1.01
  -4  -2   1  118.93    5.99
   4  -2  -1  109.13    6.45
  -4  -2   1  115.84    5.98
  -4  -2   1  116.89    5.87
   4  -2  -1  116.09    5.86
  -4   2   1  102.99    6.32
  -4   2   1  113.53    5.86
  -4   2   1  115.41    5.92
   4   2  -1  110.06    5.90
  -3  -2   1   80.41    3.82
   3  -2  -1   77.48    3.79
   3  -2  -1   73.60    4.29
   3  -2  -1   64.60    3.81
  -3  -2   1   70.99    3.85
  -3   2   1   71.84    4.23
   3   2  -1   69.66    3.81
  -3   2   1   71.03    3.82
   3   2  -1   65.71    3.74
  -3   2   1   72.30    3.76
   3   2  -1   70.70    3.88
   2  -2  -1  258.19   12.00
  -2  -2   1  243.77   12.20
   2  -2  -1  253.07   12.14
  -2  -2   1  263.34   12.02
   2  -2  -1  249.05   12.45
  -2  -2   1  245.60   12.09
  -2   2   1  255.75   12.09
   2   2  -1  243.68   12.07
   2   2  -1  242.07   12.17
   2   2  -1  258.62   12.01
  -2   2   1  242.46   12.41
  -2   2   1  257.58   11.99
  -1  -2   1  267.09   12.98
   1  -2  -1  259.65   12.98
  -1  -2   1  257.51   13.21
  -1  -2   1  252.91   13.08
   1   2  -1  274.10   13.21
  -1   2   1  295.29   12.99
  -1   2   1  291.40   13.02
  -1   2   1  281.67   13.22
   1   2  -1  293.63   13.00
  -1   2   1  269.66   13.04
   1   2  -1  273.37   13.09
  -1   2   1  286.23   13.36
   0  -2   1    7.86    0.69
   0  -2  -1    9.28    0.55
   0  -2   1    8.95    0.68
   0  -2  -1    9.35    0.61
   0  -2   1    9.72    0.54
   0  -2   1    7.21    0.62
   0  -2  -1    9.83    0.64
   0   2  -1    8.17    0.66
   0   2  -1    8.67    0.66
   0   2   1    7.90    0.67
   0   2   1    7.86    0.60
   0   2  -1    9.76    0.52
   0   2   1    8.74    0.58
   0   2  -1    9.28    0.66
   0   2   1    8.83    0.54
  -1  -2  -1   54.40    2.59
   1  -2   1   52.07    2.88
  -1  -2  -1   52.77    2.60
   1  -2   1   50.78    2.60
   1   2   1   43.93    2.71
  -1   2  -1   49.06    2.56
  -1   2  -1   51.20    2.84
   1   2   1   51.65    2.58
  -1   2  -1   48.47    2.61
   1   2   1   48.32    2.57
   1   2   1   53.91    2.80
   2  -2   1  579.71   28.31
   2  -2   1  608.60   27.92
  -2  -2  -1  582.41   27.91
  -2  -2  -1  586.93   27.85
   2  -2   1  601.77   27.88
   2   2   1  549.38   28.01
  -2   2  -1  613.36   27.86
  -2   2  -1  586.28   28.26
  -2   2  -1  609.07   27.92
   2   2   1  602.91   27.88
   2   2   1  588.15   27.88
   2   2   1  586.04   28.07
   3  -2   1   78.82    4.12
   3  -2   1   75.40    4.57
   3  -2   1   74.95    4.09
  -3  -2  -1   81.14    4.17
  -3  -2  -1   78.84    4.07
   3   2   1   78.98    4.24
  -3   2  -1   81.75    4.13
  -3   2  -1   81.13    4.54
  -3   2  -1   78.87    4.07
   3   2   1   75.43    4.07
   3   2   1   72.62    4.17
   3   2   1   76.15    4.09
  -4  -2  -1   45.73    2.82
   4  -2   1   44.57    2.88
  -4  -2  -1   43.83    2.70
   4  -2   1   44.29    3.25
  -4   2  -1   50.55    3.43
  -4   2  -1   52.33    2.85
   4   2   1   46.82    2.85
  -4   2  -1   45.48    2.72
   4   2   1   47.13    2.81
  -5  -2  -1   56.20    3.47
   5  -2   1   56.95    4.11
  -5  -2  -1   60.19    3.65
  -5   2  -1   60.37    3.57
  -5   2  -1   66.04    3.55
   5   2   1   60.59    3.51
  -6  -2  -1   74.85    4.43
   6  -2   1   80.11    5.12
  -6  -2  -1   67.10    4.17
  -6   2  -1   68.55    4.17
  -6   2  -1   73.25    4.35
   6   2   1   72.41    4.50
   7  -2   1   66.81    4.72
  -7  -2  -1   52.94    3.63
  -7  -2  -1   65.38    4.03
  -7   2  -1   56.98    3.83
  -7   2  -1   54.57    3.65
  -8  -2  -1   33.64    2.97
  -8  -2  -1   36.24    2.79
  -8   2  -1   37.29    2.97
  -8   2  -1   35.20    2.74
  -9  -2  -1   13.20    1.99
  -9  -2  -1   13.59    2.29
  -9   2  -1   19.50    2.21
  -9   2  -1   16.05    1.96
 -10  -2  -1    9.27    2.16
 -10  -2  -1    8.45    1.71
 -10   2  -1    9.21    1.90
 -10   2  -1    8.61    2.11
 -10   2  -1    7.82    2.39
 -10  -3   1   -0.31    0.76
 -10  -3   1   -1.65    0.88
 -10   3   1    1.51    1.13
 -10   3   1    0.13    1.77
 -10   3   1   -0.19    1.16
  -9  -3   1    5.71    1.29
  -9  -3   1    9.82    1.89
  -9   3   1    4.49    1.42
  -9   3   1    6.21    2.04
  -9   3   1    5.95    1.37
  -8  -3   1   55.66    3.96
  -8  -3   1   60.92    4.28
  -8   3   1   68.35    4.27
  -8   3   1   64.41    4.10
  -8   3   1   65.59    4.84
  -7  -3   1  140.80    7.56
  -7  -3   1  124.41    7.21
  -7   3   1  127.41    7.82
   7   3  -1  132.52    7.27
  -7   3   1  136.64    7.32
  -7   3   1  140.53    7.41
  -6  -3   1   33.24    2.34
  -6  -3   1   32.79    2.49
  -6   3   1   36.72    2.42
  -6   3   1   30.66    2.35
   6   3  -1   31.26    2.40
  -5  -3   1    6.43    1.10
  -5  -3   1    6.40    1.06
   5  -3  -1    5.60    1.45
  -5   3   1    7.47    1.20
  -5   3   1    7.66    1.11
  -4  -3   1   28.02    2.03
  -4  -3   1   22.42    1.83
   4  -3  -1   25.36    2.34
   4  -3  -1   29.59    1.96
  -4  -3   1   28.28    1.83
   4   3  -1   27.50    2.01
  -4   3   1   27.65    1.82
  -4   3   1   29.43    1.90
   3  -3  -1  163.14    7.92
  -3  -3   1  168.27    7.92
  -3  -3   1  161.74    8.20
  -3  -3   1  161.98    8.04
   3  -3  -1  161.11    8.57
   3  -3  -1  158.10    8.10
  -3   3   1  155.92    7.87
   3   3  -1  149.30    7.87
  -3   3   1  165.96    8.02
   3   3  -1  156.32    7.98
   3   3  -1  157.02    8.15
  -3   3   1  157.25    8.49
   2  -3  -1  313.57   16.02
  -2  -3   1  325.06   16.08
  -2  -3   1  345.31   15.76
   2  -3  -1  322.08   16.30
   2  -3  -1  332.58   15.76
  -2  -3   1  325.27   15.88
  -2   3   1  340.36   15.92
  -2   3   1  330.23   16.29
   2   3  -1  326.25   15.85
   2   3  -1  349.59   15.78
   2   3  -1  329.55   16.06
  -1  -3   1   44.44    2.69
  -1  -3   1   50.88    2.56
  -1  -3   1   50.51    2.41
  -1   3   1   48.98    2.42
  -1   3   1   42.03    2.64
   1   3  -1   47.38    2.39
  -1   3   1   44.18    2.53
  -1   3   1   47.50    2.43
  -1   3   1   46.85    2.79
   1   3  -1   44.69    2.50
  -1   3   1   45.78    2.56
   1   3  -1   45.32    2.68
   0  -3   1  133.41    6.51
   0  -3  -1  117.35    6.31
   0  -3   1  126.18    6.54
   0  -3   1  131.00    6.26
   0   3  -1  133.33    6.53
   0   3  -1  133.07    6.24
   0   3  -1  132.15    6.46
   0   3   1  126.58    6.28
   0   3   1  135.02    6.52
   0   3  -1  135.03    6.43
   0   3   1  132.57    6.57
   0   3   1  128.13    6.37
   1  -3   1   20.59    1.54
  -1  -3  -1   21.42    1.25
  -1  -3  -1   22.37    1.24
   1  -3   1   22.30    1.36
   1   3   1   19.24    1.21
  -1   3  -1   18.39    1.27
  -1   3  -1   19.53    1.48
   1   3   1   20.59    1.22
   1   3   1   20.35    1.48
  -1   3  -1   19.78    1.28
  -1   3  -1   21.09    1.63
  -1   3  -1   20.58    1.15
   2  -3   1  200.81   10.00
   2  -3   1  206.46   10.47
   2  -3   1  203.13    9.97
  -2  -3  -1  200.28    9.97
  -2  -3  -1  209.64    9.91
  -2   3  -1  205.32   10.39
   2   3   1  208.09    9.93
  -2   3  -1  214.46   10.00
  -2   3  -1  210.34    9.92
   2   3   1  199.15   10.21
   2   3   1  205.11    9.95
   2   3   1  196.18   10.18
  -3  -3  -1  224.77   10.70
   3  -3   1  202.38   10.62
   3  -3   1  215.44   10.63
   3  -3   1  216.66   11.26
  -3  -3  -1  230.04   10.59
  -3   3  -1  223.67   10.65
  -3   3  -1  225.31   11.19
   3   3   1  209.32   10.58
   3   3   1  207.53   10.82
  -3   3  -1  218.41   10.58
   3   3   1  210.42   10.60
  -4  -3  -1   44.61    2.73
   4  -3   1   42.18    3.21
  -4  -3  -1   45.02    2.61
   4   3   1   42.52    2.81
  -4   3  -1   43.63    2.65
  -4   3  -1   44.36    2.60
   4   3   1   40.64    2.75
   5  -3   1   41.63    3.29
  -5  -3  -1   36.64    2.64
  -5  -3  -1   38.21    2.51
  -5   3  -1   41.17    2.55
  -5   3  -1   41.24    2.63
   5   3   1   38.89    2.65
  -6  -3  -1   24.83    1.96
  -6  -3  -1   23.86    2.13
   6  -3   1   27.81    2.77
  -6   3  -1   24.77    1.96
   6   3   1   28.82    2.11
  -6   3  -1   24.92    2.07
  -7  -3  -1    1.66    0.74
   7  -3   1    0.65    0.95
  -7  -3  -1    1.54    0.83
  -7   3  -1    1.38    0.79
  -7   3  -1    0.08    0.54
  -8  -3  -1   15.11    1.74
   8  -3   1   13.28    2.72
  -8  -3  -1   13.71    2.10
  -8   3  -1   16.23    1.86
  -8   3  -1   17.45    1.80
  -9  -3  -1   -0.20    0.78
  -9  -3  -1   -0.22    0.84
  -9   3  -1    0.02    0.93
  -9   3  -1    0.41    0.81
 -10  -3  -1    8.88    1.79
 -10  -3  -1   11.88    2.30
 -10   3  -1   13.32    2.29
 -10   3  -1    8.99    2.78
 -10   3  -1   15.47    2.73
 -10  -4   1    2.30    1.37
 -10  -4   1   -0.23    1.00
 -10   4   1    1.97    1.16
 -10   4   1    4.60    2.29
 -10   4   1    1.78    1.45
  -9  -4   1    5.44    1.56
  -9  -4   1    3.78    1.33
  -9   4   1    6.57    1.46
  -9   4   1    6.86    1.57
  -9   4   1    8.59    2.24
  -8  -4   1   13.99    2.19
  -8  -4   1    8.86    1.59
   8   4  -1   13.36    2.02
  -8   4   1   13.27    2.01
  -8   4   1   14.36    2.03
  -8   4   1   11.73    2.44
  -7  -4   1   14.58    1.54
  -7  -4   1   15.26    1.72
  -7   4   1   16.96    1.72
  -7   4   1   18.62    2.70
   7   4  -1   13.76    1.71
  -7   4   1   12.97    1.51
  -6  -4   1   32.56    2.34
  -6  -4   1   35.16    2.60
  -6   4   1   35.07    2.43
  -6   4   1   29.90    2.34
  -5  -4   1    1.67    0.77
  -5  -4   1    1.20    0.55
  -5  -4   1    1.85    0.65
  -5   4   1    0.94    0.52
  -5   4   1    0.79    0.49
  -4  -4   1  187.41    9.48
  -4  -4   1  192.27    9.69
   4  -4  -1  185.53   10.36
  -4  -4   1  189.54    9.88
  -4   4   1  186.12    9.47
  -4   4   1  201.20    9.63
   3  -4  -1  179.61    9.64
  -3  -4   1  185.46    8.86
  -3  -4   1  178.79    9.28
  -3  -4   1  181.59    9.04
   3  -4  -1  170.34    9.19
   3  -4  -1  174.79    8.86
   3   4  -1  176.16    9.22
  -3   4   1  189.46    9.02
   3   4  -1  181.15    8.87
  -3   4   1  187.20    8.87
  -3   4   1  171.68    9.58
   3   4  -1  176.22    8.97
  -2  -4   1   44.10    2.29
  -2  -4   1   41.94    2.44
   2  -4  -1   39.69    2.80
  -2  -4   1   39.45    2.64
   2   4  -1   35.25    2.33
   2   4  -1   41.83    2.28
  -2   4   1   40.89    2.28
  -2   4   1   41.15    2.26
   2   4  -1   42.68    2.66
  -2   4   1   41.74    2.50
  -2   4   1   41.83    2.82
  -1  -4   1   86.67    4.15
  -1  -4   1   85.60    4.33
  -1  -4   1   87.17    4.60
   1  -4  -1   88.36    4.19
  -1   4   1   77.50    4.37
  -1   4   1   86.23    4.37
   1   4  -1   79.71    4.51
  -1   4   1   78.55    4.36
  -1   4   1   80.82    4.17
  -1   4   1   82.73    4.61
   1   4  -1   77.86    4.11
   1   4  -1   82.35    4.29
   0  -4  -1   36.14    2.06
   0  -4   1   37.46    2.33
   0  -4   1   38.25    2.27
   0  -4   1   36.27    1.99
   0   4  -1   41.82    2.20
   0   4  -1   37.59    2.22
   0   4   1   37.48    2.04
   0   4   1   38.13    2.27
   0   4   1   34.01    2.02
   0   4   1   36.46    2.32
   0   4  -1   36.75    1.96
   0   4  -1   35.85    2.28
   0   4   1   37.25    2.12
  -1  -4  -1  312.81   15.66
   1  -4   1  333.72   16.13
  -1  -4  -1  344.45   15.64
   1  -4   1  321.92   15.83
   1   4   1  336.58   15.63
  -1   4  -1  324.31   16.01
   1   4   1  331.01   15.64
   1   4   1  327.21   16.03
  -1   4  -1  345.49   16.08
  -1   4  -1  318.86   15.77
  -1   4  -1  313.56   15.53
   2  -4   1  226.86   11.68
  -2  -4  -1  238.76   11.15
  -2  -4  -1  239.21   11.04
   2   4   1  223.82   11.07
   2   4   1  226.41   11.04
  -2   4  -1  222.86   11.57
  -2   4  -1  230.46   11.07
  -2   4  -1  225.32   11.11
  -2   4  -1  220.53   11.76
   2   4   1  223.34   11.45
  -3  -4  -1   65.97    3.48
   3  -4   1   63.52    3.54
   3  -4   1   63.31    3.65
  -3  -4  -1   65.09    3.60
   3  -4   1   64.83    4.18
   3   4   1   63.63    3.53
  -3   4  -1   62.15    3.53
   3   4   1   64.03    3.83
   3   4   1   62.33    3.83
  -3   4  -1   61.66    3.47
   4  -4   1   74.99    4.81
  -4  -4  -1   71.67    4.08
  -4  -4  -1   74.85    3.95
  -4   4  -1   71.62    3.95
  -4   4  -1   66.79    3.96
   4   4   1   66.86    4.21
   5  -4   1   33.71    3.03
  -5  -4  -1   37.93    2.48
  -5  -4  -1   34.50    2.25
  -5   4  -1   28.30    2.15
   5   4   1   33.24    2.46
  -5   4  -1   30.69    2.26
  -6  -4  -1   65.55    4.16
   6  -4   1   62.88    4.86
  -6  -4  -1   64.60    3.93
   6   4   1   65.15    4.13
  -6   4  -1   67.66    3.98
  -6   4  -1   67.95    4.06
   7  -4   1   48.27    4.29
  -7  -4  -1   51.18    3.40
  -7  -4  -1   49.01    3.57
   7   4   1   51.61    3.48
  -7   4  -1   50.34    3.38
  -7   4  -1   55.66    3.58
  -8  -4  -1   18.92    2.19
  -8  -4  -1   20.40    2.11
  -8   4  -1   24.66    2.32
  -8   4  -1   24.66    2.16
  -9  -4  -1   14.11    2.30
  -9  -4  -1   10.25    1.87
  -9   4  -1   11.09    2.19
  -9   4  -1   10.04    1.84
 -10  -4  -1    3.96    1.62
 -10  -4  -1    4.27    1.40
 -10   4  -1    4.22    2.45
 -10   4  -1    5.91    1.75
 -10   4  -1    4.81    1.55
 -10  -5   1   22.37    2.49
 -10  -5   1   20.97    3.26
 -10   5   1   20.08    3.03
 -10   5   1   17.30    2.59
 -10   5   1   19.96    3.79
  -9  -5   1   15.28    2.44
  -9  -5   1   12.35    1.99
   9   5  -1   13.79    2.26
  -9   5   1   12.88    2.13
  -9   5   1   15.53    2.23
  -9   5   1    9.39    2.44
  -8  -5   1   37.27    3.02
  -8  -5   1   40.49    3.27
   8   5  -1   43.97    3.32
  -8   5   1   36.98    3.87
  -8   5   1   41.92    3.13
  -8   5   1   40.83    3.09
  -7  -5   1   45.84    3.33
  -7  -5   1   43.72    3.08
  -7   5   1   42.23    3.09
   7   5  -1   41.38    3.34
  -7   5   1   43.83    3.81
  -7   5   1   51.08    3.24
  -6  -5   1   21.68    1.84
  -6  -5   1   25.39    2.12
  -6   5   1   20.90    1.84
  -6   5   1   19.93    1.82
  -5  -5   1  114.57    6.14
  -5  -5   1  127.21    6.74
  -5  -5   1  117.42    6.43
  -5   5   1  104.50    6.19
  -5   5   1  115.65    6.18
  -4  -5   1  103.92    5.66
  -4  -5   1   99.89    5.89
  -4  -5   1  102.10    5.42
   4  -5  -1   98.66    6.32
  -4   5   1  108.38    5.60
  -4   5   1  102.34    5.43
   3  -5  -1   12.21    1.53
  -3  -5   1   10.57    0.97
  -3  -5   1   12.24    1.15
  -3  -5   1   11.72    1.32
  -3   5   1   11.37    1.00
  -3   5   1   12.18    1.13
  -2  -5   1   61.69    4.00
  -2  -5   1   65.08    3.74
  -2  -5   1   65.24    3.54
   2   5  -1   70.36    3.57
  -2   5   1   69.32    3.60
  -2   5   1   72.62    3.93
  -2   5   1   68.73    3.74
   2   5  -1   64.04    3.99
  -2   5   1   72.02    4.26
  -2   5   1   68.66    3.73
   2   5  -1   66.06    3.70
  -2   5   1   65.94    3.54
  -1  -5   1   71.09    3.71
  -1  -5   1   72.36    3.92
   1  -5  -1   64.38    4.17
   1  -5  -1   75.76    3.76
  -1  -5   1   72.92    4.23
  -1   5   1   67.95    3.76
   1   5  -1   73.42    4.18
  -1   5   1   78.86    4.30
   1   5  -1   71.55    3.68
  -1   5   1   69.70    4.03
  -1   5   1   75.99    3.91
   0  -5   1   88.89    5.09
   0  -5  -1   94.87    4.87
   0  -5   1   95.56    4.67
   0  -5  -1   88.99    4.73
   0  -5   1   97.72    5.07
   0   5   1   93.11    4.73
   0   5  -1   91.70    4.63
   0   5   1   82.01    4.67
   0   5  -1   98.17    4.89
   0   5   1   97.76    5.04
   0   5   1   94.04    5.13
   0   5  -1   95.37    4.97
   1  -5   1   92.76    5.94
  -1  -5  -1  109.63    5.41
   1  -5   1  108.79    5.64
   1  -5   1  106.66    5.86
  -1  -5  -1  110.67    5.35
  -1   5  -1  106.80    5.77
   1   5   1  105.85    5.80
  -1   5  -1  115.03    5.69
  -1   5  -1   97.35    5.23
   1   5   1  103.59    5.34
  -1   5  -1  104.10    5.54
   1   5   1  103.19    5.30
   2  -5   1   20.37    1.61
  -2  -5  -1   23.91    1.53
  -2  -5  -1   24.46    1.64
   2  -5   1   24.89    2.11
  -2   5  -1   24.65    1.63
   2   5   1   22.84    1.56
  -2   5  -1   22.14    1.59
   2   5   1   22.98    1.55
  -2   5  -1   26.00    2.19
  -2   5  -1   22.12    1.96
  -2   5  -1   24.48    1.47
   2   5   1   25.49    2.12
  -2   5  -1   24.91    1.65
  -3  -5  -1   86.68    4.71
   3  -5   1   86.26    5.38
  -3  -5  -1   87.43    4.57
  -3   5  -1   88.98    4.67
   3   5   1   80.51    4.97
  -3   5  -1   86.17    4.60
   4  -5   1    2.26    1.02
  -4  -5  -1    1.71    0.65
  -4  -5  -1    1.37    0.51
  -4   5  -1    2.02    0.62
  -4   5  -1    2.15    0.62
   4   5   1    1.64    0.72
   5  -5   1   39.94    3.55
  -5  -5  -1   38.93    2.87
  -5  -5  -1   42.59    2.72
  -5   5  -1   41.99    2.73
   5   5   1   42.49    3.07
  -5   5  -1   46.55    2.86
  -6  -5  -1   22.37    2.05
   6  -5   1   18.83    2.55
  -6  -5  -1   20.79    1.80
  -6   5  -1   23.11    1.94
   6   5   1   20.58    2.05
  -6   5  -1   22.93    1.87
  -7  -5  -1    0.86    0.58
   7  -5   1    1.40    1.21
  -7  -5  -1    2.13    0.93
  -7   5  -1    1.65    0.84
  -7   5  -1    1.09    0.79
   7   5   1    0.16    0.74
  -8  -5  -1   22.62    2.40
  -8  -5  -1   18.43    1.95
   8   5   1   20.11    2.17
  -8   5  -1   18.08    2.01
  -8   5  -1   22.87    2.20
  -9  -5  -1    6.84    1.82
  -9  -5  -1    6.23    1.54
   9   5   1    9.01    1.85
  -9   5  -1    5.58    1.45
  -9   5  -1    5.24    1.50
 -10  -5  -1    2.87    1.65
 -10   5  -1    2.23    1.40
 -10   5  -1    2.18    2.42
 -10   5  -1    2.14    1.57
 -10  -6   1    2.94    1.80
 -10   6   1    2.64    1.55
  10   6  -1    1.62    1.66
  -9  -6   1    4.88    1.49
  -9  -6   1    3.57    1.49
  -9   6   1    5.17    1.57
  -9   6   1    2.91    1.99
  -9   6   1    8.34    1.74
   9   6  -1    4.05    1.60
  -8  -6   1    2.82    1.00
  -8  -6   1    2.56    1.09
  -8   6   1    1.43    0.95
   8   6  -1    1.26    1.12
  -8   6   1    1.52    0.93
  -8   6   1    1.74    1.58
  -7  -6   1    7.96    1.39
  -7  -6   1    8.53    1.69
  -7   6   1   10.83    1.62
  -7   6   1   10.52    2.27
  -7   6   1    9.30    1.54
   7   6  -1    9.63    1.93
  -6  -6   1   69.60    4.40
  -6  -6   1   68.55    4.10
  -6   6   1   68.98    4.15
  -6   6   1   65.02    4.16
  -5  -6   1   26.76    2.03
  -5  -6   1   29.09    2.27
  -5  -6   1   31.93    2.59
  -5   6   1   25.71    2.06
  -5   6   1   25.14    1.99
  -4  -6   1    1.51    0.57
  -4  -6   1    1.23    0.59
  -4  -6   1    1.83    0.82
  -4   6   1    2.13    0.62
  -4   6   1    2.99    0.80
  -3  -6   1   29.30    2.32
  -3  -6   1   27.59    1.78
  -3  -6   1   25.90    1.95
  -3   6   1   24.77    1.92
  -3   6   1   24.10    1.75
  -2  -6   1   23.77    1.66
  -2  -6   1   21.91    1.44
  -2  -6   1   21.00    1.90
  -2   6   1   22.17    1.81
  -2   6   1   20.83    1.65
  -2   6   1   21.68    1.47
   2   6  -1   19.32    1.46
  -2   6   1   20.07    1.75
  -2   6   1   19.16    1.58
  -1  -6   1  294.00   14.75
   1  -6  -1  265.75   14.71
  -1  -6   1  275.43   14.08
  -1  -6   1  314.45   14.41
   1  -6  -1  297.47   14.12
   1   6  -1  285.74   14.04
  -1   6   1  275.88   14.49
  -1   6   1  309.75   14.78
  -1   6   1  312.83   14.29
   1   6  -1  302.09   14.31
   0  -6   1  128.13    6.89
   0  -6   1  137.71    6.87
   0  -6   1  136.38    6.35
   0  -6  -1  133.33    6.65
   0  -6  -1  125.37    6.40
   0   6   1  123.63    6.86
   0   6  -1  133.14    6.58
   0   6   1  120.07    6.35
   0   6  -1  118.56    6.77
   0   6   1  121.80    6.50
   0   6  -1  132.48    6.69
   0   6   1  131.99    6.76
   0   6   1  125.62    6.41
   0   6  -1  114.78    6.25
   1  -6   1   10.21    1.25
   1  -6   1    8.27    1.07
   1  -6   1    9.44    0.77
  -1  -6  -1    8.36    0.87
  -1  -6  -1    9.56    0.88
   1  -6   1    7.95    1.60
   1   6   1    8.91    0.85
   1   6   1   10.98    0.97
  -1   6  -1    8.96    1.07
  -1   6  -1    8.90    0.83
  -1   6  -1    9.80    1.18
  -1   6  -1   10.15    1.06
  -2  -6  -1    4.04    0.75
   2  -6   1    3.21    1.07
   2  -6   1    4.04    0.87
  -2  -6  -1    3.58    0.75
  -2   6  -1    5.20    0.90
  -2   6  -1    4.25    0.83
  -2   6  -1    3.79    0.84
   2   6   1    4.82    0.79
  -2   6  -1    3.51    0.65
   3  -6   1   29.27    2.73
  -3  -6  -1   35.00    2.11
  -3  -6  -1   33.30    2.25
  -3   6  -1   32.03    2.18
  -3   6  -1   31.27    2.12
   3   6   1   32.94    2.56
  -4  -6  -1  106.83    5.71
   4  -6   1  101.63    6.52
  -4  -6  -1  102.60    5.46
   4   6   1   96.48    5.97
  -4   6  -1  101.95    5.50
  -4   6  -1  101.95    5.57
  -5  -6  -1  130.08    6.60
  -5  -6  -1  122.26    6.82
   5  -6   1  131.61    7.90
   5   6   1  124.46    7.14
  -5   6  -1  118.29    6.64
  -5   6  -1  114.41    6.55
  -6  -6  -1    8.39    1.54
  -6  -6  -1    7.00    1.27
   6  -6   1    3.10    1.42
  -6   6  -1    4.84    1.14
   6   6   1    7.46    1.68
  -6   6  -1    6.95    1.31
  -7  -6  -1    0.49    0.59
   7  -6   1    0.83    1.29
  -7  -6  -1    1.32    0.96
   7   6   1    0.56    0.86
  -7   6  -1    0.40    0.64
  -7   6  -1    1.27    0.89
  -8  -6  -1   15.03    1.78
  -8  -6  -1   13.69    2.34
   8   6   1   19.51    2.21
  -8   6  -1   15.62    1.95
  -8   6  -1   16.97    1.96
  -9  -6  -1   42.57    3.80
  -9  -6  -1   43.30    3.45
  -9   6  -1   46.68    3.79
  -9   6  -1   43.61    4.77
  -9   6  -1   48.07    3.59
   9   6   1   47.10    3.73
  -9  -7   1   21.35    3.14
  -9   7   1   24.90    2.64
  -9   7   1   20.37    3.74
  -9   7   1   26.99    2.62
   9   7  -1   22.51    2.88
  -8  -7   1    7.69    1.40
  -8  -7   1    5.42    1.40
  -8   7   1    5.92    1.42
   8   7  -1    7.00    1.90
  -8   7   1    7.90    2.13
  -8   7   1    7.48    1.67
  -7  -7   1    5.18    1.36
  -7  -7   1    7.08    1.37
   7   7  -1    4.86    1.65
  -7   7   1    5.01    1.87
  -7   7   1    6.03    1.28
  -7   7   1    4.61    1.19
  -6  -7   1    7.28    1.32
  -6  -7   1   10.19    1.79
  -6   7   1    7.41    1.39
  -6   7   1   12.29    2.35
  -6   7   1   11.91    1.70
  -5  -7   1   87.01    4.92
  -5  -7   1   90.89    5.30
  -5   7   1   88.02    5.10
  -5   7   1   87.03    4.97
  -4  -7   1  111.77    6.73
  -4  -7   1  115.61    6.35
  -4  -7   1  113.10    6.01
  -4   7   1  115.53    6.23
  -4   7   1  110.33    6.02
  -3  -7   1   14.18    2.21
  -3  -7   1   11.41    1.64
  -3  -7   1    9.16    0.95
  -3   7   1    6.69    1.24
  -3   7   1   10.08    1.54
  -3   7   1    7.07    1.10
  -2  -7   1   13.24    1.57
  -2  -7   1   15.14    1.20
  -2  -7   1   13.61    1.32
  -2   7   1   14.72    1.54
  -2   7   1   13.12    1.35
  -2   7   1   14.96    1.53
  -2   7   1   14.09    1.22
  -2   7   1   14.99    1.48
  -1  -7   1   40.30    2.54
  -1  -7   1   45.91    2.86
  -1  -7   1   44.13    3.14
   1  -7  -1   39.34    3.14
   1  -7  -1   44.18    2.56
  -1   7   1   46.66    2.70
  -1   7   1   45.39    3.01
  -1   7   1   42.02    2.87
  -1   7   1   49.49    3.22
   0  -7   1  156.16    7.75
   0  -7  -1  147.04    7.80
   0  -7   1  167.69    8.44
   0  -7  -1  152.38    8.14
   0  -7   1  148.49    8.36
   0   7   1  159.03    7.99
   0   7   1  163.71    7.90
   0   7   1  172.48    8.31
   0   7  -1  141.69    8.06
   0   7  -1  155.37    7.70
   1  -7   1   65.65    4.69
   1  -7   1   71.08    4.48
   1  -7   1   72.94    3.75
  -1  -7  -1   74.03    4.02
  -1  -7  -1   73.65    3.93
   1  -7   1   69.52    4.28
   1   7   1   70.70    3.90
  -1   7  -1   67.20    4.42
  -2  -7  -1    3.20    0.68
   2  -7   1    3.08    0.85
  -2  -7  -1    3.37    0.80
   2  -7   1    3.65    1.21
  -2   7  -1    4.09    0.82
  -2   7  -1    5.50    1.08
  -2   7  -1    3.35    0.86
  -3  -7  -1   51.47    3.14
  -3  -7  -1   51.22    2.94
   3   7   1   43.84    3.42
  -3   7  -1   49.88    3.05
  -3   7  -1   47.42    2.99
  -4  -7  -1    5.38    1.15
  -4  -7  -1    5.67    1.00
   4  -7   1    5.03    1.61
   4   7   1    3.76    1.17
  -4   7  -1    6.08    1.10
  -4   7  -1    4.46    0.93
  -5  -7  -1   22.24    1.80
   5  -7   1   17.46    3.04
  -5  -7  -1   21.40    1.98
   5   7   1   23.32    2.29
  -5   7  -1   19.31    1.83
  -5   7  -1   21.66    1.80
  -6  -7  -1   22.94    2.00
   6  -7   1   20.41    3.47
  -6  -7  -1   19.64    2.05
  -6   7  -1   23.87    1.98
   6   7   1   21.46    2.31
  -6   7  -1   23.50    2.07
  -7  -7  -1    4.66    1.37
  -7  -7  -1    3.82    1.08
   7  -7   1    5.05    1.91
  -7   7  -1    4.92    1.29
   7   7   1    4.39    1.47
  -7   7  -1    4.79    1.20
  -8  -7  -1   18.88    2.32
  -8  -7  -1   21.15    2.19
  -8   7  -1   22.59    2.23
  -8   7  -1   21.04    2.28
   8   7   1   20.07    2.49
  -9  -7  -1    6.69    1.89
  -9  -7  -1    6.10    1.63
  -9   7  -1    7.83    1.71
  -9   7  -1    5.49    2.71
  -9   7  -1    7.32    2.00
   9   7   1    8.24    2.14
  -9  -8   1    8.19    2.14
  -9  -8   1    9.24    1.83
   9   8  -1    5.90    2.13
  -9   8   1    5.23    1.62
  -9   8   1    5.70    1.75
  -9   8   1    4.66    2.47
  -8  -8   1    6.66    1.80
  -8  -8   1    9.84    1.79
   8   8  -1    9.64    2.26
  -8   8   1   10.01    1.82
  -8   8   1    8.98    2.46
  -8   8   1   14.22    2.10
  -7  -8   1    1.30    0.93
  -7  -8   1    2.06    1.17
   7   8  -1    1.88    1.30
  -7   8   1    0.89    0.83
  -7   8   1    0.74    0.79
  -7   8   1    0.76    1.52
  -6  -8   1   12.76    1.58
  -6  -8   1   15.24    2.17
  -6   8   1   13.39    1.54
   6   8  -1   14.37    2.52
  -6   8   1   20.91    3.08
  -6   8   1   16.58    1.71
  -5  -8   1   11.58    1.80
  -5  -8   1   12.10    1.41
  -5   8   1   14.51    1.46
  -5   8   1   13.81    1.49
  -4  -8   1   48.72    3.43
  -4  -8   1   54.99    3.18
  -4  -8   1   53.11    3.93
  -4   8   1   53.51    3.24
  -4   8   1   46.94    3.29
  -3  -8   1   49.18    3.80
  -3  -8   1   50.94    3.12
  -3  -8   1   53.47    3.43
  -3   8   1   51.68    4.55
  -3   8   1   52.25    3.32
  -3   8   1   55.22    3.22
  -3   8   1   55.47    3.51
  -2  -8   1   13.85    1.69
  -2  -8   1   13.58    1.41
  -2  -8   1   16.04    1.30
  -2   8   1   15.14    1.55
  -2   8   1   16.75    1.41
  -2   8   1   14.70    1.69
  -2   8   1   13.97    1.66
  -1  -8   1   92.46    5.42
   1  -8  -1   76.80    5.36
  -1  -8   1   92.93    5.06
   1  -8  -1   87.49    4.60
  -1  -8   1   81.75    4.62
  -1   8   1   87.03    5.02
  -1   8   1   83.13    5.13
   0  -8   1   19.67    1.93
   0  -8   1   21.87    2.04
   0  -8  -1   21.44    1.51
   0  -8  -1   18.05    1.79
   0  -8   1   19.59    1.41
   0  -8   1   18.30    1.79
   0   8   1   17.71    1.59
   0   8   1   20.06    1.80
   0   8  -1   21.69    1.80
  -1  -8  -1   67.24    3.75
   1  -8   1   59.98    4.11
  -1  -8  -1   53.01    3.47
   1  -8   1   64.06    3.36
   1  -8   1   61.24    3.96
  -2  -8  -1   94.66    5.07
   2  -8   1   89.90    5.75
  -2  -8  -1   95.06    4.91
   2  -8   1   88.51    5.22
   2   8   1   80.99    5.46
  -2   8  -1   86.47    4.97
  -2   8  -1   89.92    5.14
  -3  -8  -1   16.83    1.46
   3  -8   1   18.38    2.24
  -3  -8  -1   17.03    1.60
  -3   8  -1   17.89    1.59
  -3   8  -1   16.20    1.86
   3   8   1   15.70    1.88
  -3   8  -1   15.65    1.49
  -4  -8  -1   42.04    2.90
  -4  -8  -1   40.85    2.63
   4  -8   1   38.65    3.61
  -4   8  -1   41.06    2.79
   4   8   1   34.95    3.12
  -4   8  -1   38.26    2.65
  -5  -8  -1   34.61    2.48
  -5  -8  -1   34.64    2.75
   5  -8   1   33.85    3.52
  -5   8  -1   37.94    2.67
  -5   8  -1   31.46    2.45
   5   8   1   36.13    3.13
   6  -8   1   18.42    3.37
  -6  -8  -1   19.28    2.04
  -6  -8  -1   19.36    1.85
   6   8   1   15.97    2.18
  -6   8  -1   15.56    1.75
  -6   8  -1   17.76    1.86
  -7  -8  -1   41.74    3.30
  -7  -8  -1   41.74    3.02
   7   8   1   35.03    3.39
  -7   8  -1   35.48    3.00
  -7   8  -1   38.88    2.93
  -8  -8  -1   17.02    2.70
  -8  -8  -1   18.81    2.15
   8   8   1   20.40    2.60
  -8   8  -1   18.63    2.19
  -8   8  -1   18.80    2.22
  -9  -8  -1   17.83    2.75
  -9  -8  -1   22.38    2.47
   9   8   1   27.14    3.17
  -9   8  -1   24.06    4.34
  -9   8  -1   20.92    2.92
  -9   8  -1   21.77    2.91
  -9  -9   1    2.28    1.46
  -8  -9   1   27.78    3.05
  -8  -9   1   30.61    2.84
   8   9  -1   28.30    3.36
  -8   9   1   32.03    2.81
  -8   9   1   28.67    2.72
  -8   9   1   33.66    4.30
  -7  -9   1   55.03    4.17
  -7  -9   1   57.86    3.86
  -7   9   1   64.20    5.18
  -7   9   1   54.59    3.82
   7   9  -1   52.74    4.54
  -7   9   1   51.90    3.90
  -6  -9   1   18.91    2.07
  -6  -9   1   20.12    1.93
   6   9  -1   14.94    2.76
  -6   9   1   20.93    3.36
  -6   9   1   16.74    1.81
  -6   9   1   16.03    1.83
  -5  -9   1   13.47    2.09
  -5  -9   1   13.49    1.48
  -5   9   1   11.76    1.45
  -5   9   1   16.44    2.78
  -5   9   1   13.32    1.96
  -4  -9   1   21.18    1.75
  -4  -9   1   19.22    1.94
  -4  -9   1   17.48    2.23
  -4   9   1   22.07    1.84
  -4   9   1   18.20    1.83
  -4   9   1   21.51    2.51
  -3  -9   1   59.40    3.83
  -3  -9   1   60.28    3.51
  -3  -9   1   56.66    4.28
  -3   9   1   58.87    4.23
  -3   9   1   58.23    3.75
  -3   9   1   58.44    3.56
  -3   9   1   57.60    3.86
  -2  -9   1  130.61    7.29
  -2  -9   1  148.50    7.73
  -2  -9   1  141.91    8.24
  -2   9   1  148.53    7.43
  -2   9   1  139.17    7.98
  -2   9   1  139.28    7.82
  -2   9   1  141.20    7.94
   1  -9  -1   19.21    1.49
  -1  -9   1   21.16    1.94
  -1  -9   1   19.38    1.55
   1  -9  -1   20.29    2.38
  -1  -9   1   20.05    2.10
  -1   9   1   17.76    1.85
  -1   9   1   15.75    1.81
   0  -9  -1   17.16    1.99
   0  -9   1   18.75    2.04
   0  -9   1   19.99    1.50
   0  -9   1   23.55    2.33
   0  -9  -1   20.33    1.57
   0   9   1   23.65    2.19
   0   9   1   20.77    1.82
  -1  -9  -1    8.16    1.26
   1  -9   1    6.73    1.49
   1  -9   1    7.01    1.92
  -1  -9  -1    7.03    1.29
   1  -9   1    5.92    1.54
   1  -9   1    6.57    0.96
   1   9   1    5.72    1.43
   2  -9   1   50.27    3.49
  -2  -9  -1   47.25    3.08
   2  -9   1   59.48    4.13
  -2  -9  -1   53.72    3.31
  -2   9  -1   49.74    3.22
   2   9   1   47.15    3.73
  -2   9  -1   43.16    3.26
   3  -9   1   67.42    4.86
  -3  -9  -1   60.69    3.67
  -3  -9  -1   57.73    3.83
  -3   9  -1   63.72    3.85
  -3   9  -1   57.27    3.75
   3   9   1   62.27    4.46
   4  -9   1   26.33    3.14
  -4  -9  -1   28.58    2.45
  -4  -9  -1   31.79    2.33
  -4   9  -1   32.91    2.47
  -4   9  -1   35.11    2.41
   4   9   1   28.53    2.87
   5  -9   1   10.05    2.54
  -5  -9  -1   11.20    1.37
  -5  -9  -1   14.92    2.11
  -5   9  -1   10.94    1.62
  -5   9  -1   11.07    1.72
   5   9   1   12.39    2.40
  -6  -9  -1   10.76    1.65
   6  -9   1   10.16    2.65
  -6  -9  -1   10.94    1.84
   6   9   1   20.29    3.16
  -6   9  -1   12.30    1.80
  -6   9  -1   13.12    1.97
  -7  -9  -1    5.85    1.36
  -7  -9  -1    4.53    1.43
   7   9   1    5.51    1.86
  -7   9  -1    4.08    1.19
  -7   9  -1    6.41    1.51
  -8  -9  -1   16.65    2.65
  -8  -9  -1   12.02    1.99
  -8   9  -1   17.14    2.04
   8   9   1   20.10    3.20
  -8   9  -1   13.98    2.26
  -8   9  -1   12.96    3.15
  -8 -10   1    4.43    1.40
  -8 -10   1    3.80    1.61
   8  10  -1    4.43    2.07
  -8  10   1    2.23    1.24
  -8  10   1    3.62    2.35
  -8  10   1    3.58    1.34
  -7 -10   1    4.08    1.47
  -7 -10   1    5.23    1.35
  -7  10   1    4.52    1.30
   7  10  -1    6.32    2.21
  -7  10   1    5.00    2.25
  -7  10   1    4.44    1.24
  -6 -10   1   19.85    2.28
  -6 -10   1   22.42    2.09
  -6  10   1   20.87    2.06
  -6  10   1   19.93    2.11
   6  10  -1   16.85    3.02
  -6  10   1   22.50    3.47
  -5 -10   1    4.44    1.03
  -5 -10   1    0.78    0.85
  -5  10   1    2.36    0.87
  -5  10   1    0.58    0.72
  -5  10   1    0.73    1.25
  -4 -10   1   29.13    2.26
  -4 -10   1   25.37    2.42
  -4  10   1   30.28    3.06
  -4  10   1   27.67    2.40
  -4  10   1   27.82    2.25
  -3 -10   1   64.83    4.13
  -3 -10   1   62.20    4.66
  -3 -10   1   61.80    3.76
  -3  10   1   59.23    4.03
  -3  10   1   58.46    4.47
  -3  10   1   62.36    4.18
  -3  10   1   65.26    3.86
  -2 -10   1   10.78    2.23
  -2 -10   1    8.39    1.56
  -2 -10   1   11.13    1.50
  -2  10   1    8.71    1.76
  -2  10   1    7.82    1.79
  -2  10   1    8.95    1.73
  -2  10   1   11.98    1.62
  -1 -10   1   35.60    2.28
  -1 -10   1   33.26    2.78
   1 -10  -1   28.17    3.08
  -1 -10   1   29.67    2.86
   1 -10  -1   31.26    2.18
  -1  10   1   31.51    2.64
  -1  10   1   32.79    2.81
   0 -10   1    1.78    1.24
   0 -10  -1    3.32    1.36
   0 -10  -1    3.14    0.78
   0 -10   1    2.70    1.23
   0 -10   1    3.51    0.82
   0  10   1    3.08    0.99
   0  10   1    2.53    1.06
  -1 -10  -1   58.12    3.71
   1 -10   1   57.80    4.87
   1 -10   1   69.24    4.48
   1 -10   1   66.99    3.61
  -1 -10  -1   53.56    3.98
   1  10   1   72.21    4.72
   2 -10   1   83.83    5.36
  -2 -10  -1   69.56    4.20
  -2 -10  -1   72.26    4.42
  -2  10  -1   67.97    4.28
   2  10   1   62.81    4.84
  -2  10  -1   70.13    4.51
  -3 -10  -1   14.99    1.72
  -3 -10  -1   14.94    1.55
  -3  10  -1   12.55    1.54
   3  10   1   14.15    2.53
  -3  10  -1   17.05    1.77
  -4 -10  -1    5.11    1.32
  -4 -10  -1    4.21    1.07
   4 -10   1    2.75    1.49
  -4  10  -1    6.34    1.34
   4  10   1    7.04    1.91
  -4  10  -1    3.99    1.13
  -5 -10  -1   13.85    2.14
  -5 -10  -1   13.09    1.60
  -5  10  -1   11.96    1.76
   5  10   1   12.22    2.48
  -5  10  -1   13.42    2.00
  -6 -10  -1   39.98    3.27
  -6 -10  -1   38.85    2.92
   6  10   1   39.71    3.68
  -6  10  -1   35.64    2.90
  -6  10  -1   36.82    2.99
  -7 -10  -1   49.74    4.00
  -7 -10  -1   50.31    3.64
  -7  10  -1   50.61    3.68
   7  10   1   51.47    4.46
  -7  10  -1   49.63    3.73
  -8 -10  -1    7.24    1.93
  -8 -10  -1    7.04    1.58
  -8  10  -1    6.61    1.72
  -8  10  -1    9.06    1.90
  -8  10  -1    5.50    2.74
   8  10   1    5.87    2.24
  -7 -11   1   26.19    3.02
  -7 -11   1   32.17    2.86
  -7  11   1   31.97    2.95
   7  11  -1   30.02    3.64
  -7  11   1   29.06    2.76
  -7  11   1   35.41    4.35
  -6 -11   1   14.83    2.52
  -6 -11   1   14.94    2.14
  -6  11   1   13.56    2.00
  -6  11   1    9.14    1.79
  -6  11   1   12.52    2.89
   6  11  -1   13.25    2.73
  -5 -11   1   42.00    2.99
  -5 -11   1   40.03    3.26
  -5  11   1   37.41    3.06
   5  11  -1   31.21    3.56
  -5  11   1   35.74    2.83
  -5  11   1   43.94    4.04
  -4 -11   1   35.85    2.60
  -4 -11   1   35.62    2.89
  -4  11   1   35.96    2.63
  -4  11   1   26.68    2.45
  -4  11   1   32.22    2.72
  -4  11   1   30.38    3.25
  -3 -11   1   23.25    2.26
  -3 -11   1   22.73    2.06
  -3  11   1   23.89    2.27
  -3  11   1   25.80    2.16
  -3  11   1   24.65    2.71
  -3  11   1   21.95    2.38
  -2 -11   1   48.70    3.51
  -2 -11   1   60.15    4.10
  -2  11   1   63.04    4.37
  -2  11   1   60.51    3.70
  -2  11   1   54.91    4.05
  -2  11   1   56.33    4.16
  -1 -11   1   18.63    1.64
  -1 -11   1   21.80    2.47
   1 -11  -1   20.09    1.67
   1 -11  -1   24.90    3.59
  -1 -11   1   18.92    2.30
  -1  11   1   16.60    2.09
  -1  11   1   20.19    2.25
   0 -11  -1   34.83    2.43
   0 -11   1   31.14    3.45
   0 -11   1   34.96    2.34
   0 -11  -1   30.80    3.26
   0  11  -1   34.05    2.77
   0  11   1   36.24    2.73
   0  11   1   36.00    3.18
  -1 -11  -1   15.21    1.51
   1 -11   1   14.76    3.03
  -1 -11  -1   18.71    2.58
   1  11   1   15.31    2.05
  -2 -11  -1   20.66    1.93
  -2 -11  -1   19.62    2.08
   2  11   1   20.48    2.45
  -2  11  -1   20.21    2.00
  -2  11  -1   19.33    2.12
  -3 -11  -1   77.55    4.83
  -3 -11  -1   72.54    4.56
  -3  11  -1   83.13    4.77
  -3  11  -1   75.06    4.91
   3  11   1   72.13    5.42
  -3  11  -1   69.75    4.63
  -4 -11  -1    9.14    1.73
  -4 -11  -1   13.30    1.94
   4  11   1    6.78    2.08
  -4  11  -1   12.26    1.82
  -4  11  -1   10.19    1.77
  -5 -11  -1   13.10    2.18
  -5 -11  -1   11.82    1.87
   5  11   1   10.77    2.52
  -5  11  -1   17.07    2.28
  -5  11  -1   12.69    1.93
  -6 -11  -1   20.65    2.36
  -6 -11  -1   18.91    2.10
   6  11   1   17.70    3.13
  -6  11  -1   22.19    2.28
  -6  11  -1   16.75    2.30
  -7 -11  -1   10.37    1.99
  -7 -11  -1    5.95    1.75
  -7  11  -1    7.98    2.80
  -7  11  -1    8.21    1.73
  -7  11  -1    8.60    1.89
   7  11   1    9.97    2.65
  -7 -12   1    3.38    1.68
  -7 -12   1    4.07    1.63
  -7  12   1    5.17    2.44
  -7  12   1    1.46    1.29
   7  12  -1    5.56    2.24
  -7  12   1    3.03    1.34
  -6 -12   1   15.72    2.30
  -6 -12   1   12.98    2.53
   6  12  -1   11.62    2.91
  -6  12   1   11.24    1.84
  -6  12   1   12.10    2.91
  -6  12   1   14.58    2.26
  -5 -12   1   12.21    1.91
  -5 -12   1    7.53    1.71
  -5  12   1   11.00    2.60
   5  12  -1    5.97    1.92
  -5  12   1    9.63    1.85
  -5  12   1    9.44    1.70
  -4 -12   1    6.96    1.52
  -4 -12   1    4.84    1.42
  -4  12   1    3.02    1.29
   4  12  -1    2.89    1.51
  -4  12   1    5.33    1.43
  -4  12   1    4.61    1.87
  -4  12   1    3.56    1.20
  -3 -12   1   13.82    1.93
  -3 -12   1   15.76    2.45
  -3  12   1   12.46    2.40
  -3  12   1   10.44    2.10
  -3  12   1   11.78    1.83
  -3  12   1   11.66    2.17
  -2 -12   1   17.20    2.64
  -2 -12   1   21.11    1.94
  -2  12   1   19.31    2.24
  -2  12   1   18.87    1.99
  -2  12   1   15.70    2.63
  -2  12   1   18.37    2.72
  -1 -12   1   76.79    5.36
   1 -12  -1   70.89    4.24
  -1 -12   1   71.96    4.22
  -1  12   1   70.10    4.79
  -1  12   1   68.11    5.05
   0 -12  -1   26.59    3.88
   0 -12   1   18.97    3.49
   0 -12   1   26.19    1.98
   0 -12  -1   24.16    2.01
   0  12  -1   22.05    2.30
   0  12   1   20.48    2.53
   0  12   1   24.69    2.28
  -1 -12  -1    8.65    2.03
  -1 -12  -1    8.16    1.39
  -1  12  -1    7.48    1.80
   1  12   1    6.13    1.89
  -2 -12  -1   17.71    1.92
  -2 -12  -1   18.49    2.22
  -2  12  -1   22.32    2.18
  -2  12  -1   23.46    2.66
  -2  12  -1   17.96    2.24
   2  12   1   18.78    2.52
  -2  12  -1   19.05    2.25
  -3 -12  -1    7.96    1.59
  -3 -12  -1    7.97    1.79
  -3  12  -1    6.28    1.49
   3  12   1    9.62    2.52
  -3  12  -1    5.12    1.64
  -3  12  -1    6.10    1.49
  -4 -12  -1   53.35    3.53
  -4 -12  -1   43.32    3.46
  -4  12  -1   41.17    3.29
   4  12   1   50.63    4.38
  -4  12  -1   47.39    3.46
  -4  12  -1   36.97    3.23
  -5 -12  -1   42.25    3.21
  -5 -12  -1   38.25    3.35
  -5  12  -1   42.06    3.28
   5  12   1   42.25    4.09
  -5  12  -1   35.39    3.08
  -5  12  -1   42.26    4.29
  -6 -12  -1    5.11    1.60
  -6 -12  -1    8.89    1.88
   6  12   1    8.41    2.63
  -6  12  -1    6.29    1.65
  -6  12  -1   13.10    2.01
  -6  12  -1    7.27    2.69
  -7 -12  -1    1.82    1.39
  -7  12  -1    0.65    1.26
   7  12   1    2.62    1.83
  -6 -13   1   20.45    2.68
  -6 -13   1   11.26    2.42
  -6  13   1   11.58    3.16
  -6  13   1   13.59    2.20
  -6  13   1   18.27    2.66
   6  13  -1   12.98    3.16
  -5 -13   1   34.70    3.16
  -5 -13   1   39.25    3.53
   5  13  -1   37.16    4.07
  -5  13   1   39.39    3.12
  -5  13   1   34.88    3.31
  -5  13   1   37.61    4.21
  -4 -13   1   48.19    4.00
  -4 -13   1   47.69    3.64
  -4  13   1   51.01    4.52
  -4  13   1   46.76    3.81
  -4  13   1   52.67    3.78
  -4  13   1   52.40    3.61
   4  13  -1   48.25    4.58
  -3 -13   1    7.56    1.89
  -3 -13   1   11.50    1.95
  -3  13   1    8.88    1.68
  -3  13   1   11.47    2.24
   3  13  -1   10.43    2.60
  -3  13   1    8.41    2.17
  -3  13   1   13.30    2.48
  -2 -13   1    4.00    1.62
  -2 -13   1    5.03    1.29
  -2  13   1    4.17    1.54
  -2  13   1    5.00    1.75
  -2  13   1    2.92    1.10
   2  13  -1    1.93    1.32
  -2  13   1    2.99    1.49
  -1 -13   1   14.47    1.56
  -1 -13   1   10.71    2.57
  -1  13   1   11.05    2.47
  -1  13   1   12.40    2.23
   0 -13   1   52.67    5.15
   0 -13  -1   54.03    5.08
   0 -13   1   61.81    3.66
   0 -13  -1   58.91    3.74
   0  13   1   55.03    4.65
   0  13  -1   52.35    4.56
   0  13  -1   59.54    4.17
   0  13   1   61.97    4.05
  -1 -13  -1   48.49    3.32
  -1 -13  -1   43.07    4.16
  -1  13  -1   50.24    3.89
  -1  13  -1   48.37    4.13
   1  13   1   46.50    4.22
  -2 -13  -1    2.81    1.11
  -2 -13  -1    1.18    1.24
  -2  13  -1    4.64    1.64
  -2  13  -1    1.76    1.05
  -2  13  -1    4.10    1.61
  -2  13  -1    2.60    1.31
   2  13   1    4.55    1.77
  -3 -13  -1    3.93    1.50
  -3 -13  -1    3.71    1.33
  -3  13  -1    4.89    1.44
  -3  13  -1    5.84    1.69
  -3  13  -1    3.26    1.70
  -3  13  -1    5.61    1.59
   3  13   1    4.79    1.86
  -4 -13  -1    0.82    1.02
  -4 -13  -1    0.65    0.99
   4  13   1    0.19    1.18
  -4  13  -1    0.84    0.93
  -4  13  -1   -0.39    0.97
  -4  13  -1    0.96    1.21
  -4  13  -1    1.01    1.62
  -5 -13  -1   25.49    2.70
  -5 -13  -1   26.32    2.82
   5  13   1   29.17    3.46
  -5  13  -1   26.25    2.68
  -5  13  -1   20.93    2.49
  -5  13  -1   25.18    4.11
  -6 -13  -1   12.26    2.49
  -6 -13  -1   17.67    2.52
  -6  13  -1   12.15    2.13
   6  13   1   16.63    3.52
  -6  13  -1   11.55    3.27
  -6  13  -1   17.57    2.76
  -5 -14   1    5.58    1.85
  -5 -14   1    0.49    1.50
  -5  14   1    4.73    1.49
  -5  14   1    3.83    2.34
   5  14  -1    3.29    1.95
  -5  14   1    3.96    1.72
  -4 -14   1   14.17    2.74
  -4 -14   1   22.13    2.90
  -4  14   1   19.07    2.35
  -4  14   1   16.63    2.56
   4  14  -1   18.85    3.65
  -4  14   1   15.32    3.16
  -4  14   1   20.91    2.27
  -3 -14   1   12.94    2.67
  -3 -14   1   14.47    2.21
  -3  14   1   17.33    2.32
  -3  14   1   15.33    2.98
   3  14  -1   14.98    3.14
  -3  14   1   11.72    2.30
  -3  14   1   15.29    2.68
  -2 -14   1    2.00    0.92
  -2 -14   1    1.95    1.50
  -2  14   1    1.29    1.27
  -2  14   1    0.91    1.31
  -2  14   1   -0.05    1.04
   2  14  -1    0.72    1.22
  -2  14   1    1.61    1.33
  -1 -14   1   16.05    3.53
  -1 -14   1   25.81    2.28
   1  14  -1   24.43    3.11
  -1  14   1   27.69    2.83
  -1  14   1   24.46    2.85
   0 -14   1    9.73    1.51
   0 -14  -1   10.90    1.72
   0 -14   1   12.59    3.44
   0 -14  -1    8.79    2.93
   0  14  -1    9.32    2.30
   0  14   1   10.76    2.00
   0  14  -1   11.80    2.19
   0  14   1   11.16    2.72
  -1 -14  -1    7.50    2.62
  -1 -14  -1   11.37    1.77
  -1  14  -1    7.96    2.10
  -1  14  -1    9.44    2.06
   1  14   1   10.60    2.60
  -2 -14  -1   36.88    3.68
  -2 -14  -1   28.29    2.71
  -2  14  -1   35.71    3.56
  -2  14  -1   35.64    3.52
  -2  14  -1   34.82    2.99
  -2  14  -1   30.25    3.17
   2  14   1   37.54    3.88
  -3 -14  -1   15.46    2.95
   3  14   1   13.61    2.95
  -3  14  -1   15.23    2.82
  -3  14  -1   10.26    1.99
  -3  14  -1   10.24    2.05
  -3  14  -1   10.73    2.46
  -4 -14  -1   34.69    3.39
  -4 -14  -1   31.66    3.10
  -4  14  -1   35.25    3.16
  -4  14  -1   30.57    3.06
   4  14   1   27.48    3.56
  -4  14  -1   33.48    4.05
  -4  14  -1   33.85    3.13
  -5 -14  -1    9.94    2.16
  -5 -14  -1   16.77    2.64
  -5  14  -1    8.06    1.96
  -5  14  -1   11.01    2.13
  -5  14  -1   10.03    2.98
   5  14   1    8.87    2.72
  -4 -15   1   15.30    3.29
  -3 -15   1   11.58    2.96
  -3 -15   1   18.29    2.48
  -3  15   1   13.33    2.54
  -3  15   1   15.91    3.02
   3  15  -1   13.65    3.19
  -3  15   1   13.44    2.80
  -3  15   1   20.15    2.67
  -2 -15   1   38.18    4.59
  -2 -15   1   45.04    3.29
  -2  15   1   41.38    3.90
  -2  15   1   42.92    4.06
  -2  15   1   36.86    3.72
   2  15  -1   35.78    4.10
  -2  15   1   41.40    3.36
  -1 -15   1   16.87    2.22
  -1 -15   1   11.01    3.47
   1  15  -1   10.64    2.73
  -1  15   1   16.50    2.63
  -1  15   1   18.04    3.30
  -1  15   1   18.56    2.61
   0 -15   1    6.52    1.53
   0 -15  -1    1.30    2.33
   0 -15  -1    6.31    1.45
   0 -15   1    3.82    2.60
   0  15  -1    4.84    1.82
   0  15  -1    6.24    1.85
   0  15   1    6.31    2.03
  -1 -15  -1    3.05    2.44
  -1 -15  -1    6.41    1.53
  -1  15  -1    7.88    2.36
   1  15   1    5.55    2.04
  -1  15  -1    6.49    2.19
  -1  15  -1    6.31    1.63
  -1  15  -1    9.29    2.32
  -2 -15  -1    9.10    2.84
  -2 -15  -1   12.30    2.13
   2  15   1   11.02    2.89
  -2  15  -1   11.65    2.74
  -2  15  -1   11.16    2.20
  -2  15  -1   15.12    2.62
  -2  15  -1    6.77    2.07
  -3 -15  -1   13.09    2.98
  -3 -15  -1   23.64    2.96
  -3  15  -1   20.74    2.82
   3  15   1   17.41    3.39
  -3  15  -1   16.09    2.52
  -3  15  -1   17.35    3.04
  -3  15  -1   18.86    3.30
  -1 -16   1    1.01    2.76
  -1  16   1    2.83    1.58
  -1  16   1   -0.38    1.16
   1  16  -1    2.69    1.75
   0  16   1    0.87    1.50
   0  16  -1    0.91    1.35
  -1 -16  -1   16.13    4.24
  -1  16  -1   23.90    2.94
  -1  16  -1   24.26    3.20
   1  16   1   25.21    4.42
 -10   0   2   18.68    2.86
 -10   0   2   13.72    2.33
 -10   0   2   20.03    2.97
  -9   0   2   33.20    3.22
  -9   0   2   25.66    2.46
  -9   0   2   26.17    2.64
  -8   0   2    5.75    1.38
  -8   0   2    5.13    1.62
  -8   0   2    3.46    1.03
  -7   0   2    2.61    0.99
  -7   0   2    3.17    0.86
  -7   0   2    2.83    1.11
  -6   0   2   14.34    1.36
  -6   0   2   13.71    1.61
  -6   0   2   13.38    1.43
  -5   0   2  147.06    7.80
  -5   0   2  152.22    7.70
  -5   0   2  143.93    8.03
  -5   0   2  153.84    7.76
  -4   0   2  139.71    7.20
  -4   0   2  144.31    7.24
  -4   0   2  142.47    7.30
   4   0  -2  143.43    7.17
  -4   0   2  140.59    7.52
  -3   0   2    4.53    0.54
   3   0  -2    4.20    0.63
  -3   0   2    4.33    0.71
  -3   0   2    4.80    0.89
  -3   0   2    3.57    0.61
   3   0  -2    4.72    0.69
   2   0  -2  211.12   10.31
  -2   0   2  226.58   10.37
  -2   0   2  202.26   10.36
   2   0  -2  216.54   10.41
   2   0  -2  225.37   10.22
  -2   0   2  214.71   10.33
   2   0  -2  211.31   10.35
  -1   0   2   19.91    1.10
   1   0  -2   19.70    1.11
   1   0  -2   18.85    1.14
   1   0  -2   19.86    1.08
   1   0  -2   21.72    1.11
  -1   0   2   19.72    1.08
  -1   0   2   20.46    1.15
  -1   0   2   19.94    1.12
   0   0   2   53.74    2.66
   0   0  -2   52.30    2.49
   0   0  -2   51.52    2.62
   0   0   2   45.11    2.71
   0   0   2   55.30    2.49
   1   0   2   24.21    1.36
  -1   0  -2   23.93    1.28
   1   0   2   25.03    1.46
  -1   0  -2   23.41    1.44
   1   0   2   21.98    1.27
   1   0   2   26.96    1.35
  -1   0  -2   24.19    1.34
  -1   0  -2   25.92    1.34
   2   0   2    7.06    0.59
  -2   0  -2    6.19    0.56
   2   0   2    6.83    0.73
   2   0   2    8.17    0.63
  -2   0  -2    8.11    0.65
  -2   0  -2    6.79    0.71
  -2   0  -2    7.60    0.59
   3   0   2   97.13    5.26
   3   0   2   95.69    4.94
  -3   0  -2   97.96    5.01
  -3   0  -2   99.28    4.94
   3   0   2   95.85    4.97
  -3   0  -2   95.27    5.16
  -4   0  -2  112.62    6.36
  -4   0  -2  126.38    6.26
  -4   0  -2  121.43    6.12
   4   0   2  116.73    6.54
   5   0   2   -0.38    0.48
  -5   0  -2   -0.09    0.33
  -5   0  -2    0.28    0.45
  -6   0  -2   16.84    1.67
   6   0   2   16.44    1.97
  -6   0  -2   20.12    1.61
  -7   0  -2    8.70    1.54
  -7   0  -2    9.31    1.49
   7   0   2    8.47    1.93
  -8   0  -2   44.21    3.32
   8   0   2   41.58    3.73
  -8   0  -2   38.78    2.98
  -9   0  -2   22.93    2.27
  -9   0  -2   19.04    2.33
 -10   0  -2    0.15    1.16
 -10   0  -2    0.50    1.02
 -10   0  -2    0.35    1.86
 -10  -1   2    6.51    1.71
 -10  -1   2    5.50    1.50
 -10  -1   2    9.55    2.31
 -10   1   2    5.11    2.09
 -10   1   2    8.37    1.95
 -10   1   2    6.81    1.64
  -9  -1   2    3.69    1.66
  -9  -1   2    4.00    1.34
  -9  -1   2    2.97    1.13
  -9   1   2    4.02    1.26
  -9   1   2    3.90    1.15
  -9   1   2    5.46    1.88
  -8  -1   2    7.99    1.48
  -8  -1   2   10.20    1.73
  -8  -1   2    9.08    1.79
  -8   1   2    4.49    1.14
  -8   1   2    5.88    1.32
  -8   1   2    3.44    1.51
  -7  -1   2    5.27    1.25
  -7  -1   2    4.07    1.22
  -7  -1   2    4.69    1.15
  -7   1   2    4.22    1.09
  -7   1   2    5.00    1.45
  -7   1   2    7.29    1.34
  -6  -1   2   65.85    4.04
  -6  -1   2   62.00    3.88
  -6   1   2   71.37    4.00
  -6   1   2   65.70    3.99
  -6   1   2   67.21    4.23
  -5  -1   2  104.26    5.65
  -5  -1   2  103.51    5.75
  -5  -1   2  106.64    5.92
  -5  -1   2   99.91    5.65
  -5   1   2  109.67    5.95
  -5   1   2  112.54    5.75
  -5   1   2  110.19    5.73
  -4  -1   2   32.86    2.00
   4  -1  -2   30.66    1.95
  -4  -1   2   30.76    1.98
  -4  -1   2   32.16    2.17
  -4  -1   2   31.82    2.05
  -4   1   2   32.09    2.00
   4   1  -2   28.45    1.97
  -4   1   2   33.42    2.05
  -4   1   2   29.84    2.33
  -4   1   2   31.08    2.17
  -3  -1   2   29.49    1.90
  -3  -1   2   32.16    1.80
  -3  -1   2   29.93    1.81
  -3  -1   2   28.76    1.73
   3  -1  -2   30.71    1.84
   3  -1  -2   29.38    1.73
  -3  -1   2   29.03    1.80
   3   1  -2   28.80    1.78
  -3   1   2   29.26    1.81
   3   1  -2   28.22    1.73
   3   1  -2   28.59    1.77
  -3   1   2   26.76    1.72
  -3   1   2   30.75    2.13
  -3   1   2   27.75    1.90
  -2  -1   2   42.70    2.28
  -2  -1   2   41.41    2.23
  -2  -1   2   45.09    2.21
   2  -1  -2   46.16    2.17
   2  -1  -2   43.62    2.28
   2   1  -2   39.58    2.20
   2   1  -2   39.78    2.18
  -2   1   2   37.87    2.31
  -2   1   2   41.22    2.25
   2   1  -2   37.76    2.16
  -2   1   2   35.58    2.12
   2   1  -2   39.14    2.21
  -1  -1   2   76.50    3.89
  -1  -1   2   77.35    3.81
   1  -1  -2   73.80    3.98
  -1  -1   2   74.72    3.92
   1  -1  -2   72.91    3.95
   1   1  -2   81.53    3.92
   1   1  -2   77.36    3.89
   1   1  -2   83.35    3.86
  -1   1   2   78.82    3.96
  -1   1   2   85.87    3.98
   1   1  -2   82.91    3.83
   0  -1   2  135.25    6.66
   0  -1  -2  128.78    6.58
   0  -1  -2  124.47    6.51
   0  -1   2  134.42    6.69
   0  -1  -2  132.65    6.57
   0   1   2  146.11    6.59
   0   1  -2  141.86    6.69
   0   1   2  137.78    6.52
   0   1  -2  138.75    6.65
   0   1  -2  138.33    6.55
   0   1   2  146.88    6.61
   1  -1   2   34.49    2.05
   1  -1   2   37.19    1.92
  -1  -1  -2   35.03    1.85
  -1  -1  -2   34.61    1.85
   1  -1   2   36.77    1.85
  -1  -1  -2   31.98    2.00
  -1  -1  -2   35.39    1.97
  -1   1  -2   35.55    1.80
  -1   1  -2   35.66    1.92
   1   1   2   39.11    2.02
  -1   1  -2   36.52    2.05
   1   1   2   34.74    1.86
   1   1   2   37.93    1.86
   1   1   2   36.35    1.94
  -2  -1  -2   68.69    3.66
  -2  -1  -2   75.86    3.66
  -2  -1  -2   71.90    3.70
   2  -1   2   71.99    3.92
   2  -1   2   75.80    3.59
   2  -1   2   75.51    3.67
   2   1   2   71.08    3.61
   2   1   2   69.61    3.63
   2   1   2   68.37    3.67
   2   1   2   64.42    3.57
  -2   1  -2   69.44    3.64
  -2   1  -2   66.57    3.83
  -2   1  -2   68.05    3.54
  -3  -1  -2   33.91    2.06
   3  -1   2   34.32    2.43
  -3  -1  -2   33.55    2.12
  -3  -1  -2   33.85    2.15
   3  -1   2   33.66    2.10
   3  -1   2   33.32    2.05
  -3   1  -2   37.54    2.07
   3   1   2   38.43    2.28
   3   1   2   37.66    2.08
  -3   1  -2   36.53    2.39
  -3   1  -2   38.09    2.16
   3   1   2   34.29    2.07
   3   1   2   38.19    2.12
   4  -1   2  109.91    6.38
  -4  -1  -2  109.78    5.85
   4  -1   2  104.85    5.98
  -4  -1  -2  113.92    5.98
  -4  -1  -2  120.05    6.05
  -4   1  -2  118.62    6.30
   4   1   2  111.49    6.15
  -4   1  -2  120.66    5.99
  -4   1  -2  113.79    5.84
  -5  -1  -2  129.62    6.86
  -5  -1  -2  128.68    7.03
  -5  -1  -2  142.69    7.08
   5  -1   2  125.57    7.46
  -5   1  -2  136.66    7.01
   5   1   2  129.50    7.24
  -5   1  -2  131.16    6.84
   6  -1   2   21.05    2.27
  -6  -1  -2   18.99    1.68
  -6  -1  -2   22.93    1.93
   6   1   2   20.91    2.07
  -6   1  -2   17.68    1.76
   7  -1   2   20.39    2.33
  -7  -1  -2   19.31    1.87
  -7  -1  -2   14.45    1.53
  -7   1  -2   11.71    1.86
  -7   1  -2   13.66    1.51
   7   1   2   14.56    1.92
   8  -1   2    6.67    2.12
  -8  -1  -2    2.23    1.07
  -8  -1  -2    3.42    1.08
  -8   1  -2    1.70    1.00
   8   1   2    4.47    1.68
  -8   1  -2    3.21    1.01
  -9  -1  -2   19.51    2.37
  -9  -1  -2   19.33    2.15
  -9   1  -2   21.08    2.45
  -9   1  -2   21.16    2.21
 -10  -1  -2    9.41    2.48
 -10  -1  -2    9.56    2.22
 -10  -1  -2   10.69    2.02
 -10   1  -2   18.22    2.97
 -10   1  -2   13.69    3.07
 -10   1  -2   12.66    2.12
 -10  -2   2    8.15    1.92
 -10  -2   2    7.50    1.90
 -10   2   2    8.62    2.07
 -10   2   2    9.19    2.47
 -10   2   2   12.04    2.25
  -9  -2   2   17.24    1.94
  -9  -2   2   17.11    2.49
  -9  -2   2   15.31    2.53
  -9   2   2   21.14    3.07
  -9   2   2   18.44    2.14
  -9   2   2   17.32    1.99
  -8  -2   2   14.54    1.71
  -8  -2   2   15.45    1.87
  -8   2   2   15.85    1.72
  -8   2   2   17.37    2.59
  -8   2   2   16.03    1.82
  -7  -2   2   47.52    3.31
  -7  -2   2   54.99    3.46
  -7  -2   2   52.77    3.56
  -7   2   2   53.51    3.50
  -7   2   2   47.42    3.35
  -7   2   2   56.04    3.95
  -6  -2   2   34.18    2.36
  -6  -2   2   34.01    2.50
  -6   2   2   36.22    2.44
  -6   2   2   32.64    2.37
  -6   2   2   29.91    2.66
  -5  -2   2   33.96    2.36
  -5  -2   2   33.71    2.39
  -5  -2   2   35.25    2.31
   5   2  -2   35.78    2.35
  -5   2   2   35.66    2.34
  -5   2   2   35.53    2.36
  -5   2   2   38.98    2.72
   4  -2  -2  124.12    6.09
  -4  -2   2  115.21    6.08
  -4  -2   2  116.45    6.22
  -4  -2   2  123.14    6.24
  -4   2   2  113.92    6.40
  -4   2   2  127.15    6.23
  -4   2   2  115.94    6.66
  -4   2   2  114.16    6.07
  -3  -2   2   33.04    2.09
   3  -2  -2   32.08    1.88
  -3  -2   2   33.03    2.01
   3  -2  -2   31.12    2.04
  -3  -2   2   33.70    1.93
  -3   2   2   36.62    2.05
   3   2  -2   30.62    2.01
  -3   2   2   31.32    2.15
   3   2  -2   30.01    1.96
   3   2  -2   31.48    1.92
  -3   2   2   31.98    2.34
  -3   2   2   33.53    1.90
  -2  -2   2  382.20   17.99
  -2  -2   2  366.42   17.85
   2  -2  -2  368.84   17.95
   2  -2  -2  413.46   17.73
  -2  -2   2  410.34   17.77
  -2   2   2  332.31   17.94
  -2   2   2  379.53   18.24
   2   2  -2  371.49   17.74
  -2   2   2  375.29   17.70
   2   2  -2  354.03   17.82
   2   2  -2  366.66   17.91
  -2   2   2  373.93   17.88
  -1  -2   2  400.04   19.49
   1  -2  -2  387.51   19.46
  -1  -2   2  412.51   19.23
  -1  -2   2  402.91   19.38
  -1   2   2  408.34   19.31
   1   2  -2  413.28   19.39
   1   2  -2  420.69   19.48
  -1   2   2  396.30   19.45
   1   2  -2  424.40   19.24
  -1   2   2  428.77   19.30
   0  -2  -2   28.29    1.50
   0  -2   2   27.01    1.59
   0  -2   2   27.93    1.66
   0  -2  -2   28.49    1.53
   0  -2  -2   27.30    1.61
   0  -2   2   28.69    1.60
   0   2  -2   25.25    1.55
   0   2   2   24.58    1.46
   0   2  -2   28.69    1.61
   0   2   2   26.34    1.58
   0   2   2   25.92    1.49
   0   2  -2   27.13    1.56
   1  -2   2  261.40   12.98
  -1  -2  -2  272.68   12.92
  -1  -2  -2  274.97   12.68
   1  -2   2  264.74   12.71
  -1   2  -2  260.20   12.65
   1   2   2  275.93   12.66
   1   2   2  267.85   12.88
  -1   2  -2  266.66   13.20
  -1   2  -2  263.54   12.94
   1   2   2  272.54   12.69
  -1   2  -2  257.64   12.75
   2  -2   2   19.09    1.22
  -2  -2  -2   17.49    1.14
  -2  -2  -2   18.76    1.19
   2  -2   2   16.87    1.45
   2   2   2   17.95    1.16
  -2   2  -2   17.42    1.42
  -2   2  -2   18.11    1.11
  -2   2  -2   18.94    1.23
   2   2   2   17.05    1.27
   2   2   2   16.83    1.13
  -3  -2  -2  108.51    5.39
   3  -2   2  103.56    5.91
  -3  -2  -2  103.94    5.37
   3  -2   2  106.41    5.39
  -3  -2  -2  104.62    5.46
   3  -2   2  109.38    5.47
   3   2   2  103.12    5.38
   3   2   2  102.91    5.57
  -3   2  -2  105.93    5.35
  -3   2  -2  106.11    5.81
  -3   2  -2  110.67    5.48
   3   2   2  104.55    5.40
   3   2   2  104.56    5.50
  -4  -2  -2   37.60    2.33
   4  -2   2   34.54    2.42
   4  -2   2   39.92    2.90
  -4  -2  -2   38.03    2.31
  -4  -2  -2   38.24    2.43
   4   2   2   35.03    2.32
  -4   2  -2   40.92    2.33
  -4   2  -2   38.31    2.40
  -5  -2  -2   22.11    1.80
  -5  -2  -2   24.00    1.70
   5  -2   2   24.84    2.29
   5   2   2   21.84    1.85
   5   2   2   19.30    1.72
  -5   2  -2   21.79    1.63
  -5   2  -2   18.84    1.66
   5   2   2   22.23    1.64
   6  -2   2   72.55    5.15
  -6  -2  -2   76.17    4.62
  -6  -2  -2   78.75    4.43
  -6   2  -2   75.13    4.37
   6   2   2   73.84    4.69
  -6   2  -2   80.13    4.59
  -7  -2  -2   19.29    1.95
  -7  -2  -2   19.22    1.77
   7  -2   2   22.11    2.57
  -7   2  -2   17.51    1.71
   7   2   2   15.46    1.96
  -7   2  -2   18.98    1.91
   8  -2   2   23.16    2.84
  -8  -2  -2   21.32    2.05
  -8  -2  -2   17.35    2.17
  -8   2  -2   22.78    2.28
  -8   2  -2   24.12    2.12
  -9  -2  -2   10.83    1.90
  -9  -2  -2   13.22    2.42
  -9  -2  -2    9.56    1.96
  -9   2  -2   10.90    2.09
  -9   2  -2    8.49    1.59
 -10  -2  -2   14.06    2.52
 -10  -2  -2   12.81    2.22
 -10   2  -2   11.89    2.38
 -10   2  -2   16.55    2.56
 -10   2  -2   15.87    3.22
 -10  -3   2    1.93    1.48
 -10  -3   2   -0.46    0.87
 -10   3   2    1.49    1.28
 -10   3   2   -0.63    0.87
 -10   3   2    0.50    1.98
  -9  -3   2   18.81    2.71
  -9  -3   2   18.57    2.01
  -9   3   2   15.41    2.72
  -9   3   2   16.04    1.96
  -9   3   2   19.62    2.16
  -8  -3   2   46.44    3.54
  -8  -3   2   45.35    3.32
  -8   3   2   49.92    3.46
  -8   3   2   49.37    4.10
  -8   3   2   45.63    3.36
  -7  -3   2   26.05    2.11
  -7  -3   2   27.12    2.28
  -7   3   2   23.31    2.07
  -7   3   2   24.44    2.63
  -7   3   2   22.29    2.08
   7   3  -2   23.46    2.09
  -6  -3   2    1.44    0.73
  -6  -3   2    1.50    0.75
  -6  -3   2    1.26    0.55
  -6   3   2    1.68    1.01
  -6   3   2    2.46    0.73
  -6   3   2    0.81    0.57
  -5  -3   2   10.55    1.22
  -5  -3   2   10.14    1.13
  -5  -3   2   10.79    1.07
   5   3  -2    9.00    1.40
  -5   3   2   11.06    1.14
  -5   3   2    7.79    0.98
  -5   3   2   11.13    1.47
  -4  -3   2   37.04    2.42
  -4  -3   2   38.87    2.30
  -4  -3   2   37.05    2.51
   4  -3  -2   41.30    2.32
  -4   3   2   36.69    2.24
   4   3  -2   34.70    2.42
  -4   3   2   33.83    2.32
  -4   3   2   35.39    2.61
  -3  -3   2  469.30   20.45
  -3  -3   2  438.50   20.58
  -3  -3   2  433.64   20.74
   3  -3  -2  455.47   20.41
   3  -3  -2  413.40   20.66
  -3   3   2  405.94   20.75
  -3   3   2  431.64   21.09
   3   3  -2  413.58   20.39
   3   3  -2  418.29   20.51
  -3   3   2  425.05   20.36
   3   3  -2  395.46   20.60
  -3   3   2  438.03   20.56
  -2  -3   2  228.33   11.18
   2  -3  -2  226.71   10.78
  -2  -3   2  226.02   10.98
  -2  -3   2  234.81   10.81
  -2   3   2  230.61   11.06
  -2   3   2  206.41   11.09
  -2   3   2  224.05   11.38
   2   3  -2  210.18   11.07
  -2   3   2  228.47   10.76
   2   3  -2  237.39   10.82
   2   3  -2  221.58   10.94
  -1  -3   2   16.02    1.08
   1  -3  -2   13.55    0.96
   1  -3  -2   14.54    1.07
  -1   3   2   14.92    0.97
   1   3  -2   16.13    1.20
   1   3  -2   15.06    1.06
  -1   3   2   15.36    1.06
   1   3  -2   15.90    0.91
   0  -3   2   67.27    3.62
   0  -3  -2   68.60    3.48
   0  -3   2   68.22    3.67
   0  -3  -2   69.34    3.69
   0  -3  -2   69.36    3.53
   0   3  -2   69.83    3.61
   0   3   2   68.16    3.66
   0   3  -2   65.47    3.56
   0   3  -2   70.78    3.63
   0   3   2   65.29    3.45
   0   3   2   67.38    3.48
   1  -3   2  106.03    5.28
   1  -3   2   94.95    4.95
  -1   3  -2   94.22    5.14
   1   3   2  100.67    4.82
   1   3   2   95.20    5.12
  -1   3  -2   95.91    5.35
   1   3   2   95.93    4.85
  -1   3  -2   97.08    4.89
  -1   3  -2   98.71    4.71
  -2  -3  -2  303.54   14.32
   2  -3   2  298.34   14.89
   2  -3   2  288.32   14.39
  -2  -3  -2  291.65   14.36
   2   3   2  290.52   14.61
   2   3   2  305.35   14.69
   2   3   2  280.02   14.32
  -2   3  -2  308.50   14.44
   2   3   2  302.34   14.34
  -2   3  -2  306.28   14.81
  -2   3  -2  318.65   14.30
  -3  -3  -2   97.19    5.04
  -3  -3  -2   99.14    4.95
   3  -3   2   95.73    4.96
   3  -3   2   97.07    5.03
   3  -3   2   97.44    5.61
  -3   3  -2   89.82    5.40
  -3   3  -2   96.84    4.91
   3   3   2   95.86    5.05
   3   3   2   93.11    4.95
   3   3   2   93.52    5.24
  -3   3  -2   96.43    5.04
   3   3   2   93.61    5.18
  -4  -3  -2    1.46    0.49
  -4  -3  -2    2.04    0.63
   4  -3   2    1.74    0.80
   4   3   2    2.85    0.75
  -4   3  -2    3.21    0.77
  -4   3  -2    2.93    0.63
   4   3   2    1.49    0.71
   5  -3   2   15.61    1.86
  -5  -3  -2   12.59    1.34
  -5  -3  -2   11.89    1.18
   5   3   2   12.55    1.28
  -5   3  -2   11.81    1.26
  -5   3  -2   12.68    1.20
  -6  -3  -2   17.38    1.82
   6  -3   2   21.83    2.49
  -6  -3  -2   21.48    1.74
  -6   3  -2   23.45    1.93
   6   3   2   20.49    1.72
  -6   3  -2   18.00    1.64
  -7  -3  -2   84.26    5.07
   7  -3   2   75.04    5.66
  -7  -3  -2   74.97    4.70
  -7   3  -2   78.74    4.90
  -7   3  -2   85.63    4.78
  -8  -3  -2   38.22    2.95
   8  -3   2   36.75    3.82
  -8  -3  -2   40.38    3.26
  -8   3  -2   41.52    3.20
  -8   3  -2   40.48    2.97
  -9  -3  -2    0.80    1.05
  -9  -3  -2    2.53    1.10
  -9   3  -2    0.11    0.98
  -9   3  -2    2.21    1.12
 -10  -3  -2    3.80    1.35
 -10  -3  -2    6.45    2.09
 -10   3  -2    2.95    1.57
 -10   3  -2    2.56    1.44
 -10   3  -2    3.04    2.44
 -10  -4   2    9.69    1.97
 -10  -4   2    5.83    1.77
 -10   4   2    6.58    2.59
 -10   4   2    9.85    2.08
 -10   4   2    9.95    1.94
  -9  -4   2    1.63    0.98
  -9  -4   2    2.57    1.19
  -9   4   2    0.80    0.95
  -9   4   2    1.78    1.00
  -9   4   2   -1.20    1.32
  -8  -4   2    7.32    1.46
  -8  -4   2    9.68    1.78
   8   4  -2    9.79    1.77
  -8   4   2   11.81    1.90
  -8   4   2    7.72    1.64
  -8   4   2    9.44    2.22
  -7  -4   2   54.09    3.64
  -7  -4   2   54.47    3.86
  -7   4   2   63.95    3.84
  -7   4   2   59.81    3.79
  -7   4   2   55.57    4.31
  -6  -4   2   21.22    2.00
  -6  -4   2   22.28    1.82
  -6  -4   2   21.76    2.05
  -6   4   2   21.46    1.84
  -6   4   2   24.49    1.93
  -6   4   2   25.33    2.48
  -5  -4   2   19.75    1.69
  -5  -4   2   18.56    1.76
  -5  -4   2   18.42    1.50
  -5   4   2   20.07    1.63
  -5   4   2   18.58    1.49
  -5   4   2   14.49    1.83
  -4  -4   2  100.76    5.04
  -4  -4   2  100.75    5.26
  -4  -4   2  103.22    5.48
   4  -4  -2   90.26    4.99
  -4   4   2   89.07    4.94
  -4   4   2   85.88    5.41
  -4   4   2   92.34    5.14
   3  -4  -2    6.89    1.25
  -3  -4   2   10.75    1.19
  -3  -4   2   10.79    0.93
   3  -4  -2    9.88    0.89
  -3  -4   2   11.21    1.06
  -3   4   2   11.74    0.89
   3   4  -2   10.49    0.91
  -3   4   2   11.50    1.89
  -3   4   2   11.59    1.06
   3   4  -2    9.45    0.97
   3   4  -2   12.17    1.23
  -3   4   2    9.65    1.18
  -2  -4   2  103.13    5.60
  -2  -4   2  108.70    5.37
  -2  -4   2  108.04    5.14
  -2   4   2   96.11    5.47
  -2   4   2  100.18    5.75
   2   4  -2  105.85    5.14
   2   4  -2  101.50    5.52
  -2   4   2   99.92    5.26
  -2   4   2  100.85    5.15
  -2   4   2  105.66    5.49
   2   4  -2   95.17    5.27
  -1  -4   2   59.77    3.53
   1  -4  -2   60.12    3.16
  -1  -4   2   55.84    3.05
  -1  -4   2   57.05    3.29
   1   4  -2   60.67    3.29
  -1   4   2   62.89    3.19
   1   4  -2   61.97    3.48
  -1   4   2   58.75    3.38
  -1   4   2   62.26    3.61
  -1   4   2   64.28    3.22
   1   4  -2   63.78    3.07
  -1   4   2   58.18    3.36
   0  -4   2   11.61    1.06
   0  -4   2   13.51    1.17
   0  -4  -2   12.95    0.89
   0  -4   2   13.42    0.82
   0  -4  -2   12.57    0.94
   0  -4   2   13.06    1.14
   0   4  -2   14.69    1.08
   0   4   2   13.00    0.84
   0   4   2   13.15    0.97
   0   4   2   14.21    1.21
   0   4  -2   12.28    1.10
   0   4  -2   12.77    0.79
   0   4   2   12.15    1.10
   0   4   2   11.48    0.91
   0   4  -2   13.35    1.04
   1  -4   2  122.90    6.65
   1  -4   2  118.88    6.38
  -1  -4  -2  128.23    6.21
   1  -4   2  108.17    6.80
  -1   4  -2  131.94    6.34
   1   4   2  120.72    6.58
  -1   4  -2  128.83    6.65
   1   4   2  131.39    6.17
  -1   4  -2  128.15    6.57
  -1   4  -2  117.86    6.04
   1   4   2  126.03    6.57
  -1   4  -2  131.92    6.26
   1   4   2  128.32    6.21
   2  -4   2    2.18    0.70
  -2  -4  -2    2.71    0.55
  -2   4  -2    2.32    0.46
  -2   4  -2    1.76    0.45
   2   4   2    1.55    0.45
  -2   4  -2    1.76    0.66
  -2   4  -2    1.28    0.75
  -2   4  -2    2.60    0.51
   2   4   2    2.06    0.48
   2   4   2    2.31    0.76
   2   4   2    1.76    0.60
  -3  -4  -2   20.78    1.43
  -3  -4  -2   24.55    1.59
   3  -4   2   21.67    2.01
   3  -4   2   21.08    1.57
  -3   4  -2   19.91    1.39
  -3   4  -2   20.60    1.52
   3   4   2   19.87    1.67
   3   4   2   17.57    1.70
   3   4   2   18.26    1.41
  -4  -4  -2   11.38    1.04
  -4  -4  -2   11.99    1.17
   4  -4   2   11.89    1.98
  -4   4  -2    8.88    0.94
   4   4   2    8.98    1.13
  -4   4  -2    9.75    1.06
   5  -4   2   30.19    2.78
  -5  -4  -2   27.02    1.91
  -5  -4  -2   29.17    2.13
   5   4   2   21.91    2.01
  -5   4  -2   29.45    2.08
  -5   4  -2   23.09    1.82
  -6  -4  -2   60.85    3.90
   6  -4   2   59.97    4.65
  -6  -4  -2   55.18    3.59
  -6   4  -2   58.82    3.79
   6   4   2   63.36    3.86
  -6   4  -2   60.24    3.65
  -7  -4  -2    8.13    1.38
  -7  -4  -2   13.96    2.05
   7  -4   2    9.61    2.33
   7   4   2   11.87    1.46
  -7   4  -2   13.25    1.94
  -7   4  -2   11.66    1.38
  -8  -4  -2    5.03    1.40
  -8  -4  -2    4.27    1.22
   8  -4   2    6.25    2.13
  -8   4  -2    5.81    1.29
   8   4   2    4.85    1.22
  -8   4  -2    5.95    1.38
  -9  -4  -2    5.64    1.40
  -9  -4  -2    5.99    1.61
  -9   4  -2    9.49    2.13
  -9   4  -2    9.46    1.85
 -10  -4  -2   16.65    3.05
 -10  -4  -2   19.24    2.35
 -10   4  -2   22.47    2.46
 -10   4  -2   19.19    3.79
 -10   4  -2   21.59    3.18
 -10  -5   2    9.65    2.03
 -10  -5   2    7.17    2.06
 -10   5   2    8.86    2.80
 -10   5   2    9.19    2.00
 -10   5   2    5.80    1.79
  -9  -5   2    9.17    1.99
  -9  -5   2    6.26    1.53
   9   5  -2   10.88    2.17
  -9   5   2   13.68    2.71
  -9   5   2    6.93    1.58
  -9   5   2   10.76    1.94
  -8  -5   2   24.57    2.43
  -8  -5   2   21.27    2.14
  -8   5   2   27.27    3.22
  -8   5   2   20.21    2.09
   8   5  -2   24.90    2.49
  -8   5   2   24.18    2.23
  -7  -5   2   12.25    1.48
  -7  -5   2   14.52    2.24
  -7   5   2   16.33    2.62
  -7   5   2   13.30    1.49
  -7   5   2   11.17    1.72
  -6  -5   2   48.12    3.35
  -6  -5   2   50.86    3.53
  -6  -5   2   50.52    3.12
  -6   5   2   46.56    3.75
  -6   5   2   45.75    3.06
  -6   5   2   43.84    3.13
  -5  -5   2   57.80    3.68
  -5  -5   2   59.61    3.90
  -5  -5   2   65.16    3.52
  -5   5   2   56.73    3.56
  -5   5   2   53.42    3.38
  -5   5   2   53.99    3.99
  -4  -5   2   19.76    1.75
  -4  -5   2   22.67    1.63
  -4  -5   2   24.11    2.06
  -4   5   2   21.73    1.75
  -4   5   2   27.28    2.24
  -4   5   2   23.07    1.62
  -3  -5   2   95.35    5.08
  -3  -5   2   94.03    4.82
  -3  -5   2   87.14    5.30
  -3   5   2   94.83    4.80
  -3   5   2   95.20    5.10
  -3   5   2   86.50    5.27
  -2  -5   2   98.91    5.07
  -2  -5   2  103.56    5.35
  -2  -5   2   94.45    5.60
   2   5  -2  103.32    5.09
  -2   5   2  101.22    5.26
  -2   5   2  105.23    5.86
  -2   5   2  109.82    5.63
  -2   5   2   91.12    5.49
  -2   5   2   95.88    5.10
  -2   5   2  100.68    5.52
  -2   5   2   99.01    5.32
   2   5  -2   99.75    5.72
   2   5  -2   99.57    5.29
  -2   5   2  103.60    5.08
  -1  -5   2  175.14    8.48
  -1  -5   2  163.77    7.82
  -1  -5   2  170.62    8.15
   1  -5  -2  177.05    7.95
  -1   5   2  162.19    7.92
  -1   5   2  153.60    8.17
  -1   5   2  161.74    8.25
  -1   5   2  145.81    7.91
  -1   5   2  159.68    8.43
   1   5  -2  152.50    8.27
   1   5  -2  161.39    8.07
  -1   5   2  147.84    8.12
   1   5  -2  159.60    7.79
   0  -5   2  141.22    7.28
   0  -5  -2  141.66    6.91
   0  -5   2  150.26    7.26
   0  -5   2  145.60    7.30
   0  -5   2  143.66    6.74
   0  -5  -2  139.92    6.91
   0   5  -2  133.68    7.04
   0   5   2  135.58    6.79
   0   5   2  136.43    7.24
   0   5  -2  141.36    7.06
   0   5   2  136.48    6.93
   0   5   2  133.04    7.25
   0   5  -2  135.83    6.70
   0   5   2  122.95    6.82
   0   5   2  149.73    7.24
   0   5  -2  128.98    7.12
  -1  -5  -2   91.40    4.46
   1  -5   2   84.01    4.69
   1  -5   2   85.69    4.94
   1  -5   2   79.38    5.15
  -1   5  -2   94.06    4.84
   1   5   2   87.16    4.90
   1   5   2   84.69    4.84
   1   5   2   83.51    4.37
  -1   5  -2   81.25    4.57
  -1   5  -2   86.81    4.30
   1   5   2   84.68    4.41
  -1   5  -2   82.15    4.77
  -2  -5  -2  156.10    7.29
  -2  -5  -2  147.43    7.17
   2  -5   2  145.58    7.34
   2  -5   2  142.93    7.90
   2   5   2  149.11    7.21
  -2   5  -2  145.13    7.17
  -2   5  -2  137.59    7.00
  -2   5  -2  143.23    7.19
  -2   5  -2  135.57    7.69
   2   5   2  138.93    7.64
  -2   5  -2  134.79    7.91
  -2   5  -2  142.19    7.30
  -3  -5  -2   46.19    2.74
   3  -5   2   41.38    2.94
   3  -5   2   48.94    3.54
  -3  -5  -2   45.01    2.84
  -3   5  -2   49.81    2.91
   3   5   2   49.43    3.20
  -3   5  -2   50.04    2.76
  -4  -5  -2   85.78    4.99
  -4  -5  -2   88.08    4.83
  -4   5  -2   90.92    4.85
  -4   5  -2   89.30    4.98
   4   5   2   93.87    5.32
  -5  -5  -2   66.63    3.79
   5  -5   2   60.09    4.71
  -5  -5  -2   69.82    4.04
  -5   5  -2   65.73    3.92
  -5   5  -2   58.07    3.69
   5   5   2   65.02    4.15
  -6  -5  -2   25.81    2.07
  -6  -5  -2   24.72    2.25
   6  -5   2   29.82    3.11
  -6   5  -2   26.68    2.08
  -6   5  -2   29.32    2.29
   6   5   2   25.39    2.29
  -7  -5  -2   11.18    1.70
  -7  -5  -2   12.57    2.02
   7  -5   2   10.40    2.51
  -7   5  -2   13.03    1.50
   7   5   2   12.13    1.93
  -7   5  -2   12.89    1.91
  -8  -5  -2    2.79    1.00
   8  -5   2    3.61    1.79
  -8  -5  -2    3.94    1.39
   8   5   2    5.70    1.41
  -8   5  -2    7.14    1.49
  -8   5  -2    7.12    1.50
  -9  -5  -2   20.43    2.31
  -9  -5  -2   23.94    2.76
  -9   5  -2   24.52    2.46
   9   5   2   24.19    2.44
  -9   5  -2   26.55    2.75
 -10  -6   2    9.73    2.43
 -10   6   2   14.64    2.58
 -10   6   2   16.64    2.50
  10   6  -2   13.93    2.60
 -10   6   2   16.41    3.38
  -9  -6   2   38.09    3.44
  -9  -6   2   32.42    2.97
  -9   6   2   37.07    4.22
  -9   6   2   37.99    3.12
  -9   6   2   36.07    3.14
   9   6  -2   36.55    3.44
  -8  -6   2    6.73    1.54
  -8  -6   2    7.05    1.64
  -8   6   2    4.93    1.98
  -8   6   2    6.76    1.56
  -8   6   2    6.77    1.51
   8   6  -2    8.27    1.93
  -7  -6   2    5.95    1.29
  -7  -6   2    6.62    1.47
  -7   6   2   10.39    2.19
  -7   6   2    6.86    1.34
  -7   6   2    7.74    1.39
  -6  -6   2    1.02    0.87
  -6  -6   2    0.75    0.62
  -6  -6   2    1.74    0.83
  -6   6   2    0.54    0.59
  -6   6   2    2.57    1.28
  -6   6   2    1.10    0.68
  -5  -6   2   92.24    5.26
  -5  -6   2   98.94    5.62
  -5  -6   2   99.44    5.92
  -5   6   2   94.81    5.25
  -5   6   2   99.88    6.10
  -5   6   2   94.07    5.45
  -4  -6   2  117.23    6.74
  -4  -6   2  119.18    6.41
  -4  -6   2  119.80    6.09
  -4   6   2  115.04    6.05
  -4   6   2  104.00    6.65
  -4   6   2  120.51    6.35
  -3  -6   2    6.84    1.42
  -3  -6   2    7.09    1.15
  -3  -6   2    6.35    0.77
  -3   6   2    3.30    1.16
  -3   6   2    8.45    1.42
  -3   6   2    7.03    1.40
  -3   6   2    6.20    0.95
  -2  -6   2   42.64    2.70
  -2  -6   2   45.09    2.45
  -2  -6   2   46.35    3.08
  -2   6   2   40.22    2.84
  -2   6   2   41.20    2.66
  -2   6   2   39.77    2.72
  -2   6   2   45.00    2.46
  -2   6   2   42.67    2.95
   2   6  -2   41.49    2.42
  -1  -6   2   13.49    1.06
   1  -6  -2   16.19    1.53
  -1  -6   2   14.91    1.51
   1  -6  -2   13.81    1.11
  -1  -6   2   16.85    1.36
  -1   6   2   13.99    1.33
  -1   6   2   12.88    1.41
  -1   6   2   15.79    1.41
   1   6  -2   15.40    1.05
   1   6  -2   14.61    1.33
  -1   6   2   17.00    1.17
  -1   6   2   15.87    1.58
   0  -6   2   18.77    1.65
   0  -6  -2   19.11    1.41
   0  -6   2   20.77    1.30
   0  -6   2   18.45    1.73
   0  -6   2   22.83    1.83
   0   6  -2   19.73    1.54
   0   6   2   19.98    1.89
   0   6   2   21.89    1.72
   0   6   2   19.57    1.71
   0   6  -2   21.22    1.28
   0   6  -2   20.54    1.58
   0   6   2   20.53    1.36
   0   6   2   21.06    1.49
   0   6  -2   21.31    1.73
   1  -6   2   42.75    2.98
   1  -6   2   40.48    3.39
  -1  -6  -2   47.92    2.73
  -1  -6  -2   46.21    2.73
   1  -6   2   42.75    3.16
   1   6   2   49.80    3.20
  -1   6  -2   49.06    3.11
  -1   6  -2   49.95    2.60
   1   6   2   48.77    2.68
  -1   6  -2   49.57    3.34
  -1   6  -2   49.54    2.97
  -2  -6  -2    1.48    0.46
   2  -6   2    2.60    0.76
   2  -6   2    2.24    0.92
  -2  -6  -2    2.16    0.55
  -2   6  -2    1.37    0.44
   2   6   2    1.06    0.59
   2   6   2    0.62    0.37
  -2   6  -2    1.00    0.56
  -2   6  -2    2.04    0.59
  -2   6  -2    2.05    0.63
  -3  -6  -2  115.88    5.97
   3  -6   2  107.42    6.70
  -3  -6  -2  112.45    5.80
  -3   6  -2  107.55    5.77
  -3   6  -2  113.86    5.97
   3   6   2  108.77    6.36
  -4  -6  -2  102.00    5.31
  -4  -6  -2   93.86    5.04
   4  -6   2   84.39    5.95
   4   6   2   86.74    5.50
  -4   6  -2   95.31    5.03
  -4   6  -2   90.81    5.18
  -5  -6  -2    4.59    1.09
  -5  -6  -2    3.20    0.90
   5  -6   2    4.89    1.54
  -5   6  -2    1.87    0.68
   5   6   2    2.72    1.05
  -5   6  -2    4.30    1.02
  -6  -6  -2   10.72    1.33
   6  -6   2   10.77    2.44
  -6  -6  -2   12.27    1.96
  -6   6  -2   10.97    1.31
   6   6   2   10.50    1.88
  -6   6  -2   12.28    1.46
  -7  -6  -2   14.65    1.60
   7  -6   2   12.92    2.78
  -7  -6  -2   14.75    1.79
  -7   6  -2   10.79    1.87
   7   6   2   13.82    1.84
  -7   6  -2   14.05    1.58
  -8  -6  -2   31.18    2.96
   8  -6   2   31.77    3.83
  -8  -6  -2   31.29    2.70
  -8   6  -2   33.72    2.91
   8   6   2   36.36    3.02
  -8   6  -2   32.74    2.72
  -9  -6  -2   18.19    2.22
  -9  -6  -2   17.26    2.76
   9   6   2   20.31    2.46
  -9   6  -2   20.06    2.82
  -9   6  -2   17.48    2.17
  -9  -7   2    4.35    1.51
  -9  -7   2    2.23    1.27
  -9   7   2    3.74    1.38
  -9   7   2    2.55    1.27
  -9   7   2    2.65    2.16
   9   7  -2    3.96    1.77
  -8  -7   2   13.07    2.33
  -8  -7   2    9.46    1.69
  -8   7   2   10.48    1.90
   8   7  -2   10.21    2.18
  -8   7   2   10.73    1.82
  -8   7   2    8.94    2.50
  -7  -7   2    6.86    1.32
  -7  -7   2    6.51    1.52
  -7   7   2    7.35    1.45
  -7   7   2    7.94    1.42
  -7   7   2    9.63    2.14
  -6  -7   2  106.75    6.09
  -6  -7   2  119.68    6.94
  -6  -7   2  111.54    6.50
  -6   7   2  116.69    7.14
  -6   7   2  105.59    6.25
  -6   7   2  105.53    6.09
  -5  -7   2   91.62    5.35
  -5  -7   2   91.47    5.72
  -5  -7   2   94.32    5.01
  -5   7   2   92.55    5.87
  -5   7   2   83.49    5.13
  -5   7   2   80.92    4.89
  -4  -7   2   13.29    1.67
  -4  -7   2   11.30    1.38
  -4  -7   2   10.82    1.15
  -4   7   2   13.11    1.37
  -4   7   2   12.85    1.18
  -4   7   2   12.39    2.02
  -3  -7   2   23.55    1.81
  -3  -7   2   20.73    2.06
  -3   7   2   18.35    1.96
  -3   7   2   18.60    1.74
  -3   7   2   17.81    1.44
  -2  -7   2    6.75    1.21
  -2  -7   2    8.73    1.62
  -2  -7   2    7.47    1.00
  -2   7   2    6.40    1.21
  -2   7   2    6.04    1.31
  -2   7   2    6.62    0.79
  -2   7   2    8.20    1.25
  -2   7   2    7.91    1.40
  -2   7   2    9.11    1.46
  -1  -7   2  207.72   10.37
  -1  -7   2  192.08    9.90
   1  -7  -2  215.92   10.02
  -1  -7   2  213.71   10.74
   1   7  -2  197.08    9.83
  -1   7   2  192.05   10.41
  -1   7   2  200.23   10.63
  -1   7   2  199.76   10.30
   0  -7   2  230.08   11.95
   0  -7   2  242.44   11.23
   0  -7   2  262.69   12.17
   0  -7  -2  218.13   11.35
   0   7  -2  242.94   11.66
   0   7   2  228.32   11.93
   0   7   2  209.65   11.69
   0   7   2  234.57   11.47
   0   7  -2  219.97   11.14
  -1  -7  -2   29.58    1.95
  -1  -7  -2   32.15    1.99
   1  -7   2   29.00    2.42
   1  -7   2   35.04    2.92
   1  -7   2   29.83    2.27
   1   7   2   26.64    2.30
  -1   7  -2   25.81    1.74
   1   7   2   26.39    1.82
   2  -7   2   38.45    3.08
  -2  -7  -2   41.41    2.48
  -2  -7  -2   42.29    2.41
   2  -7   2   39.56    2.67
  -2   7  -2   35.61    2.46
  -2   7  -2   34.21    2.19
  -2   7  -2   34.16    2.50
  -2   7  -2   38.07    2.43
   2   7   2   33.39    2.77
  -3  -7  -2   24.39    1.74
  -3  -7  -2   24.21    1.88
   3  -7   2   24.84    2.53
  -3   7  -2   23.98    1.74
   3   7   2   19.86    2.07
  -3   7  -2   23.34    1.87
   4  -7   2  113.12    7.23
  -4  -7  -2  118.44    6.05
  -4  -7  -2  122.78    6.33
   4   7   2  102.75    6.59
  -4   7  -2  107.23    6.17
  -4   7  -2  111.88    6.02
  -5  -7  -2  100.59    5.54
   5  -7   2  100.08    6.82
  -5  -7  -2  101.58    5.83
  -5   7  -2  103.48    5.56
   5   7   2   89.70    6.02
  -5   7  -2  102.24    5.72
   6  -7   2   14.83    2.97
  -6  -7  -2   16.46    1.82
  -6  -7  -2   12.10    1.50
   6   7   2   15.06    1.93
  -6   7  -2   15.54    1.73
  -6   7  -2   15.43    1.58
  -7  -7  -2   10.82    1.80
  -7  -7  -2   12.94    2.11
   7  -7   2   10.25    2.54
   7   7   2   10.57    2.04
  -7   7  -2   10.08    1.64
  -7   7  -2   10.88    1.88
  -8  -7  -2    6.15    1.45
  -8  -7  -2    6.42    1.69
   8  -7   2    7.96    2.50
  -8   7  -2    8.87    1.69
  -8   7  -2    6.98    1.69
   8   7   2    6.72    1.84
  -9  -7  -2   17.44    2.93
  -9  -7  -2   13.90    2.23
  -9   7  -2   20.56    2.66
  -9   7  -2   16.77    2.63
   9   7   2   17.09    2.73
  -9  -8   2   16.52    2.84
  -9  -8   2   17.38    2.58
   9   8  -2   19.29    3.29
  -9   8   2   20.19    2.40
  -9   8   2   20.37    3.64
  -9   8   2   18.11    2.63
  -8  -8   2   15.84    2.64
  -8  -8   2   18.82    2.10
   8   8  -2   20.41    3.21
  -8   8   2   19.47    3.31
  -8   8   2   18.53    2.06
  -8   8   2   16.89    2.02
  -7  -8   2   37.15    3.13
  -7  -8   2   34.57    2.77
  -7   8   2   39.35    3.90
  -7   8   2   33.42    2.84
  -7   8   2   36.64    2.76
   7   8  -2   35.01    3.40
  -6  -8   2    5.22    1.33
  -6  -8   2    8.50    1.39
  -6   8   2    5.45    1.73
  -6   8   2    5.26    1.19
  -6   8   2    7.80    1.44
  -5  -8   2   33.38    3.08
  -5  -8   2   33.22    2.72
  -5  -8   2   34.40    2.45
  -5   8   2   33.36    2.41
  -5   8   2   36.92    3.33
  -5   8   2   33.88    2.60
  -4  -8   2   68.66    4.37
  -4  -8   2   72.82    4.04
  -4  -8   2   62.51    4.69
  -4   8   2   69.66    4.83
  -4   8   2   74.47    4.07
  -4   8   2   71.43    4.35
  -3  -8   2   24.11    1.98
  -3  -8   2   23.19    2.28
  -3  -8   2   22.47    1.66
  -3   8   2   21.05    1.66
  -3   8   2   22.95    2.27
  -3   8   2   23.55    2.07
  -3   8   2   19.97    1.76
  -2  -8   2   55.93    3.98
  -2  -8   2   56.62    3.56
  -2  -8   2   54.83    3.20
  -2   8   2   55.16    3.89
  -2   8   2   57.69    3.76
  -2   8   2   54.94    3.58
  -2   8   2   57.41    3.26
  -1  -8   2   41.67    3.31
  -1  -8   2   49.04    3.22
   1  -8  -2   46.60    2.78
  -1  -8   2   45.91    2.75
  -1   8   2   45.10    2.78
  -1   8   2   47.47    3.13
  -1   8   2   49.41    3.28
   0  -8  -2    9.84    1.30
   0  -8   2   11.12    1.95
   0  -8   2    9.73    1.84
   0  -8   2    8.14    0.84
   0   8   2    9.95    1.65
   0   8  -2    7.69    1.30
   0   8   2    9.78    1.74
   0   8   2    9.71    1.34
   0   8   2    7.95    0.90
   1  -8   2   82.50    5.17
   1  -8   2   81.74    4.97
  -1  -8  -2   80.01    4.53
  -1  -8  -2   82.26    4.59
   1  -8   2   81.98    5.60
   1   8   2   79.78    5.10
  -2  -8  -2    5.40    0.93
   2  -8   2    3.30    1.06
  -2  -8  -2    3.97    0.96
   2  -8   2    2.74    1.16
  -2   8  -2    2.77    0.76
   2   8   2    3.22    1.07
  -2   8  -2    4.82    0.99
  -3  -8  -2   68.62    3.96
  -3  -8  -2   66.30    3.76
   3  -8   2   65.10    4.77
   3  -8   2   58.96    3.89
  -3   8  -2   60.29    3.70
   3   8   2   60.45    4.35
  -3   8  -2   68.93    3.97
  -4  -8  -2   22.48    1.89
   4  -8   2   23.46    2.84
  -4   8  -2   26.44    2.15
  -4   8  -2   25.57    1.93
   4   8   2   27.79    2.55
  -5  -8  -2   13.62    1.62
   5  -8   2   19.22    3.20
  -5  -8  -2   12.07    1.40
  -5   8  -2   12.32    1.42
   5   8   2   14.02    1.87
  -5   8  -2   13.96    1.63
  -6  -8  -2   23.85    2.31
   6  -8   2   22.87    3.05
  -6  -8  -2   23.07    2.10
  -6   8  -2   20.08    2.08
   6   8   2   28.40    2.73
  -6   8  -2   26.37    2.12
  -7  -8  -2   16.58    1.87
   7  -8   2   15.26    3.46
  -7  -8  -2   18.81    2.10
   7   8   2   17.58    2.25
  -7   8  -2   12.57    1.91
  -7   8  -2   11.10    1.90
  -8  -8  -2   20.04    2.26
  -8  -8  -2   16.52    2.64
  -8   8  -2   20.29    2.40
   8   8   2   23.23    2.70
  -8   8  -2   19.11    2.16
  -9  -8  -2    9.54    2.37
  -9   8  -2   12.77    2.51
   9   8   2   19.22    3.07
  -9  -9   2   13.37    2.70
   9   9  -2    8.64    2.35
  -8  -9   2   31.38    2.87
  -8  -9   2   35.21    3.31
  -8   9   2   32.29    4.20
   8   9  -2   29.97    3.54
  -8   9   2   34.17    2.96
  -8   9   2   28.74    2.69
  -7  -9   2   13.11    2.04
  -7  -9   2   14.36    2.30
  -7   9   2    8.73    2.43
   7   9  -2    9.76    2.50
  -7   9   2   13.40    2.09
  -7   9   2   13.57    1.66
  -6  -9   2    1.15    0.89
  -6  -9   2    0.96    0.86
  -6   9   2    3.14    1.07
  -6   9   2    2.44    0.91
  -6   9   2    0.87    1.32
  -5  -9   2   13.99    2.08
  -5  -9   2   11.98    1.40
  -5  -9   2    9.03    2.16
  -5   9   2   13.43    1.58
  -5   9   2   11.83    1.40
  -5   9   2   13.20    2.37
  -4  -9   2   37.62    2.82
  -4  -9   2   36.35    3.24
  -4  -9   2   37.70    2.49
  -4   9   2   34.98    3.19
  -4   9   2   29.87    2.61
  -4   9   2   35.73    2.46
  -3  -9   2  136.71    7.12
  -3  -9   2  122.46    7.53
  -3  -9   2  120.42    6.56
  -3   9   2  122.32    7.11
  -3   9   2  120.01    6.84
  -3   9   2  127.43    7.38
  -3   9   2  127.72    6.62
  -2  -9   2   50.44    3.43
  -2  -9   2   49.26    3.80
  -2  -9   2   45.96    3.01
  -2   9   2   49.18    3.45
  -2   9   2   51.04    3.61
  -2   9   2   56.37    3.15
  -2   9   2   52.99    3.83
  -1  -9   2    5.48    1.43
   1  -9  -2    3.29    1.32
   1  -9  -2    6.00    1.01
  -1  -9   2    7.73    1.12
  -1  -9   2    6.33    1.45
  -1   9   2    8.44    1.53
  -1   9   2   10.53    1.88
   0  -9  -2   19.57    1.98
   0  -9  -2   17.27    1.48
   0  -9   2   18.54    2.01
   0  -9   2   16.87    1.36
   0  -9   2   16.48    2.45
   0  -9   2   23.02    2.36
   0   9   2   20.83    2.06
   0   9   2   20.80    1.73
   1  -9   2   73.35    4.84
  -1  -9  -2   77.67    4.40
   1  -9   2   72.84    5.48
   1  -9   2   74.92    5.04
  -1  -9  -2   85.96    4.62
   1   9   2   73.11    4.99
   2  -9   2  131.25    7.47
  -2  -9  -2  133.12    7.17
   2  -9   2  136.98    8.07
  -2  -9  -2  134.98    7.09
  -2   9  -2  133.52    7.22
   2   9   2  129.59    7.81
  -2   9  -2  133.53    7.19
   3  -9   2   35.57    2.79
  -3  -9  -2   37.71    2.56
  -3  -9  -2   39.98    2.75
   3  -9   2   37.38    3.50
  -3   9  -2   37.12    2.56
   3   9   2   38.18    3.22
  -3   9  -2   34.27    2.70
  -4  -9  -2   13.06    1.42
  -4  -9  -2   13.30    1.90
   4  -9   2   14.37    2.78
   4   9   2   14.40    2.56
  -4   9  -2   14.00    2.00
  -4   9  -2   12.87    1.42
  -5  -9  -2    3.74    1.09
  -5  -9  -2    2.28    0.90
   5  -9   2    1.73    1.37
  -5   9  -2    5.36    1.25
   5   9   2    2.76    1.17
  -5   9  -2    3.76    1.00
   6  -9   2   18.34    3.48
  -6  -9  -2   19.95    1.92
  -6   9  -2   16.57    1.86
  -6   9  -2   19.98    2.07
   6   9   2   19.99    2.47
   7  -9   2   32.33    4.08
  -7  -9  -2   35.61    2.79
  -7  -9  -2   33.62    3.05
  -7   9  -2   33.76    2.92
  -7   9  -2   34.18    2.77
   7   9   2   32.27    3.29
  -8  -9  -2   26.18    2.43
  -8  -9  -2   23.50    2.85
  -8   9  -2   21.13    2.92
  -8   9  -2   22.56    2.46
   8   9   2   20.31    2.83
  -8 -10   2   10.64    1.94
  -8 -10   2   10.76    2.26
  -8  10   2   10.98    2.97
   8  10  -2   12.17    2.86
  -8  10   2    7.88    1.86
  -8  10   2    9.12    1.83
  -7 -10   2   33.76    3.16
  -7 -10   2   36.08    2.88
  -7  10   2   33.60    2.96
  -7  10   2   30.92    2.69
   7  10  -2   30.08    3.45
  -7  10   2   35.38    4.17
  -6 -10   2   23.44    2.51
  -6 -10   2   24.95    2.29
  -6  10   2   27.28    3.42
  -6  10   2   28.01    2.27
  -6  10   2   24.31    2.40
  -5 -10   2    0.97    0.88
  -5 -10   2    1.21    0.93
  -5  10   2    1.35    1.37
  -5  10   2    1.05    0.90
  -5  10   2    0.81    0.75
  -4 -10   2    5.15    1.71
  -4 -10   2    4.55    1.24
  -4 -10   2    9.07    1.43
  -4  10   2    8.50    1.89
  -4  10   2    5.54    1.14
  -4  10   2    5.13    1.24
  -3 -10   2    3.89    0.96
  -3 -10   2    3.81    1.47
  -3 -10   2    2.58    0.96
  -3  10   2    4.59    1.12
  -3  10   2    3.17    1.30
  -3  10   2    5.14    1.05
  -3  10   2    5.41    1.42
  -2 -10   2   65.97    4.80
  -2 -10   2   71.58    4.48
  -2 -10   2   62.58    3.89
  -2  10   2   69.80    3.98
  -2  10   2   62.77    4.44
  -2  10   2   68.03    4.76
  -2  10   2   68.31    4.43
   1 -10  -2   42.22    3.67
  -1 -10   2   45.55    2.76
   1 -10  -2   41.83    2.78
  -1 -10   2   42.52    3.53
  -1 -10   2   46.24    3.50
  -1  10   2   44.54    3.39
  -1  10   2   44.33    3.21
   0 -10   2   14.54    1.84
   0 -10   2   13.02    2.36
   0 -10  -2   21.48    2.88
   0 -10   2   13.37    1.21
   0 -10   2   19.29    2.90
   0 -10  -2   13.16    1.34
   0  10   2   11.73    2.19
   0  10   2   11.45    1.48
  -1 -10  -2   32.26    2.41
  -1 -10  -2   34.17    2.67
   1 -10   2   39.11    3.08
   1 -10   2   32.96    3.07
   1 -10   2   34.32    3.62
   1  10   2   37.16    3.13
  -2 -10  -2    1.07    0.70
   2 -10   2    0.88    1.06
  -2 -10  -2    0.33    0.62
   2 -10   2    0.76    0.86
  -2  10  -2    1.42    0.82
  -2  10  -2    1.32    0.80
   2  10   2    0.68    0.81
  -3 -10  -2   35.05    2.49
  -3 -10  -2   31.87    2.55
   3 -10   2   32.29    3.38
  -3  10  -2   30.17    2.38
  -3  10  -2   33.51    2.64
   3  10   2   30.99    3.05
   4 -10   2    3.16    1.47
  -4 -10  -2    3.13    0.98
  -4 -10  -2    2.35    0.93
  -4  10  -2    4.07    0.98
   4  10   2    1.34    1.11
  -4  10  -2    2.48    0.97
  -5 -10  -2   15.21    1.87
  -5 -10  -2   15.20    1.67
   5 -10   2   13.74    3.08
  -5  10  -2   13.73    1.60
  -5  10  -2   17.13    1.90
   5  10   2   17.61    2.89
  -6 -10  -2   33.22    2.97
  -6 -10  -2   30.48    2.64
   6 -10   2   33.12    4.04
   6  10   2   31.14    3.28
  -6  10  -2   34.43    2.75
  -6  10  -2   32.54    2.86
  -7 -10  -2    5.06    1.72
  -7 -10  -2    6.08    1.54
  -7  10  -2    8.62    1.84
  -7  10  -2    5.38    1.31
   7  10   2    6.68    2.07
  -8 -10  -2   -0.09    1.06
  -8 -10  -2    0.98    1.29
  -8  10  -2    0.76    1.22
   8  10   2   -0.27    1.43
  -8  10  -2    0.55    1.25
  -7 -11   2    6.81    1.82
  -7 -11   2    7.11    1.62
  -7  11   2    8.23    2.75
   7  11  -2    6.24    2.17
  -7  11   2    5.23    1.55
  -7  11   2    6.15    1.49
  -6 -11   2   20.68    2.37
  -6 -11   2   21.74    2.59
  -6  11   2   17.98    1.99
  -6  11   2   16.91    2.49
  -6  11   2   17.50    3.17
   6  11  -2   18.13    3.34
  -5 -11   2   18.63    2.27
  -5 -11   2   22.76    2.16
  -5  11   2   23.79    3.04
  -5  11   2   21.38    1.99
  -5  11   2   21.62    2.24
  -4 -11   2   13.64    2.74
  -4 -11   2   12.13    2.02
  -4 -11   2   12.40    1.77
  -4  11   2   10.15    1.38
  -4  11   2   13.34    1.78
  -4  11   2   13.11    2.40
  -4  11   2   10.82    1.83
  -3 -11   2   37.95    3.68
  -3 -11   2   36.18    2.85
  -3 -11   2   38.06    3.23
  -3  11   2   46.13    3.50
  -3  11   2   49.95    3.03
  -3  11   2   46.37    3.29
  -3  11   2   43.36    3.61
  -2 -11   2   25.38    2.76
  -2 -11   2   24.65    2.08
  -2 -11   2   30.02    2.67
  -2  11   2   22.00    2.64
  -2  11   2   27.03    2.50
  -2  11   2   24.88    2.11
  -2  11   2   23.83    2.61
   1 -11  -2   34.75    2.44
  -1 -11   2   35.05    3.25
  -1 -11   2   37.36    2.40
  -1 -11   2   36.95    3.26
  -1  11   2   34.80    2.86
  -1  11   2   30.01    2.89
   0 -11  -2   50.30    4.22
   0 -11   2   54.52    4.23
   0 -11  -2   59.53    3.49
   0 -11   2   56.39    4.70
   0 -11   2   52.70    3.23
   0  11   2   54.43    4.18
   0  11   2   55.57    3.61
   1 -11   2   22.98    3.77
  -1 -11  -2   31.17    2.39
   1 -11   2   36.55    3.29
  -1 -11  -2   32.89    2.85
   1 -11   2   35.96    3.14
   1  11   2   34.15    3.15
  -2 -11  -2   89.25    5.18
  -2 -11  -2   89.23    4.98
   2 -11   2   86.40    5.45
   2 -11   2   75.61    5.74
   2  11   2   76.31    5.61
  -2  11  -2   75.44    4.95
  -2  11  -2   78.14    4.98
  -3 -11  -2   25.77    2.24
   3 -11   2   23.35    2.97
  -3 -11  -2   19.91    2.00
  -3  11  -2   19.09    1.96
   3  11   2   22.57    2.68
  -3  11  -2   20.58    2.13
   4 -11   2   23.05    3.84
  -4 -11  -2   22.78    2.30
  -4 -11  -2   25.52    2.22
  -4  11  -2   22.33    2.31
   4  11   2   21.57    2.67
  -4  11  -2   27.50    2.20
  -4  11  -2   21.46    2.19
  -5 -11  -2   24.02    2.39
   5 -11   2   24.70    4.06
  -5 -11  -2   23.46    2.23
   5  11   2   21.75    2.77
  -5  11  -2   20.14    2.24
  -5  11  -2   20.55    2.06
  -6 -11  -2   17.90    2.73
  -6 -11  -2   20.98    2.22
   6  11   2   21.85    2.84
  -6  11  -2   20.39    2.08
  -6  11  -2   21.49    2.37
  -7 -11  -2   20.67    3.13
  -7 -11  -2   21.62    2.44
   7  11   2   23.90    3.23
  -7  11  -2   27.75    2.82
  -7  11  -2   24.70    2.46
  -7 -12   2   11.35    2.05
  -7 -12   2    9.11    2.25
  -7  12   2    5.27    2.61
   7  12  -2    5.90    2.35
  -7  12   2    8.66    1.79
  -7  12   2    6.75    1.81
  -6 -12   2    5.10    1.53
  -6 -12   2    3.31    1.41
   6  12  -2    3.72    1.92
  -6  12   2    4.61    1.37
  -6  12   2    7.80    2.54
  -6  12   2    5.88    1.56
  -5 -12   2   37.40    3.29
  -5 -12   2   39.99    3.04
  -5  12   2   36.56    2.83
  -5  12   2   38.46    3.94
  -5  12   2   34.90    3.17
  -4 -12   2   49.19    3.86
  -4 -12   2   47.58    3.50
  -4  12   2   52.83    3.60
  -4  12   2   54.28    4.48
  -4  12   2   52.25    3.92
  -4  12   2   50.09    3.43
  -3 -12   2    5.04    1.52
  -3 -12   2    1.11    0.91
  -3 -12   2    3.11    1.51
  -3  12   2    1.49    1.23
  -3  12   2    0.97    0.91
  -3  12   2    2.43    0.99
  -3  12   2    1.15    1.04
  -2 -12   2   21.96    2.00
  -2 -12   2   20.10    2.41
  -2 -12   2   21.84    3.56
  -2  12   2   17.01    2.18
  -2  12   2   23.26    2.55
  -2  12   2   22.78    2.05
  -2  12   2   22.20    2.66
   1 -12  -2    5.62    1.15
  -1 -12   2    7.27    1.20
  -1 -12   2    3.93    1.66
  -1 -12   2    7.82    2.08
  -1  12   2    7.93    1.90
  -1  12   2    7.84    1.67
   0 -12   2   12.84    2.55
   0 -12  -2   15.32    1.62
   0 -12   2   14.18    1.46
   0 -12   2   13.23    2.95
   0 -12  -2   21.89    3.47
   0  12   2   14.42    2.65
   0  12  -2   14.69    2.23
   0  12   2   15.93    2.11
  -1 -12  -2   27.22    2.26
  -1 -12  -2   30.52    2.94
   1 -12   2   28.82    3.03
   1  12   2   25.67    2.91
  -2 -12  -2    6.87    1.38
  -2 -12  -2    4.70    1.44
  -2  12  -2    4.44    1.32
  -2  12  -2    4.93    1.33
   2  12   2    5.24    1.78
  -3 -12  -2   21.60    2.24
  -3 -12  -2   20.06    2.28
  -3  12  -2   23.44    2.33
   3  12   2   26.34    2.94
  -3  12  -2   22.83    2.19
  -4 -12  -2   20.60    2.29
  -4 -12  -2   21.22    2.28
   4  12   2   18.00    3.14
  -4  12  -2   19.78    2.33
  -4  12  -2   24.30    2.42
  -4  12  -2   23.98    2.25
  -5 -12  -2    7.32    1.64
  -5 -12  -2    3.84    1.45
  -5  12  -2    8.04    1.59
   5  12   2    6.78    2.14
  -6 -12  -2   11.86    2.03
  -6 -12  -2   10.76    2.27
  -6  12  -2   12.70    1.94
  -6  12  -2    9.39    1.98
   6  12   2   10.44    2.60
  -6 -13   2   42.59    3.94
  -6 -13   2   39.67    3.44
   6  13  -2   36.54    4.33
  -6  13   2   50.44    5.10
  -6  13   2   40.54    3.27
  -6  13   2   42.75    3.72
  -5 -13   2   27.68    3.08
  -5 -13   2   31.83    2.95
  -5  13   2   33.57    2.69
  -5  13   2   29.96    2.99
  -5  13   2   37.26    4.12
   5  13  -2   27.76    3.56
  -4 -13   2    2.71    1.31
  -4 -13   2    4.48    1.43
  -4  13   2    3.59    1.86
  -4  13   2    4.15    1.39
  -4  13   2    3.49    1.48
  -4  13   2    2.83    1.04
  -3 -13   2    4.05    1.49
  -3 -13   2    4.12    1.27
  -3  13   2    5.58    1.90
  -3  13   2    5.02    1.31
  -3  13   2    4.59    1.51
  -3  13   2    4.83    1.70
  -2 -13   2   15.35    1.90
  -2 -13   2    8.89    2.19
  -2  13   2    9.27    2.28
  -2  13   2    9.56    2.06
  -2  13   2    9.92    2.15
  -2  13   2    9.99    1.69
  -1 -13   2   52.90    4.84
  -1 -13   2   51.32    3.40
   1 -13  -2   57.59    3.60
  -1  13   2   52.35    4.00
  -1  13   2   56.28    4.42
   0 -13   2   49.76    3.22
   0 -13  -2   46.39    4.64
   0 -13  -2   51.33    3.45
   0 -13   2   41.43    4.75
   0  13   2   51.31    4.27
   0  13   2   53.69    3.66
   0  13  -2   53.66    3.87
  -1 -13  -2    5.76    1.97
  -1 -13  -2   10.30    1.68
   1  13   2    8.20    2.14
  -1  13  -2    8.67    1.95
  -2 -13  -2    0.60    0.77
  -2 -13  -2    1.69    1.19
  -2  13  -2    0.08    1.01
   2  13   2    1.74    1.17
  -2  13  -2    0.33    1.05
  -3 -13  -2   11.27    2.01
  -3 -13  -2   10.34    2.07
  -3  13  -2    7.38    1.62
  -3  13  -2    9.70    2.20
   3  13   2    7.55    2.06
  -3  13  -2   12.34    2.16
  -4 -13  -2   48.91    3.87
  -4 -13  -2   52.98    3.84
  -4  13  -2   52.00    3.92
   4  13   2   49.08    4.61
  -4  13  -2   47.50    3.88
  -4  13  -2   50.83    3.70
  -5 -13  -2   60.96    4.33
  -5 -13  -2   58.61    4.47
  -5  13  -2   56.79    4.32
   5  13   2   62.10    5.27
  -5  13  -2   59.18    4.18
  -6 -13  -2    3.39    1.54
   6  13   2    4.21    2.01
  -6  13  -2    2.41    1.56
  -5 -14   2   15.49    2.54
  -5 -14   2   14.56    2.95
  -5  14   2   14.48    3.16
   5  14  -2   16.57    3.54
  -5  14   2   13.80    2.07
  -5  14   2   11.44    2.25
  -4 -14   2   16.69    3.04
  -4 -14   2   22.94    2.99
  -4  14   2   18.83    2.36
  -4  14   2   24.17    2.31
  -4  14   2   23.54    3.55
   4  14  -2   19.92    3.64
  -4  14   2   22.75    2.78
  -3 -14   2    8.97    2.35
   3  14  -2   12.43    2.93
  -3  14   2   11.18    1.94
  -3  14   2   12.10    2.57
  -3  14   2    6.37    2.01
  -3  14   2   10.07    2.23
  -2 -14   2    4.99    2.02
  -2 -14   2    5.21    1.39
  -2  14   2    6.55    1.38
  -2  14   2    6.42    1.92
  -2  14   2    4.66    1.50
  -2  14   2    6.69    2.22
  -1 -14   2   12.30    1.79
  -1 -14   2    9.47    2.82
  -1  14   2   11.86    2.49
  -1  14   2   14.03    2.02
  -1  14   2    9.57    2.00
   0 -14  -2   12.81    3.28
   0 -14  -2   14.65    2.00
   0 -14   2   13.53    1.86
   0  14  -2   17.52    2.61
   0  14   2   13.26    2.80
  -1 -14  -2   24.31    3.91
  -1 -14  -2   16.75    1.93
  -1  14  -2   15.91    2.71
  -1  14  -2   15.30    2.68
   1  14   2   14.33    3.06
  -1  14  -2   15.18    3.03
  -2 -14  -2    0.93    0.98
  -2 -14  -2    0.11    1.40
  -2  14  -2    0.61    1.37
  -2  14  -2    1.65    1.28
   2  14   2    1.33    1.47
  -2  14  -2    2.72    1.18
  -2  14  -2    1.01    1.17
  -3 -14  -2    9.27    1.86
  -3 -14  -2    7.10    1.98
  -3  14  -2   10.25    2.00
  -3  14  -2    8.36    2.12
   3  14   2    6.45    2.33
  -3  14  -2    8.69    1.74
  -3  14  -2   11.12    2.59
  -4 -14  -2    1.79    1.34
  -4 -14  -2    0.66    1.50
  -4  14  -2    4.44    1.64
   4  14   2    2.53    1.74
  -4  14  -2    1.65    1.34
  -4  14  -2    1.54    1.29
  -4  14  -2    3.82    2.18
  -5 -14  -2    4.17    1.64
   5  14   2    2.06    1.70
  -5  14  -2    2.03    1.44
  -4 -15   2   17.48    3.42
  -3 -15   2   42.47    3.29
  -3 -15   2   36.57    4.32
   3  15  -2   35.55    4.20
  -3  15   2   40.26    4.11
  -3  15   2   39.56    3.61
  -3  15   2   42.70    3.37
  -3  15   2   36.45    3.81
  -2 -15   2   14.71    3.47
  -2 -15   2   20.66    2.45
  -2  15   2   16.02    2.82
   2  15  -2   14.16    3.12
  -2  15   2   15.04    2.92
  -2  15   2   16.28    2.30
  -2  15   2   14.26    2.82
  -1 -15   2    9.97    1.54
  -1 -15   2    8.02    3.06
   1  15  -2    5.62    2.14
  -1  15   2    8.57    2.08
  -1  15   2    9.50    1.84
  -1  15   2   11.29    2.54
   0 -15   2    6.11    2.90
   0 -15  -2   13.67    2.01
   0  15  -2   10.69    2.63
   0  15  -2   13.80    2.52
   0  15   2   11.08    2.56
  -1 -15  -2   22.91    4.13
  -1 -15  -2   23.78    2.49
  -1  15  -2   23.60    3.07
  -1  15  -2   22.58    2.74
  -1  15  -2   34.54    4.23
  -1  15  -2   28.39    3.08
   1  15   2   20.59    3.66
  -2 -15  -2   32.98    3.01
  -2 -15  -2   29.49    4.44
  -2  15  -2   34.37    3.66
  -2  15  -2   36.89    3.84
  -2  15  -2   40.91    3.58
   2  15   2   31.66    3.78
  -2  15  -2   36.17    3.39
  -3 -15  -2   26.39    2.65
  -3 -15  -2   17.67    3.31
  -3  15  -2   22.82    2.66
  -3  15  -2   25.38    2.93
   3  15   2   21.82    3.88
  -3  15  -2   23.91    3.21
  -3  15  -2   28.05    3.68
  -1 -16   2    5.71    3.49
   1  16  -2    9.37    2.57
  -1  16   2    9.95    2.58
   0  16   2    1.83    1.57
   0  16  -2    1.05    1.49
 -10   0   3   48.11    4.11
 -10   0   3   43.93    3.70
 -10   0   3   40.58    3.44
  -9   0   3    8.52    1.75
  -9   0   3   10.96    1.94
  -9   0   3   16.26    2.53
  -8   0   3    0.38    1.11
  -8   0   3    0.65    0.75
  -8   0   3    0.92    0.73
  -7   0   3   10.02    1.63
  -7   0   3    6.11    1.21
  -7   0   3   10.02    1.70
  -6   0   3   68.91    4.28
  -6   0   3   68.25    4.17
  -6   0   3   71.09    4.13
  -5   0   3  130.30    6.92
  -5   0   3  134.43    7.02
  -5   0   3  128.35    7.28
  -5   0   3  136.06    6.93
  -4   0   3   81.47    4.39
  -4   0   3   82.67    4.46
  -4   0   3   82.49    4.40
  -4   0   3   76.61    4.67
   4   0  -3   83.89    4.36
   3   0  -3   27.37    1.80
   3   0  -3   23.56    1.61
   3   0  -3   21.89    1.65
  -3   0   3   28.34    1.76
  -3   0   3   26.27    1.66
  -3   0   3   26.00    1.68
  -2   0   3   71.99    3.57
   2   0  -3   70.37    3.63
  -2   0   3   68.77    3.51
  -2   0   3   70.28    3.50
  -2   0   3   66.24    3.57
   2   0  -3   68.65    3.51
   2   0  -3   67.75    3.55
  -1   0   3   99.12    4.91
   1   0  -3   98.16    4.89
  -1   0   3  110.32    4.88
  -1   0   3   95.92    4.78
   1   0  -3   96.38    4.85
  -1   0   3  105.60    4.84
   1   0  -3   95.80    4.78
   1   0  -3   89.48    4.87
   0   0   3   50.67    3.03
   0   0  -3   58.92    2.86
   0   0  -3   58.18    2.67
   0   0   3   54.02    2.92
   0   0  -3   50.94    2.98
  -1   0  -3  290.95   14.19
  -1   0  -3  315.15   14.30
  -1   0  -3  288.44   14.51
   1   0   3  301.92   14.50
  -1   0  -3  311.99   14.34
   1   0   3  299.69   14.27
  -2   0  -3    0.26    0.20
  -2   0  -3    0.03    0.27
   2   0   3    0.19    0.23
  -2   0  -3   -0.04    0.17
   2   0   3    0.32    0.21
  -2   0  -3    0.03    0.16
   2   0   3    0.58    0.26
   2   0   3    0.06    0.25
   3   0   3    7.84    0.75
   3   0   3    7.40    0.93
   3   0   3    8.38    0.69
  -3   0  -3    7.14    0.71
   3   0   3    6.83    0.70
  -3   0  -3    6.46    0.84
  -3   0  -3    6.64    0.72
  -4   0  -3   45.82    2.76
  -4   0  -3   49.30    2.91
   4   0   3   50.54    3.23
  -4   0  -3   46.72    3.03
  -5   0  -3   95.67    5.79
   5   0   3  113.83    6.33
  -5   0  -3  113.48    5.75
  -6   0  -3   12.16    1.29
  -6   0  -3   13.63    1.53
   6   0   3   13.75    2.25
   7   0   3   19.57    2.38
  -7   0  -3   22.47    1.96
  -7   0  -3   22.96    2.12
   8   0   3    8.81    2.11
  -8   0  -3    9.35    1.84
  -8   0  -3    6.37    1.37
  -9   0  -3    0.32    1.11
   9   0   3   -0.16    1.12
  -9   0  -3   -0.29    0.82
 -10   0  -3   15.70    2.70
 -10   0  -3   18.56    2.66
 -10  -1   3    4.27    1.45
 -10  -1   3    3.00    1.37
 -10  -1   3    5.35    2.03
 -10   1   3    3.90    2.02
 -10   1   3    5.75    1.66
 -10   1   3    1.30    1.13
  -9  -1   3   26.08    2.86
  -9  -1   3   24.65    2.53
  -9  -1   3   24.22    2.42
  -9   1   3   25.50    2.57
  -9   1   3   29.85    3.14
  -9   1   3   26.51    2.51
  -8  -1   3    8.29    1.68
  -8  -1   3   11.20    1.84
  -8  -1   3   12.57    1.97
  -8   1   3   13.13    1.58
  -8   1   3   12.88    2.24
  -8   1   3   13.56    2.05
  -7  -1   3   30.50    2.37
  -7  -1   3   25.41    2.14
  -7   1   3   25.38    2.22
  -7   1   3   26.18    2.18
  -7   1   3   30.19    2.67
  -6  -1   3   30.05    2.26
  -6  -1   3   29.40    2.14
  -6   1   3   29.72    2.45
  -6   1   3   28.15    2.18
  -6   1   3   29.79    2.19
  -5  -1   3    4.53    1.05
  -5  -1   3    4.15    0.83
  -5  -1   3    4.06    0.87
  -5   1   3    3.07    0.75
  -5   1   3    3.62    0.93
  -5   1   3    2.62    0.72
  -4  -1   3   35.16    2.23
   4  -1  -3   37.55    2.20
  -4  -1   3   39.63    2.33
  -4  -1   3   41.12    2.29
  -4  -1   3   39.24    2.49
  -4   1   3   33.84    2.19
  -4   1   3   35.89    2.27
  -4   1   3   35.92    2.64
   4   1  -3   36.18    2.13
  -4   1   3   32.55    2.36
   4   1  -3   32.49    2.20
   3  -1  -3   23.99    1.44
  -3  -1   3   23.33    1.52
  -3  -1   3   21.91    1.52
  -3  -1   3   24.14    1.49
   3  -1  -3   22.78    1.55
  -3   1   3   25.38    1.57
  -3   1   3   21.37    1.59
  -3   1   3   22.47    1.44
   3   1  -3   22.91    1.49
   3   1  -3   22.57    1.50
   3   1  -3   21.86    1.51
  -2  -1   3  179.70    8.33
   2  -1  -3  170.60    8.42
  -2  -1   3  182.38    8.23
   2  -1  -3  169.99    8.35
  -2  -1   3  171.27    8.28
   2  -1  -3  176.94    8.16
   2   1  -3  163.67    8.22
  -2   1   3  156.01    8.33
   2   1  -3  161.67    8.22
   2   1  -3  169.50    8.22
  -2   1   3  157.74    8.28
  -2   1   3  183.87    8.19
  -2   1   3  162.88    8.15
   2   1  -3  170.46    8.26
  -1  -1   3  376.60   17.25
  -1  -1   3  372.91   17.51
  -1  -1   3  368.53   17.40
   1  -1  -3  366.43   17.43
   1  -1  -3  381.35   17.39
  -1  -1   3  366.65   17.35
   1   1  -3  366.81   17.25
  -1   1   3  341.86   17.39
   1   1  -3  358.44   17.35
  -1   1   3  368.94   17.48
   0  -1  -3   39.88    2.06
   0  -1   3   33.03    2.13
   0  -1   3   35.96    1.97
   0  -1  -3   35.86    1.99
   0  -1  -3   36.33    1.90
   0  -1   3   37.75    2.18
   0   1   3   38.48    2.11
   0   1  -3   37.49    1.97
   0   1   3   36.87    1.90
   0   1   3   40.73    2.04
   0   1  -3   35.17    2.18
   0   1  -3   34.45    2.04
   1  -1   3  228.90   10.85
   1  -1   3  232.14   10.83
   1  -1   3  215.40   11.02
  -1  -1  -3  213.89   10.74
  -1  -1  -3  222.50   10.91
  -1   1  -3  218.11   11.02
   1   1   3  224.41   11.06
  -1   1  -3  230.68   10.86
   1   1   3  242.56   10.89
   1   1   3  240.79   10.77
   1   1   3  221.82   10.77
   2  -1   3   36.88    1.99
  -2  -1  -3   36.57    1.89
   2  -1   3   28.98    1.87
  -2  -1  -3   34.60    2.02
   2  -1   3   34.66    2.21
  -2  -1  -3   37.37    2.12
  -2  -1  -3   38.53    1.97
  -2   1  -3   35.62    1.99
   2   1   3   33.29    2.03
  -2   1  -3   33.11    1.83
   2   1   3   33.21    1.89
  -2   1  -3   33.46    1.86
   2   1   3   32.93    1.92
   2   1   3   30.11    1.87
  -2   1  -3   29.23    2.08
   3  -1   3  181.93    8.89
  -3  -1  -3  174.39    8.92
   3  -1   3  177.57    8.79
  -3  -1  -3  178.12    8.80
  -3  -1  -3  193.38    8.94
   3  -1   3  182.75    9.30
  -3  -1  -3  180.51    8.98
   3   1   3  178.45    8.83
  -3   1  -3  180.18    9.17
  -3   1  -3  180.84    8.91
   3   1   3  180.77    8.79
   3   1   3  170.69    8.81
  -3   1  -3  178.47    8.77
   3   1   3  174.50    9.02
  -4  -1  -3  178.68    9.03
   4  -1   3  172.26    9.40
  -4  -1  -3  178.37    8.98
  -4  -1  -3  173.22    8.82
  -4   1  -3  183.59    8.99
   4   1   3  182.73    8.74
   4   1   3  171.31    9.15
  -4   1  -3  176.57    8.81
   5  -1   3   33.34    2.74
  -5  -1  -3   28.96    2.41
  -5  -1  -3   32.34    2.16
  -5   1  -3   34.68    2.18
  -5   1  -3   30.75    2.25
   5   1   3   32.47    2.53
  -6  -1  -3   53.94    3.47
   6  -1   3   58.04    4.05
  -6  -1  -3   51.39    3.23
   6   1   3   46.91    3.61
  -6   1  -3   52.86    3.44
  -6   1  -3   48.96    3.19
  -7  -1  -3   25.08    2.11
  -7  -1  -3   27.92    2.37
   7  -1   3   25.08    2.75
   7   1   3   21.94    2.46
  -7   1  -3   27.88    2.33
  -7   1  -3   26.92    2.12
   8  -1   3   26.05    3.00
  -8  -1  -3   27.01    2.35
  -8  -1  -3   29.56    2.64
  -8   1  -3   27.14    2.35
   8   1   3   24.75    2.82
  -8   1  -3   29.49    2.65
  -9  -1  -3   35.46    3.04
   9  -1   3   39.43    3.98
  -9  -1  -3   42.29    3.55
  -9   1  -3   39.43    3.42
  -9   1  -3   43.32    3.23
 -10  -1  -3    6.44    2.50
 -10  -1  -3    7.07    2.04
 -10  -1  -3    6.79    1.67
 -10   1  -3    6.83    1.62
 -10   1  -3    7.94    2.09
 -10  -2   3   15.51    2.56
 -10  -2   3   12.60    2.12
 -10   2   3   12.27    2.17
 -10   2   3   17.48    2.59
 -10   2   3   18.89    3.11
  -9  -2   3   12.35    2.21
  -9  -2   3   10.84    1.84
  -9   2   3   18.55    2.74
  -9   2   3   11.33    1.91
  -9   2   3    9.43    1.75
  -8  -2   3   63.29    4.45
  -8  -2   3   73.78    4.79
  -8   2   3   74.12    4.69
  -8   2   3   79.10    4.70
  -8   2   3   80.29    5.22
  -7  -2   3   44.37    2.99
  -7  -2   3   41.03    3.06
  -7  -2   3   37.92    2.87
  -7   2   3   43.82    3.47
  -7   2   3   47.03    3.11
  -7   2   3   42.83    2.99
  -6  -2   3   18.20    1.68
  -6  -2   3   16.19    1.53
  -6   2   3   18.72    1.63
  -6   2   3   18.83    1.64
  -6   2   3   18.46    1.97
  -5  -2   3   43.01    2.80
  -5  -2   3   42.65    2.79
  -5  -2   3   44.39    2.71
   5   2  -3   45.99    2.71
  -5   2   3   41.16    2.98
  -5   2   3   44.11    2.70
  -5   2   3   41.53    2.74
  -4  -2   3   42.64    2.56
   4  -2  -3   42.14    2.40
  -4  -2   3   41.70    2.45
  -4  -2   3   41.63    2.60
  -4   2   3   41.56    2.54
  -4   2   3   37.59    2.92
  -4   2   3   40.88    2.73
  -4   2   3   36.75    2.37
   3  -2  -3  178.98    9.36
   3  -2  -3  191.10    9.12
  -3  -2   3  187.19    9.29
  -3  -2   3  186.98    9.17
  -3  -2   3  188.31    9.38
  -3   2   3  182.88    9.44
   3   2  -3  189.05    9.28
   3   2  -3  186.75    9.28
  -3   2   3  182.60    9.11
  -3   2   3  198.72    9.35
  -3   2   3  190.73    9.77
   2  -2  -3  219.76   10.02
  -2  -2   3  184.02   10.26
   2  -2  -3  197.02   10.35
   2  -2  -3  216.20   10.06
  -2  -2   3  211.75   10.22
   2  -2  -3  202.87   10.36
  -2  -2   3  214.67   10.07
  -2   2   3  208.94   10.33
   2   2  -3  213.81   10.09
  -2   2   3  209.26   10.01
  -2   2   3  226.45   10.32
   2   2  -3  214.82   10.26
   2   2  -3  208.65   10.20
   1  -2  -3   32.97    1.88
  -1  -2   3   30.52    1.97
  -1  -2   3   30.62    1.88
   1  -2  -3   30.65    1.96
  -1   2   3   34.16    1.97
  -1   2   3   35.54    1.82
  -1   2   3   37.66    1.88
   1   2  -3   37.93    1.99
   1   2  -3   30.42    1.97
   1   2  -3   35.79    1.93
   0  -2  -3  257.11   11.85
   0  -2   3  252.55   12.14
   0  -2   3  243.92   11.94
   0  -2  -3  249.68   11.90
   0  -2   3  253.90   12.02
   0  -2  -3  246.33   11.99
   0   2  -3  242.66   12.00
   0   2  -3  245.95   11.89
   0   2  -3  253.82   12.04
   0   2   3  247.86   11.90
   0   2   3  242.84   11.93
   0   2   3  246.16   11.83
  -1  -2  -3  130.43    6.19
   1  -2   3  128.84    6.28
  -1  -2  -3  128.99    6.22
  -1  -2  -3  130.41    6.36
   1  -2   3  129.61    6.55
  -1  -2  -3  129.77    6.48
  -1   2  -3  132.12    6.24
   1   2   3  134.23    6.17
  -1   2  -3  127.70    6.80
   1   2   3  112.38    6.45
   1   2   3  128.78    6.23
  -1   2  -3  117.26    6.30
   1   2   3  129.98    6.40
  -1   2  -3  128.82    6.50
  -2  -2  -3  113.86    5.71
  -2  -2  -3  112.94    5.97
   2  -2   3  117.55    5.67
  -2  -2  -3  103.95    5.90
  -2  -2  -3  114.77    5.76
   2  -2   3  111.05    5.80
   2  -2   3  113.31    6.16
  -2   2  -3  113.93    6.08
  -2   2  -3  123.16    5.87
   2   2   3  111.07    5.74
   2   2   3  118.01    5.72
  -2   2  -3  117.80    5.65
   2   2   3  124.67    5.85
   2   2   3  117.70    5.89
   3  -2   3   61.07    3.48
  -3  -2  -3   67.03    3.42
  -3  -2  -3   64.39    3.49
  -3  -2  -3   57.04    3.56
   3  -2   3   60.53    3.89
   3  -2   3   65.64    3.40
  -3  -2  -3   62.50    3.53
   3   2   3   66.98    3.53
   3   2   3   60.13    3.39
  -3   2  -3   63.65    3.34
  -3   2  -3   60.87    3.78
   3   2   3   62.88    3.49
  -3   2  -3   66.47    3.53
   3   2   3   62.95    3.44
   4  -2   3   10.71    1.09
   4  -2   3   12.95    1.55
  -4  -2  -3   12.98    1.21
  -4  -2  -3   13.16    1.11
  -4  -2  -3   11.53    1.18
  -4   2  -3   14.26    1.22
   4   2   3   12.92    1.24
  -4   2  -3   13.17    1.08
   4   2   3   13.80    1.14
   5  -2   3   26.60    2.46
  -5  -2  -3   23.41    1.94
  -5  -2  -3   24.79    1.96
  -5  -2  -3   24.75    1.82
   5   2   3   28.09    1.83
  -5   2  -3   28.00    2.02
   5   2   3   22.80    1.95
   5   2   3   22.81    2.01
  -5   2  -3   25.20    1.81
  -6  -2  -3    0.06    0.41
  -6  -2  -3   -0.11    0.54
   6  -2   3    0.04    0.79
  -6   2  -3    0.92    0.60
   6   2   3    0.49    0.68
  -6   2  -3    0.36    0.56
   6   2   3    0.35    0.44
   7  -2   3   27.64    2.91
  -7  -2  -3   27.16    2.37
  -7  -2  -3   27.11    2.16
  -7   2  -3   25.64    2.27
   7   2   3   21.14    2.36
  -7   2  -3   24.76    2.08
  -8  -2  -3   14.53    1.76
  -8  -2  -3   16.22    1.97
   8  -2   3   14.22    2.83
   8   2   3   13.66    2.35
  -8   2  -3   15.92    1.91
  -8   2  -3   16.36    1.72
   9  -2   3    1.01    1.36
  -9  -2  -3    0.42    0.99
  -9  -2  -3    0.39    1.06
  -9   2  -3    0.00    0.90
  -9   2  -3   -0.12    1.01
 -10  -2  -3    3.73    1.72
 -10  -2  -3    3.47    2.27
 -10  -2  -3    2.58    1.37
 -10   2  -3    5.62    1.67
 -10   2  -3    0.98    1.40
 -10  -3   3    1.32    1.07
 -10  -3   3   -1.09    0.93
 -10   3   3    2.17    1.37
 -10   3   3    0.97    1.18
 -10   3   3    0.14    1.72
  -9  -3   3   18.62    2.27
  -9  -3   3   20.50    2.08
  -9   3   3   14.83    2.26
  -9   3   3   13.26    2.13
  -9   3   3   13.65    2.62
  -8  -3   3    0.03    0.69
  -8  -3   3    0.37    0.69
  -8   3   3    0.60    0.76
  -8   3   3    0.44    0.68
  -8   3   3   -0.67    1.18
  -7  -3   3   22.54    2.02
  -7  -3   3   18.41    1.80
  -7  -3   3   19.86    1.97
  -7   3   3   18.64    2.39
  -7   3   3   20.78    1.91
  -7   3   3   22.30    1.94
  -6  -3   3   27.64    2.25
  -6  -3   3   25.38    2.05
  -6  -3   3   30.16    2.30
  -6   3   3   27.47    2.16
  -6   3   3   30.93    2.17
  -6   3   3   28.36    2.58
  -5  -3   3    0.21    0.38
  -5  -3   3    0.90    0.47
  -5  -3   3    1.39    0.70
  -5   3   3    0.71    0.49
   5   3  -3    0.93    0.75
  -5   3   3    0.64    0.70
  -5   3   3    1.24    0.51
  -4  -3   3   84.00    4.63
  -4  -3   3   75.62    4.43
   4  -3  -3   87.38    4.31
  -4  -3   3   80.92    4.31
  -4   3   3   82.78    4.46
  -4   3   3   77.69    4.67
  -4   3   3   76.23    4.23
   4   3  -3   75.27    4.44
  -3  -3   3   21.27    1.48
  -3  -3   3   18.91    1.30
   3  -3  -3   19.30    1.61
   3  -3  -3   18.03    1.24
   3   3  -3   14.97    1.33
  -3   3   3   17.94    1.56
  -3   3   3   16.54    1.20
  -3   3   3   17.62    1.78
   3   3  -3   18.16    1.51
  -3   3   3   14.64    1.35
   3   3  -3   14.43    1.23
  -2  -3   3   68.24    3.86
   2  -3  -3   62.42    3.55
  -2  -3   3   71.58    3.50
  -2  -3   3   69.25    3.69
   2   3  -3   68.21    3.67
   2   3  -3   66.68    3.48
  -2   3   3   71.00    3.83
   2   3  -3   66.64    3.77
  -2   3   3   69.03    3.82
  -2   3   3   68.81    3.49
  -2   3   3   69.74    3.54
   1  -3  -3  116.42    6.31
  -1  -3   3  123.06    6.40
  -1  -3   3  125.55    6.19
  -1  -3   3  123.15    6.26
  -1  -3   3  130.24    5.99
   1  -3  -3  117.80    6.27
   1  -3  -3  128.16    6.14
  -1   3   3  117.42    6.27
   1   3  -3  121.99    6.28
   1   3  -3  124.76    6.34
  -1   3   3  124.82    6.20
   1   3  -3  127.58    6.27
  -1   3   3  128.96    6.14
   1   3  -3  133.61    6.00
   0  -3   3  121.42    6.21
   0  -3  -3  126.25    6.11
   0  -3   3  123.95    6.37
   0  -3  -3  122.50    6.27
   0  -3  -3  124.67    6.05
   0   3   3  124.18    6.06
   0   3  -3  117.94    6.20
   0   3  -3  125.07    6.16
   0   3   3  110.45    5.99
   0   3   3  125.51    6.22
   0   3  -3  110.94    6.13
  -1  -3  -3  161.75    8.42
   1  -3   3  162.60    8.22
  -1  -3  -3  168.81    8.06
  -1  -3  -3  172.12    8.11
   1  -3   3  161.71    8.48
  -1  -3  -3  176.72    8.13
   1   3   3  177.04    8.27
   1   3   3  165.85    8.12
   1   3   3  166.12    8.02
  -1   3  -3  159.81    8.66
   1   3   3  161.56    8.36
  -1   3  -3  168.77    8.14
  -1   3  -3  166.27    8.42
  -2  -3  -3  188.43    8.87
   2  -3   3  181.68    9.42
  -2  -3  -3  183.00    8.89
   2  -3   3  179.47    8.85
   2  -3   3  181.94    8.83
   2   3   3  185.72    8.91
   2   3   3  174.25    8.82
  -2   3  -3  189.89    8.77
  -2   3  -3  172.73    9.26
   2   3   3  182.29    9.14
  -2   3  -3  177.81    8.98
   3  -3   3   32.90    2.64
  -3  -3  -3   34.40    2.19
  -3  -3  -3   30.98    2.07
   3   3   3   32.27    2.09
  -3   3  -3   33.72    2.04
  -3   3  -3   32.90    2.21
   3   3   3   35.63    2.33
   3   3   3   37.11    2.48
  -4  -3  -3    7.99    0.84
   4  -3   3    8.13    1.67
  -4  -3  -3    9.11    0.99
   4  -3   3    6.29    1.05
   4   3   3    6.47    0.88
  -4   3  -3    6.75    0.78
  -4   3  -3    6.78    1.05
   4   3   3    6.96    1.27
  -5  -3  -3   43.46    2.87
  -5  -3  -3   42.56    2.67
   5  -3   3   45.01    3.49
  -5   3  -3   42.83    2.82
  -5   3  -3   40.63    2.61
   5   3   3   40.46    2.72
   6  -3   3  119.11    7.53
  -6  -3  -3  123.87    6.82
  -6  -3  -3  124.88    6.58
   6   3   3  127.10    6.54
  -6   3  -3  116.46    6.46
  -6   3  -3  112.98    6.67
   7  -3   3   54.36    4.69
  -7  -3  -3   62.56    4.20
  -7  -3  -3   58.01    3.87
  -7   3  -3   61.77    4.08
   7   3   3   66.39    3.79
  -7   3  -3   65.61    3.93
   8  -3   3    9.44    2.43
  -8  -3  -3    7.21    1.61
  -8  -3  -3    8.92    1.54
  -8   3  -3    9.80    1.90
  -8   3  -3    8.73    1.61
  -9  -3  -3    1.72    1.38
   9  -3   3    0.75    1.46
  -9  -3  -3    0.51    0.93
  -9   3  -3    2.25    1.36
  -9   3  -3    0.00    0.85
 -10  -3  -3    8.47    2.22
 -10  -3  -3    7.34    1.67
 -10   3  -3    5.25    1.71
 -10   3  -3    7.24    1.99
 -10  -4   3    8.46    2.03
 -10  -4   3    6.29    1.56
 -10   4   3    9.71    2.07
 -10   4   3    6.47    2.40
 -10   4   3    5.92    1.88
  -9  -4   3   17.67    2.02
  -9  -4   3   20.40    2.31
  -9   4   3   17.87    2.14
  -9   4   3   20.04    3.20
  -9   4   3   18.89    2.17
  -8  -4   3   53.22    3.81
  -8  -4   3   48.62    3.55
  -8   4   3   49.57    3.60
  -8   4   3   53.41    3.64
   8   4  -3   53.38    3.75
  -7  -4   3   57.33    3.88
  -7  -4   3   63.38    4.18
  -7  -4   3   62.88    4.19
  -7   4   3   68.44    4.69
  -7   4   3   62.73    3.98
  -7   4   3   65.96    4.08
  -6  -4   3   14.78    1.46
  -6  -4   3   17.23    1.71
  -6  -4   3   15.96    1.73
  -6   4   3   16.82    1.52
  -6   4   3   13.19    1.49
  -6   4   3   18.99    2.11
  -5  -4   3   10.38    1.20
  -5  -4   3    7.47    1.11
  -5  -4   3    8.66    1.53
  -5   4   3    8.02    1.18
  -5   4   3    8.71    1.59
  -5   4   3    9.84    1.50
   4  -4  -3   62.96    3.50
  -4  -4   3   62.37    3.51
  -4  -4   3   60.88    3.89
  -4  -4   3   60.78    3.70
  -4   4   3   61.68    3.97
  -4   4   3   61.98    3.45
  -4   4   3   69.53    3.77
  -3  -4   3  210.11   10.13
  -3  -4   3  204.32   10.61
   3  -4  -3  202.09   10.07
  -3  -4   3  207.71   10.37
   3   4  -3  205.63   10.12
   3   4  -3  205.96   10.50
  -3   4   3  196.37   10.54
  -3   4   3  211.32   10.06
  -3   4   3  221.39   10.46
  -2  -4   3  305.57   15.24
  -2  -4   3  321.74   14.72
  -2  -4   3  306.10   14.98
   2   4  -3  299.10   14.94
  -2   4   3  316.36   15.23
  -2   4   3  300.38   15.11
  -2   4   3  318.27   14.66
   2   4  -3  311.16   15.15
   2   4  -3  300.24   14.70
  -2   4   3  304.17   14.78
  -2   4   3  310.55   15.47
   1  -4  -3    7.99    0.88
  -1  -4   3    9.24    0.65
  -1  -4   3    9.27    0.86
  -1  -4   3    9.80    1.05
   1  -4  -3    9.30    0.77
   1  -4  -3    7.94    0.92
  -1  -4   3    8.61    0.80
   1   4  -3    9.41    0.85
   1   4  -3    9.88    1.01
  -1   4   3    9.35    0.79
  -1   4   3    9.73    0.88
  -1   4   3   10.65    0.95
   1   4  -3   10.47    0.90
   1   4  -3    9.48    0.66
   0  -4  -3   66.24    3.60
   0  -4  -3   71.58    3.56
   0  -4   3   72.82    3.79
   0  -4   3   74.51    3.85
   0  -4  -3   65.44    3.79
   0   4  -3   70.35    3.72
   0   4   3   67.12    3.76
   0   4  -3   62.59    3.66
   0   4  -3   63.83    3.63
   0   4   3   57.88    3.46
   1  -4   3   48.78    3.49
   1  -4   3   52.75    3.23
  -1  -4  -3   51.47    2.81
   1  -4   3   52.05    3.00
  -1  -4  -3   51.03    2.74
  -1   4  -3   51.06    3.23
   1   4   3   50.85    2.80
  -1   4  -3   50.19    2.87
   1   4   3   54.74    3.15
   1   4   3   53.96    2.73
  -1   4  -3   51.87    3.11
   2  -4   3   91.15    5.28
  -2  -4  -3  107.86    5.30
  -2  -4  -3  103.21    5.25
   2  -4   3  107.54    5.92
   2  -4   3  101.47    5.34
  -2   4  -3  102.65    6.11
  -2   4  -3  104.67    5.75
   2   4   3  101.93    5.29
   2   4   3  102.18    5.70
  -2   4  -3  109.71    5.17
   2   4   3  103.69    5.22
  -2   4  -3  103.52    5.40
   2   4   3  101.56    5.61
  -3  -4  -3  107.34    5.75
  -3  -4  -3  111.61    5.86
   3  -4   3  106.63    6.48
   3   4   3  112.88    5.78
  -3   4  -3  116.12    5.95
   3   4   3  113.74    6.14
  -3   4  -3  116.89    5.71
  -4  -4  -3   10.10    0.99
   4  -4   3   10.94    2.00
  -4  -4  -3   10.08    1.11
  -4   4  -3   10.55    1.10
  -4   4  -3    9.12    0.93
   4   4   3    9.15    1.12
   5  -4   3   35.81    3.18
  -5  -4  -3   35.41    2.35
  -5  -4  -3   37.54    2.56
   5   4   3   30.04    2.42
  -5   4  -3   35.80    2.49
  -5   4  -3   33.13    2.26
  -6  -4  -3   10.55    1.67
   6  -4   3   10.28    2.29
  -6  -4  -3    9.30    1.45
  -6   4  -3   11.34    1.23
   6   4   3   10.14    1.31
  -6   4  -3   11.10    1.72
   7  -4   3   32.60    3.47
  -7  -4  -3   29.90    2.50
  -7  -4  -3   31.24    2.76
  -7   4  -3   39.41    2.90
  -7   4  -3   39.24    2.66
   7   4   3   34.97    2.59
  -8  -4  -3   14.94    1.81
   8  -4   3   10.44    2.63
  -8  -4  -3   13.85    2.22
  -8   4  -3   17.68    1.86
  -8   4  -3   12.40    2.07
   8   4   3   18.25    1.79
   9  -4   3    2.03    1.79
  -9  -4  -3    1.46    1.33
  -9  -4  -3   -0.68    0.79
  -9   4  -3    1.47    1.11
  -9   4  -3    2.06    1.25
 -10  -4  -3    6.43    1.97
 -10  -5   3    7.70    1.87
 -10  -5   3    8.09    2.11
 -10   5   3    8.61    1.92
 -10   5   3    7.75    2.02
 -10   5   3   10.10    2.87
  -9  -5   3   16.40    2.58
  -9  -5   3   15.20    2.32
  -9   5   3   15.46    2.31
  -9   5   3   19.22    3.26
  -9   5   3   16.99    2.40
   9   5  -3   19.56    2.48
  -8  -5   3    6.34    1.45
  -8  -5   3    6.30    1.57
  -8   5   3    9.09    2.26
  -8   5   3    6.34    1.47
  -8   5   3    5.79    1.35
  -7  -5   3    3.21    1.05
  -7  -5   3    3.80    1.34
  -7  -5   3    4.53    1.07
  -7   5   3    4.20    1.06
  -7   5   3    4.39    1.14
  -7   5   3    1.96    1.31
  -6  -5   3   21.58    2.04
  -6  -5   3   21.70    1.83
  -6   5   3   26.36    2.60
  -6   5   3   19.90    1.88
  -6   5   3   24.34    1.91
  -5  -5   3   14.10    1.66
  -5  -5   3   16.99    1.59
  -5  -5   3   15.49    1.39
  -5   5   3   13.52    1.45
  -5   5   3   14.62    1.32
  -5   5   3   16.44    1.94
  -4  -5   3  116.63    5.86
   4  -5  -3  100.96    5.77
  -4  -5   3  116.18    6.15
  -4  -5   3  106.14    6.34
  -4   5   3  112.98    5.78
  -4   5   3  117.24    6.48
  -4   5   3  114.60    6.11
  -3  -5   3   16.68    1.44
  -3  -5   3   15.74    1.23
  -3  -5   3   16.32    1.65
  -3   5   3   17.69    1.19
   3   5  -3   15.48    1.22
  -3   5   3   19.22    1.56
  -3   5   3   18.96    1.71
  -2  -5   3   50.29    3.30
  -2  -5   3   47.79    2.99
  -2  -5   3   50.68    2.74
  -2   5   3   53.14    2.92
  -2   5   3   50.13    3.16
  -2   5   3   50.37    3.04
  -2   5   3   52.39    3.48
   2   5  -3   46.02    3.05
   2   5  -3   51.69    2.74
  -2   5   3   49.66    2.68
  -2   5   3   54.85    3.35
  -2   5   3   50.49    3.08
   1  -5  -3   78.27    3.93
  -1  -5   3   74.82    4.36
  -1  -5   3   72.93    4.12
   1   5  -3   73.12    3.72
  -1   5   3   71.29    4.08
   1   5  -3   76.98    4.10
  -1   5   3   75.77    4.15
   1   5  -3   74.33    4.25
  -1   5   3   70.37    3.93
   0  -5   3   15.34    1.43
   0  -5   3   14.40    1.37
   0  -5  -3   14.79    1.11
   0  -5  -3   14.71    1.22
   0  -5   3   12.39    1.25
   0   5   3   16.66    1.18
   0   5   3   15.03    1.34
   0   5  -3   15.31    1.26
   0   5   3   13.43    1.10
   0   5  -3   15.18    1.33
   0   5   3   12.40    1.33
   0   5  -3   16.15    1.25
   1  -5   3  179.88    9.33
   1  -5   3  177.10    9.97
  -1  -5  -3  194.39    9.02
  -1  -5  -3  198.30    9.11
   1  -5   3  191.75    9.64
  -1   5  -3  160.68    9.11
   1   5   3  187.00    8.95
  -1   5  -3  185.77    9.43
  -1   5  -3  186.89    9.48
   1   5   3  178.05    9.45
   1   5   3  188.12    9.62
   1   5   3  179.72    9.03
   2  -5   3   42.00    2.96
  -2  -5  -3   38.08    2.28
   2  -5   3   37.05    2.44
  -2  -5  -3   40.12    2.33
   2   5   3   38.56    2.67
  -2   5  -3   37.33    2.09
  -2   5  -3   39.57    2.20
   2   5   3   39.58    2.26
  -2   5  -3   34.92    2.38
  -2   5  -3   38.46    2.28
  -3  -5  -3   83.13    4.26
  -3  -5  -3   83.88    4.38
   3  -5   3   79.15    5.07
   3   5   3   71.71    4.59
  -3   5  -3   73.43    4.37
  -3   5  -3   78.45    4.15
  -4  -5  -3   87.56    4.81
  -4  -5  -3   80.40    4.60
   4  -5   3   85.53    5.60
  -4   5  -3   88.06    4.59
   4   5   3   81.85    5.01
  -4   5  -3   85.48    4.81
   5  -5   3   62.38    4.58
  -5  -5  -3   59.30    3.51
  -5  -5  -3   54.83    3.66
  -5   5  -3   55.68    3.41
   5   5   3   56.85    3.80
  -5   5  -3   61.70    3.71
  -6  -5  -3   47.79    3.22
   6  -5   3   45.55    4.18
  -6  -5  -3   51.16    3.51
  -6   5  -3   49.76    3.41
  -6   5  -3   55.19    3.27
   6   5   3   51.16    3.50
  -7  -5  -3   33.30    2.94
   7  -5   3   37.84    3.84
  -7  -5  -3   34.69    2.71
  -7   5  -3   37.09    2.93
   7   5   3   39.62    2.92
  -7   5  -3   40.90    2.78
   8  -5   3   22.46    3.89
  -8  -5  -3   27.62    2.64
  -8  -5  -3   21.25    2.15
   8   5   3   25.15    2.30
  -8   5  -3   20.56    2.19
  -8   5  -3   24.71    2.45
   9  -5   3   24.16    4.19
  -9  -5  -3   23.44    2.80
  -9  -5  -3   23.87    2.41
   9   5   3   24.70    2.46
  -9   5  -3   24.74    2.83
 -10  -6   3   23.02    2.67
 -10  -6   3   18.11    2.98
 -10   6   3   30.27    2.95
 -10   6   3   24.15    3.91
  10   6  -3   23.62    3.14
 -10   6   3   29.29    3.02
  -9  -6   3   11.92    2.02
  -9  -6   3   11.73    2.16
  -9   6   3   16.49    2.51
  -9   6   3   11.92    2.76
   9   6  -3   16.75    2.79
  -9   6   3   15.04    2.22
  -8  -6   3    0.50    0.83
  -8  -6   3    0.42    0.84
  -8   6   3    1.92    1.43
  -8   6   3    2.13    1.02
  -8   6   3    1.69    0.84
  -7  -6   3   24.23    2.08
  -7  -6   3   23.36    2.52
  -7  -6   3   23.58    2.27
  -7   6   3   28.92    3.01
  -7   6   3   21.02    2.02
  -7   6   3   22.97    2.16
  -6  -6   3  123.97    6.93
  -6  -6   3  119.11    6.53
  -6  -6   3  123.24    7.18
  -6   6   3  108.94    6.66
  -6   6   3  130.29    7.51
  -6   6   3  114.19    6.48
  -5  -6   3  241.17   11.43
  -5  -6   3  231.55   11.76
  -5  -6   3  222.73   12.06
  -5   6   3  217.37   11.31
  -5   6   3  227.27   11.66
  -5   6   3  222.94   12.15
  -4  -6   3   39.18    2.66
  -4  -6   3   33.06    2.80
  -4  -6   3   36.51    2.34
  -4   6   3   35.28    2.88
  -4   6   3   36.19    2.27
  -4   6   3   38.62    2.61
  -3  -6   3   25.76    1.72
  -3  -6   3   24.84    1.97
  -3  -6   3   26.23    2.28
  -3   6   3   24.41    1.91
  -3   6   3   23.28    1.70
  -3   6   3   24.58    2.07
  -3   6   3   27.50    2.28
  -3   6   3   25.11    1.67
  -3   6   3   21.83    2.21
  -2  -6   3    5.77    0.77
  -2  -6   3    4.02    0.85
  -2  -6   3    4.50    1.14
  -2   6   3    6.52    1.37
  -2   6   3    4.28    1.01
   2   6  -3    5.02    0.61
  -2   6   3    4.47    0.88
  -2   6   3    6.36    1.17
  -2   6   3    5.45    0.60
  -2   6   3    6.16    0.97
  -1  -6   3  128.82    6.74
  -1  -6   3  118.74    5.95
   1  -6  -3  124.58    6.13
  -1  -6   3  117.23    6.40
  -1   6   3  122.10    6.71
   1   6  -3  113.31    5.90
  -1   6   3  117.83    6.52
  -1   6   3  122.23    6.45
  -1   6   3  116.27    6.32
   0  -6  -3  212.04   10.58
   0  -6   3  221.84   11.09
   0  -6   3  224.23   10.35
   0  -6   3  224.87   11.03
   0  -6   3  227.31   11.24
   0   6   3  215.65   10.42
   0   6   3  218.54   11.03
   0   6  -3  196.29   10.71
   0   6   3  213.84   10.61
   0   6  -3  202.63   10.29
  -1  -6  -3   66.82    3.64
   1  -6   3   61.02    4.46
   1  -6   3   67.34    3.96
  -1  -6  -3   69.54    3.58
   1  -6   3   60.46    4.08
  -1   6  -3   66.66    3.98
  -1   6  -3   64.99    3.64
  -1   6  -3   64.00    3.77
   1   6   3   65.92    3.49
  -1   6  -3   64.87    3.38
   1   6   3   65.34    4.04
   2  -6   3    0.45    0.57
  -2  -6  -3    0.18    0.32
   2  -6   3    0.01    0.50
  -2  -6  -3    0.52    0.35
   2   6   3    0.43    0.49
  -2   6  -3    0.37    0.34
  -2   6  -3    0.39    0.32
   2   6   3    0.16    0.29
  -2   6  -3    0.64    0.47
  -2   6  -3    0.59    0.54
  -3  -6  -3    7.96    1.20
   3  -6   3    5.32    1.39
  -3  -6  -3    6.17    1.02
   3   6   3    6.05    1.30
  -3   6  -3    4.04    0.94
  -3   6  -3    5.15    0.84
  -3   6  -3    4.09    0.73
  -4  -6  -3   76.97    4.36
   4  -6   3   77.84    5.27
  -4  -6  -3   69.93    4.11
  -4   6  -3   75.47    4.38
  -4   6  -3   69.74    4.06
  -5  -6  -3   97.99    5.38
   5  -6   3  104.11    6.69
  -5  -6  -3   99.34    5.63
  -5   6  -3   94.06    5.29
  -5   6  -3  100.87    5.60
   5   6   3   88.33    5.74
   6  -6   3   11.55    2.77
  -6  -6  -3   10.14    1.94
  -6  -6  -3    9.23    1.70
  -6   6  -3   12.43    1.50
  -6   6  -3   10.60    1.91
   6   6   3   14.23    1.81
  -7  -6  -3   11.46    1.98
  -7  -6  -3   10.61    1.63
   7  -6   3    8.62    2.29
  -7   6  -3    6.78    1.51
   7   6   3   13.27    2.08
  -7   6  -3    9.91    1.56
  -8  -6  -3    9.46    1.99
  -8  -6  -3    6.48    1.51
   8  -6   3    5.63    2.17
  -8   6  -3    7.50    1.47
   8   6   3    7.80    1.69
  -8   6  -3    9.10    1.81
  -9  -6  -3    3.19    1.37
  -9  -6  -3    1.70    1.46
   9  -6   3    1.83    2.09
  -9   6  -3    1.18    1.14
   9   6   3    4.71    1.63
  -9   6  -3    4.34    1.64
  -9  -7   3   28.71    3.12
  -9  -7   3   29.60    2.78
   9   7  -3   26.30    3.33
  -9   7   3   30.76    2.86
  -9   7   3   32.61    2.92
  -9   7   3   30.45    4.34
  -8  -7   3   18.77    2.28
  -8  -7   3   21.48    2.14
  -8   7   3   22.03    2.08
  -8   7   3   16.07    2.00
  -8   7   3   23.06    3.46
   8   7  -3   14.85    2.72
  -7  -7   3    7.25    1.53
  -7  -7   3    8.53    1.47
  -7   7   3    5.48    1.34
  -7   7   3    8.83    1.54
  -7   7   3    7.56    2.05
  -6  -7   3   17.89    2.27
  -6  -7   3   24.04    1.93
  -6  -7   3   17.90    1.99
  -6   7   3   24.13    1.93
  -6   7   3   22.28    2.03
  -6   7   3   19.24    2.58
  -5  -7   3    1.43    0.78
  -5  -7   3    0.90    0.88
  -5  -7   3    2.37    0.75
  -5   7   3    2.81    1.22
  -5   7   3    1.25    0.68
  -5   7   3    2.27    0.69
  -4  -7   3   29.27    2.64
  -4  -7   3   33.40    2.11
  -4  -7   3   32.92    2.42
  -4   7   3   27.09    2.26
  -4   7   3   31.03    2.72
  -4   7   3   27.49    1.98
  -3  -7   3    0.32    0.44
  -3  -7   3    0.46    0.58
  -3   7   3    0.61    0.68
  -3   7   3    0.16    0.63
  -3   7   3    0.29    0.69
  -3   7   3    0.41    0.39
  -3   7   3    0.46    0.40
  -3   7   3    0.93    0.62
  -2  -7   3   87.68    4.62
  -2  -7   3   89.46    5.42
  -2  -7   3   91.44    5.04
  -2   7   3   84.92    5.13
  -2   7   3   86.88    4.59
  -2   7   3   90.11    4.99
  -1  -7   3  116.10    5.97
   1  -7  -3  114.25    6.10
  -1  -7   3  123.83    6.55
  -1  -7   3  123.38    6.80
   1  -7  -3  117.25    6.55
  -1   7   3  120.93    6.03
  -1   7   3  117.46    6.37
  -1   7   3  121.05    6.54
   1   7  -3  113.43    5.89
   0  -7  -3    7.33    1.10
   0  -7   3    6.23    1.31
   0  -7   3    9.28    1.72
   0  -7  -3    6.59    0.77
   0  -7   3    5.91    0.62
   0   7   3    6.45    1.02
   0   7   3    6.41    1.28
   0   7  -3    5.49    1.05
   0   7   3    6.32    1.30
   0   7   3    5.01    0.63
   0   7  -3    4.75    0.59
   1  -7   3   14.12    1.47
   1  -7   3   13.92    2.46
  -1  -7  -3   14.52    1.14
   1  -7   3   15.73    1.69
  -1  -7  -3   13.61    1.19
   1   7   3    9.23    0.96
   1   7   3   10.64    1.35
  -1   7  -3   10.47    0.94
   2  -7   3    5.90    1.21
  -2  -7  -3    5.75    1.00
  -2  -7  -3    7.09    1.04
   2  -7   3    5.27    1.38
  -2   7  -3    4.19    0.91
  -2   7  -3    5.10    1.13
  -2   7  -3    5.18    0.77
   2   7   3    2.90    1.02
   2   7   3    4.68    0.89
  -2   7  -3    5.22    0.87
  -3  -7  -3  111.99    5.72
   3  -7   3   96.27    5.78
  -3  -7  -3  108.28    5.81
   3  -7   3  108.01    6.73
  -3   7  -3  106.38    5.59
  -3   7  -3   95.37    5.52
  -3   7  -3  113.44    5.93
   3   7   3  115.97    6.40
   4  -7   3  143.51    8.69
  -4  -7  -3  141.74    7.63
  -4  -7  -3  144.07    7.44
  -4   7  -3  145.33    7.69
   4   7   3  132.38    7.99
  -4   7  -3  146.13    7.38
  -5  -7  -3   37.33    2.59
   5  -7   3   32.53    3.45
  -5  -7  -3   39.28    2.85
  -5   7  -3   35.91    2.50
  -5   7  -3   38.27    2.81
   5   7   3   38.17    3.07
   6  -7   3    7.63    2.20
  -6  -7  -3   12.39    1.90
  -6  -7  -3   14.41    1.90
   6   7   3   10.14    1.99
  -6   7  -3    9.86    1.70
  -6   7  -3   10.35    1.56
  -7  -7  -3   13.97    2.19
  -7  -7  -3   13.63    1.94
   7  -7   3   12.55    2.95
   7   7   3   14.51    2.31
  -7   7  -3    9.42    1.82
  -7   7  -3   13.54    1.87
  -8  -7  -3   33.53    3.30
  -8  -7  -3   38.23    3.09
   8  -7   3   37.71    4.44
  -8   7  -3   41.01    3.08
  -8   7  -3   38.99    3.37
   8   7   3   44.14    3.48
  -9  -7  -3   35.73    3.17
  -9  -7  -3   33.54    3.55
   9  -7   3   39.38    4.88
   9   7   3   45.34    3.60
  -9   7  -3   39.55    3.28
  -9   7  -3   36.09    3.53
  -9  -8   3   22.19    3.11
  -9  -8   3   14.67    2.33
  -9   8   3   16.07    2.37
  -9   8   3   14.95    2.34
   9   8  -3   22.43    3.64
  -9   8   3   15.65    3.36
  -8  -8   3   32.47    3.09
  -8   8   3   32.89    3.98
  -8   8   3   30.17    2.76
  -8   8   3   31.55    2.73
   8   8  -3   31.12    3.38
  -7  -8   3   41.61    3.32
  -7  -8   3   38.63    2.94
  -7   8   3   41.63    3.97
  -7   8   3   37.36    2.86
  -7   8   3   39.61    3.11
  -6  -8   3   24.88    2.80
  -6  -8   3   28.78    2.31
  -6  -8   3   28.10    2.57
  -6   8   3   32.45    2.34
  -6   8   3   28.33    3.12
  -6   8   3   29.02    2.47
  -5  -8   3   52.45    3.26
  -5  -8   3   50.63    3.60
  -5  -8   3   53.14    4.05
  -5   8   3   51.00    4.07
  -5   8   3   47.23    3.45
  -5   8   3   53.04    3.21
  -4  -8   3   43.99    3.15
  -4  -8   3   45.85    3.61
  -4  -8   3   49.16    2.86
  -4   8   3   42.01    3.11
  -4   8   3   47.87    3.61
  -4   8   3   39.39    2.68
  -3  -8   3   77.01    4.94
  -3  -8   3   70.93    3.98
  -3  -8   3   78.88    4.49
  -3   8   3   72.84    4.58
  -3   8   3   68.72    3.95
  -3   8   3   73.21    4.71
  -3   8   3   66.13    4.12
  -2  -8   3   64.77    4.17
  -2  -8   3   53.60    3.21
  -2  -8   3   61.50    3.72
  -2   8   3   56.95    3.22
  -2   8   3   59.13    3.36
  -2   8   3   51.68    3.55
  -2   8   3   56.21    3.77
  -1  -8   3   27.51    2.31
  -1  -8   3   30.06    1.89
   1  -8  -3   24.17    2.33
   1  -8  -3   30.41    1.99
  -1  -8   3   26.80    2.44
  -1   8   3   28.96    2.32
  -1   8   3   29.77    2.24
   0  -8  -3   60.60    3.73
   0  -8   3   65.84    3.53
   0  -8   3   71.96    4.35
   0  -8  -3   65.69    3.98
   0  -8   3   69.79    4.62
   0  -8   3   64.96    4.33
   0   8   3   73.51    4.32
   0   8   3   70.56    3.88
   0   8  -3   60.05    4.07
   0   8  -3   62.95    3.49
   0   8   3   71.04    4.36
   1  -8   3   32.32    2.77
   1  -8   3   33.47    2.61
   1  -8   3   33.64    3.21
  -1  -8  -3   35.42    2.27
  -1  -8  -3   28.61    2.11
   1   8   3   31.27    2.61
   1   8   3   29.99    2.03
  -1   8  -3   31.34    1.93
  -2  -8  -3   66.06    3.65
   2  -8   3   49.30    4.15
  -2  -8  -3   66.79    3.64
   2  -8   3   61.45    3.92
  -2   8  -3   58.18    3.70
  -2   8  -3   60.98    3.54
   2   8   3   57.20    4.09
  -3  -8  -3   31.78    2.14
  -3  -8  -3   32.71    2.27
   3  -8   3   28.27    2.31
   3  -8   3   30.71    3.03
   3   8   3   25.51    2.49
  -3   8  -3   29.05    2.31
  -3   8  -3   26.03    1.97
  -4  -8  -3   37.14    2.67
   4  -8   3   39.60    3.75
  -4  -8  -3   40.23    2.88
   4   8   3   39.92    3.26
  -4   8  -3   41.95    2.96
  -4   8  -3   42.70    2.66
  -5  -8  -3   31.03    2.37
   5  -8   3   33.47    3.57
  -5  -8  -3   33.44    2.65
  -5   8  -3   33.39    2.38
  -5   8  -3   33.62    2.64
   5   8   3   27.56    2.76
  -6  -8  -3    5.84    1.21
   6  -8   3    3.25    1.62
  -6  -8  -3    6.17    1.38
   6   8   3    5.63    1.52
  -6   8  -3    4.64    1.25
  -6   8  -3    3.94    1.07
   7  -8   3    9.92    2.73
  -7  -8  -3   10.63    1.76
  -7  -8  -3   11.43    2.04
  -7   8  -3   10.13    1.62
  -7   8  -3   11.91    2.03
   7   8   3   12.16    2.34
  -8  -8  -3   10.52    2.19
  -8  -8  -3    9.59    1.70
   8  -8   3   10.72    3.20
   8   8   3   12.13    2.36
  -8   8  -3    9.99    1.88
  -8   8  -3    7.59    1.79
  -9  -9   3    4.32    1.78
  -9   9   3    3.12    1.43
   9   9  -3    4.89    2.34
  -8  -9   3    0.80    1.11
  -8  -9   3    0.00    1.09
  -8   9   3    1.01    2.06
  -8   9   3    1.01    1.09
  -8   9   3    0.21    0.85
   8   9  -3    1.49    1.50
  -7  -9   3   11.90    2.18
  -7  -9   3   11.26    1.91
  -7   9   3   10.92    2.55
  -7   9   3    9.94    1.91
  -7   9   3    8.80    1.58
  -6  -9   3   19.81    3.33
  -6  -9   3   17.57    1.94
  -6  -9   3   17.85    2.13
  -6   9   3   15.83    1.95
  -6   9   3   15.20    2.80
  -6   9   3   15.06    1.73
  -5  -9   3    5.87    1.22
  -5  -9   3    3.83    1.16
  -5  -9   3    4.66    1.58
  -5   9   3    5.39    1.16
  -5   9   3    4.73    1.05
  -5   9   3    5.93    1.68
  -4  -9   3   34.82    3.28
  -4  -9   3   39.67    2.59
  -4  -9   3   43.94    3.08
  -4   9   3   37.66    3.31
  -4   9   3   38.69    2.54
  -4   9   3   37.65    2.55
  -4   9   3   36.69    2.95
  -3  -9   3    5.15    1.19
  -3  -9   3    2.87    1.31
  -3  -9   3    4.88    0.94
  -3   9   3    3.83    1.40
  -3   9   3    4.19    0.90
  -3   9   3    3.91    1.05
  -3   9   3    4.26    1.22
  -2  -9   3   35.50    3.08
  -2  -9   3   31.53    2.24
  -2  -9   3   38.97    2.80
  -2   9   3   35.62    2.84
  -2   9   3   38.53    2.75
  -2   9   3   33.24    2.26
  -1  -9   3   18.66    2.58
   1  -9  -3   10.73    1.18
  -1  -9   3   14.50    2.33
  -1  -9   3   11.05    1.11
  -1   9   3   14.63    1.58
  -1   9   3   11.46    1.48
   0  -9   3   33.43    2.03
   0  -9  -3   31.09    2.23
   0  -9   3   31.94    3.06
   0  -9  -3   32.10    2.61
   0  -9   3   34.07    2.88
   0   9   3   31.34    2.33
   0   9   3   31.93    2.73
  -1  -9  -3   90.50    5.32
   1  -9   3   99.62    6.12
   1  -9   3   99.69    5.93
   1  -9   3   90.73    6.55
   1   9   3  102.40    6.07
  -2  -9  -3   94.63    4.98
   2  -9   3   85.68    5.29
   2  -9   3   83.51    5.76
  -2  -9  -3   95.07    5.00
   2   9   3   81.60    5.49
  -2   9  -3   76.29    4.96
  -2   9  -3   84.37    4.84
  -3  -9  -3   17.02    1.60
   3  -9   3   17.49    1.90
  -3  -9  -3   14.92    1.63
   3  -9   3   18.29    3.08
  -3   9  -3   19.62    1.91
  -3   9  -3   17.85    1.54
   3   9   3   17.58    2.07
   4  -9   3    4.63    1.79
  -4  -9  -3    5.60    1.15
  -4  -9  -3    2.57    0.91
  -4   9  -3    4.77    1.02
   4   9   3    3.28    1.24
  -4   9  -3    2.97    0.99
  -5  -9  -3   35.06    2.66
  -5  -9  -3   34.85    2.83
   5  -9   3   34.60    3.78
  -5   9  -3   38.57    2.92
  -5   9  -3   36.14    2.57
   5   9   3   34.51    3.19
   6  -9   3   74.70    6.21
  -6  -9  -3   76.98    5.03
  -6  -9  -3   74.84    4.68
   6   9   3   79.61    5.48
  -6   9  -3   74.93    4.62
  -6   9  -3   73.03    4.91
  -7  -9  -3   48.19    3.47
   7  -9   3   45.63    4.95
  -7  -9  -3   47.50    3.82
   7   9   3   46.71    4.03
  -7   9  -3   47.67    3.40
  -7   9  -3   49.45    3.75
   8  -9   3   10.65    3.22
   8   9   3   14.19    2.82
  -8   9  -3   13.46    2.52
  -8   9  -3   14.13    2.24
  -8 -10   3   47.73    3.63
  -8 -10   3   50.26    4.14
  -8  10   3   43.55    3.46
   8  10  -3   54.49    4.77
  -8  10   3   44.18    5.11
  -8  10   3   42.93    3.73
  -7 -10   3   29.13    3.06
  -7 -10   3   31.82    2.87
  -7  10   3   33.90    2.71
  -7  10   3   35.84    3.03
  -7  10   3   34.20    4.23
  -6 -10   3    6.24    1.98
  -6 -10   3    4.81    1.43
  -6 -10   3    5.23    1.24
  -6  10   3    5.90    1.19
  -6  10   3    6.15    1.46
  -6  10   3    4.18    1.77
  -5 -10   3    8.39    2.13
  -5 -10   3    7.73    1.59
  -5 -10   3   11.58    1.63
  -5  10   3    6.47    1.49
  -5  10   3    9.31    1.50
  -5  10   3   13.64    2.46
  -4 -10   3   32.58    2.39
  -4 -10   3   28.94    2.61
  -4 -10   3   33.86    3.23
  -4  10   3   32.30    3.13
  -4  10   3   32.89    2.76
  -4  10   3   29.35    2.30
  -4  10   3   31.77    2.30
  -3 -10   3   99.54    5.73
  -3 -10   3   86.11    5.09
  -3 -10   3   95.06    6.24
  -3  10   3   94.38    5.13
  -3  10   3   86.62    5.83
  -3  10   3   97.21    5.93
  -2 -10   3   93.66    6.25
  -2 -10   3   95.58    5.26
  -2 -10   3   89.23    5.78
  -2  10   3   96.55    5.22
  -2  10   3   99.95    5.83
  -2  10   3   99.27    5.88
   1 -10  -3   18.70    1.62
  -1 -10   3   21.81    2.28
  -1 -10   3   16.67    2.19
  -1 -10   3   18.87    1.49
  -1  10   3   19.19    1.95
  -1  10   3   17.23    1.94
   0 -10  -3    9.96    1.44
   0 -10   3    9.17    1.00
   0 -10   3   12.48    2.31
   0 -10  -3    8.53    1.72
   0 -10   3   13.72    2.72
   0  10   3    8.98    1.44
   0  10   3    6.90    1.62
   1 -10   3   18.46    2.28
  -1 -10  -3   13.97    1.47
   1 -10   3   19.30    3.52
   1 -10   3   17.14    2.06
   1  10   3   13.86    1.86
   2 -10   3   50.79    4.24
  -2 -10  -3   50.40    3.35
  -2 -10  -3   55.92    3.44
   2 -10   3   51.99    3.77
  -2  10  -3   47.54    3.46
  -2  10  -3   49.32    3.30
   2  10   3   50.09    3.94
  -3 -10  -3   41.33    2.86
  -3 -10  -3   34.52    2.67
   3 -10   3   40.87    3.80
   3 -10   3   36.30    2.98
   3  10   3   37.45    3.33
  -3  10  -3   34.56    2.84
  -3  10  -3   37.00    2.57
   4 -10   3    2.40    1.53
  -4 -10  -3    1.38    0.76
  -4 -10  -3    1.89    0.90
   4  10   3    1.56    1.12
  -4  10  -3    1.97    0.99
  -4  10  -3    1.41    0.76
   5 -10   3    7.93    2.49
  -5 -10  -3    4.50    1.15
  -5 -10  -3    4.13    1.26
  -5  10  -3    6.32    1.26
  -5  10  -3    7.70    1.67
   5  10   3    4.86    1.57
   6 -10   3   -0.06    1.21
  -6 -10  -3    0.43    0.86
  -6 -10  -3    0.83    0.89
  -6  10  -3    0.53    0.84
  -6  10  -3    0.45    0.83
   6  10   3   -0.32    1.05
   7 -10   3   14.84    3.62
  -7 -10  -3   15.57    2.62
  -7 -10  -3   15.58    2.22
  -7  10  -3   15.01    2.12
   7  10   3   12.64    2.55
  -7  10  -3   11.91    2.20
  -8 -10  -3    9.59    2.10
  -7 -11   3    5.12    1.77
  -7 -11   3    7.26    1.67
  -7  11   3    3.09    2.42
  -7  11   3    2.88    1.32
   7  11  -3    3.26    1.89
  -7  11   3    5.70    1.38
  -6 -11   3   10.32    1.80
  -6 -11   3   11.82    2.23
  -6  11   3    9.31    1.88
  -6  11   3   10.64    1.68
  -6  11   3   11.11    2.64
  -5 -11   3    7.07    2.32
  -5 -11   3    7.22    1.62
  -5 -11   3    8.16    1.48
  -5  11   3    4.22    1.72
  -5  11   3    7.18    1.67
  -5  11   3    4.48    1.15
  -4 -11   3   36.81    3.51
  -4 -11   3   30.08    2.47
  -4 -11   3   37.25    3.04
  -4  11   3   29.34    2.86
  -4  11   3   33.38    3.31
  -4  11   3   35.33    2.60
  -4  11   3   34.67    2.49
  -3 -11   3    6.09    1.87
  -3 -11   3    6.88    1.26
  -3 -11   3    7.50    1.70
  -3  11   3    5.97    1.63
  -3  11   3    9.30    1.73
  -3  11   3    5.67    1.53
  -3  11   3    7.63    1.32
  -2 -11   3   14.39    2.69
  -2 -11   3   17.01    1.66
  -2 -11   3   17.48    2.15
  -2  11   3   18.52    1.68
  -2  11   3   18.66    2.03
  -2  11   3   16.91    2.18
   1 -11  -3   28.02    2.26
  -1 -11   3   32.38    2.17
  -1 -11   3   30.13    3.01
  -1 -11   3   37.11    3.26
  -1  11   3   28.66    2.75
  -1  11   3   32.48    2.71
   0 -11  -3   11.45    1.59
   0 -11   3   10.46    1.15
   0 -11   3    8.74    2.02
   0 -11   3    9.83    1.97
   0 -11  -3   10.63    2.17
   0 -11   3   12.85    2.76
   0  11   3   13.45    2.39
   0  11   3   14.03    1.87
   1 -11   3   38.11    4.23
   1 -11   3   45.09    3.82
  -1 -11  -3   41.52    2.97
   1 -11   3   48.16    3.74
   1  11   3   47.18    3.77
   2 -11   3   34.27    3.49
   2 -11   3   36.78    3.16
  -2 -11  -3   33.71    2.71
  -2 -11  -3   37.28    2.71
  -2  11  -3   28.50    2.68
  -2  11  -3   32.68    2.61
   2  11   3   35.95    3.28
   3 -11   3   37.21    3.27
  -3 -11  -3   43.63    3.08
   3 -11   3   42.58    4.01
  -3 -11  -3   39.43    2.95
  -3  11  -3   36.49    3.01
   3  11   3   38.45    3.55
  -3  11  -3   37.21    2.73
  -4 -11  -3   35.60    2.91
   4 -11   3   31.44    3.72
  -4 -11  -3   39.74    2.88
  -4  11  -3   32.65    2.94
   4  11   3   37.72    3.50
  -4  11  -3   36.11    2.68
  -5 -11  -3   20.45    2.07
   5 -11   3   17.80    3.70
  -5 -11  -3   18.75    2.19
  -5  11  -3   20.58    2.00
  -5  11  -3   20.60    2.29
   5  11   3   21.29    2.62
  -6 -11  -3   28.88    2.87
  -6 -11  -3   27.08    2.61
   6 -11   3   25.09    4.46
  -6  11  -3   31.88    2.61
   6  11   3   30.29    3.35
  -6  11  -3   31.39    2.88
  -7 -11  -3   19.03    2.28
  -7 -11  -3   12.41    2.42
   7  11   3   17.50    3.13
  -7  11  -3   18.75    2.37
  -7  11  -3   16.68    2.70
  -7 -12   3    7.14    1.77
  -7 -12   3    8.51    2.12
   7  12  -3    7.54    2.53
  -7  12   3   10.38    3.12
  -7  12   3    9.82    1.91
  -7  12   3   10.51    2.21
  -6 -12   3   41.55    3.78
  -6 -12   3   40.81    3.37
  -6  12   3   43.89    3.17
  -6  12   3   42.70    3.69
  -6  12   3   43.61    4.63
  -5 -12   3   72.92    4.98
  -5 -12   3   66.29    4.42
  -5  12   3   68.51    4.29
  -5  12   3   64.21    5.39
  -5  12   3   70.95    4.87
  -4 -12   3   12.92    2.84
  -4 -12   3   12.35    1.84
  -4 -12   3   12.43    2.21
  -4  12   3   12.05    1.94
  -4  12   3   14.15    2.43
  -4  12   3   13.09    2.50
  -4  12   3   11.54    1.67
  -3 -12   3   13.26    1.90
  -3 -12   3   11.39    2.59
  -3 -12   3   14.46    2.47
  -3  12   3   14.91    2.51
  -3  12   3   13.02    2.32
  -3  12   3   15.02    2.41
  -3  12   3   12.78    1.82
  -2 -12   3   10.68    2.14
  -2 -12   3   13.01    1.55
  -2 -12   3   13.60    2.69
  -2  12   3   13.11    2.23
  -2  12   3   14.22    1.91
  -2  12   3   15.39    2.86
  -2  12   3   15.31    1.63
  -1 -12   3   32.02    3.29
  -1 -12   3   37.50    3.60
   1 -12  -3   35.54    2.59
  -1 -12   3   33.27    2.36
  -1  12   3   34.53    3.11
  -1  12   3   31.94    2.89
   0 -12   3   61.49    4.86
   0 -12  -3   58.85    4.94
   0 -12   3   61.62    5.50
   0 -12  -3   64.77    4.05
   0 -12   3   63.10    3.75
   0  12   3   74.36    5.03
   0  12   3   69.36    4.23
   1 -12   3   38.55    3.51
  -1 -12  -3   34.86    2.75
   1 -12   3   40.92    3.74
   1  12   3   40.00    3.59
  -1  12  -3   38.43    3.19
  -2 -12  -3   13.36    1.94
   2 -12   3   10.44    2.57
  -2 -12  -3   11.71    2.05
   2 -12   3   17.91    2.94
   2  12   3   10.93    2.46
  -2  12  -3    9.27    1.90
  -2  12  -3   14.08    1.98
  -3 -12  -3    2.85    1.36
  -3 -12  -3    3.16    1.33
   3 -12   3    3.93    1.93
  -3  12  -3    2.80    1.34
   3  12   3    6.95    2.17
  -3  12  -3    2.86    1.09
  -4 -12  -3   14.56    2.25
  -4 -12  -3   16.43    2.25
   4 -12   3   13.81    3.20
  -4  12  -3   14.94    1.83
  -4  12  -3   21.41    2.88
   4  12   3   16.12    3.00
   5 -12   3   31.80    4.12
  -5 -12  -3   26.75    2.78
  -5 -12  -3   31.22    2.75
  -5  12  -3   29.25    2.84
   5  12   3   25.94    3.18
  -5  12  -3   28.63    2.49
  -6 -12  -3    4.33    1.66
  -6 -12  -3    5.01    1.53
   6  12   3    9.55    2.43
  -6  12  -3    4.11    1.58
  -6  12  -3    9.95    1.88
  -6 -13   3    8.33    1.84
  -6 -13   3    7.77    2.10
  -6  13   3   10.50    1.75
   6  13  -3    7.35    2.47
  -6  13   3    5.79    1.73
  -6  13   3    6.46    2.61
  -5 -13   3   -0.40    1.20
  -5 -13   3    0.94    1.10
  -5  13   3    1.74    1.24
  -5  13   3    1.51    1.08
  -5  13   3    3.28    1.89
  -4 -13   3    9.90    1.81
  -4 -13   3    9.56    2.06
  -4  13   3    9.67    2.29
  -4  13   3    8.11    1.90
  -4  13   3    7.84    1.64
  -4  13   3   10.30    1.63
  -3 -13   3   -0.57    1.08
  -3 -13   3   -0.08    1.15
  -3 -13   3    0.15    0.94
  -3  13   3    0.77    0.81
  -3  13   3    0.50    0.90
  -3  13   3    0.78    1.17
  -3  13   3   -0.87    1.00
  -2 -13   3   27.50    2.28
  -2 -13   3   24.30    3.20
  -2 -13   3   27.16    3.20
  -2  13   3   26.12    2.83
  -2  13   3   29.90    2.42
  -2  13   3   30.08    3.32
  -2  13   3   27.10    2.82
  -1 -13   3   42.10    4.06
  -1 -13   3   42.54    4.37
  -1 -13   3   41.18    2.82
   1 -13  -3   43.53    3.12
  -1  13   3   42.93    3.41
  -1  13   3   39.75    3.60
   0 -13   3    8.00    2.32
   0 -13   3    4.47    1.00
   0 -13  -3    5.02    1.28
   0 -13  -3    4.70    2.15
   0 -13   3    7.65    2.70
   0  13   3    3.82    1.47
  -1 -13  -3    4.86    1.29
   1 -13   3    7.89    2.25
  -1  13  -3    7.08    1.74
   1  13   3    4.24    1.57
  -2 -13  -3    2.61    1.41
  -2 -13  -3    3.96    1.24
  -2  13  -3    1.96    1.20
  -2  13  -3    4.86    1.38
   2  13   3    4.36    1.57
  -3 -13  -3   42.33    3.54
  -3 -13  -3   44.20    3.41
   3  13   3   43.90    4.11
  -3  13  -3   45.35    3.29
  -3  13  -3   44.10    3.58
  -4 -13  -3   46.24    3.80
  -4 -13  -3   52.43    3.86
   4  13   3   54.12    4.66
  -4  13  -3   50.55    3.96
  -4  13  -3   52.47    3.64
  -4  13  -3   46.77    3.96
  -5 -13  -3   17.69    2.62
  -5 -13  -3   15.70    2.52
  -5  13  -3   17.33    2.22
   5  13   3   13.18    2.92
  -5  13  -3   18.35    2.81
  -5 -14   3   20.50    3.40
  -5 -14   3   23.77    2.99
  -5  14   3   20.94    3.74
   5  14  -3   19.22    3.70
  -5  14   3   17.60    2.73
  -5  14   3   17.81    2.20
  -4 -14   3   16.27    3.07
  -4 -14   3   24.72    2.90
  -4  14   3   18.69    2.29
  -4  14   3   26.90    2.95
  -4  14   3   20.85    2.15
  -4  14   3   18.35    3.31
  -3 -14   3   25.59    3.69
  -3 -14   3   26.58    2.53
  -3  14   3   22.84    2.63
  -3  14   3   26.85    3.11
  -3  14   3   26.73    2.47
  -3  14   3   23.83    3.11
  -2 -14   3   15.79    1.92
  -2 -14   3   16.26    3.34
  -2  14   3   18.54    2.78
  -2  14   3   19.18    2.04
  -2  14   3   18.60    2.47
  -2  14   3   12.19    2.61
  -1 -14   3   22.08    2.02
  -1 -14   3   22.18    4.13
  -1  14   3   19.94    2.66
  -1  14   3   24.73    2.70
  -1  14   3   20.72    2.25
   0 -14   3   33.79    5.23
   0 -14  -3   35.20    4.37
   0 -14  -3   40.15    3.06
   0  14  -3   42.43    3.57
   0  14   3   44.50    3.94
   0  14   3   40.82    3.40
  -1 -14  -3   10.56    1.77
   1  14   3   12.81    2.73
  -1  14  -3    6.71    1.93
  -1  14  -3   11.49    2.22
  -2 -14  -3   25.91    3.07
  -2 -14  -3   22.24    2.36
  -2  14  -3   20.20    2.55
   2  14   3   23.49    2.98
  -2  14  -3   23.99    2.67
  -3 -14  -3   21.51    2.41
  -3 -14  -3   19.91    3.12
  -3  14  -3   17.65    3.01
   3  14   3   18.83    3.34
  -3  14  -3   19.61    2.30
  -3  14  -3   16.23    2.56
  -4 -14  -3   23.43    3.00
  -4 -14  -3   15.16    2.76
  -4  14  -3   23.87    2.84
  -4  14  -3   19.19    3.14
  -4  14  -3   20.51    2.49
   4  14   3   22.63    3.96
  -3 -15   3    3.37    2.36
  -3 -15   3    1.39    1.24
  -3  15   3    2.12    1.67
  -3  15   3    2.91    1.84
  -3  15   3    1.99    1.33
  -3  15   3    1.33    1.44
  -2 -15   3   -0.76    1.94
  -2 -15   3    2.65    1.19
  -2  15   3    1.36    1.20
  -2  15   3    1.21    1.57
  -2  15   3    1.72    1.17
  -2  15   3   -0.44    1.55
  -1 -15   3    5.53    2.99
  -1 -15   3    8.27    1.55
  -1  15   3    8.33    2.05
  -1  15   3    6.97    1.56
  -1  15   3    8.91    2.39
   0 -15   3    9.66    3.57
   0 -15  -3    7.53    1.61
   0  15   3    6.63    2.38
   0  15  -3    6.42    1.96
  -1 -15  -3   30.54    2.77
  -1  15  -3   31.65    3.33
  -1  15  -3   22.91    3.24
   1  15   3   28.75    3.44
  -1  15  -3   26.23    3.24
  -2 -15  -3   11.19    3.16
  -2 -15  -3   18.52    2.53
  -2  15  -3   20.12    3.47
  -2  15  -3   19.32    3.36
   2  15   3   12.86    2.97
  -2  15  -3   17.29    2.78
  -2  15  -3   17.83    2.67
  -3 -15  -3    2.77    2.10
  -3 -15  -3    5.42    1.57
  -3  15  -3    2.66    1.68
  -3  15  -3    2.74    1.68
  -3  15  -3    2.72    2.04
   3  15   3    4.36    2.19
  -3  15  -3    0.35    1.39
 -10   0   4    1.66    1.23
 -10   0   4    1.77    1.25
  -9   0   4    6.47    1.60
  -9   0   4   10.60    1.91
  -9   0   4   11.96    2.22
  -8   0   4    1.47    0.85
  -8   0   4    1.11    0.81
  -8   0   4    1.51    1.21
  -7   0   4   30.80    2.57
  -7   0   4   25.39    2.29
  -7   0   4   31.06    2.32
  -6   0   4  184.67    9.72
  -6   0   4  194.92    9.79
  -6   0   4  187.95    9.81
  -5   0   4   43.24    2.86
  -5   0   4   46.87    2.83
  -5   0   4   44.67    2.80
  -5   0   4   43.28    3.32
  -4   0   4    1.64    0.51
  -4   0   4    1.83    0.54
   4   0  -4    1.07    0.41
  -3   0   4    2.39    0.56
   3   0  -4    1.13    0.39
   3   0  -4    1.25    0.43
  -3   0   4    2.18    0.50
  -3   0   4    3.50    0.58
   3   0  -4    2.43    0.63
   3   0  -4    2.36    0.45
  -3   0   4    1.77    0.41
  -2   0   4  168.89    7.90
  -2   0   4  171.25    7.87
   2   0  -4  161.43    7.87
   2   0  -4  156.68    7.89
  -2   0   4  154.44    7.92
   2   0  -4  158.52    7.95
  -2   0   4  157.29    7.82
   2   0  -4  161.48    7.82
  -1   0   4  907.21   43.70
  -1   0   4  955.21   43.78
   1   0  -4  842.64   43.80
  -1   0   4  955.41   43.95
   1   0  -4  932.81   43.70
   1   0  -4  944.14   43.88
  -1   0   4 1000.00   43.86
   0   0   4  315.58   16.46
   0   0  -4  327.86   16.38
   0   0  -4  358.58   16.19
   0   0   4  353.67   15.95
   1   0   4   15.06    0.95
   1   0   4   13.80    0.87
  -1   0  -4   15.11    1.28
   1   0   4   16.22    1.26
  -1   0  -4   13.69    1.02
  -1   0  -4   16.35    0.98
  -1   0  -4   14.45    0.86
  -2   0  -4   37.03    2.06
   2   0   4   37.23    2.09
   2   0   4   37.34    2.16
  -2   0  -4   39.54    2.44
  -2   0  -4   38.33    2.17
  -2   0  -4   40.91    2.20
   2   0   4   38.16    2.40
  -3   0  -4   73.13    3.86
   3   0   4   69.95    3.80
   3   0   4   72.17    3.88
   3   0   4   69.02    4.14
  -3   0  -4   71.30    3.77
  -3   0  -4   71.64    4.11
  -3   0  -4   77.39    3.95
  -4   0  -4  248.31   12.07
  -4   0  -4  225.35   12.44
   4   0   4  243.50   12.59
  -4   0  -4  269.67   12.30
  -5   0  -4   73.32    4.31
  -5   0  -4   81.11    4.56
   5   0   4   81.21    4.96
  -6   0  -4    3.77    0.89
   6   0   4    4.59    1.49
  -6   0  -4    3.57    1.04
  -7   0  -4    2.34    0.81
   7   0   4    2.12    1.25
  -7   0  -4    2.54    0.98
  -8   0  -4    6.92    1.39
  -8   0  -4    7.49    1.65
   8   0   4    5.43    1.74
  -9   0  -4   41.25    3.17
   9   0   4   38.71    3.89
  -9   0  -4   39.65    3.58
 -10   0  -4    7.68    1.80
 -10   0  -4   10.87    2.55
 -10  -1   4   31.09    3.05
 -10  -1   4   25.76    2.67
 -10   1   4   28.45    2.87
 -10   1   4   34.29    3.62
 -10   1   4   28.07    2.77
  -9  -1   4   30.66    2.71
  -9  -1   4   35.38    2.92
  -9  -1   4   27.50    2.92
  -9   1   4   30.34    2.67
  -9   1   4   34.88    3.34
  -9   1   4   29.60    2.75
  -8  -1   4    4.76    1.33
  -8  -1   4    4.59    1.19
  -8   1   4    6.78    1.46
  -8   1   4    4.74    1.15
  -8   1   4    4.86    1.58
  -7  -1   4   26.39    2.19
  -7  -1   4   24.19    2.05
  -7   1   4   21.12    1.97
  -7   1   4   27.68    2.49
  -7   1   4   24.04    2.10
  -6  -1   4   21.88    1.87
  -6  -1   4   24.20    1.99
  -6   1   4   27.71    2.03
  -6   1   4   25.68    2.22
  -6   1   4   25.87    1.99
  -5  -1   4   87.19    5.26
  -5  -1   4   85.47    4.92
  -5  -1   4   95.28    5.01
  -5  -1   4   92.93    5.06
  -5   1   4   90.49    5.17
  -5   1   4   94.60    5.06
  -5   1   4   93.85    4.99
  -4  -1   4   63.77    3.75
  -4  -1   4   71.39    3.88
  -4  -1   4   73.80    3.85
   4  -1  -4   66.45    3.72
  -4  -1   4   68.22    3.84
   4   1  -4   68.86    3.83
  -4   1   4   66.65    3.96
  -4   1   4   69.49    3.78
   4   1  -4   71.60    3.69
  -4   1   4   71.85    4.34
  -4   1   4   73.33    3.92
  -3  -1   4   13.20    1.01
   3  -1  -4   13.64    0.96
  -3  -1   4   14.34    1.04
   3  -1  -4   13.19    1.11
  -3  -1   4   13.60    1.11
  -3  -1   4   13.22    1.03
   3  -1  -4   12.04    1.18
   3   1  -4   13.22    1.03
  -3   1   4   10.39    1.07
   3   1  -4   12.61    0.98
   3   1  -4   14.67    1.12
  -3   1   4   14.39    1.10
  -3   1   4   12.02    0.94
   3   1  -4   12.38    1.02
   2  -1  -4  125.21    6.10
  -2  -1   4  128.24    6.27
   2  -1  -4  120.41    6.37
  -2  -1   4  119.73    6.22
  -2  -1   4  121.01    6.28
   2  -1  -4  127.00    6.37
  -2  -1   4  130.14    6.19
  -2   1   4  131.21    6.24
  -2   1   4  128.07    6.31
   2   1  -4  126.76    6.20
   2   1  -4  129.74    6.23
   2   1  -4  125.05    6.24
  -2   1   4  121.43    6.33
   2   1  -4  125.83    6.24
  -1  -1   4   11.23    0.68
  -1  -1   4    9.39    0.74
  -1  -1   4   11.72    0.86
  -1  -1   4    9.72    1.02
   1  -1  -4   10.27    0.86
   1  -1  -4    9.55    0.82
   1   1  -4   11.51    0.81
  -1   1   4    9.40    0.68
   1   1  -4   11.31    0.93
  -1   1   4   10.99    0.92
   1   1  -4    9.59    0.75
   0  -1   4  155.91    7.40
   0  -1  -4  155.58    7.50
   0  -1  -4  159.36    7.44
   0  -1   4  146.42    7.67
   0  -1   4  144.98    7.65
   0  -1  -4  153.32    7.26
   0   1  -4  145.95    7.45
   0   1  -4  150.38    7.42
   0   1   4  155.61    7.64
   0   1   4  154.18    7.26
   0   1  -4  139.03    7.66
  -1  -1  -4   69.82    3.38
  -1  -1  -4   64.47    3.15
  -1  -1  -4   55.84    3.53
   1  -1   4   67.27    3.32
   1   1   4   67.00    3.18
   1   1   4   59.43    3.16
  -1   1  -4   61.92    3.53
  -1   1  -4   55.43    3.23
  -2  -1  -4   19.51    1.18
   2  -1   4   19.18    1.51
   2  -1   4   16.88    1.12
  -2  -1  -4   18.47    1.32
   2  -1   4   19.45    1.27
  -2  -1  -4   19.67    1.51
  -2  -1  -4   18.85    1.23
   2  -1   4   16.33    1.25
   2   1   4   20.78    1.45
  -2   1  -4   18.59    1.28
   2   1   4   17.40    1.19
  -2   1  -4   18.54    1.46
   2   1   4   19.77    1.22
  -2   1  -4   17.18    1.11
   3  -1   4   70.54    3.84
  -3  -1  -4   73.41    4.16
  -3  -1  -4   77.49    3.99
   3  -1   4   69.76    3.95
  -3  -1  -4   70.80    3.84
   3  -1   4   74.80    4.36
  -3  -1  -4   71.51    4.02
  -3   1  -4   76.49    4.27
  -3   1  -4   80.54    4.04
   3   1   4   69.08    3.88
   3   1   4   74.18    4.15
  -3   1  -4   70.90    3.81
   3   1   4   75.85    3.90
   3   1   4   73.26    3.90
  -4  -1  -4    5.60    0.87
  -4  -1  -4    6.85    1.06
  -4  -1  -4    8.54    1.32
  -4  -1  -4    5.94    1.03
   4  -1   4    4.31    1.14
   4   1   4    5.47    1.13
  -4   1  -4    6.75    1.08
   4   1   4    5.80    0.70
  -4   1  -4    5.13    0.80
  -5  -1  -4   21.47    1.85
  -5  -1  -4   21.58    1.67
   5  -1   4   20.78    2.17
   5   1   4   24.61    2.12
  -5   1  -4   21.38    1.66
  -5   1  -4   26.75    1.94
  -6  -1  -4   21.79    1.76
  -6  -1  -4   21.03    1.94
   6  -1   4   22.17    2.37
  -6   1  -4   16.84    1.82
  -6   1  -4   21.42    1.74
   6   1   4   22.41    2.23
  -7  -1  -4   12.31    1.48
   7  -1   4   15.80    2.76
  -7  -1  -4   16.14    1.81
  -7   1  -4   15.67    1.61
   7   1   4   15.37    2.61
  -7   1  -4   17.62    1.83
   8  -1   4   24.34    2.98
  -8  -1  -4   28.39    2.62
  -8  -1  -4   23.74    2.31
  -8   1  -4   29.83    2.70
  -8   1  -4   25.69    2.33
   8   1   4   27.96    2.97
  -9  -1  -4    4.97    1.57
   9  -1   4    7.10    2.09
  -9  -1  -4    5.16    1.46
  -9   1  -4    7.32    1.63
   9   1   4    6.64    2.07
  -9   1  -4    6.70    1.74
 -10  -1  -4    1.43    1.29
 -10  -1  -4    0.77    1.45
 -10   1  -4   -0.48    1.37
 -10   1  -4    5.48    1.64
 -10  -2   4    4.05    1.40
 -10  -2   4    4.73    1.60
 -10   2   4    4.22    1.40
 -10   2   4    3.93    1.48
 -10   2   4    3.45    2.05
  -9  -2   4   17.30    2.01
  -9  -2   4   16.89    2.12
  -9   2   4   25.00    3.00
  -9   2   4   19.09    2.20
  -9   2   4   17.46    2.04
  -8  -2   4   34.04    2.72
  -8  -2   4   28.53    2.48
  -8  -2   4   31.26    2.54
  -8   2   4   28.54    2.97
  -8   2   4   28.76    2.49
  -8   2   4   28.24    2.48
  -7  -2   4   19.95    1.83
  -7  -2   4   21.70    1.92
  -7  -2   4   19.77    1.92
  -7   2   4   20.48    2.33
  -7   2   4   18.91    1.85
  -7   2   4   17.19    1.76
  -6  -2   4   57.93    3.41
  -6  -2   4   58.77    3.53
  -6  -2   4   57.24    3.63
  -6   2   4   56.63    3.57
  -6   2   4   52.47    3.47
  -6   2   4   59.73    3.91
   6   2  -4   57.94    3.40
  -5  -2   4   30.75    2.02
  -5  -2   4   27.57    1.90
  -5  -2   4   26.19    2.12
  -5  -2   4   26.99    2.06
  -5  -2   4   28.04    2.12
  -5   2   4   28.46    2.29
   5   2  -4   27.80    1.96
  -5   2   4   30.95    2.12
  -5   2   4   27.96    1.96
  -4  -2   4  184.35    9.39
   4  -2  -4  185.81    9.12
  -4  -2   4  186.97    9.33
  -4  -2   4  192.40    9.21
  -4   2   4  190.50    9.36
  -4   2   4  182.27    9.14
   4   2  -4  183.80    9.21
  -4   2   4  173.32    9.45
   3  -2  -4   86.76    4.82
   3  -2  -4   87.48    4.75
  -3  -2   4   93.67    4.76
  -3  -2   4   94.95    4.51
   3  -2  -4   96.55    4.44
  -3  -2   4   99.13    4.69
   3   2  -4   78.07    4.47
  -3   2   4   79.09    4.70
   3   2  -4   84.70    4.58
  -3   2   4   79.37    4.39
  -3   2   4   90.62    4.67
   3   2  -4   81.10    4.46
   3   2  -4   81.17    4.56
  -2  -2   4  110.03    5.85
   2  -2  -4  111.16    5.92
  -2  -2   4  114.94    5.59
  -2  -2   4  113.17    5.76
   2   2  -4  116.93    5.63
  -2   2   4  120.73    5.90
   2   2  -4  113.22    5.65
   2   2  -4  114.74    5.76
   2   2  -4  112.28    5.77
  -2   2   4  110.80    5.85
  -1  -2   4  204.76    9.94
   1  -2  -4  201.42    9.84
   1  -2  -4  194.67    9.91
  -1  -2   4  198.90    9.85
   1   2  -4  220.92    9.89
  -1   2   4  198.75    9.89
   1   2  -4  187.98    9.99
   1   2  -4  207.40    9.87
  -1   2   4  210.03    9.73
   0  -2   4   98.17    4.96
   0  -2  -4   93.84    4.78
   0  -2   4   89.62    4.77
   0  -2   4   94.59    5.07
   0  -2  -4   94.73    4.83
   0  -2  -4   92.38    4.66
   0   2   4   93.65    4.83
   0   2  -4   88.99    4.96
   0   2  -4   91.33    4.86
   0   2  -4   93.34    4.72
   0   2   4   96.79    4.66
   0   2   4   97.49    4.79
  -1  -2  -4  317.92   15.09
  -1  -2  -4  288.36   14.99
  -1  -2  -4  323.51   14.76
  -1  -2  -4  314.86   14.80
   1  -2   4  317.34   15.20
   1  -2   4  329.09   14.91
  -1   2  -4  300.72   15.43
  -1   2  -4  328.98   14.90
   1   2   4  291.20   15.19
   1   2   4  313.87   14.98
   1   2   4  325.67   14.74
  -1   2  -4  278.45   14.89
  -1   2  -4  319.07   15.18
   1   2   4  309.42   14.82
  -2  -2  -4  108.15    6.49
  -2  -2  -4  135.04    6.28
  -2  -2  -4  130.56    6.54
   2  -2   4  138.55    6.24
  -2  -2  -4  126.28    6.22
   2  -2   4  125.34    6.33
   2  -2   4  127.57    6.71
   2   2   4  135.68    6.50
   2   2   4  120.36    6.35
  -2   2  -4  117.09    6.33
  -2   2  -4  117.04    6.57
   2   2   4  123.28    6.20
  -3  -2  -4  134.38    6.44
   3  -2   4  123.30    6.89
  -3  -2  -4  113.05    6.54
  -3  -2  -4  118.92    6.55
  -3  -2  -4  125.08    6.30
  -3   2  -4  127.94    6.23
   3   2   4  130.39    6.43
   3   2   4  126.27    6.49
   3   2   4  127.88    6.33
  -3   2  -4  117.23    6.87
  -3   2  -4  134.22    6.50
   3   2   4  119.60    6.34
   4  -2   4   37.61    2.62
   4  -2   4   43.29    3.18
  -4  -2  -4   40.84    2.77
  -4  -2  -4   42.78    2.68
  -4  -2  -4   38.41    2.49
   4   2   4   43.81    2.58
  -4   2  -4   48.65    2.78
   4   2   4   44.21    2.80
  -4   2  -4   42.31    2.50
  -5  -2  -4   11.75    1.50
  -5  -2  -4   13.70    1.30
  -5  -2  -4   17.14    1.54
   5   2   4   14.40    1.25
   5   2   4   13.82    1.54
  -5   2  -4   15.08    1.30
  -5   2  -4   16.17    1.49
   6  -2   4   67.64    4.98
  -6  -2  -4   75.11    4.49
  -6  -2  -4   68.08    4.16
  -6   2  -4   65.21    4.31
   6   2   4   77.27    4.07
  -6   2  -4   70.96    4.15
   6   2   4   73.94    4.65
   7  -2   4   42.15    3.73
  -7  -2  -4   43.75    3.20
  -7  -2  -4   41.93    2.94
   7   2   4   42.05    3.37
  -7   2  -4   39.03    2.84
  -7   2  -4   40.31    3.08
  -8  -2  -4   11.04    1.69
   8  -2   4   13.49    2.85
  -8  -2  -4   11.49    2.04
   8   2   4   12.11    2.31
  -8   2  -4   13.65    2.14
  -8   2  -4    8.87    1.57
  -9  -2  -4   23.47    2.73
   9  -2   4   18.25    3.36
  -9  -2  -4   21.91    2.33
   9   2   4   20.71    2.81
  -9   2  -4   27.37    2.83
  -9   2  -4   23.61    2.37
 -10  -2  -4    3.96    1.75
  10  -2   4    4.63    2.50
 -10  -2  -4    5.71    1.59
 -10   2  -4    4.44    1.52
 -10   2  -4    3.06    1.60
 -10  -3   4    2.15    1.25
 -10  -3   4    2.67    1.14
 -10   3   4    3.77    2.14
 -10   3   4    3.72    1.53
 -10   3   4    4.36    1.42
  -9  -3   4   -0.20    0.80
  -9  -3   4    1.40    0.93
  -9   3   4    2.50    1.19
  -9   3   4    1.31    0.96
  -9   3   4    2.09    1.70
  -8  -3   4   52.53    3.70
  -8  -3   4   53.74    3.89
  -8   3   4   62.70    4.47
  -8   3   4   53.87    3.74
  -8   3   4   52.98    3.77
  -7  -3   4   99.66    5.59
  -7  -3   4   90.49    5.58
  -7  -3   4   89.11    5.37
  -7   3   4  102.00    5.53
  -7   3   4   94.05    5.95
  -7   3   4   89.69    5.48
  -6  -3   4    6.32    1.14
  -6  -3   4    6.87    1.30
  -6  -3   4    6.44    1.30
  -6   3   4    6.09    1.19
  -6   3   4    4.73    1.02
  -6   3   4    6.64    1.40
  -5  -3   4    9.67    1.56
  -5  -3   4    8.03    1.29
  -5  -3   4    8.82    0.99
  -5   3   4   10.88    1.16
  -5   3   4    8.19    0.96
  -5   3   4   11.71    1.50
   4  -3  -4   13.61    1.08
  -4  -3   4   12.60    1.35
  -4  -3   4   11.20    1.18
  -4  -3   4   12.26    1.09
  -4   3   4   15.02    1.29
   4   3  -4   12.49    1.31
  -4   3   4   14.26    1.09
  -4   3   4   13.60    1.44
   3  -3  -4  163.61    7.78
  -3  -3   4  167.55    7.87
  -3  -3   4  171.87    8.11
  -3  -3   4  158.10    8.22
   3  -3  -4  145.17    8.29
  -3   3   4  148.31    7.74
  -3   3   4  156.46    8.09
   3   3  -4  160.16    7.87
   3   3  -4  153.99    8.00
  -3   3   4  160.88    8.23
   3   3  -4  160.98    8.10
   2  -3  -4   51.92    3.20
  -2  -3   4   50.19    3.19
  -2  -3   4   50.55    2.81
  -2  -3   4   48.19    3.00
   2   3  -4   54.18    3.13
   2   3  -4   49.63    3.01
   2   3  -4   60.02    2.95
  -2   3   4   57.79    2.96
   2   3  -4   57.20    2.86
  -2   3   4   55.15    3.17
  -2   3   4   55.55    2.91
  -2   3   4   60.92    3.29
   1  -3  -4    5.53    0.65
   1  -3  -4    5.29    0.54
   1  -3  -4    5.96    0.89
  -1  -3   4    5.78    0.78
  -1  -3   4    5.15    0.60
  -1  -3   4    6.40    0.70
  -1   3   4    5.69    0.82
  -1   3   4    4.97    0.54
  -1   3   4    4.08    0.53
   1   3  -4    5.24    0.62
   1   3  -4    4.59    0.81
   1   3  -4    5.08    0.69
   0  -3   4   79.68    4.30
   0  -3  -4   81.51    4.22
   0  -3  -4   79.36    4.36
   0  -3   4   84.12    4.58
   0  -3  -4   84.91    4.15
   0  -3   4   73.35    4.30
   0   3   4   80.85    4.26
   0   3  -4   80.98    4.36
   0   3   4   81.04    4.20
   0   3   4   79.92    4.11
   0   3  -4   81.90    4.34
   0   3  -4   81.68    4.22
  -1  -3  -4  108.22    5.07
  -1  -3  -4   87.09    5.29
  -1  -3  -4  110.47    5.14
   1  -3   4  100.47    5.44
   1  -3   4  105.26    5.19
  -1   3  -4   98.76    5.61
   1   3   4   98.28    5.33
   1   3   4   95.52    5.03
   1   3   4   98.73    5.25
  -1   3  -4   98.98    5.35
  -1   3  -4  100.53    5.06
  -2  -3  -4   18.56    1.54
  -2  -3  -4   19.30    1.27
  -2  -3  -4   17.16    1.23
   2  -3   4   19.30    1.68
   2  -3   4   17.42    1.29
  -2   3  -4   19.45    1.39
   2   3   4   17.48    1.44
  -2   3  -4   19.08    1.26
   2   3   4   17.58    1.28
  -2   3  -4   18.12    1.57
   2   3   4   19.37    1.45
   2   3   4   20.00    1.23
   3  -3   4   76.89    4.75
  -3  -3  -4   68.48    4.37
   3  -3   4   74.98    4.03
  -3  -3  -4   79.66    4.19
  -3  -3  -4   74.88    4.06
   3   3   4   75.02    4.27
  -3   3  -4   81.50    4.29
   3   3   4   80.22    4.18
   3   3   4   74.63    4.06
  -3   3  -4   80.14    3.99
  -4  -3  -4    5.89    1.03
   4  -3   4    4.57    1.28
  -4  -3  -4    6.62    0.96
   4  -3   4    5.25    0.93
  -4   3  -4    6.49    0.93
   4   3   4    4.89    0.92
  -4   3  -4    5.83    1.03
   5  -3   4   77.57    5.32
  -5  -3  -4   78.34    4.47
  -5  -3  -4   78.31    4.67
   5   3   4   81.68    4.55
  -5   3  -4   80.17    4.41
  -5   3  -4   83.19    4.69
  -6  -3  -4   13.80    1.97
   6  -3   4   14.44    2.61
  -6  -3  -4   12.59    1.35
  -6   3  -4   11.73    1.76
  -6   3  -4   14.31    1.39
   6   3   4   12.83    1.33
   7  -3   4   12.23    2.57
  -7  -3  -4   11.16    1.84
  -7  -3  -4   10.24    1.64
  -7   3  -4   14.41    2.13
   7   3   4   11.43    1.30
  -7   3  -4   11.52    1.67
   8  -3   4    6.50    2.02
  -8  -3  -4    7.94    1.73
  -8   3  -4    6.35    1.29
  -8   3  -4    7.15    1.55
   9  -3   4    1.51    1.53
  -9  -3  -4    2.90    1.38
  -9  -3  -4    2.67    1.07
  -9   3  -4    3.13    1.54
  -9   3  -4    2.31    1.20
 -10  -4   4   -0.14    0.95
 -10  -4   4   -0.45    1.09
 -10   4   4   -0.28    0.95
 -10   4   4   -0.11    1.10
 -10   4   4   -0.35    1.95
  -9  -4   4   27.59    2.82
  -9  -4   4   29.58    2.70
  -9   4   4   30.08    2.71
  -9   4   4   29.75    3.53
  -9   4   4   31.43    2.77
  -8  -4   4   36.26    3.02
  -8  -4   4   32.99    2.74
  -8   4   4   37.01    2.83
  -8   4   4   32.99    2.78
  -8   4   4   39.43    3.61
  -7  -4   4    0.96    0.89
  -7  -4   4    0.88    0.69
  -7  -4   4    0.98    0.74
  -7   4   4    0.57    1.11
  -7   4   4    0.68    0.65
  -7   4   4    0.92    0.69
  -6  -4   4   42.08    2.79
  -6  -4   4   45.11    3.16
  -6  -4   4   42.01    2.99
  -6   4   4   40.33    2.73
  -6   4   4   37.94    2.85
  -6   4   4   40.31    3.32
  -5  -4   4    5.53    1.10
  -5  -4   4    6.97    1.37
  -5  -4   4    7.24    1.11
  -5   4   4    4.95    1.25
  -5   4   4    4.72    1.00
  -5   4   4    6.52    1.01
  -4  -4   4   91.30    4.86
  -4  -4   4   90.79    5.31
   4  -4  -4   89.74    4.80
  -4  -4   4   95.22    5.13
  -4   4   4   87.22    5.29
  -4   4   4   89.84    4.77
  -4   4   4   97.63    5.15
  -3  -4   4  246.07   12.45
  -3  -4   4  252.98   12.22
   3  -4  -4  239.85   11.83
  -3  -4   4  264.83   11.94
  -3   4   4  233.75   12.33
   3   4  -4  237.28   11.91
  -3   4   4  238.00   11.89
  -3   4   4  245.38   11.81
  -3   4   4  255.16   12.31
  -2  -4   4   29.47    1.53
  -2  -4   4   29.15    2.03
   2  -4  -4   23.25    1.70
   2  -4  -4   25.30    1.92
  -2  -4   4   25.81    1.75
   2   4  -4   23.58    1.83
   2   4  -4   22.93    1.69
  -2   4   4   23.78    1.57
   2   4  -4   26.52    1.51
  -2   4   4   21.32    1.77
  -2   4   4   24.67    1.58
  -2   4   4   27.51    2.03
   1  -4  -4   30.73    1.76
   1  -4  -4   29.70    1.98
  -1  -4   4   32.83    2.12
  -1  -4   4   28.91    1.91
   1  -4  -4   29.29    1.96
   1   4  -4   26.07    1.90
   1   4  -4   30.92    1.91
  -1   4   4   25.18    1.73
   1   4  -4   27.21    1.93
  -1   4   4   26.66    1.81
  -1   4   4   29.49    1.90
   0  -4   4   83.78    4.57
   0  -4   4   91.54    4.86
   0  -4  -4   87.02    4.43
   0  -4   4   83.23    4.58
   0  -4  -4   87.50    4.34
   0  -4  -4   79.71    4.60
   0   4   4   79.65    4.28
   0   4  -4   81.99    4.50
   0   4   4   81.51    4.50
   0   4  -4   83.10    4.53
   0   4  -4   79.47    4.43
   0   4   4   82.34    4.34
  -1  -4  -4  243.77   11.66
   1  -4   4  241.09   12.14
  -1  -4  -4  244.16   11.66
   1  -4   4  238.46   11.85
  -1  -4  -4  223.88   12.03
  -1   4  -4  255.87   12.24
  -1   4  -4  243.23   11.71
   1   4   4  242.59   11.78
  -1   4  -4  241.32   12.01
   1   4   4  250.63   12.00
   1   4   4  224.56   11.62
   2  -4   4  310.38   14.94
   2  -4   4  311.42   15.54
  -2  -4  -4  305.85   14.82
   2   4   4  315.89   15.21
  -2   4  -4  310.78   14.76
  -2   4  -4  285.75   14.97
   2   4   4  316.80   14.77
   3  -4   4   41.93    3.18
  -3  -4  -4   41.68    2.50
  -3  -4  -4   42.51    2.59
   3  -4   4   40.99    2.53
   3   4   4   39.00    2.46
  -3   4  -4   44.42    2.42
  -3   4  -4   46.49    2.75
   3   4   4   43.30    2.80
  -4  -4  -4   26.59    1.95
  -4  -4  -4   27.94    1.85
   4  -4   4   22.06    2.38
  -4   4  -4   27.48    2.02
   4   4   4   25.29    1.99
  -4   4  -4   25.01    1.73
  -5  -4  -4   25.36    1.88
   5  -4   4   20.00    2.46
  -5  -4  -4   25.96    2.08
   5   4   4   25.47    2.03
  -5   4  -4   24.37    1.79
  -5   4  -4   28.09    2.13
  -6  -4  -4   83.49    4.86
   6  -4   4   84.14    5.96
  -6  -4  -4   88.82    5.19
   6   4   4   86.30    4.97
  -6   4  -4   87.47    5.13
  -6   4  -4   80.02    4.75
  -7  -4  -4   65.32    4.43
   7  -4   4   69.16    5.32
  -7  -4  -4   61.08    4.07
  -7   4  -4   65.54    4.36
  -7   4  -4   66.97    4.10
   7   4   4   69.89    4.14
  -8  -4  -4    4.27    1.41
   8  -4   4    8.38    2.29
  -8  -4  -4    4.79    1.18
  -8   4  -4    5.82    1.56
  -8   4  -4    3.76    1.15
   8   4   4    8.23    1.42
  -9  -4  -4    6.19    1.53
  -9  -4  -4    7.85    2.01
   9  -4   4    5.24    2.15
  -9   4  -4    5.83    1.73
  -9   4  -4    9.97    1.80
 -10  -5   4   36.51    3.49
 -10  -5   4   30.46    3.00
 -10   5   4   28.16    4.27
 -10   5   4   31.83    3.14
 -10   5   4   29.66    3.11
  -9  -5   4   23.72    2.64
  -9  -5   4   21.28    2.34
  -9   5   4   23.74    2.41
  -9   5   4   26.63    3.43
   9   5  -4   22.59    2.71
  -9   5   4   19.68    2.32
  -8  -5   4   11.09    2.00
  -8   5   4   12.75    2.50
  -8   5   4   14.59    2.06
  -8   5   4   14.53    1.74
  -7  -5   4   31.72    2.71
  -7  -5   4   31.97    2.53
  -7  -5   4   32.15    2.87
  -7   5   4   34.99    2.58
  -7   5   4   36.14    2.74
  -7   5   4   38.17    3.38
  -6  -5   4   36.75    2.94
  -6  -5   4   33.41    2.70
  -6  -5   4   39.16    2.59
  -6   5   4   34.97    3.15
  -6   5   4   35.26    2.49
  -6   5   4   35.94    2.68
  -5  -5   4   86.09    4.59
  -5  -5   4   77.61    5.02
  -5  -5   4   83.39    4.86
  -5   5   4   78.70    4.78
  -5   5   4   79.89    4.47
  -5   5   4   84.92    5.23
  -4  -5   4   27.03    2.29
  -4  -5   4   28.29    1.83
  -4  -5   4   30.39    2.13
   4  -5  -4   21.81    1.70
  -4   5   4   26.87    2.06
  -4   5   4   26.54    2.30
  -4   5   4   24.96    1.69
  -3  -5   4   43.22    2.80
  -3  -5   4   43.04    2.51
  -3  -5   4   43.21    3.07
  -3   5   4   41.60    2.96
   3   5  -4   44.88    2.54
  -3   5   4   42.77    2.42
  -3   5   4   46.67    2.97
  -3   5   4   46.44    2.52
  -2  -5   4  101.98    5.50
  -2  -5   4  106.22    5.13
  -2  -5   4  103.83    5.80
   2  -5  -4   97.46    5.48
  -2   5   4  100.75    5.32
  -2   5   4  109.33    5.90
  -2   5   4   97.11    5.56
   2   5  -4  102.92    5.13
   1  -5  -4    5.04    0.96
   1  -5  -4    4.35    0.96
  -1  -5   4    4.55    0.88
   1  -5  -4    4.53    0.73
  -1  -5   4    5.52    0.90
  -1  -5   4    6.16    1.18
  -1   5   4    5.37    0.93
   1   5  -4    5.63    0.93
   1   5  -4    5.01    0.88
   1   5  -4    5.90    1.13
  -1   5   4    6.07    0.97
   0  -5  -4  189.83    9.38
   0  -5  -4  193.80    9.26
   0  -5  -4  177.45    9.61
   0  -5   4  185.32    9.59
   0  -5   4  187.47    9.57
   0  -5   4  201.94    9.91
   0   5  -4  180.08    9.42
   0   5  -4  193.49    9.50
   0   5   4  193.95    9.38
   0   5  -4  182.83    9.41
   0   5   4  179.59    9.24
   0   5   4  185.12    9.53
   1  -5   4   36.53    2.62
   1  -5   4   35.88    3.01
   1  -5   4   37.97    2.46
  -1  -5  -4   37.55    2.21
   1   5   4   36.13    2.48
  -1   5  -4   36.27    2.28
   1   5   4   33.45    2.16
  -1   5  -4   36.31    2.48
  -2  -5  -4   22.51    1.60
   2  -5   4   25.77    2.24
   2  -5   4   25.64    1.83
  -2   5  -4   24.14    1.62
   2   5   4   27.17    2.00
  -2   5  -4   21.25    1.73
  -3  -5  -4   60.37    3.22
   3  -5   4   56.58    3.92
   3  -5   4   47.91    3.17
  -3  -5  -4   56.72    3.10
  -3   5  -4   49.38    3.22
   3   5   4   50.21    3.40
  -3   5  -4   52.51    2.94
  -4  -5  -4    9.05    1.31
  -4  -5  -4    6.68    1.05
   4  -5   4    7.08    1.75
  -4   5  -4    9.24    1.39
  -4   5  -4    8.05    0.88
   4   5   4    8.48    1.13
   5  -5   4   24.30    2.79
  -5  -5  -4   26.17    2.17
  -5  -5  -4   27.71    2.05
   5   5   4   27.84    2.28
  -5   5  -4   28.58    1.97
  -5   5  -4   28.61    2.24
  -6  -5  -4   24.40    2.25
   6  -5   4   25.98    3.00
  -6  -5  -4   26.27    2.11
  -6   5  -4   26.41    2.02
  -6   5  -4   27.34    2.30
   6   5   4   26.70    2.27
  -7  -5  -4   15.60    2.24
   7  -5   4    9.68    2.42
  -7  -5  -4   10.03    1.61
  -7   5  -4    9.12    1.52
   7   5   4    9.82    1.63
  -7   5  -4   10.13    1.77
  -8  -5  -4   34.71    2.99
   8  -5   4   27.87    3.58
  -8  -5  -4   29.29    2.51
  -8   5  -4   30.44    2.57
   8   5   4   28.03    2.53
  -8   5  -4   30.02    2.82
  -9  -5  -4    4.02    1.65
   9  -5   4    6.89    2.49
  -9  -5  -4    4.37    1.40
   9   5   4    8.08    1.72
  -9   5  -4    6.38    1.68
  -9   5  -4    5.21    1.65
 -10  -6   4    0.21    1.21
 -10  -6   4    1.24    1.28
 -10   6   4    1.80    1.43
 -10   6   4   -0.57    1.06
 -10   6   4    2.60    2.39
  10   6  -4    0.03    1.72
  -9  -6   4    4.08    1.37
  -9  -6   4    6.24    1.68
  -9   6   4    5.55    1.52
  -9   6   4    4.97    1.34
  -9   6   4    8.22    2.52
   9   6  -4    7.06    2.07
  -8  -6   4    2.75    1.13
  -8  -6   4    1.95    1.05
  -8   6   4    1.11    0.72
  -8   6   4   -0.05    1.40
  -8   6   4    0.90    0.92
  -7  -6   4   32.31    2.92
  -7  -6   4   33.63    2.51
  -7  -6   4   27.35    2.57
  -7   6   4   29.68    2.55
  -7   6   4   28.29    2.34
  -7   6   4   29.71    3.16
  -6  -6   4   51.20    3.27
  -6  -6   4   48.48    3.49
  -6  -6   4   54.92    3.90
  -6   6   4   53.44    4.07
  -6   6   4   44.32    3.34
  -6   6   4   50.28    3.21
  -5  -6   4   65.22    3.70
  -5  -6   4   57.56    4.20
  -5  -6   4   64.45    4.05
  -5   6   4   64.66    4.42
  -5   6   4   59.45    3.58
  -5   6   4   65.31    4.01
  -4  -6   4    5.79    0.94
  -4  -6   4    3.88    0.97
  -4  -6   4    5.09    1.39
  -4   6   4    5.86    1.39
  -4   6   4    4.33    1.07
  -4   6   4    4.58    0.81
  -3  -6   4   11.05    1.63
  -3  -6   4   10.63    1.48
  -3  -6   4   12.51    1.05
  -3   6   4   14.85    1.50
  -3   6   4   12.84    1.06
  -3   6   4   12.09    0.95
  -3   6   4   11.35    1.30
  -3   6   4   13.52    1.53
  -2  -6   4  100.42    5.08
  -2  -6   4   95.38    5.48
  -2  -6   4  104.34    5.90
   2   6  -4  104.03    5.11
  -2   6   4   94.74    5.56
  -2   6   4  103.16    5.40
  -1  -6   4  245.83   12.40
   1  -6  -4  241.80   12.01
  -1  -6   4  244.49   12.24
  -1  -6   4  244.41   11.79
  -1  -6   4  246.55   12.60
   1   6  -4  242.29   11.75
  -1   6   4  250.80   12.33
   1   6  -4  249.93   12.15
  -1   6   4  247.52   12.23
   0  -6  -4  119.82    6.63
   0  -6   4  126.80    6.91
   0  -6   4  134.25    7.26
   0  -6  -4  126.18    6.51
   0  -6   4  129.57    6.98
   0   6  -4  123.77    6.68
   0   6   4  132.10    6.91
   0   6   4  128.56    6.54
   1  -6   4   22.26    1.92
  -1  -6  -4   24.02    1.67
  -1  -6  -4   23.10    1.53
   1  -6   4   21.60    2.40
  -1  -6  -4   23.16    1.68
   1  -6   4   22.40    2.07
   1   6   4   22.92    1.93
  -1   6  -4   27.49    2.01
  -2  -6  -4   10.45    1.03
   2  -6   4   10.01    1.26
   2  -6   4   12.00    1.56
   2   6   4   11.18    1.33
  -2   6  -4   12.88    1.26
  -2   6  -4   12.14    1.15
   2   6   4   12.31    1.00
   3  -6   4   70.07    4.72
   3  -6   4   63.72    3.87
  -3  -6  -4   71.97    3.89
   3   6   4   63.93    4.19
  -3   6  -4   69.42    3.63
  -3   6  -4   63.12    3.59
  -3   6  -4   64.27    3.95
  -4  -6  -4  153.06    8.49
  -4  -6  -4  182.93    8.81
   4  -6   4  172.59    9.80
   4   6   4  165.40    9.07
  -4   6  -4  166.73    8.44
  -4   6  -4  166.77    8.83
   5  -6   4   50.05    4.27
  -5  -6  -4   50.37    3.21
  -5  -6  -4   53.14    3.48
  -5   6  -4   57.90    3.54
   5   6   4   50.21    3.57
  -5   6  -4   46.58    3.06
  -6  -6  -4   12.79    1.51
   6  -6   4   15.61    3.07
  -6  -6  -4   15.32    1.82
  -6   6  -4   16.98    1.84
   6   6   4   16.65    1.84
  -6   6  -4   16.27    1.52
  -7  -6  -4    0.15    0.74
   7  -6   4   -0.36    1.12
  -7  -6  -4    0.52    0.80
   7   6   4    0.80    0.92
  -7   6  -4    2.16    1.07
  -7   6  -4    0.23    0.71
  -8  -6  -4    8.30    1.94
  -8  -6  -4    4.32    1.31
   8  -6   4    3.87    1.91
  -8   6  -4    5.90    1.43
   8   6   4    8.19    1.63
  -8   6  -4    4.64    1.60
   9  -6   4   24.16    4.42
  -9  -6  -4   21.34    2.45
  -9  -6  -4   23.75    2.94
  -9   6  -4   28.31    3.07
   9   6   4   24.51    2.66
  -9   6  -4   26.05    2.62
  -9  -7   4   18.97    2.29
  -9  -7   4   20.36    2.96
   9   7  -4   21.76    2.93
  -9   7   4   20.13    3.56
  -9   7   4   20.96    2.39
  -9   7   4   18.73    2.27
  -8  -7   4    8.84    1.91
  -8  -7   4    7.46    1.58
  -8   7   4    7.19    1.57
  -8   7   4   10.78    1.76
  -8   7   4    8.48    2.28
  -7  -7   4   12.41    2.03
  -7  -7   4    8.75    1.53
  -7  -7   4   11.78    2.30
  -7   7   4   11.29    1.70
  -7   7   4    8.12    1.65
  -7   7   4    9.06    2.22
  -6  -7   4   22.92    2.51
  -6  -7   4   25.17    2.27
  -6  -7   4   23.08    1.99
  -6   7   4   23.61    2.72
  -6   7   4   20.33    2.07
  -6   7   4   24.48    1.94
  -5  -7   4   41.74    3.45
  -5  -7   4   42.70    3.12
  -5  -7   4   44.30    2.82
  -5   7   4   43.78    2.73
  -5   7   4   40.84    3.03
  -5   7   4   44.13    3.57
  -4  -7   4   62.77    4.16
  -4  -7   4   70.68    3.85
  -4  -7   4   66.91    4.59
  -4   7   4   69.86    4.59
  -4   7   4   69.69    3.76
  -4   7   4   65.76    4.24
  -3  -7   4   14.35    1.76
  -3  -7   4   15.78    1.51
  -3  -7   4   16.19    1.25
  -3   7   4   14.18    1.25
  -3   7   4   12.44    1.59
  -3   7   4   12.76    1.55
  -3   7   4   15.20    1.16
  -3   7   4   14.83    1.74
  -2  -7   4   37.46    2.32
  -2  -7   4   38.64    2.73
  -2  -7   4   40.73    3.09
  -2   7   4   41.45    2.86
  -2   7   4   43.52    2.70
   2   7  -4   39.92    2.33
   1  -7  -4   15.89    1.29
  -1  -7   4   14.39    1.65
  -1  -7   4   15.65    1.48
  -1  -7   4   12.57    1.44
  -1  -7   4   15.36    1.11
   1   7  -4   12.81    1.00
  -1   7   4   16.47    1.48
  -1   7   4   13.85    1.41
   1   7  -4   14.07    1.30
   0  -7   4  119.18    6.72
   0  -7  -4  120.95    6.18
   0  -7   4  118.73    6.64
   0  -7   4  128.57    7.08
   0   7   4  116.75    6.60
   0   7   4  116.20    6.19
   0   7  -4  111.48    6.33
  -1  -7  -4   19.81    1.40
   1  -7   4   18.08    2.81
   1  -7   4   18.80    1.81
  -1  -7  -4   17.52    1.47
   1  -7   4   16.58    1.87
   1   7   4   17.73    1.74
   2  -7   4   20.37    1.81
   2  -7   4   18.15    2.05
  -2  -7  -4   15.55    1.37
   2   7   4   14.39    1.65
   2   7   4   18.02    1.34
  -2   7  -4   15.62    1.54
  -3  -7  -4   35.82    2.38
   3  -7   4   28.89    2.94
   3  -7   4   31.94    2.48
  -3  -7  -4   34.86    2.30
  -3   7  -4   29.66    2.42
  -3   7  -4   38.31    2.20
   3   7   4   35.88    2.78
  -4  -7  -4    3.56    0.98
   4  -7   4    2.07    1.32
  -4  -7  -4    2.56    0.77
  -4   7  -4    3.64    0.77
  -4   7  -4    2.86    0.98
   4   7   4    2.89    1.05
  -5  -7  -4    5.65    1.07
  -5  -7  -4    6.90    1.42
   5  -7   4    5.11    1.74
   5   7   4    6.15    1.46
  -5   7  -4    3.03    1.00
  -5   7  -4    4.40    0.98
  -6  -7  -4   10.99    1.85
   6  -7   4   10.77    2.56
  -6  -7  -4   10.47    1.64
  -6   7  -4   10.45    1.51
  -6   7  -4   10.47    1.85
   6   7   4   10.91    2.04
  -7  -7  -4   18.03    1.93
   7  -7   4   19.55    3.55
  -7  -7  -4   17.14    2.13
  -7   7  -4   17.29    2.08
   7   7   4   17.84    2.16
  -7   7  -4   17.72    1.85
   8  -7   4   35.63    4.39
  -8  -7  -4   36.14    3.04
  -8  -7  -4   38.48    3.42
   8   7   4   35.88    3.24
  -8   7  -4   37.50    2.93
  -8   7  -4   39.13    3.35
  -9  -7  -4    3.98    1.77
   9  -7   4    5.11    2.67
   9   7   4    6.90    1.89
  -9   7  -4    3.99    1.64
  -9  -8   4    9.08    1.79
  -9  -8   4    8.53    2.06
  -9   8   4   10.26    2.01
  -9   8   4   11.87    2.12
  -9   8   4   10.15    2.91
   9   8  -4    8.31    2.49
  -8  -8   4    1.69    1.18
  -8  -8   4    1.04    1.09
  -8   8   4    0.41    0.73
  -8   8   4    1.81    1.09
  -8   8   4    1.23    1.71
  -7  -8   4    7.93    1.55
  -7  -8   4    9.70    1.84
  -7  -8   4    6.37    1.99
  -7   8   4    8.35    2.11
  -7   8   4   10.12    1.81
  -7   8   4    9.91    1.61
  -6  -8   4   39.36    3.60
  -6  -8   4   48.09    3.08
  -6  -8   4   39.68    3.26
  -6   8   4   52.76    4.12
  -6   8   4   41.40    2.88
  -6   8   4   41.23    3.23
  -5  -8   4   29.98    2.90
  -5  -8   4   26.90    2.10
  -5  -8   4   27.44    2.43
  -5   8   4   26.30    2.37
  -5   8   4   28.10    2.88
  -5   8   4   29.86    2.07
  -4  -8   4   44.14    3.68
  -4  -8   4   48.29    2.94
  -4  -8   4   45.41    3.29
  -4   8   4   45.91    2.83
  -4   8   4   50.02    3.45
  -4   8   4   51.85    3.78
  -3  -8   4  104.71    6.00
  -3  -8   4  101.19    5.47
  -3  -8   4  111.09    6.54
  -3   8   4  109.44    5.45
  -3   8   4   99.64    5.66
  -3   8   4   96.31    5.77
  -3   8   4  103.44    6.24
  -3   8   4  113.08    6.29
  -2  -8   4   68.13    4.22
  -2  -8   4   64.41    3.66
  -2  -8   4   64.09    4.51
  -2   8   4   69.34    4.11
  -2   8   4   70.52    4.28
  -1  -8   4  127.64    7.16
  -1  -8   4  114.39    7.41
   1  -8  -4  122.71    6.80
  -1  -8   4  145.56    7.53
  -1  -8   4  141.86    6.67
  -1   8   4  137.81    7.32
   1   8  -4  129.50    6.91
   1   8  -4  130.56    6.55
  -1   8   4  135.51    7.10
   0  -8   4   43.50    3.53
   0  -8   4   42.49    3.22
   0  -8   4   42.20    2.39
   0  -8   4   43.71    3.20
   0  -8  -4   37.58    2.63
   0   8   4   50.75    3.27
   0   8   4   48.31    2.82
   0   8   4   38.94    3.24
   0   8  -4   42.23    2.39
  -1  -8  -4   91.08    4.78
   1  -8   4   92.01    5.38
  -1  -8  -4   91.34    4.92
   1  -8   4   86.87    5.54
   1  -8   4   85.22    6.06
   1   8   4   82.28    5.31
   1   8   4   83.15    4.61
   2  -8   4   87.76    5.16
   2  -8   4   85.85    5.64
  -2  -8  -4   87.43    4.80
  -2   8  -4   89.93    4.61
  -2   8  -4   79.79    4.90
   2   8   4   77.73    5.24
   3  -8   4   72.56    5.19
   3  -8   4   65.64    4.28
  -3  -8  -4   70.26    4.08
  -3  -8  -4   75.80    4.21
  -3   8  -4   65.71    4.28
   3   8   4   64.82    4.59
  -3   8  -4   74.03    3.94
  -4  -8  -4   73.15    4.43
  -4  -8  -4   74.49    4.58
   4  -8   4   69.39    5.51
   4   8   4   75.86    5.07
  -4   8  -4   81.39    4.79
  -4   8  -4   82.96    4.36
   5  -8   4   14.33    2.92
  -5  -8  -4   19.80    1.94
  -5  -8  -4   14.79    1.63
  -5   8  -4   21.57    2.03
  -5   8  -4   18.65    1.63
   5   8   4   15.86    2.04
  -6  -8  -4   36.90    3.00
   6  -8   4   42.80    4.30
  -6  -8  -4   38.45    2.80
   6   8   4   37.19    3.26
  -6   8  -4   39.68    2.71
  -6   8  -4   32.02    2.91
  -7  -8  -4   35.64    3.02
  -7  -8  -4   25.91    2.45
   7  -8   4   28.44    3.83
  -7   8  -4   31.88    2.57
   7   8   4   33.85    3.10
  -7   8  -4   30.85    2.81
   8  -8   4   13.98    3.54
  -8  -8  -4   11.88    2.34
  -8  -8  -4    9.58    1.84
  -8   8  -4   10.56    1.92
   8   8   4   15.57    2.70
  -8   8  -4   11.95    2.30
  -9  -9   4    5.61    1.94
   9   9  -4    4.93    2.27
  -8  -9   4   45.79    3.45
  -8  -9   4   40.72    3.69
  -8   9   4   38.98    3.47
  -8   9   4   41.33    3.23
  -8   9   4   36.95    4.44
  -7  -9   4   57.74    3.85
  -7  -9   4   53.86    4.15
  -7  -9   4   57.41    4.78
  -7   9   4   52.21    3.94
  -7   9   4   56.76    4.89
  -7   9   4   50.98    3.57
  -6  -9   4   13.28    2.73
  -6  -9   4   15.06    1.76
  -6  -9   4   17.91    2.52
  -6   9   4   12.78    2.05
  -6   9   4   15.10    2.63
  -6   9   4   12.12    1.50
  -5  -9   4    7.91    1.58
  -5  -9   4    6.20    1.85
  -5  -9   4    4.29    1.10
  -5   9   4    7.38    1.21
  -5   9   4    6.84    1.51
  -5   9   4    5.90    1.78
  -4  -9   4    3.49    1.40
  -4  -9   4    2.30    0.76
  -4  -9   4    3.91    1.12
  -4   9   4    3.72    1.38
  -4   9   4    5.88    1.04
  -4   9   4    3.34    0.84
  -4   9   4    3.94    1.20
  -3  -9   4   64.17    4.65
  -3  -9   4   55.83    3.59
  -3  -9   4   61.45    4.13
  -3   9   4   68.94    4.51
  -3   9   4   66.52    4.42
  -3   9   4   61.45    3.87
  -3   9   4   69.46    3.64
  -2  -9   4   68.29    3.95
  -2  -9   4   78.42    4.68
  -2  -9   4   71.10    4.92
  -2   9   4   70.75    4.41
  -2   9   4   70.40    4.53
  -1  -9   4    7.21    1.68
  -1  -9   4    5.87    1.52
  -1  -9   4    7.27    0.84
   1  -9  -4    5.56    1.07
  -1  -9   4    5.41    1.29
  -1   9   4    5.52    1.31
  -1   9   4    8.16    1.43
   1   9  -4    5.97    1.19
   0  -9   4   38.65    2.37
   0  -9   4   41.91    3.66
   0  -9  -4   40.63    2.69
   0  -9   4   43.69    3.34
   0  -9   4   43.70    3.30
   0   9   4   44.18    2.81
   0   9   4   41.96    3.18
   1  -9   4   45.76    3.76
  -1  -9  -4   51.50    3.17
   1  -9   4   48.03    3.60
  -1  -9  -4   55.73    3.26
   1  -9   4   42.58    4.24
   1   9   4   50.22    3.68
  -2  -9  -4    5.41    1.06
   2  -9   4    4.95    1.31
   2  -9   4    2.98    1.41
  -2   9  -4    5.60    1.29
  -2   9  -4    5.85    1.06
   2   9   4    5.08    1.32
  -3  -9  -4   41.19    2.79
  -3  -9  -4   41.02    2.74
   3  -9   4   42.12    3.73
   3  -9   4   37.26    2.99
   3   9   4   37.49    3.20
  -3   9  -4   32.47    2.83
  -3   9  -4   42.34    2.57
  -4  -9  -4    1.86    0.77
  -4  -9  -4    1.53    0.91
   4  -9   4    1.28    1.19
  -4   9  -4    1.21    0.82
   4   9   4    0.83    0.91
  -4   9  -4    1.67    0.74
  -5  -9  -4   32.35    2.68
  -5  -9  -4   32.78    2.54
   5  -9   4   32.51    3.73
  -5   9  -4   31.62    2.37
   5   9   4   33.25    3.08
  -5   9  -4   31.95    2.76
  -6  -9  -4   29.11    2.69
   6  -9   4   30.71    3.78
  -6  -9  -4   30.09    2.49
  -6   9  -4   27.51    2.34
  -6   9  -4   29.26    2.73
   6   9   4   30.86    3.03
  -7  -9  -4    4.34    1.27
   7  -9   4    2.05    1.98
  -7  -9  -4    2.90    1.39
  -7   9  -4    5.32    1.61
   7   9   4    6.09    1.87
  -7   9  -4    2.56    1.09
  -8  -9  -4    2.45    1.48
   8  -9   4    2.83    2.21
  -8  -9  -4    1.49    1.18
   8   9   4    4.65    1.65
  -8   9  -4    1.54    1.23
  -8   9  -4    4.49    1.66
  -8 -10   4   22.78    2.57
  -8 -10   4   18.17    2.88
  -8  10   4   22.41    3.71
  -8  10   4   21.39    2.32
  -8  10   4   22.48    2.53
  -7 -10   4    4.62    1.54
  -7 -10   4    7.53    1.69
  -7  10   4    4.64    1.45
  -7  10   4    4.90    1.22
  -7  10   4    4.70    2.07
  -6 -10   4    7.33    1.47
  -6 -10   4    7.31    2.11
  -6 -10   4    8.05    1.76
  -6  10   4    7.44    1.69
  -6  10   4    5.64    1.22
  -6  10   4    6.09    1.91
  -5 -10   4    3.11    1.19
  -5 -10   4    3.83    1.04
  -5 -10   4    4.95    1.72
  -5  10   4    3.53    0.95
  -5  10   4    2.91    1.44
  -5  10   4    3.51    1.21
  -4 -10   4   66.40    4.51
  -4 -10   4   65.87    4.02
  -4 -10   4   67.53    5.13
  -4  10   4   78.24    5.03
  -4  10   4   65.50    3.90
  -4  10   4   65.58    4.60
  -4  10   4   66.94    4.04
  -3 -10   4   96.57    5.76
  -3 -10   4  109.53    7.00
  -3 -10   4  116.58    6.56
  -3  10   4  111.99    6.66
  -3  10   4  113.93    6.80
  -3  10   4  104.57    6.12
  -3  10   4  109.73    5.76
  -2 -10   4   18.42    1.58
  -2 -10   4   16.07    2.19
  -2 -10   4   18.53    2.07
  -2  10   4   17.23    1.81
  -2  10   4   17.54    1.49
  -2  10   4   17.95    2.05
  -1 -10   4   27.91    1.84
  -1 -10   4   28.29    2.76
  -1 -10   4   24.37    2.64
   1 -10  -4   26.81    2.05
  -1  10   4   26.90    2.44
  -1  10   4   26.19    2.30
   0 -10  -4   36.47    3.05
   0 -10  -4   37.61    2.61
   0 -10   4   35.87    3.20
   0 -10   4   36.72    2.28
   0 -10   4   42.59    3.85
   0  10   4   37.15    3.09
   0  10   4   41.41    2.77
  -1 -10  -4  124.97    6.63
   1 -10   4  121.48    7.26
   1 -10   4  131.52    7.59
   1 -10   4  117.25    8.15
  -1 -10  -4  118.06    6.67
   1  10   4  118.56    7.28
  -1  10  -4  116.08    6.65
  -2 -10  -4  149.24    7.98
   2 -10   4  140.18    8.89
   2 -10   4  147.31    8.42
  -2  10  -4  147.61    7.73
  -2  10  -4  147.47    8.12
   2  10   4  152.81    8.72
  -3 -10  -4   30.68    2.38
  -3 -10  -4   27.54    2.29
   3 -10   4   33.34    3.39
   3 -10   4   27.80    2.69
  -3  10  -4   28.26    2.09
   3  10   4   26.42    2.69
  -3  10  -4   25.70    2.41
  -4 -10  -4    7.28    1.51
  -4 -10  -4    6.26    1.31
   4 -10   4    8.89    2.35
  -4  10  -4    5.75    1.47
  -4  10  -4    8.02    1.26
   4  10   4    6.12    1.70
  -5 -10  -4   11.39    1.81
   5 -10   4   14.27    3.11
  -5 -10  -4   10.84    1.80
   5  10   4   14.32    2.56
  -5  10  -4   11.18    1.91
  -5  10  -4   12.69    1.53
  -6 -10  -4   62.08    4.63
   6 -10   4   63.19    5.93
  -6 -10  -4   63.94    4.39
  -6  10  -4   74.44    4.81
  -6  10  -4   74.83    4.36
   6  10   4   73.74    5.25
  -7 -10  -4   36.73    3.17
   7 -10   4   49.23    5.23
  -7 -10  -4   35.71    3.43
   7  10   4   37.64    3.79
  -7  10  -4   48.63    3.34
  -7  10  -4   41.94    3.62
  -7 -11   4   23.78    2.47
  -7 -11   4   19.00    3.01
  -7  11   4   20.30    3.56
  -7  11   4   24.34    2.25
  -7  11   4   22.92    2.63
  -6 -11   4   24.12    4.00
  -6 -11   4   24.53    2.48
  -6 -11   4   27.82    2.86
  -6  11   4   29.75    2.81
  -6  11   4   26.78    3.53
  -6  11   4   28.83    2.34
  -5 -11   4   26.80    2.61
  -5 -11   4   23.68    2.93
  -5 -11   4   22.45    2.18
  -5  11   4   24.19    3.01
  -5  11   4   26.37    2.60
  -5  11   4   23.08    2.04
  -4 -11   4   14.65    2.22
  -4 -11   4   18.76    3.20
  -4 -11   4   15.80    1.73
  -4  11   4   16.42    1.63
  -4  11   4   16.79    1.67
  -4  11   4   23.13    2.63
  -4  11   4   12.58    2.20
  -3 -11   4   13.85    1.55
  -3 -11   4   13.19    2.62
  -3 -11   4   17.71    2.65
  -3  11   4   15.26    2.40
  -3  11   4   13.17    1.61
  -3  11   4   12.96    1.40
  -3  11   4   11.56    2.21
  -2 -11   4   22.06    2.45
  -2 -11   4   22.33    2.70
  -2 -11   4   23.47    1.93
  -2  11   4   21.73    1.83
  -2  11   4   22.93    2.25
  -2  11   4   26.90    2.55
  -1 -11   4   10.14    2.33
   1 -11  -4   10.21    1.54
  -1 -11   4   10.45    2.24
  -1 -11   4   10.71    1.13
  -1  11   4   12.54    2.24
  -1  11   4   11.94    1.96
   0 -11  -4   29.53    2.25
   0 -11   4   29.41    4.42
   0 -11  -4   26.52    2.85
   0 -11   4   29.69    1.93
   0 -11   4   26.72    2.86
   0  11   4   28.10    2.40
   0  11   4   26.84    2.66
   1 -11   4   15.31    3.36
  -1 -11  -4   15.40    2.30
   1 -11   4   15.07    2.59
   1 -11   4   17.05    2.91
  -1 -11  -4   11.76    1.47
  -1  11  -4   14.73    2.04
   1  11   4   14.16    1.90
  -2 -11  -4   14.64    2.11
   2 -11   4   19.27    3.20
  -2 -11  -4   15.28    1.71
   2 -11   4   16.62    2.23
  -2  11  -4   16.00    1.67
  -2  11  -4   17.16    2.40
   2  11   4   14.50    2.01
  -3 -11  -4   20.73    1.99
   3 -11   4   25.53    3.11
  -3 -11  -4   18.48    1.96
   3 -11   4   20.23    2.42
  -3  11  -4   16.41    2.34
   3  11   4   18.45    2.33
  -3  11  -4   17.90    1.75
   4 -11   4    8.50    2.49
  -4 -11  -4   10.03    1.80
  -4 -11  -4   15.13    2.14
   4 -11   4   10.12    2.13
  -4  11  -4   12.93    1.66
  -4  11  -4    9.40    1.92
   4  11   4    7.50    1.98
  -5 -11  -4   22.71    2.33
   5 -11   4   21.95    4.13
  -5 -11  -4   21.55    2.18
  -5  11  -4   19.25    2.36
   5  11   4   16.97    3.03
  -5  11  -4   22.27    2.05
  -6 -11  -4   10.01    1.76
   6 -11   4    7.01    2.62
  -6 -11  -4    7.19    1.68
  -6  11  -4    9.32    1.52
  -6  11  -4   10.31    2.00
   6  11   4    8.64    2.23
   7 -11   4    3.32    2.43
  -7 -11  -4    3.93    1.46
  -7 -11  -4    3.25    1.49
  -7  11  -4    7.00    1.61
   7  11   4    6.70    2.09
  -7  11  -4    3.27    1.51
  -7 -12   4    8.96    1.98
  -7 -12   4    7.87    2.08
  -7  12   4    9.99    2.16
  -7  12   4   10.66    1.74
  -7  12   4    9.88    2.95
  -6 -12   4   26.99    3.01
  -6 -12   4   25.58    2.68
  -6  12   4   28.35    2.43
  -6  12   4   25.40    3.95
  -6  12   4   27.76    2.91
  -5 -12   4   18.04    3.39
  -5 -12   4   14.72    2.50
  -5 -12   4   17.08    2.06
  -5  12   4   19.81    3.17
  -5  12   4   15.39    2.43
  -5  12   4   16.00    1.74
  -4 -12   4    6.99    1.44
  -4 -12   4    4.51    1.73
  -4 -12   4    5.93    1.60
  -4  12   4    6.55    1.82
  -4  12   4    7.07    1.45
  -4  12   4    2.94    1.34
  -4  12   4    5.47    1.22
  -3 -12   4    5.16    1.64
  -3 -12   4    6.50    1.37
  -3 -12   4    8.99    2.26
  -3  12   4   10.51    2.24
  -3  12   4   10.28    2.14
  -3  12   4    9.74    1.44
  -3  12   4    6.87    1.64
  -2 -12   4   49.55    3.18
  -2 -12   4   49.94    4.31
  -2 -12   4   50.62    4.20
  -2  12   4   51.15    3.21
  -2  12   4   49.85    3.82
  -2  12   4   52.77    4.39
  -2  12   4   44.53    3.66
  -1 -12   4   76.44    4.44
  -1 -12   4   79.24    5.80
   1 -12  -4   79.92    4.79
  -1 -12   4   85.74    6.12
  -1  12   4   76.86    5.38
  -1  12   4   86.31    5.17
   0 -12   4   55.78    4.39
   0 -12   4   51.78    4.11
   0 -12  -4   47.72    4.17
   0 -12  -4   45.45    3.31
   0 -12   4   48.77    4.86
   0 -12   4   51.75    3.03
   0  12   4   49.18    3.52
   0  12   4   51.88    4.06
  -1 -12  -4    7.78    1.45
  -1 -12  -4    6.78    1.73
   1 -12   4    7.97    2.11
   1 -12   4    9.14    2.26
   1  12   4    8.69    2.00
  -1  12  -4    9.25    1.73
  -2 -12  -4    7.15    1.44
   2 -12   4    5.47    1.75
   2 -12   4    5.36    1.97
  -2 -12  -4    8.49    1.70
   2  12   4   12.78    2.43
  -2  12  -4    9.93    1.87
  -2  12  -4    9.04    1.54
  -3 -12  -4   45.28    3.35
  -3 -12  -4   44.87    3.29
   3 -12   4   43.41    3.78
   3 -12   4   45.04    4.38
   3  12   4   36.73    3.62
  -3  12  -4   42.75    2.99
  -3  12  -4   36.31    3.30
  -4 -12  -4   62.72    4.35
   4 -12   4   69.43    5.81
  -4 -12  -4   59.49    4.32
  -4  12  -4   66.13    4.65
  -4  12  -4   66.85    4.09
   4  12   4   62.57    5.02
   5 -12   4   18.69    3.75
  -5 -12  -4   21.06    2.45
  -5 -12  -4   25.78    2.46
  -5  12  -4   20.78    2.14
   5  12   4   24.60    3.03
  -5  12  -4   21.12    2.60
  -6 -12  -4    5.27    1.60
   6 -12   4    5.29    2.63
  -6 -12  -4    5.92    1.83
   6  12   4    8.09    2.30
  -6  12  -4    8.56    1.63
  -6  12  -4    4.24    1.52
  -6 -13   4    8.69    2.20
  -6 -13   4    8.17    1.89
  -6  13   4   10.31    1.84
  -6  13   4   11.05    2.39
  -6  13   4   13.47    3.15
  -5 -13   4   30.08    3.86
  -5 -13   4   23.36    2.76
  -5 -13   4   35.20    3.41
  -5  13   4   36.46    4.06
  -5  13   4   28.96    2.42
  -5  13   4   32.61    3.21
  -4 -13   4   14.35    3.18
  -4 -13   4   19.19    3.19
  -4 -13   4   22.31    2.57
  -4  13   4   21.59    3.26
  -4  13   4   18.59    2.93
  -4  13   4   19.27    2.07
  -4  13   4   19.26    1.93
  -3 -13   4    1.52    1.22
  -3 -13   4    0.46    1.13
  -3 -13   4    1.49    1.07
  -3  13   4    0.44    1.20
  -3  13   4    0.14    0.95
  -3  13   4    2.34    1.50
  -3  13   4    1.56    0.96
  -2 -13   4   12.78    2.82
  -2 -13   4   15.25    1.85
  -2 -13   4   13.63    2.80
  -2  13   4   11.63    2.53
  -2  13   4   14.20    2.43
  -2  13   4   13.16    1.75
  -2  13   4    9.66    2.09
  -1 -13   4    3.31    0.90
  -1 -13   4    4.13    1.69
   1 -13  -4    2.31    1.02
  -1 -13   4    3.89    2.01
  -1  13   4    0.71    1.07
  -1  13   4    0.76    0.99
  -1  13   4    2.36    1.33
   0 -13  -4   17.49    3.31
   0 -13   4   18.56    3.85
   0 -13   4   24.95    3.06
   0 -13  -4   20.43    2.10
   0  13   4   20.90    2.34
   0  13   4   19.67    2.49
  -1 -13  -4    4.43    1.97
  -1 -13  -4    9.25    1.66
   1 -13   4    6.56    2.01
   1 -13   4    6.71    2.15
  -1  13  -4    8.16    1.70
   1  13   4    7.41    1.98
  -2 -13  -4    6.20    1.69
   2 -13   4    3.85    1.88
  -2 -13  -4    4.48    1.26
   2 -13   4    2.58    1.81
   2  13   4    2.69    1.48
  -2  13  -4    3.80    1.40
  -2  13  -4    4.73    1.34
   3 -13   4   23.87    4.00
  -3 -13  -4   23.81    2.50
  -3 -13  -4   24.06    2.41
  -3  13  -4   21.23    2.17
   3  13   4   22.25    2.81
  -3  13  -4   16.49    2.64
  -4 -13  -4    2.42    1.14
  -4 -13  -4    3.56    1.47
   4 -13   4    2.21    2.05
  -4  13  -4    3.36    1.56
   4  13   4    2.71    1.50
  -4  13  -4    2.82    1.20
  -5 -13  -4    1.78    1.33
   5 -13   4    1.86    2.14
  -5 -13  -4    1.32    1.32
  -5  13  -4    1.37    1.26
  -5  13  -4    3.45    1.55
   5  13   4    1.91    1.69
  -5 -14   4   20.10    2.71
  -5 -14   4   12.71    2.72
  -5  14   4   17.00    2.82
  -5  14   4   18.39    3.54
  -5  14   4   15.24    1.86
  -4 -14   4   12.71    2.84
  -4 -14   4   22.84    2.75
  -4  14   4   18.19    1.97
  -4  14   4   17.08    3.01
  -4  14   4   15.46    2.88
  -4  14   4   17.77    2.16
  -3 -14   4   17.31    3.22
  -3 -14   4   21.33    2.23
  -3 -14   4   17.77    3.59
  -3  14   4   19.02    3.03
  -3  14   4   17.64    2.24
  -3  14   4   16.81    2.98
  -3  14   4   17.54    1.94
  -2 -14   4   25.10    4.04
  -2 -14   4   20.61    2.07
  -2 -14   4   16.88    3.31
  -2  14   4   19.59    2.08
  -2  14   4   21.01    2.72
  -2  14   4   19.29    2.46
  -2  14   4   22.18    3.87
  -1 -14   4   39.46    4.21
  -1 -14   4   38.03    4.66
  -1 -14   4   35.71    2.73
  -1  14   4   42.30    3.74
  -1  14   4   40.74    2.97
  -1  14   4   41.54    3.53
   0 -14   4   35.90    3.91
   0 -14  -4   26.40    2.53
   0 -14   4   29.64    5.27
   0  14   4   35.36    3.03
   0  14   4   30.95    3.35
  -1 -14  -4   12.67    2.98
   1 -14   4   18.02    3.43
  -1 -14  -4   10.19    1.79
   1  14   4   12.75    2.62
  -1  14  -4   12.31    2.12
  -2 -14  -4   12.54    2.54
  -2 -14  -4   18.02    2.44
  -2  14  -4   13.58    2.37
  -2  14  -4   17.80    2.14
   2  14   4   16.77    2.98
  -3 -14  -4   19.71    2.33
  -3  14  -4   21.68    3.20
  -3  14  -4   18.97    2.23
   3  14   4   17.49    3.21
  -4 -14  -4   35.34    3.46
  -4 -14  -4   35.02    3.25
  -4  14  -4   33.54    3.31
  -4  14  -4   38.27    3.11
  -4  14  -4   34.32    3.54
   4  14   4   33.35    3.84
  -3 -15   4   17.27    2.31
  -3 -15   4   16.25    3.53
  -3  15   4   18.56    2.92
  -3  15   4   20.61    3.37
  -3  15   4   19.34    3.27
  -3  15   4   19.42    2.07
  -2 -15   4   11.51    1.82
  -2 -15   4   15.50    3.70
  -2  15   4   11.62    2.40
  -2  15   4   12.65    2.56
  -2  15   4   13.11    3.12
  -2  15   4   13.29    1.92
  -1 -15   4    0.14    2.22
  -1 -15   4    1.83    1.05
  -1  15   4    0.85    1.52
  -1  15   4    0.22    1.06
  -1  15   4   -0.63    0.97
   0 -15  -4   21.44    2.64
   0 -15   4   14.24    4.06
   0  15   4   17.37    3.20
   0  15  -4   12.95    2.58
  -1 -15  -4   11.38    1.99
  -1 -15  -4    7.03    2.81
   1  15   4   17.05    3.16
  -1  15  -4   10.88    2.29
  -1  15  -4    9.65    2.33
  -1  15  -4   15.06    2.53
  -2 -15  -4    6.17    1.68
  -2 -15  -4    1.35    2.26
   2  15   4    4.11    1.82
  -2  15  -4    0.29    1.46
  -2  15  -4    3.26    1.45
  -3  15  -4   18.89    3.23
   3  15   4   19.06    3.58
 -10   0   5   15.96    2.57
 -10   0   5   18.98    2.26
 -10   0   5   19.40    2.92
  -9   0   5   17.90    2.36
  -9   0   5   16.91    2.01
  -9   0   5   12.94    2.28
  -8   0   5   -0.45    1.01
  -8   0   5    0.33    0.65
  -8   0   5    1.58    0.75
  -7   0   5   31.07    2.60
  -7   0   5   31.29    2.44
  -7   0   5   29.52    2.39
  -6   0   5   20.18    1.95
  -6   0   5   22.74    1.86
  -6   0   5   23.74    1.86
  -5   0   5    7.85    1.22
  -5   0   5    9.92    1.21
  -5   0   5    7.68    1.19
   4   0  -5   26.87    1.79
  -4   0   5   25.97    1.91
   4   0  -5   28.32    2.06
  -4   0   5   26.23    1.81
   4   0  -5   28.36    1.75
  -4   0   5   29.43    1.90
  -4   0   5   27.40    1.80
   3   0  -5    2.85    0.59
   3   0  -5    2.71    0.66
   3   0  -5    3.58    0.64
  -3   0   5    3.45    0.64
  -3   0   5    3.83    0.68
  -3   0   5    3.26    0.65
  -3   0   5    2.54    0.53
   3   0  -5    2.88    0.53
   2   0  -5  241.08   11.19
  -2   0   5  230.33   11.35
   2   0  -5  225.12   11.29
   2   0  -5  229.37   11.35
  -2   0   5  237.52   11.19
  -1   0   5   22.58    1.48
   1   0  -5   23.13    1.31
  -1   0   5   22.96    1.65
  -1   0   5   23.35    1.40
   1   0  -5   20.37    1.48
  -1   0   5   21.47    1.30
   0   0   5    0.71    0.37
   0   0   5    0.76    0.53
   0   0   5    0.77    0.20
   0   0  -5    0.65    0.19
   0   0  -5    0.75    0.51
   0   0  -5    0.40    0.29
   0   0  -5    0.14    0.28
  -1   0  -5   34.70    2.27
  -1   0  -5   40.73    2.05
  -1   0  -5   38.77    2.62
   1   0   5   41.03    2.09
   1   0   5   43.19    2.19
  -2   0  -5   51.50    2.69
  -2   0  -5   50.40    2.70
  -2   0  -5   38.49    2.88
   2   0   5   45.92    2.62
   2   0   5   50.15    2.98
  -2   0  -5   47.43    2.50
   3   0   5   99.33    5.18
  -3   0  -5  102.74    5.15
  -3   0  -5  100.40    5.62
  -3   0  -5  105.86    5.31
   3   0   5   96.35    5.33
  -3   0  -5  103.81    5.34
   3   0   5  100.76    5.64
   4   0   5   60.98    3.96
  -4   0  -5   62.30    3.63
  -4   0  -5   62.43    3.44
  -4   0  -5   61.43    3.55
  -5   0  -5    2.08    0.74
   5   0   5    1.98    1.01
   6   0   5    2.92    1.18
  -6   0  -5    3.26    0.98
  -6   0  -5    4.19    0.89
  -7   0  -5   20.66    1.88
  -7   0  -5   20.56    2.10
   7   0   5   24.76    2.67
  -8   0  -5   65.74    4.15
   8   0   5   60.59    4.85
  -8   0  -5   59.59    4.38
  -9   0  -5   26.72    2.93
   9   0   5   21.49    3.56
  -9   0  -5   29.82    2.72
 -10  -1   5   11.11    2.14
 -10  -1   5   14.74    2.42
 -10  -1   5   11.46    2.47
 -10   1   5   13.99    2.31
 -10   1   5   18.56    2.83
 -10   1   5   15.56    2.42
  -9  -1   5    7.96    1.65
  -9  -1   5    8.28    1.84
  -9  -1   5    6.93    1.58
  -9   1   5    9.19    2.19
  -9   1   5   11.55    2.04
  -9   1   5    7.61    1.62
  -8  -1   5   12.01    1.89
  -8  -1   5   15.82    2.26
  -8   1   5   13.48    1.63
  -8   1   5    9.85    1.77
  -8   1   5   16.31    2.34
  -7  -1   5   37.51    2.78
  -7  -1   5   35.45    2.69
  -7  -1   5   40.54    2.88
  -7   1   5   39.20    2.82
  -7   1   5   35.73    2.74
  -7   1   5   42.24    3.14
  -6  -1   5  130.35    6.70
  -6  -1   5  125.08    6.74
  -6  -1   5  120.35    6.60
  -6   1   5  127.64    6.75
  -6   1   5  125.58    6.88
  -6   1   5  113.31    6.59
  -5  -1   5  107.83    5.62
  -5  -1   5  102.97    5.55
  -5  -1   5   99.44    5.57
  -5  -1   5  101.40    5.62
   5   1  -5  106.98    5.37
  -5   1   5  103.47    5.76
  -5   1   5  106.20    5.57
  -5   1   5  101.64    5.64
  -4  -1   5   58.29    3.24
  -4  -1   5   54.18    3.15
  -4  -1   5   55.43    3.23
   4  -1  -5   57.23    3.09
  -4  -1   5   53.37    3.15
   4  -1  -5   55.78    3.90
   4   1  -5   53.23    3.17
   4   1  -5   54.75    3.28
  -4   1   5   54.28    3.10
  -4   1   5   56.81    3.26
  -4   1   5   54.75    3.33
  -3  -1   5   43.67    2.51
  -3  -1   5   43.50    2.57
   3  -1  -5   46.05    2.41
   3  -1  -5   40.89    2.68
  -3  -1   5   41.15    2.49
  -3  -1   5   42.00    2.46
   3  -1  -5   39.30    2.59
  -3   1   5   42.09    2.39
   3   1  -5   38.76    2.45
   3   1  -5   45.16    2.52
  -3   1   5   45.56    2.65
   3   1  -5   45.16    2.57
  -3   1   5   44.73    2.58
   3   1  -5   44.61    2.46
  -2  -1   5  134.91    6.58
   2  -1  -5  123.05    6.66
   2  -1  -5  132.36    6.66
  -2  -1   5  135.75    6.66
  -2  -1   5  130.07    6.48
  -2  -1   5  135.64    6.43
   2   1  -5  129.21    6.48
   2   1  -5  135.11    6.50
   2   1  -5  123.59    6.42
  -2   1   5  126.56    6.53
  -2   1   5  135.84    6.59
  -2   1   5  122.35    6.58
   2   1  -5  129.02    6.54
   1  -1  -5  229.73   11.35
  -1  -1   5  220.62   11.22
  -1  -1   5  244.07   11.32
  -1   1   5  235.74   11.40
   1   1  -5  242.13   11.31
   1   1  -5  234.98   11.22
  -1   1   5  222.46   11.39
  -1   1   5  233.98   11.10
   0  -1   5  133.09    7.61
   0  -1  -5  143.82    7.43
   0  -1  -5  150.04    7.35
   0  -1   5  149.84    7.65
   0  -1  -5  151.08    7.12
   0  -1   5  153.51    7.32
   0   1   5  151.28    7.12
   0   1   5  137.43    7.61
   0   1  -5  154.54    7.38
  -1  -1  -5  133.42    6.14
  -1  -1  -5  108.39    6.33
  -1  -1  -5  130.27    5.90
  -1  -1  -5  124.72    5.86
   1  -1   5  120.69    6.07
   1   1   5  113.64    6.13
   1   1   5  122.53    5.87
  -1   1  -5  127.66    6.54
   1   1   5  114.08    5.86
  -1   1  -5  116.62    6.37
  -1   1  -5  107.74    5.95
   2  -1   5   35.21    2.29
  -2  -1  -5   31.24    2.01
  -2  -1  -5   32.98    1.90
   2  -1   5   30.62    1.91
   2  -1   5   30.98    1.99
  -2  -1  -5   30.52    2.26
   2  -1   5   30.07    1.76
  -2  -1  -5   33.21    1.82
  -2   1  -5   29.33    2.19
  -2   1  -5   32.22    1.96
   2   1   5   29.79    1.84
   2   1   5   33.51    2.02
   2   1   5   33.79    2.19
   2   1   5   31.21    1.85
  -2   1  -5   31.36    1.74
   3  -1   5   32.53    2.31
   3  -1   5   26.22    1.73
  -3  -1  -5   30.09    1.98
   3  -1   5   23.97    1.80
  -3  -1  -5   26.00    2.10
  -3  -1  -5   33.19    1.93
  -3  -1  -5   29.95    1.77
  -3   1  -5   25.70    2.23
  -3   1  -5   31.11    1.95
  -3   1  -5   30.00    1.73
   3   1   5   29.15    1.87
  -3   1  -5   28.17    1.76
   3   1   5   26.59    1.79
   3   1   5   25.84    1.79
   3   1   5   28.18    2.07
  -4  -1  -5  107.74    5.80
   4  -1   5  104.57    6.25
  -4  -1  -5  102.27    6.68
  -4  -1  -5  104.72    5.60
  -4  -1  -5  102.57    5.80
   4   1   5  106.15    6.05
  -4   1  -5  105.77    5.58
   4   1   5  122.30    5.75
  -4   1  -5  114.28    5.86
  -5  -1  -5   81.89    4.65
   5  -1   5   80.36    5.34
  -5  -1  -5   85.33    4.89
  -5   1  -5   88.29    4.92
  -5   1  -5   86.80    4.67
   5   1   5   81.02    5.14
   5   1   5   88.10    4.67
   6  -1   5    4.35    1.50
  -6  -1  -5    3.48    1.06
  -6  -1  -5    4.57    0.96
  -6   1  -5    2.44    0.76
   6   1   5    2.66    1.20
  -6   1  -5    3.43    1.07
   7  -1   5   25.25    2.85
  -7  -1  -5   29.24    2.28
  -7  -1  -5   26.91    2.47
  -7   1  -5   26.97    2.21
  -7   1  -5   26.99    2.47
   7   1   5   27.25    2.78
  -8  -1  -5    1.67    0.88
  -8  -1  -5   -0.36    0.76
   8  -1   5    0.28    1.22
   8   1   5    0.78    1.20
  -8   1  -5    2.31    1.08
  -8   1  -5    1.03    0.88
   9  -1   5   17.51    3.34
  -9  -1  -5   16.66    2.69
  -9  -1  -5   16.73    2.43
   9   1   5   14.30    2.89
  -9   1  -5   12.16    2.36
  -9   1  -5   18.74    2.08
 -10  -2   5    5.29    1.58
 -10  -2   5    5.22    1.71
 -10   2   5    6.01    1.58
 -10   2   5    7.05    2.36
 -10   2   5    4.27    1.41
  -9  -2   5    8.77    1.89
  -9  -2   5    8.02    1.87
  -9  -2   5    9.32    1.86
  -9   2   5    6.95    1.59
  -9   2   5   12.01    2.00
  -9   2   5    9.87    2.16
  -8  -2   5    3.11    1.29
  -8  -2   5    5.54    1.25
  -8  -2   5    2.57    1.15
  -8   2   5    2.57    1.03
  -8   2   5    5.41    1.57
  -8   2   5    3.27    1.09
  -7  -2   5   25.54    2.16
  -7  -2   5   21.18    1.98
  -7  -2   5   20.82    2.09
  -7   2   5   22.87    2.06
  -7   2   5   27.48    2.59
  -7   2   5   28.46    2.20
  -6  -2   5    3.60    1.05
  -6  -2   5    3.91    0.93
  -6  -2   5    3.40    0.89
  -6  -2   5    3.98    0.91
  -6   2   5    3.50    0.93
  -6   2   5    2.76    0.82
  -6   2   5    3.24    1.11
  -5  -2   5   34.64    2.28
  -5  -2   5   36.86    2.36
  -5  -2   5   38.55    2.57
  -5  -2   5   36.40    2.46
  -5   2   5   30.89    2.55
  -5   2   5   34.78    2.44
  -5   2   5   37.91    2.35
  -4  -2   5   93.07    5.13
  -4  -2   5   97.05    4.93
   4  -2  -5   98.29    4.84
  -4  -2   5   91.43    5.03
  -4  -2   5   87.49    4.83
   4   2  -5   89.69    4.90
  -4   2   5   93.06    5.20
  -4   2   5   88.84    4.82
  -4   2   5   98.23    5.10
   4   2  -5   91.73    4.96
  -3  -2   5   21.35    1.63
   3  -2  -5   22.43    1.40
   3  -2  -5   19.11    1.27
   3  -2  -5   18.86    1.67
   3  -2  -5   17.67    1.60
  -3  -2   5   17.06    1.41
  -3  -2   5   20.11    1.37
   3   2  -5   20.10    1.39
   3   2  -5   23.58    1.52
   3   2  -5   23.48    1.52
  -3   2   5   21.19    1.31
  -3   2   5   19.55    1.40
  -3   2   5   20.40    1.61
   3   2  -5   20.76    1.44
  -3   2   5   23.21    1.60
  -2  -2   5   13.92    0.99
  -2  -2   5   14.54    1.36
  -2  -2   5   13.95    1.12
  -2  -2   5   13.57    1.24
   2  -2  -5   14.70    1.10
  -2   2   5   17.80    1.35
  -2   2   5   17.13    1.08
   2   2  -5   17.50    1.21
  -2   2   5   14.98    1.25
   2   2  -5   16.73    1.20
   2   2  -5   18.84    1.23
   1  -2  -5    3.30    0.52
  -1  -2   5    2.17    0.72
   1  -2  -5    3.38    0.66
  -1  -2   5    1.91    0.49
  -1  -2   5    3.52    0.71
   1  -2  -5    2.46    0.53
  -1   2   5    2.98    0.47
   1   2  -5    3.56    0.60
   1   2  -5    4.26    0.67
  -1   2   5    3.79    0.65
   1   2  -5    4.84    0.94
  -1   2   5    2.49    0.58
   0  -2  -5  119.13    5.98
   0  -2   5  119.35    5.96
   0  -2   5  106.61    6.26
   0  -2  -5  119.04    5.79
   0  -2  -5  118.13    5.99
   0  -2   5  119.63    6.21
   0   2  -5  123.49    5.91
   0   2   5  126.12    6.01
   0   2   5  113.22    5.77
   0   2  -5  111.81    6.01
   0   2  -5  108.25    6.21
   0   2   5  120.00    6.13
  -1  -2  -5   62.92    3.71
   1  -2   5   74.67    3.61
   1  -2   5   75.11    3.94
  -1  -2  -5   60.96    3.66
  -1  -2  -5   67.37    3.43
  -1   2  -5   66.52    4.06
   1   2   5   66.72    3.97
   1   2   5   75.77    3.68
   1   2   5   62.97    3.44
  -1   2  -5   59.38    3.80
  -1   2  -5   61.11    3.58
  -1   2  -5   67.83    3.57
  -2  -2  -5   35.69    2.18
  -2  -2  -5   39.29    2.25
  -2  -2  -5   38.05    2.49
   2  -2   5   41.27    2.29
   2  -2   5   35.00    2.61
   2   2   5   45.03    2.43
  -2   2  -5   39.33    2.64
   2   2   5   43.72    2.24
   2   2   5   36.14    2.24
  -2   2  -5   37.93    2.36
   2   2   5   42.64    2.60
   3  -2   5   39.95    2.43
  -3  -2  -5   43.71    2.49
  -3  -2  -5   39.63    2.75
  -3  -2  -5   43.27    2.60
   3  -2   5   40.25    3.02
   3   2   5   46.31    2.80
  -3   2  -5   43.94    2.42
   3   2   5   46.86    2.64
  -3   2  -5   44.54    2.68
   3   2   5   45.10    2.54
  -4  -2  -5   62.12    3.56
  -4  -2  -5   52.52    3.68
   4  -2   5   52.87    3.48
   4  -2   5   57.44    4.03
  -4  -2  -5   60.11    3.39
  -4   2  -5   64.19    3.62
  -4   2  -5   58.93    3.32
   4   2   5   62.05    3.72
   4   2   5   67.78    3.50
  -5  -2  -5   37.48    2.43
  -5  -2  -5   41.71    2.70
   5  -2   5   35.85    3.11
  -5   2  -5   39.24    2.68
   5   2   5   33.14    2.70
  -5   2  -5   35.10    2.36
   5   2   5   38.14    2.42
  -6  -2  -5   50.29    3.33
  -6  -2  -5   57.04    3.69
   6  -2   5   52.62    4.23
  -6   2  -5   55.73    3.37
  -6   2  -5   49.96    3.55
   6   2   5   53.28    3.84
   6   2   5   59.13    3.34
  -7  -2  -5   18.06    2.03
   7  -2   5   21.31    2.66
  -7  -2  -5   16.61    1.74
  -7   2  -5   19.57    2.04
  -7   2  -5   21.05    1.89
   7   2   5   21.12    2.37
   8  -2   5   23.14    3.69
  -8  -2  -5   16.81    2.46
  -8  -2  -5   17.47    1.95
  -8   2  -5   19.83    2.19
  -8   2  -5   18.71    2.01
   8   2   5   18.55    3.04
  -9  -2  -5    6.69    1.51
  -9  -2  -5    7.52    1.87
   9  -2   5   10.20    2.73
  -9   2  -5   11.77    2.14
   9   2   5   12.75    2.65
  -9   2  -5    8.14    2.03
 -10  -3   5    5.57    1.63
 -10  -3   5    3.86    1.53
 -10   3   5    6.51    1.71
 -10   3   5    5.02    2.23
 -10   3   5    5.42    1.63
  -9  -3   5   37.66    3.06
  -9  -3   5   36.49    3.18
  -9   3   5   34.30    3.60
  -9   3   5   41.90    3.19
  -9   3   5   31.46    2.91
  -8  -3   5   55.45    3.82
  -8  -3   5   58.52    4.05
  -8   3   5   59.88    3.90
  -8   3   5   54.55    3.88
  -8   3   5   57.81    4.39
  -7  -3   5   23.17    2.12
  -7  -3   5   20.07    1.89
  -7  -3   5   19.82    2.08
  -7   3   5   20.55    1.92
  -7   3   5   23.51    2.04
  -7   3   5   24.72    2.52
  -6  -3   5    4.13    1.05
  -6  -3   5    6.76    1.38
  -6  -3   5    6.28    1.10
  -6   3   5    6.59    1.22
  -6   3   5    5.94    1.16
  -6   3   5    8.84    1.67
  -5  -3   5    5.49    1.08
  -5  -3   5    8.20    1.43
  -5  -3   5    6.87    1.07
  -5   3   5    9.07    1.51
  -5   3   5    6.36    1.02
  -5   3   5    5.71    1.07
  -4  -3   5  112.76    5.97
  -4  -3   5  106.55    6.08
  -4  -3   5  113.41    5.76
   4  -3  -5  116.51    5.67
  -4   3   5  112.23    6.00
  -4   3   5  105.68    6.10
  -4   3   5  108.22    5.65
  -3  -3   5  233.48   10.87
   3  -3  -5  225.96   10.90
  -3  -3   5  222.58   11.28
  -3  -3   5  234.54   11.14
   3   3  -5  210.89   11.04
   3   3  -5  228.21   10.90
  -3   3   5  210.60   11.20
  -3   3   5  228.12   11.20
   3   3  -5  225.04   11.11
   3   3  -5  216.59   10.85
  -2  -3   5   89.63    4.33
   2  -3  -5   85.95    4.54
  -2  -3   5   84.54    4.76
  -2  -3   5   82.15    4.58
   2  -3  -5   86.19    4.78
  -2   3   5   86.75    4.58
  -2   3   5   84.23    4.42
   2   3  -5   90.31    4.62
   2   3  -5   84.65    4.63
  -2   3   5   83.12    4.67
  -2   3   5   91.61    4.87
   2   3  -5   87.64    4.55
   2   3  -5   87.65    4.35
  -1  -3   5    0.86    0.37
   1  -3  -5    0.57    0.36
   1  -3  -5    1.17    0.50
  -1  -3   5    0.86    0.50
  -1  -3   5    1.60    0.56
   1  -3  -5    1.60    0.39
  -1   3   5    0.18    0.26
  -1   3   5    0.55    0.31
  -1   3   5    0.28    0.36
   1   3  -5    0.33    0.50
   1   3  -5    0.53    0.37
   1   3  -5    0.16    0.30
   0  -3  -5   21.57    1.40
   0  -3  -5   21.61    1.52
   0  -3   5   23.23    1.61
   0  -3  -5   21.16    1.59
   0  -3   5   20.63    1.80
   0  -3   5   22.32    1.66
   0   3   5   22.11    1.40
   0   3  -5   21.64    1.47
   0   3  -5   22.72    1.61
   0   3   5   22.33    1.57
   0   3  -5   21.74    1.71
   0   3   5   23.69    1.54
  -1  -3  -5  178.32    9.11
   1  -3   5  183.70    9.22
   1  -3   5  181.35    8.89
  -1  -3  -5  185.44    8.89
  -1  -3  -5  180.94    8.73
  -1   3  -5  175.72    8.87
   1   3   5  183.05    8.96
  -1   3  -5  174.16    9.33
   1   3   5  161.22    8.70
  -1   3  -5  183.69    8.79
  -1   3  -5  179.66    9.15
   2  -3   5  396.07   17.38
  -2  -3  -5  373.39   17.26
   2  -3   5  381.48   17.96
  -2  -3  -5  373.89   17.74
   2   3   5  333.96   17.28
   2   3   5  379.48   17.53
  -2   3  -5  320.24   17.38
  -2   3  -5  340.91   17.99
   2   3   5  376.17   17.21
   2   3   5  342.70   17.61
  -2   3  -5  349.17   18.22
  -3  -3  -5   54.89    3.07
   3  -3   5   52.20    3.01
  -3  -3  -5   56.21    3.17
   3  -3   5   54.97    3.06
   3  -3   5   53.28    3.71
  -3   3  -5   55.05    2.94
  -3   3  -5   51.51    3.23
   3   3   5   53.66    3.06
   3   3   5   57.26    3.27
   3   3   5   59.17    3.31
  -4  -3  -5   13.95    1.35
   4  -3   5   14.01    2.27
  -4  -3  -5   11.19    1.75
  -4  -3  -5   12.95    1.20
  -4   3  -5   15.83    1.43
   4   3   5   15.81    1.35
   4   3   5   14.77    1.40
  -4   3  -5   16.05    1.20
  -5  -3  -5    8.68    1.42
   5  -3   5    7.36    1.77
  -5  -3  -5    8.54    1.05
   5   3   5    8.73    1.06
  -5   3  -5    8.37    0.99
  -5   3  -5    9.89    1.52
   5   3   5    9.73    1.61
   6  -3   5    8.16    2.02
  -6  -3  -5    8.31    1.28
  -6  -3  -5   10.98    1.71
  -6   3  -5    9.60    1.58
  -6   3  -5    7.71    1.24
   6   3   5    7.82    1.07
   6   3   5   11.34    2.00
  -7  -3  -5   36.01    3.01
   7  -3   5   36.15    3.68
  -7  -3  -5   40.21    2.80
   7   3   5   41.74    2.68
   7   3   5   32.13    3.00
  -7   3  -5   35.51    2.92
  -7   3  -5   35.37    2.66
  -8  -3  -5   20.29    2.00
  -8  -3  -5   15.04    2.36
   8  -3   5   15.86    3.21
  -8   3  -5   16.88    2.48
  -8   3  -5   16.06    1.87
   9  -3   5    5.18    2.05
  -9  -3  -5    3.21    1.52
  -9  -3  -5    4.26    1.34
  -9   3  -5    9.92    2.14
  -9   3  -5    6.09    1.61
 -10  -4   5    2.11    1.28
 -10  -4   5    1.26    1.23
 -10   4   5    2.22    1.24
 -10   4   5    1.82    1.97
 -10   4   5    1.72    1.32
  -9  -4   5    5.69    1.56
  -9  -4   5    7.04    1.63
  -9   4   5    8.10    2.21
  -9   4   5    6.56    1.53
  -9   4   5    4.42    1.42
  -8  -4   5    7.39    1.58
  -8  -4   5   11.54    1.90
  -8  -4   5   13.96    2.15
  -8   4   5   14.49    2.41
  -8   4   5   10.39    1.80
  -8   4   5   12.56    1.98
  -7  -4   5   40.50    3.03
  -7  -4   5   40.87    2.85
  -7  -4   5   37.85    3.05
  -7   4   5   36.92    3.33
  -7   4   5   35.75    2.85
  -7   4   5   40.59    2.83
  -6  -4   5   26.12    2.34
  -6  -4   5   28.28    2.08
  -6  -4   5   25.17    2.19
  -6   4   5   25.73    2.53
  -6   4   5   25.06    1.96
  -6   4   5   24.62    2.11
  -5  -4   5   43.46    3.14
  -5  -4   5   45.35    2.99
  -5  -4   5   49.35    2.81
  -5   4   5   36.72    3.06
  -5   4   5   45.47    2.97
  -5   4   5   40.62    2.62
  -4  -4   5   78.08    4.05
  -4  -4   5   74.84    4.29
  -4  -4   5   70.53    4.45
  -4   4   5   73.87    4.30
  -4   4   5   73.19    3.91
  -4   4   5   69.49    4.41
  -3  -4   5   20.10    1.32
  -3  -4   5   17.46    1.48
   3  -4  -5   20.62    1.45
  -3  -4   5   18.63    1.70
  -3   4   5   15.52    1.32
  -3   4   5   17.80    1.58
   3   4  -5   19.86    1.32
  -3   4   5   18.16    1.65
  -2  -4   5   81.09    4.11
   2  -4  -5   75.36    4.61
  -2  -4   5   81.06    4.47
  -2  -4   5   85.70    4.74
  -2  -4   5   89.88    4.51
  -2   4   5   78.83    4.53
   2   4  -5   80.92    4.14
  -2   4   5   84.83    4.81
   2   4  -5   75.28    4.42
  -2   4   5   84.35    4.34
   1  -4  -5   22.31    1.69
  -1  -4   5   21.94    1.64
  -1  -4   5   22.49    1.76
   1  -4  -5   20.81    1.42
   1  -4  -5   22.09    1.67
  -1  -4   5   23.74    1.64
   1   4  -5   23.60    1.63
   1   4  -5   20.50    1.72
  -1   4   5   18.62    1.43
   1   4  -5   21.15    1.63
  -1   4   5   21.74    1.58
  -1   4   5   23.22    1.55
   0  -4   5   90.72    5.28
   0  -4  -5   91.49    4.68
   0  -4   5   92.50    5.00
   0  -4   5   92.10    4.96
   0  -4  -5   91.97    5.04
   0  -4  -5   87.02    4.78
   0   4  -5   95.49    4.97
   0   4   5   90.64    4.67
   0   4   5   93.19    4.80
   0   4  -5   84.60    4.94
   0   4  -5   88.53    4.79
   0   4   5   88.00    4.84
   1  -4   5  168.73    8.75
  -1  -4  -5  171.29    8.56
   1  -4   5  168.92    9.03
  -1  -4  -5  176.39    8.61
   1   4   5  175.46    8.83
   1   4   5  179.94    8.88
  -1   4  -5  176.00    9.10
  -1   4  -5  171.77    8.93
  -1   4  -5  171.99    8.58
  -2  -4  -5   39.11    2.45
  -2  -4  -5   43.27    2.40
  -2  -4  -5   41.33    2.41
   2  -4   5   43.40    3.03
   2  -4   5   42.58    2.56
  -2   4  -5   40.06    2.39
   2   4   5   44.65    2.34
  -2   4  -5   38.60    2.55
   2   4   5   42.35    2.68
   2   4   5   37.09    2.70
   3  -4   5   47.91    2.82
  -3  -4  -5   44.97    2.72
  -3  -4  -5   51.67    2.88
   3  -4   5   47.14    3.48
  -3   4  -5   43.37    2.92
   3   4   5   48.68    3.03
   3   4   5   48.34    3.03
   4  -4   5   24.67    2.50
  -4  -4  -5   26.45    1.83
   4  -4   5   22.59    1.79
  -4  -4  -5   25.65    1.95
   4   4   5   29.02    2.07
  -4   4  -5   26.57    1.72
  -4   4  -5   23.71    1.98
   5  -4   5   58.34    4.52
  -5  -4  -5   62.22    3.83
  -5  -4  -5   60.42    3.58
   5   4   5   60.03    3.73
  -5   4  -5   59.77    3.48
  -5   4  -5   59.93    3.80
  -6  -4  -5   57.43    3.80
   6  -4   5   56.41    4.58
  -6  -4  -5   56.39    3.52
  -6   4  -5   55.12    3.73
   6   4   5   56.50    3.58
  -6   4  -5   53.26    3.40
   7  -4   5    8.24    2.31
  -7  -4  -5    6.91    1.32
  -7  -4  -5   10.56    1.81
  -7   4  -5    9.41    1.46
   7   4   5   10.49    1.34
  -7   4  -5    9.58    1.79
  -8  -4  -5   11.79    2.18
  -8  -4  -5    6.91    1.47
   8  -4   5   11.67    2.84
  -8   4  -5    9.49    1.83
   8   4   5   13.04    1.67
  -8   4  -5   11.00    1.71
  -9  -4  -5    6.53    1.70
  -9  -4  -5    5.81    1.76
   9  -4   5    7.29    2.50
  -9   4  -5    7.12    1.74
  -9   4  -5    8.71    2.08
 -10  -5   5   16.69    2.85
 -10  -5   5   16.53    2.62
 -10   5   5   13.19    2.25
 -10   5   5   12.48    2.20
 -10   5   5   14.62    3.32
  -9  -5   5   17.01    2.01
  -9  -5   5   13.59    2.40
  -9   5   5   15.97    2.95
  -9   5   5   17.35    2.06
  -9   5   5   11.93    2.09
  -8  -5   5   20.07    2.20
  -8  -5   5   20.27    2.44
  -8  -5   5   19.85    2.06
  -8   5   5   22.97    2.15
  -8   5   5   22.00    2.15
  -8   5   5   22.04    3.15
  -7  -5   5   12.41    2.14
  -7  -5   5   13.95    1.60
  -7  -5   5   15.43    2.28
  -7   5   5   13.22    2.01
  -7   5   5   14.07    1.55
  -7   5   5   15.73    2.43
  -6  -5   5   62.58    4.20
  -6  -5   5   69.32    4.00
  -6  -5   5   64.61    4.42
  -6   5   5   62.39    3.87
  -6   5   5   69.45    4.24
  -6   5   5   68.94    4.64
  -5  -5   5   88.45    5.14
  -5  -5   5   90.60    4.83
  -5  -5   5   91.55    5.44
  -5   5   5   86.60    5.40
  -5   5   5   82.71    4.69
  -5   5   5   83.13    5.08
  -4  -5   5   49.73    3.39
  -4  -5   5   40.00    2.97
   4  -5  -5   43.57    2.67
  -4  -5   5   50.51    2.81
  -4   5   5   46.17    3.09
  -4   5   5   48.72    3.31
  -4   5   5   48.62    2.67
  -3  -5   5   39.97    2.27
   3  -5  -5   37.46    2.50
  -3  -5   5   40.63    2.61
  -3  -5   5   38.67    2.84
  -3   5   5   35.63    2.69
   3   5  -5   37.68    2.27
  -3   5   5   40.72    2.35
  -3   5   5   37.62    2.72
   2  -5  -5   82.44    4.74
  -2  -5   5   86.25    5.00
  -2  -5   5   88.35    4.57
  -2  -5   5   83.11    4.71
  -2  -5   5   89.45    4.31
  -2   5   5   86.43    5.13
   2   5  -5   88.61    4.33
  -2   5   5   76.45    4.72
  -2   5   5   82.36    4.52
  -1  -5   5  209.06   10.62
   1  -5  -5  203.74   10.14
   1  -5  -5  207.43   10.46
   1  -5  -5  208.91   10.54
  -1  -5   5  212.85   10.53
   1   5  -5  195.07   10.41
  -1   5   5  207.42   10.32
  -1   5   5  208.26   10.34
   0  -5  -5  118.70    6.03
   0  -5   5  110.57    6.17
   0  -5   5  122.67    6.62
   0  -5  -5  116.58    5.86
   0  -5   5  111.08    6.18
   0   5  -5  108.09    6.08
   0   5   5  119.08    6.12
   0   5   5  115.07    5.91
   0   5  -5  105.15    6.14
  -1  -5  -5   56.17    3.29
   1  -5   5   61.13    4.30
   1  -5   5   54.61    3.50
  -1  -5  -5   57.76    3.29
   1  -5   5   57.08    3.76
  -1   5  -5   56.01    3.31
   1   5   5   62.99    3.46
   1   5   5   65.92    3.65
  -2  -5  -5  101.51    4.92
   2  -5   5   90.42    5.61
   2  -5   5   86.57    5.08
  -2  -5  -5   86.15    4.88
  -2   5  -5   90.28    5.11
  -2   5  -5   98.03    4.90
   2   5   5  101.07    5.36
   3  -5   5   14.69    1.37
  -3  -5  -5   14.01    1.15
   3  -5   5   13.74    1.76
  -3  -5  -5   10.83    1.12
   3   5   5   10.95    1.27
  -3   5  -5   11.68    1.10
  -3   5  -5   11.34    1.25
  -4  -5  -5   54.27    3.18
   4  -5   5   45.32    3.79
  -4  -5  -5   47.89    2.95
  -4   5  -5   45.92    2.80
   4   5   5   50.89    3.30
  -4   5  -5   47.84    3.21
   5  -5   5   31.52    3.18
  -5  -5  -5   35.75    2.57
  -5  -5  -5   32.19    2.32
  -5   5  -5   34.03    2.57
  -5   5  -5   34.34    2.23
   5   5   5   30.85    2.48
   6  -5   5    8.01    2.11
  -6  -5  -5    8.70    1.43
  -6  -5  -5   12.50    1.88
  -6   5  -5    9.16    1.62
   6   5   5   10.05    1.65
  -6   5  -5    9.86    1.42
  -7  -5  -5   19.78    2.26
  -7  -5  -5   22.86    2.13
   7  -5   5   21.53    2.93
  -7   5  -5   24.79    2.41
  -7   5  -5   23.75    2.07
   7   5   5   26.04    2.26
  -8  -5  -5    1.95    1.22
  -8  -5  -5    0.19    0.82
   8  -5   5    1.90    1.67
   8   5   5    2.09    1.06
  -8   5  -5    0.06    0.88
  -8   5  -5    1.09    1.05
  -9  -5  -5    3.81    1.37
   9  -5   5    6.39    2.63
  -9  -5  -5    2.69    1.54
  -9   5  -5    4.75    1.58
  -9   5  -5    2.79    1.70
   9   5   5    6.61    1.68
 -10  -6   5   13.47    2.59
 -10   6   5   16.01    2.65
 -10   6   5   25.49    4.18
  10   6  -5   21.14    3.35
  -9  -6   5   11.65    2.20
  -9  -6   5    5.68    1.55
  -9   6   5    9.75    2.61
  -9   6   5    8.46    1.71
  -9   6   5   11.89    2.23
  -8  -6   5    1.08    1.27
  -8  -6   5    0.36    0.89
  -8  -6   5    0.61    0.87
  -8   6   5    2.99    1.17
  -8   6   5   -0.08    0.74
  -8   6   5    0.97    1.39
  -7  -6   5   36.52    2.95
  -7  -6   5   34.64    2.67
  -7  -6   5   35.44    3.19
  -7   6   5   31.15    2.72
  -7   6   5   37.12    3.43
  -7   6   5   34.53    2.59
  -6  -6   5    1.14    0.72
  -6  -6   5    1.64    0.74
  -6  -6   5    2.12    1.15
  -6   6   5    1.79    1.23
  -6   6   5    1.99    0.74
  -6   6   5    1.74    0.82
  -5  -6   5   13.81    1.80
  -5  -6   5   15.24    1.42
  -5  -6   5   13.19    1.56
  -5   6   5   14.72    1.57
  -5   6   5   16.78    2.04
  -5   6   5   13.55    1.27
  -4  -6   5   17.80    1.94
  -4  -6   5   17.71    1.37
  -4  -6   5   18.46    1.66
  -4   6   5   13.71    1.74
  -4   6   5   14.34    1.18
  -4   6   5   15.17    1.60
  -3  -6   5   16.44    1.52
  -3  -6   5   16.18    1.24
  -3  -6   5   19.27    1.89
  -3   6   5   13.53    1.58
   3   6  -5   15.31    1.28
  -3   6   5   17.06    1.29
  -3   6   5   14.55    1.66
  -2  -6   5   74.70    4.28
  -2  -6   5   72.06    4.56
  -2  -6   5   67.59    3.74
  -2   6   5   72.67    4.07
  -2   6   5   76.62    4.34
   2   6  -5   74.33    3.79
   1  -6  -5   64.30    3.59
  -1  -6   5   65.20    4.10
  -1  -6   5   70.42    4.04
  -1   6   5   65.18    3.80
   1   6  -5   60.17    3.77
  -1   6   5   63.00    3.75
   0  -6  -5    8.87    0.94
   0  -6   5   12.68    2.02
   0  -6   5   10.96    1.31
   0  -6  -5    8.56    1.16
   0  -6   5    9.32    1.53
   0   6   5   12.15    1.12
   0   6   5   12.42    1.23
   0   6  -5   11.79    1.25
   1  -6   5   24.72    2.67
   1  -6   5   23.94    2.26
  -1  -6  -5   27.73    1.90
  -1  -6  -5   29.16    1.97
   1  -6   5   25.63    2.13
   1   6   5   28.41    2.17
   1   6   5   31.29    1.99
   2  -6   5   69.65    4.74
  -2  -6  -5   77.99    3.98
  -2  -6  -5   70.87    4.00
   2  -6   5   71.80    4.27
   2   6   5   70.11    4.39
  -2   6  -5   71.69    4.21
  -3  -6  -5  152.47    7.63
   3  -6   5  149.19    7.74
   3  -6   5  155.46    8.66
  -3  -6  -5  146.53    7.56
   3   6   5  149.29    8.05
  -3   6  -5  129.90    7.71
  -4  -6  -5   50.58    3.19
  -4  -6  -5   48.89    3.00
   4  -6   5   44.62    3.91
  -4   6  -5   48.52    3.28
  -4   6  -5   48.48    2.84
   4   6   5   47.98    3.38
  -5  -6  -5    9.02    1.37
   5  -6   5    7.03    2.00
  -5  -6  -5    6.96    1.32
  -5   6  -5    8.79    1.20
  -5   6  -5   12.44    1.89
   5   6   5    9.50    1.66
  -6  -6  -5    1.72    0.77
  -6  -6  -5    1.61    0.92
   6  -6   5    0.98    1.29
  -6   6  -5    2.98    0.86
   6   6   5    2.02    0.94
  -6   6  -5    1.61    0.95
  -7  -6  -5   15.45    2.34
   7  -6   5   14.75    3.11
  -7  -6  -5   10.88    1.78
   7   6   5   16.02    1.87
  -7   6  -5   11.85    2.12
  -7   6  -5   16.05    1.68
  -8  -6  -5   43.85    3.71
  -8  -6  -5   39.97    3.29
   8  -6   5   51.76    5.01
  -8   6  -5   44.17    3.71
  -8   6  -5   43.84    3.29
   8   6   5   47.36    3.53
  -9  -6  -5   28.93    3.15
  -9  -6  -5   21.60    2.43
   9  -6   5   25.80    4.67
  -9   6  -5   19.87    2.60
  -9   6  -5   19.45    2.96
   9   6   5   23.87    2.66
  -9  -7   5    3.37    1.71
  -9  -7   5    3.99    1.44
  -9   7   5    5.41    1.48
  -9   7   5    5.07    2.48
  -9   7   5    5.25    1.73
  -8  -7   5    5.23    1.99
  -8  -7   5    4.64    1.37
  -8  -7   5    6.85    1.56
  -8   7   5    5.54    1.38
  -8   7   5    5.14    1.30
  -8   7   5    4.34    1.96
  -7  -7   5   28.76    3.02
  -7  -7   5   29.24    2.41
  -7  -7   5   28.50    2.65
  -7   7   5   28.49    2.33
  -7   7   5   27.61    2.56
  -7   7   5   29.16    3.24
  -6  -7   5   72.30    4.67
  -6  -7   5   72.19    4.28
  -6  -7   5   65.11    4.89
  -6   7   5   68.30    4.55
  -6   7   5   70.36    5.03
  -6   7   5   75.30    4.21
  -5  -7   5   81.01    5.02
  -5  -7   5   64.91    4.39
  -5  -7   5   71.17    4.06
  -5   7   5   69.40    3.93
  -5   7   5   65.66    4.39
  -5   7   5   66.88    4.75
  -4  -7   5   29.79    2.03
  -4  -7   5   28.10    2.62
  -4  -7   5   31.80    2.41
  -4   7   5   28.69    2.42
  -4   7   5   27.60    1.85
  -4   7   5   26.94    2.55
  -3  -7   5   29.85    1.84
  -3  -7   5   27.16    2.20
  -3  -7   5   25.08    2.47
  -3   7   5   25.76    2.37
  -3   7   5   26.09    2.34
  -3   7   5   28.04    1.92
  -2  -7   5   74.67    4.61
  -2  -7   5   72.64    4.24
  -2  -7   5   64.86    3.61
  -2   7   5   68.42    3.99
   2   7  -5   67.73    3.63
  -2   7   5   64.91    4.14
  -1  -7   5  148.43    8.04
   1  -7  -5  140.64    7.47
  -1  -7   5  145.86    7.80
  -1  -7   5  140.06    8.09
  -1   7   5  154.09    7.84
  -1   7   5  150.25    7.71
   1   7  -5  145.38    7.69
   0  -7   5  112.32    6.75
   0  -7  -5  122.27    6.30
   0  -7   5  125.47    6.83
   0  -7  -5  112.51    6.44
   0  -7   5  123.69    7.26
   0   7   5  121.99    6.33
   0   7   5  125.08    6.72
   1  -7   5   12.61    1.49
   1  -7   5   11.48    2.33
  -1  -7  -5   11.56    1.29
   1  -7   5   14.06    1.70
  -1  -7  -5   12.44    1.23
   1   7   5   11.05    1.35
  -2  -7  -5   37.36    2.51
   2  -7   5   39.12    2.84
  -2  -7  -5   44.46    2.53
   2  -7   5   41.21    3.31
   2   7   5   36.91    2.33
  -2   7  -5   40.08    2.74
   2   7   5   36.21    2.86
  -3  -7  -5   16.16    1.43
   3  -7   5   13.96    1.60
  -3  -7  -5   13.22    1.30
   3  -7   5   15.64    2.68
   3   7   5   13.58    1.59
  -3   7  -5   14.26    1.56
   4  -7   5   80.85    6.01
  -4  -7  -5   82.73    4.91
  -4  -7  -5   90.99    5.11
  -4   7  -5   93.73    4.77
  -4   7  -5   90.25    5.26
   4   7   5   86.05    5.41
  -5  -7  -5   44.40    2.96
  -5  -7  -5   44.27    3.19
   5  -7   5   42.23    4.04
   5   7   5   48.81    3.48
  -5   7  -5   43.85    2.81
  -5   7  -5   42.93    3.23
  -6  -7  -5    2.79    0.95
  -6  -7  -5    2.34    1.03
   6  -7   5    2.62    1.50
   6   7   5    4.45    1.33
  -6   7  -5    2.54    1.07
  -6   7  -5    3.55    0.97
  -7  -7  -5    7.82    1.74
  -7  -7  -5   10.20    1.68
   7  -7   5    8.86    2.50
  -7   7  -5    8.78    1.81
  -7   7  -5    8.57    1.44
   7   7   5   12.07    2.08
  -8  -7  -5    1.12    0.96
   8  -7   5    0.58    1.59
  -8  -7  -5   -0.15    0.97
  -8   7  -5    0.87    1.13
  -8   7  -5    1.94    1.19
   8   7   5    1.19    1.25
  -9  -8   5   11.69    2.05
  -9  -8   5   11.77    2.49
  -9   8   5   11.58    3.06
  -9   8   5   11.65    2.08
  -9   8   5   15.09    2.33
  -8  -8   5   15.87    3.09
  -8  -8   5   11.24    1.82
  -8  -8   5   12.09    2.41
  -8   8   5   11.59    2.19
  -8   8   5   13.04    1.99
  -8   8   5   17.05    3.14
  -7  -8   5   33.78    3.03
  -7  -8   5   35.05    2.75
  -7  -8   5   34.79    3.45
  -7   8   5   33.79    2.61
  -7   8   5   34.16    2.91
  -7   8   5   34.61    3.65
  -6  -8   5   13.32    2.27
  -6  -8   5   10.56    1.55
  -6  -8   5   12.15    2.36
  -6   8   5    8.14    1.65
  -6   8   5   10.03    2.08
  -6   8   5    9.58    1.43
  -5  -8   5   30.82    2.24
  -5  -8   5   30.05    2.57
  -5  -8   5   27.66    2.87
  -5   8   5   27.71    2.86
  -5   8   5   32.55    2.67
  -5   8   5   30.95    2.12
  -4  -8   5   30.89    2.13
  -4  -8   5   30.63    2.88
  -4  -8   5   33.13    2.56
  -4   8   5   29.06    2.56
  -4   8   5   29.64    2.77
  -4   8   5   30.56    2.06
  -4   8   5   28.13    1.94
  -3  -8   5    1.16    0.53
  -3  -8   5    1.33    0.89
  -3  -8   5    0.98    0.64
  -3   8   5    0.73    0.62
  -3   8   5    1.98    0.67
  -3   8   5    2.66    1.05
  -2  -8   5   29.61    2.32
  -2  -8   5   27.37    2.54
  -2  -8   5   26.63    1.74
  -2   8   5   25.81    2.05
  -2   8   5   21.97    2.15
  -1  -8   5   15.68    1.87
   1  -8  -5   13.23    1.34
  -1  -8   5   20.05    1.97
  -1  -8   5   17.41    1.74
   1   8  -5   14.72    1.57
  -1   8   5   15.24    1.58
  -1   8   5   16.45    1.61
   0  -8   5   73.98    4.57
   0  -8   5   70.65    4.57
   0  -8  -5   67.24    3.94
   0  -8   5   70.52    4.98
   0   8   5   65.91    3.97
   0   8   5   67.20    4.35
   1  -8   5   73.79    5.53
   1  -8   5   73.83    4.91
  -1  -8  -5   74.32    4.25
   1  -8   5   73.18    4.69
   1   8   5   70.70    4.63
   2  -8   5    7.20    1.86
   2  -8   5    8.65    1.67
  -2  -8  -5    7.58    1.17
  -2  -8  -5    9.04    1.34
  -2   8  -5    8.40    1.47
   2   8   5    7.43    1.60
   3  -8   5   55.12    4.37
   3  -8   5   55.96    3.69
  -3  -8  -5   56.61    3.40
  -3   8  -5   50.48    3.57
   3   8   5   51.54    3.81
   4  -8   5   31.72    3.33
  -4  -8  -5   34.23    2.52
  -4  -8  -5   30.58    2.33
   4   8   5   27.84    2.69
  -4   8  -5   33.56    2.69
  -4   8  -5   34.34    2.20
   5  -8   5   58.49    4.93
  -5  -8  -5   59.56    3.76
  -5  -8  -5   47.09    3.40
  -5   8  -5   49.82    3.71
   5   8   5   56.48    4.04
  -5   8  -5   52.67    3.26
  -6  -8  -5   44.02    3.07
  -6  -8  -5   45.36    3.36
   6  -8   5   47.95    4.56
  -6   8  -5   46.64    3.47
   6   8   5   37.13    3.37
  -6   8  -5   39.15    2.84
  -7  -8  -5   12.87    2.18
   7  -8   5   12.07    3.11
  -7  -8  -5    8.97    1.65
  -7   8  -5   14.91    2.37
  -7   8  -5   14.98    1.97
   7   8   5   12.86    2.32
   8  -8   5   23.90    4.56
  -8  -8  -5   18.86    2.10
  -8  -8  -5   12.86    2.40
  -8   8  -5   18.31    2.96
   8   8   5   20.67    2.48
  -8   8  -5   18.86    2.22
  -9  -9   5   20.67    3.08
  -8  -9   5   52.46    4.62
  -8  -9   5   42.18    3.88
  -8  -9   5   51.25    3.72
  -8   9   5   50.08    3.84
  -8   9   5   44.18    4.93
  -8   9   5   45.32    3.41
  -7  -9   5   13.61    2.81
  -7  -9   5   15.10    2.47
  -7  -9   5   17.89    2.33
  -7   9   5   14.47    1.67
  -7   9   5   11.03    2.02
  -7   9   5   15.49    2.98
  -6  -9   5    2.60    1.53
  -6  -9   5    4.35    1.26
  -6  -9   5    5.32    1.27
  -6   9   5    4.36    1.33
  -6   9   5    6.99    1.89
  -6   9   5    7.10    1.28
  -5  -9   5    6.96    1.96
  -5  -9   5    6.29    1.24
  -5  -9   5    6.94    1.56
  -5   9   5    7.87    1.58
  -5   9   5    7.30    1.86
  -5   9   5    9.69    1.13
  -4  -9   5   63.37    4.94
  -4  -9   5   70.04    4.55
  -4  -9   5   62.82    3.94
  -4   9   5   72.39    4.05
  -4   9   5   75.20    4.90
  -4   9   5   69.75    3.87
  -4   9   5   73.49    4.76
  -3  -9   5   98.60    5.44
  -3  -9   5   94.80    6.47
  -3  -9   5  101.56    6.08
  -3   9   5  112.45    6.57
  -3   9   5  105.69    5.77
  -3   9   5  106.35    6.26
  -2  -9   5   63.28    3.59
  -2  -9   5   65.66    4.64
  -2  -9   5   67.38    4.36
  -2   9   5   62.28    4.03
  -2   9   5   63.65    4.18
  -1  -9   5    5.37    1.49
   1  -9  -5    4.88    1.01
  -1  -9   5    5.10    1.48
  -1  -9   5    6.18    0.85
  -1  -9   5    6.27    1.44
  -1   9   5    6.59    1.34
  -1   9   5    8.77    1.46
   0  -9   5    0.92    0.88
   0  -9  -5    1.74    0.61
   0  -9   5    1.36    1.14
   0   9   5    2.27    0.91
   0   9   5    2.04    0.84
   1  -9   5   73.71    4.98
   1  -9   5   83.58    6.08
  -1  -9  -5   74.00    4.46
   1  -9   5   80.48    5.29
   1   9   5   76.81    4.99
  -2  -9  -5  145.13    7.65
  -2  -9  -5  147.95    7.81
   2  -9   5  151.09    8.84
   2  -9   5  136.81    8.15
   2   9   5  145.03    8.38
  -2   9  -5  151.08    8.03
  -3  -9  -5   30.43    2.37
   3  -9   5   30.64    3.28
   3  -9   5   32.02    2.74
   3   9   5   34.36    2.92
  -3   9  -5   30.54    2.58
  -4  -9  -5    5.82    1.18
   4  -9   5    6.38    1.86
  -4  -9  -5    5.75    1.28
  -4   9  -5    4.74    0.94
  -4   9  -5    3.73    1.24
   4   9   5    2.28    1.14
  -5  -9  -5    5.66    1.41
  -5  -9  -5    4.71    1.14
   5  -9   5    5.98    1.98
  -5   9  -5    5.66    1.47
  -5   9  -5    4.34    1.01
   5   9   5    4.03    1.35
  -6  -9  -5   11.19    1.92
   6  -9   5   14.83    3.22
  -6  -9  -5   14.24    2.01
  -6   9  -5   14.01    1.59
   6   9   5   12.98    2.41
  -6   9  -5   11.84    2.01
   7  -9   5   21.97    4.14
  -7  -9  -5   19.95    2.17
  -7  -9  -5   20.37    2.48
   7   9   5   21.16    2.65
  -7   9  -5   26.38    2.30
  -7   9  -5   21.03    3.00
   8  -9   5    8.34    3.47
  -8  -9  -5    1.22    1.41
  -8   9  -5    2.21    1.53
   8   9   5    2.60    1.61
  -8   9  -5    0.83    1.32
  -8 -10   5    2.82    1.57
  -8 -10   5    3.83    1.57
  -8  10   5    2.86    1.39
  -8  10   5    6.77    1.47
  -8  10   5    5.54    2.60
  -7 -10   5   29.54    3.04
  -7 -10   5   33.72    3.76
  -7 -10   5   31.86    2.85
  -7  10   5   31.63    2.55
  -7  10   5   26.43    2.79
  -7  10   5   35.79    4.14
  -6 -10   5    1.84    1.39
  -6 -10   5    3.02    1.22
  -6 -10   5    5.66    1.31
  -6  10   5    4.27    1.12
  -6  10   5    1.82    1.06
  -6  10   5    5.73    1.89
  -5 -10   5   13.70    2.85
  -5 -10   5   11.37    1.59
  -5 -10   5   11.00    2.03
  -5  10   5   11.06    2.29
  -5  10   5    9.71    1.92
  -5  10   5   11.34    1.52
  -4 -10   5   37.38    3.08
  -4 -10   5   36.01    2.63
  -4 -10   5   43.54    3.82
  -4  10   5   41.82    3.35
  -4  10   5   41.62    3.49
  -4  10   5   34.74    2.59
  -3 -10   5    8.03    1.72
  -3 -10   5    4.63    1.56
  -3 -10   5    8.33    1.20
  -3  10   5    6.60    1.31
  -3  10   5    6.68    1.68
  -3  10   5    6.14    1.57
  -2 -10   5   17.53    2.60
  -2 -10   5   16.86    2.23
  -2 -10   5   14.98    1.46
  -2  10   5   15.31    1.71
  -2  10   5   16.06    1.98
   1 -10  -5    6.67    1.20
  -1 -10   5    5.58    1.67
  -1 -10   5    5.64    0.87
  -1 -10   5    4.71    1.52
  -1 -10   5    5.72    1.49
  -1  10   5    7.19    1.54
  -1  10   5    7.23    1.48
   0 -10  -5   31.78    2.44
   0 -10   5   35.73    3.72
   0 -10   5   32.28    3.06
   0 -10   5   37.49    3.18
   0  10   5   35.11    2.94
   0  10   5   39.15    2.66
  -1 -10  -5   98.91    5.36
   1 -10   5   92.19    6.17
   1 -10   5   90.55    5.91
   1 -10   5   86.66    6.77
   1  10   5   92.60    5.92
  -2 -10  -5   12.37    1.46
   2 -10   5   13.90    1.91
  -2 -10  -5   15.12    1.66
   2 -10   5   16.12    2.97
   2  10   5   15.00    1.95
  -2  10  -5   10.98    1.84
  -3 -10  -5    8.56    1.51
   3 -10   5   12.33    2.09
   3 -10   5    8.00    2.15
   3  10   5    5.79    1.60
  -3  10  -5    5.61    1.33
   4 -10   5    2.48    1.38
  -4 -10  -5    2.97    1.04
   4 -10   5    5.15    1.92
  -4 -10  -5    4.68    1.16
  -4  10  -5    3.91    1.36
   4  10   5    1.34    1.00
  -4  10  -5    2.97    0.83
  -5 -10  -5   44.34    3.38
   5 -10   5   46.69    4.68
  -5 -10  -5   45.61    3.25
  -5  10  -5   44.58    3.54
   5  10   5   43.18    3.76
  -5  10  -5   44.84    3.00
  -6 -10  -5   36.03    3.18
   6 -10   5   34.72    4.40
  -6 -10  -5   37.60    3.03
   6  10   5   38.06    3.59
  -6  10  -5   38.30    3.34
  -6  10  -5   42.15    2.89
  -7 -10  -5    6.05    1.75
   7 -10   5    1.71    2.03
  -7 -10  -5    8.93    1.78
   7  10   5    7.87    2.10
  -7  10  -5    8.44    1.67
  -7  10  -5    6.60    1.70
  -7 -11   5   13.67    2.47
  -7 -11   5    9.74    2.02
  -7 -11   5   14.10    3.22
  -7  11   5   12.97    3.13
  -7  11   5   14.45    1.96
  -7  11   5   10.46    2.12
  -6 -11   5   30.31    3.51
  -6 -11   5   27.45    2.93
  -6 -11   5   32.21    2.69
  -6  11   5   28.27    3.73
  -6  11   5   29.22    2.90
  -6  11   5   30.08    2.38
  -5 -11   5   14.88    1.85
  -5 -11   5   17.28    3.08
  -5 -11   5   18.80    2.19
  -5  11   5   17.80    2.93
  -5  11   5   13.73    1.56
  -5  11   5   18.58    2.18
  -4 -11   5   29.32    2.84
  -4 -11   5   32.94    3.53
  -4 -11   5   31.92    2.47
  -4  11   5   33.33    3.16
  -4  11   5   31.92    2.47
  -4  11   5   41.09    3.46
  -3 -11   5   73.53    5.52
  -3 -11   5   75.60    4.34
  -3 -11   5   69.63    5.01
  -3  11   5   70.89    5.00
  -3  11   5   79.99    5.45
  -3  11   5   74.21    4.64
  -2 -11   5   29.15    2.89
  -2 -11   5   30.26    2.18
  -2 -11   5   28.98    3.09
  -2  11   5   33.13    2.86
  -2  11   5   28.53    2.56
  -1 -11   5   53.29    4.43
  -1 -11   5   50.61    4.20
   1 -11  -5   47.58    3.33
  -1 -11   5   50.27    3.03
  -1 -11   5   59.26    4.05
  -1  11   5   51.15    3.63
  -1  11   5   57.44    3.97
   0 -11   5   39.73    3.58
   0 -11   5   44.96    3.64
   0 -11   5   39.85    4.21
   0 -11  -5   42.31    2.87
   0  11   5   37.69    2.89
   0  11   5   38.72    3.30
   1 -11   5   43.31    3.76
  -1 -11  -5   38.03    2.96
  -1 -11  -5   37.01    2.75
   1 -11   5   38.15    3.42
   1  11   5   34.74    3.22
   2 -11   5   40.00    3.51
   2 -11   5   35.39    3.69
  -2 -11  -5   38.38    2.90
  -2 -11  -5   36.31    2.84
   2  11   5   38.79    3.45
  -2  11  -5   46.26    3.33
  -3 -11  -5    5.96    1.41
   3 -11   5   13.49    2.43
   3 -11   5   16.86    3.32
  -3 -11  -5   10.28    1.73
   3  11   5   10.20    2.14
  -3  11  -5   10.12    1.89
  -4 -11  -5   22.53    2.15
   4 -11   5   20.70    2.64
  -4 -11  -5   20.55    2.13
   4 -11   5   17.72    3.50
  -4  11  -5   23.24    1.91
   4  11   5   17.91    2.39
  -4  11  -5   18.97    2.35
   5 -11   5   25.42    4.28
  -5 -11  -5   21.27    2.20
  -5 -11  -5   21.99    2.33
   5  11   5   24.13    2.75
  -5  11  -5   21.34    2.00
  -5  11  -5   17.68    2.77
   6 -11   5    6.79    2.55
  -6 -11  -5    5.64    1.59
  -6 -11  -5    5.77    1.43
   6  11   5    6.67    2.00
  -6  11  -5    6.95    1.41
  -6  11  -5    8.82    2.12
  -7 -11  -5    7.97    1.96
  -7 -12   5    4.75    1.91
  -7  12   5    6.98    1.78
  -7  12   5    9.43    1.71
  -7  12   5    2.72    2.32
  -6 -12   5    6.27    2.28
  -6 -12   5    3.93    1.43
  -6 -12   5    2.83    1.49
  -6  12   5    6.79    1.78
  -6  12   5    5.25    1.30
  -6  12   5    4.17    2.23
  -5 -12   5   11.80    2.25
  -5 -12   5   11.90    1.93
  -5 -12   5    8.59    2.39
  -5  12   5   11.25    2.21
  -5  12   5   11.48    1.67
  -5  12   5   12.03    2.51
  -4 -12   5    8.91    1.56
  -4 -12   5    7.38    2.23
  -4 -12   5    7.50    1.85
  -4  12   5    9.85    2.16
  -4  12   5    6.52    1.81
  -4  12   5    6.02    1.19
  -4  12   5    8.04    1.49
  -3 -12   5    8.55    1.50
  -3 -12   5    6.20    2.12
  -3 -12   5    7.36    1.95
  -3  12   5    7.00    1.86
  -3  12   5    7.64    1.60
  -2 -12   5   46.31    4.16
  -2 -12   5   48.52    4.33
  -2 -12   5   50.88    3.13
  -2  12   5   47.60    3.69
  -2  12   5   50.62    3.86
  -1 -12   5   29.89    2.91
  -1 -12   5   31.58    3.25
  -1 -12   5   26.11    1.97
  -1 -12   5   27.28    3.37
   1 -12  -5   24.88    2.24
  -1  12   5   27.09    2.68
  -1  12   5   29.35    2.74
   0 -12   5   21.59    2.78
   0 -12  -5   21.81    2.08
   0 -12   5   23.48    4.11
   0  12   5   22.37    2.50
   0  12   5   23.55    2.30
  -1 -12  -5    8.52    1.49
   1 -12   5   10.91    2.35
   1 -12   5    7.01    2.08
   1  12   5    8.44    2.11
  -2 -12  -5   15.46    2.06
   2 -12   5   12.75    2.51
   2 -12   5   14.13    2.90
  -2 -12  -5   12.09    2.03
   2  12   5   11.01    2.31
  -2  12  -5   12.66    2.21
  -3 -12  -5   56.02    3.99
   3 -12   5   52.89    5.11
   3 -12   5   61.78    4.66
  -3 -12  -5   66.03    4.22
  -3  12  -5   60.40    4.31
   3  12   5   56.33    4.63
  -4 -12  -5   32.87    2.88
   4 -12   5   33.32    3.63
  -4 -12  -5   39.41    3.05
   4 -12   5   30.60    3.98
   4  12   5   28.73    3.24
  -4  12  -5   33.55    3.21
  -4  12  -5   36.01    2.61
  -5 -12  -5    1.83    1.33
   5 -12   5    3.26    2.13
  -5 -12  -5    4.65    1.37
  -5  12  -5    4.78    1.36
  -5  12  -5    6.90    1.88
   5  12   5    5.76    1.84
  -6 -12  -5    3.68    1.54
  -6 -12  -5    6.28    1.58
   6 -12   5    4.09    2.45
  -6  12  -5    6.30    1.95
  -6  12  -5    2.09    1.33
   6  12   5    7.08    2.10
  -6 -13   5   33.91    3.57
  -6 -13   5   36.96    3.25
  -6 -13   5   41.92    4.61
  -6  13   5   39.71    4.68
  -6  13   5   38.85    3.62
  -6  13   5   29.94    2.69
  -5 -13   5   41.67    4.37
  -5 -13   5   37.61    3.24
  -5 -13   5   41.00    3.86
  -5  13   5   34.24    3.38
  -5  13   5   41.40    4.21
  -5  13   5   36.85    2.79
  -5  13   5   35.25    2.82
  -4 -13   5   13.36    1.97
  -4 -13   5   12.71    2.59
  -4 -13   5   14.87    3.24
  -4  13   5    9.13    1.77
  -4  13   5   13.91    2.73
  -4  13   5   10.41    1.54
  -4  13   5    7.27    2.00
  -3 -13   5    0.43    0.93
  -3 -13   5    1.26    1.27
  -3 -13   5    0.70    1.25
  -3  13   5    0.56    1.14
  -3  13   5    0.06    1.32
  -3  13   5   -0.11    0.92
  -2 -13   5   11.08    2.54
  -2 -13   5    8.11    2.12
  -2 -13   5   13.60    1.66
  -2  13   5   13.78    2.85
  -2  13   5   11.32    2.17
  -2  13   5    9.85    2.06
  -1 -13   5   61.31    5.70
  -1 -13   5   66.69    5.29
  -1 -13   5   65.14    3.79
   1 -13  -5   60.01    4.16
  -1  13   5   67.61    4.55
  -1  13   5   62.04    4.71
   0 -13  -5   24.19    2.41
   0 -13   5   28.65    4.84
   0 -13   5   32.28    3.48
   0 -13   5   28.56    3.22
   0  13   5   27.57    2.64
   0  13   5   27.72    2.94
  -1 -13  -5    4.80    1.31
   1 -13   5    5.91    2.12
  -1 -13  -5    3.12    1.81
   1 -13   5    6.33    1.98
   1  13   5    5.83    1.71
  -2 -13  -5    9.59    2.08
   2 -13   5   11.36    2.83
  -2 -13  -5   12.25    1.97
   2 -13   5    9.58    2.44
  -2  13  -5    9.77    2.00
   2  13   5    7.42    1.93
  -3 -13  -5    4.02    1.34
   3 -13   5    1.49    1.83
   3 -13   5    3.06    1.92
  -3 -13  -5    3.78    1.45
  -3  13  -5    4.40    1.21
   3  13   5    4.77    1.69
  -3  13  -5    3.05    1.34
  -4 -13  -5   22.10    2.65
  -4 -13  -5   32.62    2.89
   4 -13   5   32.32    4.16
   4  13   5   23.68    3.11
  -4  13  -5   25.09    3.08
   5 -13   5   15.58    3.72
  -5 -13  -5   11.39    2.19
   5  13   5   20.17    3.50
  -5  13  -5   10.81    2.36
  -5 -14   5    5.99    2.10
  -5  14   5    6.66    2.44
  -5  14   5    7.94    2.16
  -5  14   5    6.88    1.55
  -4 -14   5   18.60    2.47
  -4 -14   5   18.06    3.89
  -4 -14   5   15.24    3.19
  -4  14   5   15.80    2.14
  -4  14   5   18.61    3.29
  -4  14   5   15.95    2.82
  -3 -14   5    0.34    1.58
  -3 -14   5    1.55    1.53
  -3 -14   5    1.93    1.17
  -3  14   5    3.79    1.38
  -3  14   5    1.31    1.41
  -3  14   5    1.81    1.53
  -2 -14   5   25.60    4.23
  -2 -14   5   26.15    2.28
  -2 -14   5   32.63    3.72
  -2  14   5   26.20    3.10
  -2  14   5   28.83    4.37
  -2  14   5   28.53    2.92
  -1 -14   5    2.33    0.97
  -1 -14   5    2.68    2.32
  -1 -14   5    2.91    1.88
   1 -14  -5    1.11    0.96
  -1  14   5    2.60    1.47
  -1  14   5    5.31    1.78
   0 -14  -5   10.41    1.77
   0 -14   5   10.62    3.27
   0 -14   5   16.96    3.18
   0  14   5   14.13    2.67
   0  14   5   16.11    2.20
   1 -14   5   13.69    2.99
  -1 -14  -5   13.87    2.13
   1 -14   5   11.62    2.80
   1  14   5   11.43    2.51
   2 -14   5   11.18    2.87
  -2 -14  -5   10.35    2.43
  -2 -14  -5   14.16    2.15
   2 -14   5   14.23    3.15
  -2  14  -5    9.90    2.20
  -2  14  -5   15.56    2.02
   2  14   5   14.89    2.97
  -3 -14  -5   27.98    2.67
   3 -14   5   20.61    4.12
  -3 -14  -5   27.59    3.11
   3  14   5   27.21    3.28
  -3  14  -5   23.03    3.30
   4 -14   5   16.07    3.69
  -4 -14  -5   24.20    2.68
   4  14   5   21.23    3.60
  -4  14  -5   17.17    3.04
  -4  14  -5   19.27    2.35
  -3 -15   5   31.86    2.73
  -3 -15   5   22.82    4.14
  -3 -15   5   35.01    4.35
  -3  15   5   31.52    3.89
  -3  15   5   32.09    3.87
  -3  15   5   26.43    2.90
  -2 -15   5    7.47    2.68
  -2 -15   5   12.53    1.72
  -2 -15   5    4.31    2.78
  -2  15   5    6.39    2.14
  -2  15   5   10.82    2.29
  -2  15   5   11.99    2.46
  -1 -15   5    3.88    3.17
  -1 -15   5    6.61    2.57
  -1 -15   5    6.26    1.46
  -1  15   5    9.22    2.05
  -1  15   5    4.59    1.84
   0 -15   5    6.44    2.91
   0 -15   5    5.00    2.48
   0 -15  -5    6.98    1.61
   0  15   5    5.54    1.85
   0  15  -5    5.84    1.87
   1 -15   5   16.47    3.74
  -1 -15  -5   13.93    3.56
  -1 -15  -5   15.05    2.31
   1  15   5    8.46    2.22
  -1  15  -5   13.21    2.21
  -1  15  -5   15.67    2.84
  -2 -15  -5   20.06    2.43
  -2 -15  -5   12.27    3.22
   2  15   5   19.59    3.50
  -2  15  -5   19.23    3.06
  -2  15  -5   24.23    2.48
 -10   0   6   36.26    3.69
 -10   0   6   31.22    3.07
 -10   0   6   33.43    3.08
  -9   0   6    4.99    1.42
  -9   0   6    3.08    1.27
  -9   0   6    4.37    1.59
  -8   0   6    7.94    1.62
  -8   0   6    5.68    1.31
  -8   0   6    5.33    1.30
  -7   0   6    5.77    1.26
  -7   0   6    9.82    1.62
  -7   0   6    7.17    1.36
  -6   0   6   93.61    5.41
  -6   0   6   90.97    5.35
  -6   0   6  100.21    5.50
   5   0  -6  100.15    5.64
  -5   0   6  112.34    5.90
  -5   0   6  109.81    5.83
  -5   0   6  113.53    5.94
   4   0  -6    5.09    0.83
  -4   0   6    6.83    0.77
  -4   0   6    5.98    0.98
   4   0  -6    5.64    1.10
  -4   0   6    6.03    1.01
  -4   0   6    6.23    0.96
  -3   0   6   22.32    1.56
   3   0  -6   21.17    1.65
   3   0  -6   23.02    1.48
  -3   0   6   23.50    1.56
  -3   0   6   21.55    1.46
   3   0  -6   22.64    1.60
  -3   0   6   21.31    1.61
   2   0  -6    4.52    0.77
   2   0  -6    5.99    0.59
  -2   0   6    5.98    0.57
  -2   0   6    6.59    0.85
   2   0  -6    6.07    0.78
   2   0  -6    4.06    0.78
  -2   0   6    6.53    0.66
  -2   0   6    6.86    0.76
   1   0  -6  162.12    7.71
  -1   0   6  165.08    7.82
  -1   0   6  156.51    8.22
   1   0  -6  160.30    8.01
  -1   0   6  152.64    7.59
  -1   0   6  157.53    7.76
  -1   0   6  155.48    7.93
   0   0  -6  245.59   11.17
   0   0  -6  244.61   10.88
   0   0   6  199.51   11.24
   0   0   6  223.95   11.68
  -1   0  -6    8.80    0.92
   1   0   6    9.32    1.01
  -1   0  -6   12.98    0.88
  -1   0  -6   11.60    0.73
  -1   0  -6    9.72    1.24
  -2   0  -6  172.46    8.52
   2   0   6  195.01    9.23
  -2   0  -6  155.47    9.14
  -2   0  -6  185.37    8.81
   2   0   6  168.67    8.67
  -2   0  -6  181.75    8.74
   3   0   6   14.17    1.15
  -3   0  -6   14.66    1.25
  -3   0  -6   15.19    1.11
  -3   0  -6   15.53    1.27
   3   0   6   16.06    1.57
  -4   0  -6   40.52    2.49
   4   0   6   38.77    3.01
  -4   0  -6   48.92    2.82
  -4   0  -6   40.40    2.65
   5   0   6   28.38    2.63
  -5   0  -6   33.22    2.36
  -5   0  -6   30.02    2.08
  -6   0  -6    0.63    0.71
   6   0   6    1.23    0.99
  -6   0  -6    2.12    0.78
  -7   0  -6   38.75    2.94
  -7   0  -6   30.31    2.51
   7   0   6   33.83    3.31
   8   0   6   30.43    3.31
  -8   0  -6   29.64    2.55
  -8   0  -6   25.83    2.72
   9   0   6   -0.27    1.53
  -9   0  -6    1.75    1.29
  -9   0  -6    0.49    1.17
 -10  -1   6    0.92    1.72
 -10  -1   6    1.54    1.30
 -10  -1   6    2.39    1.26
 -10   1   6    1.45    1.19
 -10   1   6    0.99    1.62
 -10   1   6    1.96    1.23
  -9  -1   6   12.73    2.04
  -9  -1   6   11.05    1.99
  -9   1   6   11.99    1.98
  -9   1   6   12.79    2.29
  -9   1   6   15.66    2.27
  -8  -1   6   10.08    1.76
  -8  -1   6   10.37    1.92
  -8  -1   6   11.91    1.91
  -8   1   6   13.92    2.07
  -8   1   6   14.35    1.66
  -8   1   6   13.39    2.15
  -7  -1   6   23.45    2.27
  -7  -1   6   29.00    2.29
  -7  -1   6   34.10    2.49
  -7   1   6   26.96    2.22
  -7   1   6   25.30    2.46
  -7   1   6   27.22    2.28
  -6  -1   6   54.11    3.49
  -6  -1   6   58.76    3.53
  -6  -1   6   58.48    3.58
  -6  -1   6   52.22    3.47
  -6   1   6   47.57    3.35
  -6   1   6   63.66    3.66
  -6   1   6   60.32    3.75
  -5  -1   6   22.38    1.67
  -5  -1   6   22.16    1.63
  -5  -1   6   20.63    1.68
  -5  -1   6   19.86    1.70
  -5   1   6   18.35    1.61
  -5   1   6   16.60    1.48
  -5   1   6   15.91    1.69
  -4  -1   6   75.88    4.16
  -4  -1   6   73.45    4.08
   4  -1  -6   74.88    3.96
  -4  -1   6   75.32    4.07
  -4  -1   6   73.67    4.09
   4   1  -6   73.42    4.20
   4   1  -6   68.18    4.16
  -4   1   6   74.78    3.95
  -4   1   6   70.73    4.20
   4   1  -6   75.06    3.98
  -4   1   6   71.72    3.96
  -4   1   6   75.74    4.16
   3  -1  -6   25.96    2.02
   3  -1  -6   28.51    2.12
   3  -1  -6   29.20    1.79
  -3  -1   6   30.41    1.93
  -3  -1   6   32.88    2.07
  -3  -1   6   31.29    2.05
  -3  -1   6   30.47    1.90
  -3   1   6   29.02    2.04
  -3   1   6   30.00    1.81
   3   1  -6   32.65    1.95
   3   1  -6   28.03    1.99
   3   1  -6   31.70    1.94
   3   1  -6   34.67    1.98
  -3   1   6   33.08    1.92
  -3   1   6   30.12    2.00
  -2  -1   6  189.27    9.33
  -2  -1   6  178.78    9.49
   2  -1  -6  169.58    9.35
  -2  -1   6  173.36    9.17
  -2  -1   6  187.30    9.14
  -2   1   6  190.39    9.35
   2   1  -6  199.41    9.32
   2   1  -6  199.54    9.37
   2   1  -6  187.16    9.18
  -2   1   6  183.90    9.38
   2   1  -6  195.25    9.23
  -2   1   6  203.69    9.37
  -1  -1   6  229.75   10.81
   1  -1  -6  221.84   10.91
  -1  -1   6  199.46   11.22
  -1   1   6  221.81   10.59
   1   1  -6  227.09   10.74
  -1   1   6  225.71   11.03
   0  -1   6   74.30    3.67
   0  -1  -6   63.90    3.63
   0  -1   6   71.11    4.02
   0   1  -6   69.77    3.66
   0   1   6   63.76    3.36
   0   1   6   56.72    3.93
  -1  -1  -6  134.25    5.85
  -1  -1  -6  130.11    5.89
  -1   1  -6  107.57    6.42
   1   1   6  117.34    5.83
   1   1   6  107.83    5.81
  -1   1  -6  112.37    5.95
  -1   1  -6  118.88    6.51
   2  -1   6    9.09    1.12
   2  -1   6    7.39    0.77
  -2  -1  -6    7.91    0.69
  -2  -1  -6    6.08    1.23
  -2  -1  -6    8.35    0.76
   2  -1   6    7.21    0.91
  -2  -1  -6    8.27    0.89
  -2   1  -6    6.92    0.80
   2   1   6    7.50    0.72
   2   1   6    6.70    0.70
  -2   1  -6    8.16    0.82
   2   1   6    7.23    0.87
  -2   1  -6    7.44    1.32
   2   1   6    9.58    1.12
  -2   1  -6    8.07    0.64
  -3  -1  -6  202.17    9.76
  -3  -1  -6  196.88    9.57
  -3  -1  -6  189.02    9.86
   3  -1   6  181.34    9.75
   3  -1   6  203.00   10.30
  -3   1  -6  199.18    9.52
   3   1   6  207.57   10.15
  -3   1  -6  199.05    9.81
   3   1   6  190.24    9.66
  -3   1  -6  204.11    9.70
   3   1   6  180.13    9.80
   4  -1   6  167.46    8.94
  -4  -1  -6  173.07    8.39
  -4  -1  -6  166.73    8.15
  -4   1  -6  155.06    8.16
   4   1   6  160.99    8.68
  -4   1  -6  162.87    8.10
  -4   1  -6  166.54    8.39
   4   1   6  143.98    8.25
   5  -1   6   33.79    2.99
  -5  -1  -6   35.21    2.57
  -5   1  -6   36.24    2.60
   5   1   6   31.59    2.77
  -5   1  -6   39.95    2.39
  -6  -1  -6   23.93    2.18
   6  -1   6   24.65    2.67
  -6  -1  -6   24.95    1.92
   6   1   6   19.51    2.33
  -6   1  -6   23.98    2.13
  -6   1  -6   26.56    1.96
   7  -1   6   19.08    3.07
  -7  -1  -6   20.40    2.14
  -7  -1  -6   17.74    1.75
  -7   1  -6   19.62    2.09
   7   1   6   15.81    2.69
  -7   1  -6   17.52    1.76
   8  -1   6   22.85    3.05
  -8  -1  -6   21.74    2.48
  -8  -1  -6   23.85    2.25
  -8   1  -6   26.15    2.38
   8   1   6   25.50    2.98
  -8   1  -6   26.24    2.63
   9  -1   6   19.12    3.55
  -9  -1  -6   23.23    2.48
  -9  -1  -6   24.27    3.33
  -9   1  -6   24.14    2.55
   9   1   6   26.97    3.26
  -9   1  -6   23.43    2.90
 -10  -2   6    7.16    1.78
 -10  -2   6    7.97    1.83
 -10  -2   6    4.48    1.93
 -10   2   6    7.19    1.74
 -10   2   6   12.89    2.57
 -10   2   6    8.14    1.99
  -9  -2   6   24.47    2.62
  -9  -2   6   14.63    2.32
  -9  -2   6   17.62    2.15
  -9   2   6   17.39    2.09
  -9   2   6   20.83    2.25
  -8  -2   6   30.67    2.70
  -8  -2   6   35.74    2.83
  -8  -2   6   34.24    2.71
  -8   2   6   28.84    2.64
  -8   2   6   34.95    3.20
  -8   2   6   33.30    2.68
  -7  -2   6   25.47    2.17
  -7  -2   6   26.02    2.22
  -7  -2   6   21.61    2.11
  -7  -2   6   26.78    2.18
  -7   2   6   23.90    2.13
  -7   2   6   24.26    2.10
  -6  -2   6   20.46    1.94
  -6  -2   6   21.64    1.79
  -6  -2   6   20.13    1.79
  -6  -2   6   19.58    1.85
  -6   2   6   23.02    1.82
  -6   2   6   23.99    2.19
  -6   2   6   22.94    1.92
  -5  -2   6   32.27    2.48
  -5  -2   6   34.26    2.42
  -5  -2   6   35.14    2.34
  -5   2   6   35.30    2.47
  -5   2   6   37.12    2.31
   5   2  -6   33.84    2.48
  -5   2   6   38.37    2.68
   4  -2  -6    7.21    0.81
  -4  -2   6    9.67    0.94
  -4  -2   6    9.24    1.00
   4  -2  -6    7.53    0.85
  -4  -2   6    9.71    1.17
  -4  -2   6    7.69    0.99
  -4   2   6    8.85    0.84
  -4   2   6    9.45    0.90
  -4   2   6    9.40    1.19
   4   2  -6    9.48    1.08
   4   2  -6    8.69    1.04
  -4   2   6    8.44    1.00
  -3  -2   6  183.37    8.91
   3  -2  -6  187.38    8.60
  -3  -2   6  180.43    9.03
   3  -2  -6  156.94    9.49
   3  -2  -6  188.73    8.83
  -3  -2   6  187.56    9.02
  -3  -2   6  187.73    8.74
  -3   2   6  165.35    8.78
   3   2  -6  169.98    8.80
  -3   2   6  172.11    9.00
   3   2  -6  175.16    8.82
  -3   2   6  192.34    9.02
   3   2  -6  159.56    8.71
   3   2  -6  170.17    8.84
  -2  -2   6   96.48    5.10
  -2  -2   6  104.43    4.91
  -2  -2   6  105.85    5.29
   2  -2  -6   95.62    5.27
   2  -2  -6  102.99    5.13
  -2  -2   6   88.37    5.42
  -2   2   6   92.54    4.93
  -2   2   6  103.35    5.31
  -2   2   6   89.31    5.17
   2   2  -6  101.14    5.17
   2   2  -6   98.64    4.93
   2   2  -6   97.37    5.10
   2   2  -6   99.80    5.12
   1  -2  -6   27.91    1.68
  -1  -2   6   30.89    1.95
   1  -2  -6   28.37    1.84
  -1  -2   6   26.15    2.15
  -1  -2   6   26.30    1.83
   1  -2  -6   29.08    1.93
  -1   2   6   31.11    1.98
  -1   2   6   28.16    1.68
   1   2  -6   29.23    1.83
   1   2  -6   30.08    1.85
   0  -2   6  182.54    8.85
   0  -2  -6  181.08    8.91
   0  -2   6  187.82    9.22
   0  -2  -6  176.51    8.88
   0  -2   6  159.76    9.22
   0  -2  -6  178.63    8.62
   0   2  -6  179.36    8.92
   0   2   6  183.59    9.16
   0   2  -6  182.53    8.84
   0   2   6  180.51    8.95
   0   2   6  180.95    8.63
   0   2  -6  155.20    9.14
  -1  -2  -6   22.09    1.39
   1  -2   6   23.60    1.84
   1  -2   6   23.46    1.58
  -1  -2  -6   22.81    1.76
  -1  -2  -6   21.67    1.62
  -1   2  -6   21.07    1.84
  -1   2  -6   21.50    1.50
   1   2   6   23.01    1.97
   1   2   6   25.44    1.67
  -1   2  -6   23.64    1.95
   1   2   6   20.34    1.40
  -2  -2  -6  103.11    5.08
   2  -2   6  106.73    5.75
  -2  -2  -6   88.47    5.55
  -2  -2  -6  100.00    5.12
   2  -2   6  108.24    5.24
  -2  -2  -6  105.48    5.49
   2   2   6  109.34    5.66
   2   2   6  100.64    5.33
   2   2   6   94.83    5.06
   2   2   6   87.90    5.09
   3  -2   6   54.93    3.56
  -3  -2  -6   52.22    2.97
   3  -2   6   50.29    2.79
   3  -2   6   49.60    2.88
  -3  -2  -6   50.66    2.84
  -3  -2  -6   42.64    3.30
  -3   2  -6   47.06    2.71
  -3   2  -6   49.54    3.04
   3   2   6   53.49    3.05
   3   2   6   54.27    3.27
   4  -2   6   22.75    2.24
  -4  -2  -6   23.35    1.62
  -4  -2  -6   20.64    1.72
  -4   2  -6   20.26    1.74
  -4   2  -6   22.82    1.56
   4   2   6   22.46    1.94
   4   2   6   22.76    1.71
   5  -2   6   39.47    3.55
  -5  -2  -6   52.53    3.21
  -5  -2  -6   43.20    2.86
   5   2   6   45.79    3.32
  -5   2  -6   46.05    3.13
  -5   2  -6   46.20    2.85
   5   2   6   51.87    3.02
  -6  -2  -6   10.05    1.69
   6  -2   6   11.87    2.36
  -6  -2  -6   11.20    1.31
   6   2   6   10.57    2.00
   6   2   6   12.20    1.37
  -6   2  -6   11.56    1.30
  -6   2  -6   12.19    1.49
  -7  -2  -6   13.46    1.64
  -7  -2  -6   15.49    2.19
   7  -2   6   14.26    2.74
  -7   2  -6   16.04    1.69
  -7   2  -6   15.11    2.19
   7   2   6   18.51    2.85
   8  -2   6    3.47    1.77
  -8  -2  -6    5.92    1.61
  -8  -2  -6    1.87    1.07
  -8   2  -6    5.19    1.63
   8   2   6    2.45    1.39
  -8   2  -6    4.61    1.20
   9  -2   6    7.63    2.54
  -9  -2  -6    8.15    1.67
  -9  -2  -6   10.09    2.27
  -9   2  -6    9.98    1.81
   9   2   6   10.19    2.40
  -9   2  -6    7.90    2.09
 -10  -3   6    2.28    1.44
 -10  -3   6    4.09    1.50
 -10   3   6    2.09    1.98
 -10   3   6    4.11    1.36
 -10   3   6    3.81    1.44
  -9  -3   6   18.59    2.12
  -9  -3   6   11.27    2.18
  -9   3   6   15.64    2.38
  -9   3   6   20.78    3.05
  -9   3   6   16.81    2.03
  -8  -3   6   11.95    2.03
  -8  -3   6    8.62    1.64
  -8  -3   6   11.68    1.85
  -8   3   6   10.73    1.85
  -8   3   6   14.97    2.09
  -8   3   6    8.92    2.05
  -7  -3   6   -0.03    0.56
  -7  -3   6    0.43    0.80
  -7  -3   6   -0.11    0.50
  -7   3   6    0.21    0.99
  -7   3   6   -0.01    0.43
  -7   3   6    0.37    0.62
  -6  -3   6    3.65    1.14
  -6  -3   6    1.84    0.70
  -6  -3   6    1.57    0.80
  -6   3   6    1.49    1.00
  -6   3   6    1.25    0.65
  -6   3   6    3.15    1.03
  -5  -3   6   44.67    3.05
  -5  -3   6   41.14    2.67
  -5  -3   6   47.05    2.93
   5   3  -6   39.29    2.72
  -5   3   6   41.18    3.04
  -5   3   6   44.88    2.91
  -5   3   6   41.51    2.60
   4  -3  -6  221.41   11.01
  -4  -3   6  225.43   11.09
  -4  -3   6  227.07   11.34
   4  -3  -6  227.40   10.97
  -4  -3   6  218.34   11.48
  -4   3   6  222.09   10.98
  -4   3   6  242.78   11.45
  -4   3   6  219.18   11.46
  -3  -3   6  205.60   10.46
  -3  -3   6  206.02   10.00
  -3  -3   6  203.87   10.27
   3   3  -6  205.12   10.09
  -3   3   6  209.62   10.41
  -3   3   6  196.69   10.37
   3   3  -6  206.04   10.04
   2  -3  -6   11.30    1.00
  -2  -3   6   10.23    0.97
  -2  -3   6   11.60    1.34
  -2  -3   6   11.99    1.20
   2  -3  -6   10.18    1.19
   2   3  -6   11.07    1.03
   2   3  -6    9.45    1.04
  -2   3   6   10.77    1.11
   2   3  -6   10.46    0.78
   2   3  -6    9.07    0.98
  -2   3   6    8.78    0.83
  -2   3   6   10.25    1.18
  -1  -3   6   13.81    1.27
   1  -3  -6   13.67    1.18
  -1  -3   6   16.15    1.43
   1  -3  -6   14.30    1.04
   1  -3  -6   14.51    1.27
  -1  -3   6   14.68    1.23
   1   3  -6   12.79    1.13
  -1   3   6   12.71    1.04
   1   3  -6   13.62    1.16
  -1   3   6   12.89    1.21
  -1   3   6   13.95    1.17
   0  -3   6   97.52    5.91
   0  -3   6  104.86    5.52
   0  -3  -6  104.97    5.48
   0  -3  -6  106.58    5.28
   0  -3   6  107.40    5.72
   0  -3  -6   99.00    5.54
   0   3   6  116.25    5.53
   0   3  -6  101.06    5.37
   0   3   6  102.33    5.59
   0   3   6  104.45    5.27
   0   3  -6   97.76    5.75
   0   3  -6   97.89    5.52
  -1  -3  -6  290.38   13.96
  -1  -3  -6  283.76   13.74
  -1  -3  -6  266.83   14.26
   1  -3   6  296.11   13.95
   1  -3   6  297.81   14.33
  -1   3  -6  290.29   14.39
  -1   3  -6  285.38   13.89
  -1   3  -6  284.19   14.28
   1   3   6  300.07   14.00
   1   3   6  258.46   14.27
  -1   3  -6  285.33   13.86
  -2  -3  -6   75.91    3.79
  -2  -3  -6   67.94    4.07
   2  -3   6   73.73    3.92
   2  -3   6   75.28    4.45
  -2  -3  -6   72.31    3.78
   2   3   6   75.57    4.03
   2   3   6   65.88    3.67
  -2   3  -6   62.46    3.90
   3  -3   6    2.35    0.69
  -3  -3  -6    1.25    0.46
  -3  -3  -6    0.98    0.47
  -3  -3  -6    0.66    0.80
   3  -3   6    1.37    0.79
  -3   3  -6    1.21    0.58
   3   3   6    2.85    0.86
   3   3   6    2.27    0.60
  -3   3  -6    1.20    0.52
   4  -3   6   11.74    1.15
  -4  -3  -6    9.62    1.03
   4  -3   6    9.67    1.86
  -4  -3  -6    7.79    1.53
  -4  -3  -6    9.09    1.14
   4   3   6   10.94    1.13
  -4   3  -6   11.71    1.26
  -4   3  -6   12.51    1.02
   4   3   6   12.67    1.34
  -5  -3  -6   24.72    2.04
   5  -3   6   23.12    2.55
  -5  -3  -6   22.34    1.78
  -5   3  -6   23.25    1.72
   5   3   6   23.76    1.86
  -5   3  -6   19.61    1.93
   5   3   6   23.41    2.09
  -6  -3  -6   92.42    5.36
  -6  -3  -6   95.67    5.69
   6  -3   6   97.72    6.52
  -6   3  -6   96.34    5.68
   6   3   6   85.46    5.70
  -6   3  -6   97.90    5.32
   6   3   6  100.40    5.42
   7  -3   6   50.56    4.56
  -7  -3  -6   50.47    3.55
  -7  -3  -6   57.88    4.04
  -7   3  -6   58.00    3.96
   7   3   6   56.08    3.59
  -7   3  -6   57.10    3.62
   7   3   6   55.35    4.12
  -8  -3  -6    7.85    1.78
   8  -3   6    9.95    2.53
  -8  -3  -6    6.41    1.39
  -8   3  -6    6.28    1.63
  -8   3  -6    7.80    1.63
  -9  -3  -6   -0.91    1.00
  -9  -3  -6    0.06    1.30
   9  -3   6   -0.96    1.44
  -9   3  -6   -0.08    1.15
  -9   3  -6    0.40    1.08
 -10  -4   6    5.90    1.78
 -10  -4   6    6.41    1.65
 -10   4   6    5.12    1.67
 -10   4   6    1.99    1.33
  -9  -4   6    7.14    1.62
  -9  -4   6    8.28    1.81
  -9  -4   6    9.87    2.16
  -9   4   6    7.10    1.69
  -9   4   6    8.66    2.21
  -9   4   6    7.91    1.70
  -8  -4   6   40.42    3.24
  -8  -4   6   32.16    2.92
  -8  -4   6   36.30    2.87
  -8   4   6   32.75    2.84
  -8   4   6   39.02    2.87
  -8   4   6   36.60    3.44
  -7  -4   6   35.15    2.85
  -7  -4   6   34.10    2.95
  -7  -4   6   36.35    2.71
  -7   4   6   38.70    3.26
  -7   4   6   39.23    2.73
  -7   4   6   36.18    2.85
  -6  -4   6   27.26    2.23
  -6  -4   6   26.77    2.02
  -6  -4   6   24.25    2.33
  -6   4   6   25.11    1.94
  -6   4   6   22.84    2.42
  -6   4   6   21.04    2.00
  -5  -4   6   12.67    1.27
  -5  -4   6   14.81    1.50
  -5  -4   6   14.84    1.73
  -5   4   6   12.92    1.40
  -5   4   6   15.37    1.28
  -5   4   6   13.86    1.74
  -4  -4   6   26.15    1.79
  -4  -4   6   24.82    2.18
  -4  -4   6   26.48    2.02
   4  -4  -6   27.27    1.69
  -4   4   6   26.18    2.19
  -4   4   6   25.92    1.66
  -4   4   6   26.31    2.07
  -3  -4   6  184.40    9.86
  -3  -4   6  194.01    9.30
  -3  -4   6  190.83    9.64
   3   4  -6  188.04    9.36
  -3   4   6  192.04    9.83
   3   4  -6  189.17    9.33
  -3   4   6  189.27    9.77
   2  -4  -6   40.52    2.58
  -2  -4   6   38.89    2.74
  -2  -4   6   39.60    2.54
  -2   4   6   41.11    2.65
  -2   4   6   39.88    2.85
  -2   4   6   41.79    2.50
  -1  -4   6    7.61    1.24
  -1  -4   6    7.91    0.97
  -1  -4   6    7.56    1.20
   1  -4  -6    8.76    1.05
   1  -4  -6    8.04    0.96
   1  -4  -6    7.91    0.77
  -1   4   6    6.41    0.79
   1   4  -6    7.61    1.15
  -1   4   6    7.65    0.92
   1   4  -6    5.20    1.10
   0  -4  -6   18.37    1.39
   0  -4  -6   14.76    1.12
   0  -4   6   15.49    1.44
   0  -4   6   14.63    1.65
   0  -4   6   14.84    1.39
   0   4   6   14.16    1.23
   0   4   6   13.63    1.27
   0   4  -6   13.15    1.29
   0   4   6   15.08    1.25
   0   4  -6   14.12    1.46
   0   4  -6   12.83    1.18
   1  -4   6   36.14    2.40
  -1  -4  -6   34.19    2.27
   1  -4   6   38.03    2.67
  -1  -4  -6   35.59    2.18
   1   4   6   36.37    2.61
  -1   4  -6   36.30    2.24
   1   4   6   36.25    2.36
   2  -4   6   80.31    4.43
   2  -4   6   84.16    4.99
  -2  -4  -6   71.99    4.33
  -2  -4  -6   78.09    4.23
  -2  -4  -6   84.01    4.23
  -2   4  -6   78.87    4.45
   2   4   6   80.54    4.74
   2   4   6   83.55    4.55
   2   4   6   83.36    4.20
  -2   4  -6   74.86    4.28
  -3  -4  -6   19.00    1.71
  -3  -4  -6   23.39    1.61
   3  -4   6   21.66    1.66
   3  -4   6   18.79    2.06
  -3  -4  -6   19.42    1.46
   3   4   6   19.59    1.65
   3   4   6   22.05    1.76
  -3   4  -6   16.21    1.58
  -4  -4  -6   10.41    1.22
   4  -4   6   14.67    2.38
   4  -4   6    9.79    1.13
  -4  -4  -6   12.10    1.13
  -4  -4  -6    7.93    1.42
  -4   4  -6   12.37    1.36
   4   4   6   11.10    1.22
   5  -4   6   37.72    3.53
  -5  -4  -6   40.87    2.68
  -5  -4  -6   41.63    2.92
  -5   4  -6   42.15    2.96
  -5   4  -6   40.34    2.56
   5   4   6   41.91    2.83
   6  -4   6    4.39    1.57
  -6  -4  -6    6.35    1.36
  -6   4  -6    8.18    1.59
  -6   4  -6    4.99    1.09
   6   4   6    6.34    1.25
   7  -4   6    6.28    2.01
  -7  -4  -6    9.09    1.56
  -7  -4  -6    8.80    1.73
   7   4   6   10.95    1.70
  -7   4  -6    6.40    1.37
  -7   4  -6    8.70    1.71
  -8  -4  -6    6.04    1.61
  -8  -4  -6    2.60    1.12
   8  -4   6    1.86    1.46
  -8   4  -6    4.00    1.40
   8   4   6    5.30    1.44
  -8   4  -6    4.93    1.31
   9  -4   6   16.47    3.53
  -9  -4  -6   14.12    2.15
  -9  -4  -6   19.50    2.83
  -9   4  -6   20.57    2.33
  -9   4  -6   16.15    2.73
 -10  -5   6    0.24    1.13
 -10  -5   6   -0.27    1.07
 -10   5   6    1.27    2.23
  10   5  -6    1.37    1.78
 -10   5   6   -0.15    1.22
 -10   5   6    2.33    1.23
  -9  -5   6    5.97    1.63
  -9  -5   6    5.52    1.37
  -9  -5   6    8.53    2.19
  -9   5   6    5.07    1.50
  -9   5   6    6.71    1.53
  -9   5   6   11.08    2.52
  -8  -5   6    8.11    1.92
  -8  -5   6    5.61    1.36
  -8  -5   6    7.65    1.58
  -8   5   6    7.66    1.56
  -8   5   6    6.81    1.86
  -8   5   6    7.63    1.55
  -7  -5   6   41.69    3.30
  -7  -5   6   47.40    3.60
  -7  -5   6   44.44    3.12
  -7   5   6   46.43    3.11
  -7   5   6   42.20    3.25
  -7   5   6   45.28    3.74
  -6  -5   6   31.54    2.83
  -6  -5   6   32.91    2.66
  -6  -5   6   35.91    2.48
  -6   5   6   35.35    3.04
  -6   5   6   34.44    2.37
  -6   5   6   32.68    2.62
  -5  -5   6   15.99    1.44
  -5  -5   6   17.09    1.96
  -5  -5   6   13.25    1.56
  -5   5   6   17.83    1.39
  -5   5   6   18.21    2.01
  -5   5   6   16.48    1.66
  -4  -5   6   47.38    2.73
  -4  -5   6   42.79    2.99
  -4  -5   6   40.77    3.20
  -4   5   6   46.54    3.23
  -4   5   6   49.69    3.16
   3  -5  -6   93.66    5.61
  -3  -5   6  105.94    5.33
  -3  -5   6  102.61    6.02
  -3  -5   6   97.73    5.70
   3   5  -6  106.38    5.38
  -3   5   6  111.05    5.59
  -3   5   6  107.99    5.89
  -3   5   6  109.89    6.02
  -2  -5   6  166.89    8.19
  -2  -5   6  157.00    8.26
   2  -5  -6  140.73    8.37
  -2  -5   6  162.76    8.55
  -2   5   6  167.55    8.11
  -2   5   6  161.87    8.31
  -2   5   6  156.38    8.68
  -1  -5   6   77.98    4.47
  -1  -5   6   79.33    4.61
  -1  -5   6   80.21    4.67
   1  -5  -6   77.54    4.21
  -1   5   6   81.28    4.42
   1   5  -6   71.65    4.55
  -1   5   6   81.98    4.38
   0  -5  -6   41.58    2.38
   0  -5   6   36.67    3.01
   0  -5   6   39.18    2.71
   0  -5   6   39.76    2.73
   0  -5  -6   39.13    2.54
   0   5   6   40.12    2.52
   0   5   6   39.89    2.56
   0   5  -6   33.59    2.61
  -1  -5  -6   49.85    3.04
  -1  -5  -6   50.73    2.98
   1  -5   6   50.44    3.47
   1  -5   6   47.60    3.19
   1   5   6   54.52    3.25
   1   5   6   55.43    3.33
   2  -5   6   41.33    3.23
  -2  -5  -6   41.98    2.67
  -2  -5  -6   45.78    2.65
   2  -5   6   43.04    2.85
  -2   5  -6   45.00    2.86
   2   5   6   44.34    3.08
  -2   5  -6   44.28    2.77
   2   5   6   46.08    2.95
  -3  -5  -6  100.17    6.10
   3  -5   6  127.13    7.25
   3  -5   6  121.25    6.36
  -3  -5  -6  129.42    6.29
   3   5   6  127.35    6.61
  -3   5  -6  100.83    6.34
   3   5   6  128.53    6.47
  -4  -5  -6   80.42    4.49
   4  -5   6   79.12    5.39
  -4  -5  -6   74.20    4.29
   4   5   6   79.65    4.65
  -4   5  -6   76.78    4.11
  -4   5  -6   71.89    4.57
   5  -5   6   18.60    3.09
  -5  -5  -6   19.66    1.67
  -5  -5  -6   19.49    1.86
  -5   5  -6   16.75    1.48
  -5   5  -6   20.85    1.93
   5   5   6   17.20    1.75
  -6  -5  -6   67.84    4.65
   6  -5   6   74.48    5.74
  -6  -5  -6   70.51    4.45
  -6   5  -6   76.60    4.35
  -6   5  -6   78.86    4.83
   6   5   6   81.16    4.70
  -7  -5  -6   15.43    1.85
   7  -5   6   13.79    3.00
  -7  -5  -6   18.41    2.10
  -7   5  -6   16.63    2.07
  -7   5  -6   19.27    1.84
   7   5   6   18.98    1.89
  -8  -5  -6   20.59    2.50
   8  -5   6   23.95    4.16
  -8  -5  -6   22.13    2.29
   8   5   6   21.71    2.30
  -8   5  -6   20.63    2.22
  -8   5  -6   22.35    2.57
  -9  -5  -6   23.33    2.45
  -9  -5  -6   20.28    2.95
   9  -5   6   22.82    4.37
  -9   5  -6   17.93    2.97
   9   5   6   19.53    2.53
  -9   5  -6   21.04    2.48
 -10  -6   6   29.85    3.32
  10   6  -6   23.45    3.60
 -10   6   6   33.49    3.18
  -9  -6   6    3.35    1.35
  -9  -6   6    3.80    1.99
  -9  -6   6    5.91    1.64
  -9   6   6    4.04    1.38
  -9   6   6    4.23    1.34
  -9   6   6    8.07    2.50
  -8  -6   6    2.96    1.21
  -8  -6   6    4.34    1.65
  -8  -6   6    2.56    1.14
  -8   6   6    4.69    1.78
  -8   6   6    3.89    1.29
  -8   6   6    4.60    1.33
  -7  -6   6    3.42    1.13
  -7  -6   6    4.82    1.33
  -7  -6   6    5.66    1.77
  -7   6   6    2.44    1.06
  -7   6   6    4.13    1.10
  -7   6   6    2.34    1.40
  -6  -6   6   71.61    4.23
  -6  -6   6   66.25    4.80
  -6  -6   6   71.57    4.60
  -6   6   6   70.04    4.10
  -6   6   6   62.78    4.44
  -6   6   6   69.76    4.90
  -5  -6   6  102.58    6.34
  -5  -6   6  111.34    5.63
  -5  -6   6  106.24    6.03
  -5   6   6   97.79    5.95
  -5   6   6   99.31    5.43
  -5   6   6  100.39    6.22
  -4  -6   6   22.04    2.21
   4  -6  -6   23.77    1.92
  -4  -6   6   24.44    1.67
  -4  -6   6   24.47    2.03
  -4   6   6   19.34    1.66
  -4   6   6   24.84    2.10
  -4   6   6   23.97    2.22
  -3  -6   6   24.09    2.05
  -3  -6   6   24.29    2.34
  -3  -6   6   20.46    1.63
  -3   6   6   27.29    1.87
  -3   6   6   20.80    2.16
   3   6  -6   23.25    1.70
  -3   6   6   27.39    2.26
  -2  -6   6   16.14    1.77
  -2  -6   6   17.78    1.62
  -2  -6   6   16.86    1.49
  -2   6   6   20.05    1.51
  -2   6   6   18.73    1.69
   1  -6  -6   51.30    2.88
  -1  -6   6   50.62    3.31
  -1  -6   6   43.44    3.03
  -1  -6   6   45.42    3.28
  -1   6   6   48.21    3.02
  -1   6   6   51.64    3.05
   1   6  -6   43.21    3.10
   0  -6   6   71.70    5.15
   0  -6  -6   75.84    4.59
   0  -6   6   78.17    4.80
   0  -6  -6   81.30    4.40
   0  -6   6   84.58    4.89
   0   6   6   82.93    4.52
   0   6   6   88.60    4.74
   1  -6   6    6.03    1.74
  -1  -6  -6    5.74    0.98
  -1  -6  -6    9.42    1.30
   1  -6   6    7.85    1.40
   1  -6   6    9.02    1.68
   1   6   6    8.74    1.37
   1   6   6    7.94    1.35
  -2  -6  -6   39.61    2.67
   2  -6   6   40.61    3.36
   2  -6   6   50.16    3.08
   2   6   6   41.03    2.99
  -2   6  -6   50.98    3.03
   3  -6   6   31.92    3.04
   3  -6   6   30.62    2.42
  -3  -6  -6   29.86    2.18
  -3   6  -6   29.74    2.42
   3   6   6   35.96    2.62
   4  -6   6    9.82    2.11
  -4  -6  -6   10.36    1.49
  -4  -6  -6    9.63    1.12
  -4   6  -6    8.33    1.49
   4   6   6    7.13    1.42
  -5  -6  -6   35.54    2.66
   5  -6   6   34.24    3.45
  -5  -6  -6   33.58    2.45
  -5   6  -6   34.79    2.29
   5   6   6   36.50    2.78
  -5   6  -6   31.90    2.68
   6  -6   6   -0.19    1.07
  -6  -6  -6    0.28    0.72
  -6  -6  -6   -0.12    0.70
  -6   6  -6   -0.14    0.66
  -6   6  -6    0.08    0.64
   6   6   6   -0.03    0.66
   7  -6   6   36.05    3.98
  -7  -6  -6   37.81    2.85
  -7  -6  -6   32.68    3.01
   7   6   6   35.85    2.95
  -7   6  -6   36.12    2.69
  -7   6  -6   35.04    3.07
  -8  -6  -6   20.28    2.87
  -8  -6  -6   18.04    2.08
   8  -6   6   19.75    3.76
  -8   6  -6   19.12    2.84
   8   6   6   17.52    2.22
  -8   6  -6   18.61    2.10
  -9  -7   6    9.02    2.12
  -9  -7   6    8.60    2.31
  -9   7   6    8.27    1.81
  -9   7   6    6.58    2.49
  -9   7   6    7.92    1.81
  -8  -7   6   -1.05    0.83
  -8  -7   6    1.52    1.12
  -8  -7   6    0.59    1.35
  -8   7   6    1.49    1.61
  -8   7   6    0.60    0.83
  -8   7   6    0.30    1.00
  -7  -7   6   35.01    3.07
  -7  -7   6   35.32    3.48
  -7  -7   6   38.24    2.84
  -7   7   6   34.39    2.95
  -7   7   6   42.41    3.73
  -7   7   6   35.86    2.68
  -6  -7   6   55.18    4.19
  -6  -7   6   51.27    3.36
  -6  -7   6   53.22    3.78
  -6   7   6   51.13    3.26
  -6   7   6   50.84    4.09
  -6   7   6   53.10    3.76
  -5  -7   6   20.12    1.74
  -5  -7   6   22.00    2.07
  -5  -7   6   21.11    2.35
  -5   7   6   21.44    2.09
  -5   7   6   24.56    2.47
  -5   7   6   19.44    1.60
  -4  -7   6   23.86    2.49
  -4  -7   6   24.90    1.83
  -4  -7   6   24.33    2.16
  -4   7   6   28.46    2.38
  -4   7   6   25.13    1.85
  -4   7   6   25.32    2.42
  -3  -7   6   16.23    1.89
  -3  -7   6   16.41    1.60
  -3  -7   6   13.54    1.20
  -3   7   6   14.31    2.14
  -3   7   6   15.53    1.77
  -3   7   6   15.41    1.34
  -2  -7   6  126.75    7.03
  -2  -7   6  122.19    7.28
  -2   7   6  126.99    6.75
  -2   7   6  131.93    6.98
   2   7  -6  125.08    6.32
  -1  -7   6  154.91    8.09
  -1  -7   6  137.28    7.99
   1   7  -6  127.29    7.63
  -1   7   6  147.99    7.60
  -1   7   6  150.74    7.69
   0  -7  -6   46.16    3.14
   0  -7   6   58.93    4.27
   0  -7   6   53.81    3.71
   0  -7   6   58.91    3.79
   0   7   6   56.09    3.34
   0   7   6   57.14    3.57
  -1  -7  -6   28.57    2.00
   1  -7   6   26.44    2.29
  -1  -7  -6   27.28    2.11
   1  -7   6   28.39    2.55
   1  -7   6   24.70    2.87
   1   7   6   26.74    2.10
   1   7   6   25.39    2.18
  -2  -7  -6   19.00    1.55
   2  -7   6   16.72    2.64
   2  -7   6   18.10    1.83
  -2  -7  -6   20.01    1.48
   2   7   6   17.54    1.77
   2   7   6   16.36    1.34
  -2   7  -6   16.30    1.70
   3  -7   6   85.80    5.09
  -3  -7  -6   80.95    4.78
  -3  -7  -6   87.71    4.84
   3  -7   6   88.55    5.91
   3   7   6   91.55    5.34
  -3   7  -6   83.75    5.09
  -4  -7  -6  120.89    6.30
  -4  -7  -6  116.13    6.16
   4  -7   6  111.33    7.36
  -4   7  -6   99.69    6.32
   4   7   6  112.40    6.59
  -5  -7  -6   13.55    1.65
  -5  -7  -6   14.20    1.51
   5  -7   6   14.52    2.91
   5   7   6   13.58    1.75
  -5   7  -6   12.29    2.02
  -5   7  -6   14.18    1.34
  -6  -7  -6   13.05    1.95
  -6  -7  -6    9.73    1.52
   6  -7   6   13.46    2.96
  -6   7  -6   11.10    1.34
   6   7   6   11.13    1.96
  -6   7  -6    8.60    1.72
   7  -7   6    7.30    2.25
  -7  -7  -6    9.45    1.91
  -7  -7  -6    6.81    1.39
  -7   7  -6    5.97    1.64
  -7   7  -6    9.17    1.52
   7   7   6    9.73    1.91
   8  -7   6   18.87    4.04
  -8  -7  -6   24.56    2.34
  -8  -7  -6   23.54    2.77
  -8   7  -6   22.15    2.43
   8   7   6   23.21    2.60
  -8   7  -6   24.30    2.76
  -9  -8   6   17.00    2.53
  -9  -8   6   14.73    2.58
  -9   8   6   19.05    3.63
  -9   8   6   14.71    2.43
  -9   8   6   18.90    2.58
  -8  -8   6   33.56    2.86
  -8  -8   6   37.73    3.32
  -8  -8   6   35.51    3.60
  -8   8   6   30.11    2.67
  -8   8   6   35.67    4.03
  -8   8   6   25.91    2.77
  -7  -8   6   18.64    2.80
  -7  -8   6   16.28    1.89
  -7  -8   6   16.41    2.95
  -7   8   6   14.78    2.71
  -7   8   6   10.57    1.89
  -7   8   6   14.04    1.95
  -6  -8   6   28.59    2.99
  -6  -8   6   31.61    2.37
  -6  -8   6   29.05    2.63
  -6   8   6   30.23    3.12
  -6   8   6   25.59    2.52
  -6   8   6   25.85    2.13
  -5  -8   6   40.20    3.08
  -5  -8   6   34.64    3.36
  -5  -8   6   43.76    2.71
  -5   8   6   39.72    2.50
  -5   8   6   37.23    3.32
  -5   8   6   36.75    3.05
  -4  -8   6   17.39    1.51
  -4  -8   6   16.05    2.11
  -4  -8   6   16.16    1.78
  -4   8   6   16.43    1.45
  -4   8   6   20.20    2.21
  -4   8   6   15.57    1.90
  -3  -8   6   89.18    5.16
  -3  -8   6   79.49    4.42
  -3  -8   6   79.09    5.47
  -3   8   6   83.45    5.18
  -3   8   6   83.18    4.72
  -3   8   6   89.92    5.55
  -2  -8   6   29.18    2.40
  -2  -8   6   28.84    2.67
   2   8  -6   26.75    1.74
  -2   8   6   27.20    2.11
  -2   8   6   24.27    2.25
  -1  -8   6   26.40    2.51
   1  -8  -6   24.80    1.96
  -1  -8   6   31.16    2.65
  -1   8   6   29.48    2.27
  -1   8   6   26.31    2.18
   0  -8  -6   41.61    2.74
   0  -8   6   40.94    3.26
   0  -8   6   40.33    3.25
   0  -8   6   46.87    3.90
   0   8   6   45.28    2.89
   0   8   6   45.17    3.13
   1  -8   6    0.24    0.74
   1  -8   6    0.64    0.78
  -1  -8  -6    0.57    0.54
   1  -8   6    0.10    0.91
   1   8   6    0.27    0.53
   1   8   6    1.04    0.84
   2  -8   6   26.54    2.73
  -2  -8  -6   24.53    1.97
   2  -8   6   26.76    2.41
   2   8   6   25.06    2.29
  -2   8  -6   25.29    2.19
  -3  -8  -6   34.68    2.42
  -3  -8  -6   32.34    2.39
   3  -8   6   32.45    3.30
   3  -8   6   33.95    2.77
   3   8   6   33.33    2.80
  -3   8  -6   34.58    2.70
  -4  -8  -6    4.87    1.11
  -4  -8  -6    6.13    1.28
   4  -8   6    6.83    1.99
   4   8   6    7.48    1.58
  -4   8  -6    6.91    1.49
   5  -8   6   23.09    3.13
  -5  -8  -6   27.25    2.38
  -5  -8  -6   26.23    2.20
   5   8   6   30.10    2.68
  -5   8  -6   24.02    2.43
  -5   8  -6   26.93    1.98
  -6  -8  -6    2.83    1.04
  -6  -8  -6    2.44    1.08
   6  -8   6    2.35    1.84
   6   8   6    4.05    1.37
  -6   8  -6    2.80    0.97
  -6   8  -6    0.74    0.98
  -7  -8  -6   20.49    2.80
   7  -8   6   17.00    3.74
  -7  -8  -6   13.99    2.11
   7   8   6   19.23    2.33
  -7   8  -6   19.92    2.80
  -7   8  -6   18.81    1.98
  -8  -8  -6    2.63    1.18
  -8  -8  -6    3.74    1.70
   8  -8   6    2.87    2.25
  -8   8  -6    7.70    2.06
   8   8   6    5.08    1.82
  -8  -9   6    1.47    1.26
  -8  -9   6    2.84    1.95
  -8  -9   6    2.89    1.52
  -8   9   6    2.59    1.21
  -8   9   6    0.51    1.02
  -8   9   6    1.43    1.96
  -7  -9   6   -0.49    1.26
  -7  -9   6    2.50    1.28
  -7  -9   6    2.31    1.16
  -7   9   6    0.34    0.84
  -7   9   6    1.63    1.62
  -7   9   6    2.36    1.09
  -6  -9   6    4.74    1.89
  -6  -9   6    3.21    1.26
  -6  -9   6    1.41    0.98
  -6   9   6    6.69    1.89
  -6   9   6    4.34    1.44
  -6   9   6    2.90    1.03
  -5  -9   6   52.14    4.23
  -5  -9   6   45.03    3.09
  -5  -9   6   47.54    3.60
  -5   9   6   45.43    3.58
  -5   9   6   48.36    3.92
  -4  -9   6   85.73    5.82
  -4  -9   6   92.82    5.38
  -4  -9   6   72.56    4.55
  -4   9   6   81.90    4.71
  -4   9   6   86.40    5.52
  -4   9   6   88.24    5.53
  -3  -9   6   28.87    2.41
  -3  -9   6   19.92    1.68
  -3  -9   6   19.35    2.41
  -3   9   6   24.80    2.60
  -3   9   6   24.58    1.96
  -3   9   6   27.62    2.50
  -2  -9   6    1.79    1.07
  -2  -9   6    2.24    0.62
  -2  -9   6    2.15    0.94
  -2   9   6    0.75    0.91
  -2   9   6    0.51    0.57
  -1  -9   6    8.76    1.90
  -1  -9   6    9.17    1.67
   1  -9  -6    8.87    1.35
  -1  -9   6   11.31    2.09
  -1   9   6    8.42    1.50
  -1   9   6    6.72    1.40
   0  -9   6   75.42    5.82
   0  -9   6   81.41    5.33
   0  -9  -6   81.16    4.63
   0  -9   6   82.82    5.30
   0   9   6   80.30    5.06
   0   9   6   79.49    4.67
  -1  -9  -6  123.70    6.45
   1  -9   6  117.73    7.01
   1  -9   6  118.51    8.02
   1  -9   6  114.96    7.23
   1   9   6  112.50    6.87
   1   9   6  117.48    6.39
  -2  -9  -6   29.96    2.18
   2  -9   6   33.72    2.86
  -2  -9  -6   30.43    2.37
   2  -9   6   32.65    3.22
   2   9   6   26.32    2.58
  -2   9  -6   32.55    2.62
  -3  -9  -6    9.94    1.58
   3  -9   6   11.72    2.14
   3  -9   6   10.68    2.38
  -3  -9  -6   10.50    1.60
   3   9   6   12.50    1.74
  -3   9  -6   10.26    1.76
  -4  -9  -6    1.83    0.79
  -4  -9  -6    1.90    0.87
   4  -9   6    1.75    1.19
   4  -9   6    1.31    1.16
  -4   9  -6    3.91    1.29
   4   9   6    4.15    1.34
  -5  -9  -6   11.46    1.81
  -5  -9  -6   12.51    1.84
   5  -9   6   10.54    2.66
  -5   9  -6   10.38    1.39
   5   9   6    8.78    1.87
  -5   9  -6    7.18    1.60
   6  -9   6   57.65    5.44
  -6  -9  -6   53.52    4.02
  -6  -9  -6   53.00    3.79
   6   9   6   55.87    4.33
  -6   9  -6   53.68    3.51
  -6   9  -6   53.59    4.13
  -7  -9  -6   20.53    2.25
  -7  -9  -6   17.76    2.56
   7  -9   6   26.82    4.74
  -7   9  -6   18.64    2.82
  -7   9  -6   18.55    1.99
   7   9   6   21.44    2.56
  -8 -10   6   24.54    2.95
  -8 -10   6   32.02    4.00
  -8 -10   6   23.37    2.88
  -8  10   6   31.33    2.97
  -8  10   6   25.34    2.54
  -8  10   6   24.25    3.98
  -7 -10   6   26.35    4.20
  -7 -10   6   25.20    2.77
  -7 -10   6   20.36    2.47
  -7  10   6   21.95    2.12
  -7  10   6   22.08    3.44
  -7  10   6   17.94    2.77
  -6 -10   6    4.33    1.46
  -6 -10   6    4.25    1.24
  -6 -10   6    4.49    1.98
  -6  10   6    4.40    1.41
  -6  10   6    5.19    1.88
  -6  10   6    6.35    1.21
  -5 -10   6    3.61    1.26
  -5 -10   6    3.93    1.04
  -5 -10   6    2.36    1.44
  -5  10   6    2.05    0.97
  -5  10   6    1.94    0.82
  -5  10   6    1.23    1.27
  -4 -10   6   11.62    2.05
  -4 -10   6   13.17    2.65
  -4 -10   6   15.00    1.57
  -4  10   6   16.57    2.51
  -4  10   6   15.29    2.45
  -4  10   6   13.61    1.41
  -3 -10   6   71.72    4.94
  -3 -10   6   76.96    5.48
  -3 -10   6   77.20    4.23
  -3  10   6   73.25    4.54
  -3  10   6   71.65    5.29
  -3  10   6   79.02    5.04
  -2 -10   6   17.14    2.18
  -2 -10   6   22.73    2.66
  -2  10   6   24.62    2.11
  -2  10   6   22.14    2.29
  -1 -10   6    7.97    1.83
  -1 -10   6    7.62    1.85
  -1 -10   6    6.32    1.64
   1 -10  -6    6.06    1.23
  -1  10   6    8.14    1.61
   0 -10  -6    6.93    1.23
   0 -10   6    7.57    1.85
   0 -10   6    5.79    1.59
   0 -10   6    3.97    1.79
   0  10   6    5.12    1.36
   0  10   6    9.04    1.49
   1 -10   6    7.02    2.31
   1 -10   6   10.81    2.27
   1 -10   6   13.43    2.34
  -1 -10  -6   12.69    1.41
   1  10   6   11.24    2.01
   1  10   6   14.32    1.70
   2 -10   6   39.31    3.74
   2 -10   6   37.00    3.31
  -2 -10  -6   42.06    2.97
   2  10   6   39.29    3.31
  -2  10  -6   42.43    3.18
  -3 -10  -6    4.33    1.17
   3 -10   6    3.29    1.42
   3 -10   6    2.87    1.57
  -3 -10  -6    2.87    0.93
   3  10   6    3.12    1.23
  -3  10  -6    2.69    1.05
  -4 -10  -6   14.55    2.18
   4 -10   6   13.32    2.21
   4 -10   6    7.87    2.48
  -4 -10  -6   12.41    1.81
   4  10   6    9.73    2.07
  -4  10  -6    9.99    1.90
  -5 -10  -6   23.75    2.33
  -5 -10  -6   21.90    2.16
   5 -10   6   20.82    3.86
  -5  10  -6   20.60    2.47
   5  10   6   29.64    2.86
  -6 -10  -6    4.28    1.34
  -6 -10  -6    3.02    1.23
   6 -10   6    3.44    2.33
  -6  10  -6    3.71    1.18
  -6  10  -6    3.74    1.41
   6  10   6    3.71    1.56
   7 -10   6    4.93    2.57
  -7 -10  -6    3.38    1.46
  -7 -10  -6    2.63    1.30
  -7  10  -6    5.10    1.76
  -7  10  -6    4.55    1.43
   7  10   6    1.87    1.33
  -7 -11   6   20.41    3.75
  -7 -11   6   19.29    2.98
  -7 -11   6   19.40    2.63
  -7  11   6   18.09    2.02
  -7  11   6   20.33    3.52
  -6 -11   6    8.08    1.63
  -6 -11   6    9.61    2.13
  -6 -11   6   15.03    3.03
  -6  11   6    9.15    2.50
  -6  11   6    7.97    1.91
  -6  11   6   11.04    1.59
  -5 -11   6   12.41    1.79
  -5 -11   6    9.02    1.95
  -5 -11   6   12.11    2.78
  -5  11   6    8.47    1.81
  -5  11   6    9.56    2.23
  -4 -11   6   39.55    2.68
  -4 -11   6   30.82    3.55
  -4 -11   6   37.63    3.28
  -4  11   6   40.55    3.52
  -4  11   6   28.15    3.15
  -4  11   6   38.59    2.71
  -3 -11   6   24.07    2.66
  -3 -11   6   23.77    2.99
  -3 -11   6   24.45    2.06
  -3  11   6   28.57    2.37
  -3  11   6   29.14    3.07
  -3  11   6   28.61    2.80
  -2 -11   6   40.66    3.60
  -2 -11   6   36.73    3.60
  -2 -11   6   40.54    2.51
  -2  11   6   34.20    2.92
  -2  11   6   39.50    3.22
  -1 -11   6   20.36    2.51
  -1 -11   6   21.68    3.45
   1 -11  -6   16.38    1.71
  -1 -11   6   18.34    2.32
  -1  11   6   15.41    1.93
  -1  11   6   21.29    2.21
   0 -11   6   19.07    3.03
   0 -11  -6   13.56    1.55
   0 -11   6   12.34    2.89
   0 -11   6   15.76    2.74
   0  11   6   15.72    2.55
   0  11   6   13.79    1.85
  -1 -11  -6   49.42    3.36
   1 -11   6   44.53    4.15
   1 -11   6   51.25    4.11
   1  11   6   52.91    3.97
  -2 -11  -6   12.03    1.91
  -2 -11  -6   12.03    1.76
   2 -11   6   12.56    2.85
   2 -11   6   11.06    2.38
   2  11   6   12.97    2.39
  -2  11  -6   10.95    1.92
  -3 -11  -6   16.43    1.89
  -3 -11  -6   18.45    1.93
   3 -11   6   14.39    2.62
   3 -11   6   14.18    2.87
  -3  11  -6   16.21    2.41
   3  11   6   17.86    2.95
   4 -11   6   35.53    3.50
   4 -11   6   42.66    4.34
  -4 -11  -6   40.64    3.08
   4  11   6   37.04    3.47
  -4  11  -6   33.50    3.23
   5 -11   6   13.93    3.44
  -5 -11  -6   16.33    2.39
  -5 -11  -6   16.82    2.03
   5  11   6   14.79    2.63
  -5  11  -6   13.91    2.43
   6 -11   6   16.33    3.62
  -6 -11  -6   16.30    2.48
  -6 -11  -6   20.74    2.26
   6  11   6   21.38    2.69
  -6  11  -6   14.68    2.54
  -6  11  -6   18.11    1.95
  -7 -12   6    1.48    1.45
  -6 -12   6   30.39    3.18
  -6 -12   6   28.97    2.81
  -6 -12   6   32.97    3.88
  -6  12   6   33.70    4.09
  -6  12   6   24.50    3.05
  -6  12   6   28.87    2.43
  -5 -12   6   31.76    2.80
  -5 -12   6   41.43    4.17
  -5 -12   6   34.35    3.37
  -5  12   6   37.18    3.88
  -5  12   6   36.16    2.70
  -5  12   6   32.42    3.28
  -4 -12   6    2.45    1.53
  -4 -12   6    3.97    1.53
  -4 -12   6    5.20    1.30
  -4  12   6    3.25    1.48
  -4  12   6    6.16    1.37
  -4  12   6    4.22    1.72
  -3 -12   6    5.83    1.29
  -3 -12   6    5.12    1.74
  -3 -12   6    2.85    1.65
  -3  12   6    8.10    1.94
  -3  12   6    8.43    1.63
  -2 -12   6    5.58    1.91
  -2 -12   6    9.58    2.40
  -2 -12   6    9.57    1.28
  -2  12   6    7.86    1.86
  -2  12   6    8.48    1.78
  -1 -12   6   21.22    3.10
  -1 -12   6   21.38    3.81
   1 -12  -6   13.51    1.68
  -1 -12   6   16.58    2.95
  -1 -12   6   16.84    1.48
  -1  12   6   16.48    2.33
  -1  12   6   15.77    2.03
   0 -12   6   46.07    4.12
   0 -12   6   43.50    4.85
   0 -12   6   41.02    3.98
   0 -12  -6   44.97    3.24
   0  12   6   51.83    3.51
   0  12   6   49.94    3.89
  -1 -12  -6    0.45    0.70
   1 -12   6    0.46    1.33
   1 -12   6    2.35    1.44
   1  12   6    1.52    1.03
  -2 -12  -6   11.15    1.81
   2 -12   6   13.16    2.94
   2 -12   6   13.68    2.78
   2  12   6    8.95    2.02
  -2  12  -6   11.26    2.03
  -3 -12  -6    3.55    1.35
   3 -12   6    5.45    2.31
  -3 -12  -6    4.82    1.36
   3 -12   6    3.71    1.91
   3  12   6    5.76    1.71
  -3  12  -6    3.62    1.39
  -4 -12  -6    1.84    1.20
   4 -12   6    2.16    2.05
  -4 -12  -6    2.92    1.26
   4 -12   6    3.16    1.89
  -4  12  -6    3.85    1.63
   4  12   6    1.61    1.36
  -5 -12  -6   13.67    2.15
   5 -12   6   12.87    3.58
  -5 -12  -6   10.12    2.00
  -5  12  -6    9.38    2.26
   5  12   6   11.05    2.31
  -6 -13   6   19.54    3.17
  -6  13   6   16.36    2.87
  -6  13   6   15.36    3.36
  -5 -13   6    6.06    2.14
  -5 -13   6    2.90    1.86
  -5 -13   6    5.18    1.62
  -5  13   6    2.45    1.38
  -5  13   6    2.49    2.06
  -5  13   6    4.94    1.31
  -4 -13   6    3.89    1.87
  -4 -13   6    3.33    1.72
  -4 -13   6    2.37    1.25
  -4  13   6    4.60    1.35
  -4  13   6    2.11    1.45
  -4  13   6    5.57    1.93
  -3 -13   6    5.36    2.20
  -3 -13   6    1.06    1.36
  -3  13   6    4.12    1.33
  -3  13   6    3.00    1.62
  -3  13   6    3.50    1.68
  -2 -13   6   51.10    4.66
  -2 -13   6   50.03    4.59
  -2 -13   6   45.07    3.02
  -2  13   6   46.39    3.76
  -2  13   6   50.55    4.03
  -2  13   6   45.65    4.53
  -1 -13   6   58.55    5.43
  -1 -13   6   54.32    4.78
  -1 -13   6   56.79    4.48
  -1 -13   6   52.88    3.26
   1 -13  -6   51.46    3.77
  -1  13   6   60.17    4.36
  -1  13   6   54.10    4.03
   0 -13   6    9.10    3.06
   0 -13   6   12.16    2.67
   0 -13  -6   15.90    2.16
   0  13   6   14.05    2.65
   0  13   6   12.79    2.02
  -1 -13  -6    0.80    0.96
   1 -13   6    1.83    1.64
   1 -13   6    1.14    1.58
   1  13   6    3.06    1.58
   2 -13   6    6.36    2.44
   2 -13   6    5.09    2.38
  -2 -13  -6    5.31    1.81
  -2 -13  -6    8.05    1.54
  -2  13  -6    5.26    1.58
   2  13   6    6.64    1.86
  -3 -13  -6   52.80    3.97
   3 -13   6   55.66    5.32
  -3 -13  -6   53.19    3.89
   3 -13   6   53.16    4.74
  -3  13  -6   51.08    4.21
   3  13   6   50.19    4.43
   4 -13   6   39.61    4.69
  -4 -13  -6   33.39    3.17
   4 -13   6   38.28    4.27
  -4 -13  -6   34.49    3.13
   4  13   6   39.60    3.77
  -4  13  -6   32.30    3.55
  -5 -13  -6    3.11    1.60
   5 -13   6    1.87    2.19
   5  13   6    1.88    1.56
  -5  13  -6    3.13    1.83
  -4 -14   6    6.83    2.29
  -4 -14   6    9.21    2.68
  -4 -14   6   10.10    1.93
  -4  14   6   10.93    2.55
  -4  14   6    5.78    1.90
  -4  14   6   10.78    1.92
  -3 -14   6    7.22    2.43
  -3 -14   6   10.99    1.69
  -3 -14   6   12.87    3.11
  -3  14   6   11.51    2.10
  -3  14   6    7.23    2.08
  -3  14   6    7.68    2.27
  -2 -14   6    6.70    1.32
  -2 -14   6    6.44    2.43
  -2 -14   6    2.91    2.24
  -2  14   6   10.08    2.12
  -2  14   6    3.16    1.78
  -2  14   6    4.54    1.88
  -1 -14   6    6.11    2.75
   1 -14  -6    7.68    1.66
  -1 -14   6    8.66    2.76
  -1 -14   6    7.78    1.32
  -1  14   6    8.78    1.90
  -1  14   6    8.49    2.06
   0 -14  -6   17.36    2.09
   0 -14   6   17.70    4.36
   0 -14   6   16.68    3.21
   0 -14   6   22.87    3.89
   0  14   6   16.49    2.38
   0  14   6   19.26    2.52
   1 -14   6    4.15    2.17
  -1 -14  -6    0.46    0.95
   1 -14   6    1.34    1.70
  -1  14  -6    0.96    1.35
   1  14   6   -0.20    1.03
  -2 -14  -6   15.52    2.23
  -2 -14  -6   12.68    2.67
   2 -14   6   18.49    3.58
   2 -14   6   14.93    3.39
   2  14   6   14.61    2.88
  -2  14  -6   15.00    2.54
   3 -14   6    7.67    2.84
   3 -14   6   10.88    3.07
  -3 -14  -6    7.48    1.78
  -3 -14  -6    4.70    1.95
  -3  14  -6    6.47    2.15
   3  14   6    9.16    2.44
  -3 -15   6   18.21    3.89
  -3  15   6   19.28    2.97
  -2 -15   6    0.77    2.53
  -2 -15   6    2.43    1.96
  -2 -15   6    2.77    1.18
  -2  15   6    7.21    2.60
  -2  15   6    2.92    1.36
  -2  15   6    3.71    1.76
  -1 -15   6    2.76    2.83
  -1 -15   6    7.18    2.67
  -1  15   6    7.13    1.82
  -1  15   6    6.08    1.85
   0 -15   6   25.96    5.09
   0 -15   6   31.27    4.79
   0 -15  -6   26.26    2.80
   0  15   6   33.24    3.43
   1 -15   6   45.41    5.05
  -1 -15  -6   45.04    3.70
   1 -15   6   55.21    5.11
  -1  15  -6   50.10    4.28
   1  15   6   38.97    4.00
   2 -15   6   15.60    3.75
 -10   0   7   11.24    2.14
 -10   0   7   12.29    2.65
 -10   0   7   14.16    2.43
  -9   0   7   -0.63    1.26
  -9   0   7   -0.53    0.88
  -9   0   7    1.16    0.81
  -8   0   7    1.15    1.22
  -8   0   7    0.61    0.77
  -8   0   7    0.24    0.69
  -7   0   7   67.46    4.33
  -7   0   7   68.38    4.25
  -7   0   7   65.30    4.20
  -6   0   7   64.50    4.19
  -6   0   7   71.63    4.20
  -6   0   7   72.07    4.17
  -5   0   7   64.47    3.77
  -5   0   7   63.48    3.89
  -5   0   7   69.78    3.89
  -5   0   7   62.61    3.76
   4   0  -7    1.44    0.52
  -4   0   7    0.45    0.41
  -4   0   7    2.19    0.71
  -4   0   7    1.02    0.57
  -4   0   7    1.05    0.48
   4   0  -7    0.60    0.49
   3   0  -7   18.71    1.37
  -3   0   7   21.43    1.53
  -3   0   7   19.93    1.64
  -3   0   7   18.43    1.35
   3   0  -7   20.32    1.64
   3   0  -7   18.87    1.52
  -3   0   7   22.64    1.52
  -2   0   7  239.55   12.25
   2   0  -7  255.17   12.57
  -2   0   7  268.31   12.50
  -2   0   7  262.26   12.39
  -2   0   7  248.18   12.69
   2   0  -7  256.06   12.28
   1   0  -7  351.64   16.70
  -1   0   7  352.61   16.62
   1   0  -7  343.62   16.32
  -1   0   7  351.97   16.45
  -1   0   7  323.59   16.18
  -1   0   7  353.54   16.49
  -1   0   7  319.50   16.97
   0   0  -7  139.98    6.35
   0   0  -7  113.05    6.40
   0   0  -7  136.24    6.64
   0   0   7  138.31    7.34
   0   0   7  130.23    6.85
   1   0   7    8.43    0.70
  -1   0  -7   10.12    0.98
  -1   0  -7    8.03    0.75
  -1   0  -7    6.49    1.37
   1   0   7   10.35    1.31
  -1   0  -7   11.27    1.26
  -1   0  -7   10.01    0.70
   1   0   7    7.77    1.00
   2   0   7    3.69    0.95
  -2   0  -7    1.92    0.56
  -2   0  -7    3.31    0.63
   2   0   7    1.54    0.65
  -2   0  -7    2.38    0.41
   2   0   7    2.84    0.57
   2   0   7    2.88    0.54
  -3   0  -7   23.51    1.67
  -3   0  -7   21.52    1.43
   3   0   7   22.15    2.01
   3   0   7   21.12    1.52
  -4   0  -7   79.94    4.55
  -4   0  -7   81.78    4.30
   4   0   7   76.43    4.97
  -5   0  -7   23.40    1.97
   5   0   7   20.87    2.26
   6   0   7   13.81    2.45
  -6   0  -7   14.00    1.40
  -6   0  -7   13.84    1.60
  -7   0  -7    0.90    0.70
  -7   0  -7    1.85    1.01
   7   0   7    1.56    1.26
  -8   0  -7    4.94    1.34
  -8   0  -7    5.13    1.46
   8   0   7    5.25    2.00
  -9   0  -7    4.58    1.60
  -9   0  -7    5.75    1.60
   9   0   7    7.64    2.51
 -10  -1   7   10.18    2.05
 -10  -1   7    9.32    2.00
 -10  -1   7   10.33    2.43
 -10   1   7   11.13    2.50
 -10   1   7   13.96    2.29
 -10   1   7   15.02    2.56
  -9  -1   7    7.02    1.86
  -9  -1   7    5.27    1.37
  -9  -1   7    4.97    1.46
  -9   1   7    3.69    1.27
  -9   1   7    3.38    1.11
  -9   1   7    1.59    1.56
  -8  -1   7   14.26    2.07
  -8  -1   7   12.43    1.97
  -8  -1   7   14.77    2.13
  -8   1   7   14.24    2.25
  -8   1   7   10.98    1.86
  -8   1   7   10.73    1.77
  -7  -1   7   22.85    2.02
  -7  -1   7   22.16    1.96
  -7  -1   7   21.29    2.11
  -7   1   7   17.98    2.15
  -7   1   7   20.89    1.91
  -7   1   7   19.88    1.92
  -6  -1   7   17.76    1.66
  -6  -1   7   17.97    1.77
  -6  -1   7   17.93    1.61
  -6  -1   7   20.10    1.78
  -6   1   7   15.68    1.58
  -6   1   7   15.03    1.77
  -6   1   7   15.07    1.50
  -5  -1   7   67.21    4.05
  -5  -1   7   68.38    4.02
  -5  -1   7   65.45    4.07
  -5  -1   7   66.14    4.01
  -5   1   7   69.83    3.94
  -5   1   7   73.20    4.24
  -5   1   7   70.97    3.93
  -5   1   7   75.46    4.18
   4  -1  -7    1.98    0.55
  -4  -1   7    1.84    0.58
  -4  -1   7    2.97    0.82
  -4  -1   7    3.17    0.68
  -4  -1   7    3.53    0.89
  -4   1   7    2.67    0.82
  -4   1   7    4.28    0.80
  -4   1   7    1.84    0.57
  -4   1   7    2.21    0.57
  -3  -1   7   61.05    3.39
  -3  -1   7   63.34    3.44
  -3  -1   7   66.49    3.60
  -3  -1   7   68.82    3.73
   3  -1  -7   59.67    3.69
   3  -1  -7   66.32    3.31
  -3   1   7   56.33    3.26
  -3   1   7   62.46    3.45
  -3   1   7   65.17    3.55
   3   1  -7   61.34    3.42
   3   1  -7   61.79    3.50
   3   1  -7   52.78    3.38
  -3   1   7   57.93    3.58
   3   1  -7   60.83    3.56
  -2  -1   7   48.20    2.85
  -2  -1   7   51.98    2.81
   2  -1  -7   52.27    3.13
  -2  -1   7   52.04    3.36
  -2  -1   7   56.24    3.08
   2   1  -7   54.04    3.10
  -2   1   7   46.45    2.72
   2   1  -7   50.79    2.89
   2   1  -7   49.04    3.03
  -2   1   7   53.42    3.15
  -2   1   7   53.08    3.02
   2   1  -7   52.00    2.91
  -2   1   7   54.28    3.09
  -1  -1   7   20.65    1.51
   1  -1  -7   22.00    1.63
   1  -1  -7   18.96    1.52
  -1  -1   7   21.50    1.49
  -1  -1   7   20.05    1.94
   1   1  -7   18.41    1.34
  -1   1   7   22.83    1.82
  -1   1   7   20.69    1.26
   1   1  -7   18.45    1.63
   0  -1   7   64.14    3.55
   0  -1   7   65.52    3.94
   0  -1   7   59.55    3.97
   0   1  -7   67.23    3.57
   0   1   7   57.75    3.99
  -1  -1  -7   37.85    2.02
  -1  -1  -7   38.54    2.65
  -1  -1  -7   38.49    2.33
  -1  -1  -7   40.31    2.07
  -1   1  -7   37.00    2.16
  -1   1  -7   30.95    2.51
  -1   1  -7   28.62    2.56
   1   1   7   31.15    2.63
  -2  -1  -7  154.10    7.91
  -2  -1  -7  167.43    8.09
   2  -1   7  180.02    8.37
   2  -1   7  176.82    8.76
   2   1   7  168.48    8.06
  -2   1  -7  150.75    8.14
  -2   1  -7  157.12    8.24
   2   1   7  147.82    7.98
  -3  -1  -7  176.31    8.49
  -3  -1  -7  178.53    8.70
   3  -1   7  177.40    9.30
   3  -1   7  183.88    8.83
   3  -1   7  160.91    8.46
  -3   1  -7  152.85    8.59
  -3   1  -7  167.30    8.40
  -3   1  -7  180.12    8.77
  -4  -1  -7   13.26    1.31
   4  -1   7    9.52    1.89
  -4  -1  -7   13.89    1.15
   4  -1   7   11.08    1.28
   4   1   7   11.17    1.51
  -4   1  -7   13.67    1.10
  -4   1  -7   12.22    1.28
  -5  -1  -7   87.64    4.84
   5  -1   7   85.58    5.69
  -5  -1  -7   98.10    5.22
  -5   1  -7   89.05    5.15
  -5   1  -7   89.49    4.80
   5   1   7   77.29    5.38
  -6  -1  -7   16.36    1.54
   6  -1   7   17.09    2.26
  -6  -1  -7   16.22    1.76
  -6   1  -7   14.69    1.71
  -6   1  -7   16.11    1.54
   6   1   7   14.17    2.45
  -7  -1  -7   41.43    3.35
  -7  -1  -7   44.16    3.10
   7  -1   7   40.90    3.87
  -7   1  -7   46.62    3.43
  -7   1  -7   47.36    3.13
   7   1   7   40.78    3.74
  -8  -1  -7   45.78    3.42
  -8  -1  -7   45.73    3.73
   8   1   7   43.65    4.09
  -8   1  -7   49.72    3.47
  -8   1  -7   47.49    3.78
  -9  -1  -7   17.31    2.84
   9  -1   7   16.54    3.36
  -9  -1  -7   14.85    2.26
   9   1   7   20.58    3.60
  -9   1  -7   20.72    3.13
  -9   1  -7   19.64    2.27
 -10  -2   7    2.28    1.14
 -10  -2   7    1.81    1.77
 -10  -2   7    6.43    1.79
 -10   2   7    3.01    2.04
 -10   2   7    4.62    1.59
 -10   2   7    4.30    1.47
  -9  -2   7   42.72    3.53
  -9  -2   7   42.52    3.37
  -9  -2   7   45.98    3.54
  -9   2   7   44.81    3.48
  -9   2   7   39.82    3.28
  -9   2   7   44.48    3.84
  -8  -2   7   52.02    3.64
  -8  -2   7   49.58    3.67
  -8  -2   7   53.31    3.65
  -8   2   7   52.18    3.58
  -8   2   7   49.66    3.66
  -8   2   7   54.47    4.07
  -7  -2   7   25.83    2.50
  -7  -2   7   32.97    2.50
  -7  -2   7   33.04    2.59
  -7  -2   7   29.18    2.47
  -7   2   7   33.94    2.59
  -7   2   7   36.24    2.92
  -7   2   7   32.37    2.44
  -6  -2   7   27.02    2.22
  -6  -2   7   27.10    2.30
  -6  -2   7   30.33    2.18
  -6   2   7   30.49    2.49
  -6   2   7   25.72    2.03
  -6   2   7   27.20    2.24
  -5  -2   7   41.85    2.66
  -5  -2   7   39.08    2.64
  -5  -2   7   37.02    2.73
  -5  -2   7   39.03    2.54
  -5   2   7   31.87    2.67
  -5   2   7   43.44    2.75
  -5   2   7   38.89    2.44
  -4  -2   7  157.74    7.75
  -4  -2   7  155.47    7.59
  -4  -2   7  150.24    7.75
   4  -2  -7  146.20    7.46
  -4  -2   7  151.22    7.86
  -4   2   7  144.33    7.84
   4   2  -7  135.84    7.64
  -4   2   7  141.66    7.42
  -4   2   7  150.44    7.80
  -4   2   7  154.94    7.51
  -3  -2   7  170.43    8.29
  -3  -2   7  159.64    8.69
  -3  -2   7  163.99    8.44
  -3  -2   7  166.00    8.61
  -3   2   7  165.49    8.60
   3   2  -7  165.38    8.32
  -3   2   7  180.58    8.61
  -3   2   7  165.79    8.45
   3   2  -7  162.58    8.43
   3   2  -7  172.53    8.48
   2  -2  -7   54.79    3.48
   2  -2  -7   61.64    3.88
  -2  -2   7   59.55    3.47
  -2  -2   7   55.56    3.92
  -2  -2   7   67.00    3.70
  -2   2   7   65.31    3.70
   2   2  -7   67.83    3.67
  -2   2   7   69.99    3.76
   2   2  -7   66.04    3.53
   2   2  -7   68.24    3.70
  -2   2   7   59.87    3.31
   2   2  -7   61.96    3.32
   1  -2  -7  170.71    8.65
   1  -2  -7  177.76    9.00
  -1  -2   7  167.44    9.36
  -1  -2   7  183.46    8.98
   1  -2  -7  170.92    8.89
  -1  -2   7  171.33    8.96
  -1   2   7  190.70    9.15
   1   2  -7  185.02    8.92
  -1   2   7  176.16    8.67
   1   2  -7  181.04    8.86
   0  -2   7   41.45    2.44
   0  -2   7   41.73    2.79
   0  -2  -7   40.36    2.50
   0  -2   7   43.02    2.92
   0  -2  -7   41.27    2.45
   0  -2  -7   40.02    2.16
   0   2  -7   32.46    2.37
   0   2   7   39.16    2.81
   0   2  -7   41.24    2.46
   0   2   7   32.51    2.42
   0   2  -7   32.13    2.66
   0   2   7   34.73    2.12
   1  -2   7  109.43    5.69
  -1  -2  -7   92.62    5.37
   1  -2   7   99.29    5.18
  -1  -2  -7  102.95    4.98
  -1   2  -7   99.42    5.61
  -1   2  -7   98.33    5.12
   1   2   7   96.61    5.33
   1   2   7   94.44    5.70
   1   2   7   88.53    4.94
   2  -2   7  144.49    7.18
   2  -2   7  160.79    7.85
  -2  -2  -7  146.69    6.99
   2   2   7  153.62    7.42
   2   2   7  123.27    7.00
   2   2   7  133.62    7.59
  -2   2  -7  123.47    7.14
   3  -2   7   19.92    1.60
  -3  -2  -7   21.94    1.49
   3  -2   7   20.78    2.08
  -3  -2  -7   21.56    1.61
  -3   2  -7   20.29    1.66
  -3   2  -7   20.38    1.58
   3   2   7   22.54    1.93
   3   2   7   24.90    1.80
   4  -2   7   44.09    2.81
  -4  -2  -7   49.81    2.83
  -4  -2  -7   51.42    3.05
   4  -2   7   42.35    3.49
  -4   2  -7   45.88    2.70
   4   2   7   49.35    3.33
   4   2   7   49.26    3.06
  -4   2  -7   43.56    3.00
  -4   2  -7   47.04    2.82
  -5  -2  -7    2.44    0.78
  -5  -2  -7    3.08    0.91
   5  -2   7    3.28    1.32
   5   2   7    5.04    1.37
  -5   2  -7    4.86    0.84
  -5   2  -7    3.11    0.95
   5   2   7    3.54    0.94
   6  -2   7   46.25    4.08
  -6  -2  -7   50.77    3.23
  -6  -2  -7   52.14    3.55
  -6   2  -7   52.52    3.54
   6   2   7   49.23    3.81
   6   2   7   44.97    3.28
  -6   2  -7   53.32    3.20
  -7  -2  -7   19.26    1.88
   7  -2   7   17.33    3.05
  -7  -2  -7   16.70    2.44
  -7   2  -7   19.69    1.86
   7   2   7   19.02    2.49
  -7   2  -7   17.27    2.02
   8  -2   7    2.55    1.75
  -8  -2  -7    1.74    1.09
  -8   2  -7    1.90    1.27
  -8   2  -7    2.69    1.39
   8   2   7    4.13    1.77
  -9  -2  -7    7.56    1.75
   9  -2   7    3.38    2.26
  -9  -2  -7    6.95    1.89
  -9   2  -7    7.07    1.76
  -9   2  -7    8.58    2.15
   9   2   7    8.67    2.26
 -10  -3   7    1.95    1.20
 -10  -3   7    0.40    1.13
 -10   3   7    2.63    1.34
 -10   3   7    0.33    1.85
 -10   3   7    2.75    1.43
  -9  -3   7    0.45    0.88
  -9  -3   7    1.14    0.94
  -9   3   7    0.53    0.95
  -9   3   7    0.89    1.49
  -9   3   7    0.41    0.98
  -8  -3   7   32.34    2.93
  -8  -3   7   37.03    3.04
  -8  -3   7   38.27    2.95
  -8  -3   7   33.44    2.90
  -8   3   7   36.03    2.81
  -8   3   7   37.24    2.96
  -8   3   7   41.31    3.49
  -7  -3   7   31.69    2.47
  -7  -3   7   34.32    2.63
  -7  -3   7   25.79    2.58
  -7   3   7   32.42    2.89
  -7   3   7   31.05    2.41
  -7   3   7   31.42    2.56
  -6  -3   7    2.95    1.01
  -6  -3   7    3.80    1.06
  -6  -3   7    3.65    1.11
  -6  -3   7    3.24    0.89
  -6   3   7    3.50    0.88
  -6   3   7    5.35    1.37
  -6   3   7    5.20    1.13
  -5  -3   7   58.51    3.87
  -5  -3   7   55.06    3.66
  -5  -3   7   61.78    3.54
  -5   3   7   63.04    3.95
   5   3  -7   56.30    3.62
  -5   3   7   63.21    3.79
  -5   3   7   61.27    3.43
   4  -3  -7   21.46    1.43
   4  -3  -7   22.67    1.57
  -4  -3   7   21.50    1.92
  -4  -3   7   19.40    1.68
  -4  -3   7   19.79    1.53
  -4   3   7   21.43    1.78
  -4   3   7   20.73    1.89
   4   3  -7   22.97    1.74
  -4   3   7   21.73    1.61
  -3  -3   7   77.02    3.93
  -3  -3   7   74.96    4.40
  -3  -3   7   64.18    4.42
   3  -3  -7   72.20    4.08
  -3  -3   7   71.88    4.17
  -3   3   7   79.84    4.39
  -3   3   7   77.93    4.37
   3   3  -7   77.59    4.14
   3   3  -7   75.32    3.99
  -2  -3   7   75.57    4.81
  -2  -3   7   83.16    4.64
   2  -3  -7   84.08    4.45
  -2  -3   7   81.24    4.44
  -2   3   7   82.08    4.56
  -2   3   7   80.82    4.73
   2   3  -7   78.60    4.43
   1  -3  -7   31.77    1.85
  -1  -3   7   30.13    2.12
   1  -3  -7   27.22    2.11
  -1  -3   7   29.66    2.31
   1  -3  -7   29.07    2.10
  -1  -3   7   32.91    2.17
  -1   3   7   28.45    2.07
  -1   3   7   32.57    2.17
   1   3  -7   27.13    2.28
  -1   3   7   28.61    1.85
   1   3  -7   31.19    2.03
   0  -3  -7  197.53    9.97
   0  -3   7  202.48   10.27
   0  -3   7  186.71   10.76
   0  -3   7  207.61   10.57
   0  -3  -7  209.41   10.28
   0   3  -7  209.33   10.33
   0   3   7  203.42    9.98
   0   3   7  202.56   10.49
   0   3   7  220.80   10.36
   1  -3   7   46.25    3.09
  -1  -3  -7   44.96    2.55
   1  -3   7   46.72    2.78
  -1  -3  -7   37.67    2.72
   1   3   7   40.93    2.52
   1   3   7   44.58    3.21
  -1   3  -7   41.32    2.75
   1   3   7   51.17    2.85
  -1   3  -7   46.31    2.71
  -2  -3  -7   11.68    0.97
   2  -3   7    9.02    1.11
   2  -3   7   10.13    1.73
  -2  -3  -7   12.06    0.98
  -2  -3  -7   10.04    1.34
   2   3   7   14.00    1.22
  -2   3  -7   11.59    1.15
   2   3   7   13.97    1.55
  -3  -3  -7    6.95    1.02
   3  -3   7    7.42    1.55
  -3  -3  -7    5.14    0.84
   3  -3   7    6.72    1.06
  -3   3  -7    4.49    0.93
   3   3   7    5.23    1.15
   3   3   7    5.65    1.01
  -4  -3  -7   49.91    3.05
   4  -3   7   42.73    2.79
   4  -3   7   45.61    3.67
  -4  -3  -7   46.58    2.83
  -4   3  -7   47.14    3.09
   4   3   7   47.68    3.03
   4   3   7   46.95    3.25
  -4   3  -7   48.26    2.72
  -5  -3  -7  163.76    8.30
   5  -3   7  147.55    9.07
  -5  -3  -7  152.35    7.96
   5   3   7  156.69    8.48
  -5   3  -7  159.15    7.87
  -5   3  -7  147.52    8.25
   5   3   7  147.15    8.09
  -6  -3  -7  107.21    6.11
   6  -3   7  111.42    7.34
  -6  -3  -7  111.05    6.47
  -6   3  -7  116.52    6.53
   6   3   7  118.84    6.31
   6   3   7   99.61    6.55
  -6   3  -7  113.98    6.06
  -7  -3  -7    6.19    1.34
  -7  -3  -7    5.99    1.44
   7  -3   7    4.56    1.89
  -7   3  -7    3.32    1.18
   7   3   7    7.88    2.05
   7   3   7    5.16    1.28
  -7   3  -7    6.59    1.30
   8  -3   7    2.86    1.87
  -8  -3  -7    1.77    1.10
  -8  -3  -7    0.69    1.05
   8   3   7    1.84    1.15
  -8   3  -7    2.09    1.05
  -8   3  -7    1.40    1.13
   8   3   7    1.30    1.46
  -9  -3  -7   14.33    2.07
   9  -3   7   16.97    3.70
  -9  -3  -7   12.45    2.49
  -9   3  -7   11.55    2.35
  -9   3  -7   10.48    2.05
   9   3   7   12.35    2.70
 -10  -4   7    8.06    1.83
 -10  -4   7    7.35    1.89
 -10   4   7    5.01    1.54
 -10   4   7   11.35    2.12
 -10   4   7   10.59    2.76
  -9  -4   7   29.72    2.99
  -9  -4   7   34.21    3.02
  -9  -4   7   34.47    3.21
  -9   4   7   35.70    2.92
  -9   4   7   37.21    3.62
  -9   4   7   34.72    3.04
  -8  -4   7   38.28    3.27
  -8  -4   7   37.52    2.99
  -8  -4   7   35.15    3.04
  -8   4   7   40.50    3.09
  -8   4   7   35.80    2.86
  -8   4   7   40.06    3.63
  -7  -4   7   39.65    3.01
  -7  -4   7   36.88    3.12
  -7  -4   7   38.06    2.80
  -7   4   7   37.13    2.71
  -7   4   7   36.41    2.94
  -7   4   7   38.95    3.30
  -6  -4   7   18.75    1.88
  -6  -4   7   21.23    2.14
  -6  -4   7   18.31    1.68
  -6   4   7   20.94    2.24
  -6   4   7   19.50    1.88
  -6   4   7   18.86    1.64
  -5  -4   7   45.51    3.02
  -5  -4   7   43.11    3.19
   5  -4  -7   37.20    2.68
  -5  -4   7   46.14    2.75
  -5   4   7   42.44    2.60
  -5   4   7   45.23    3.04
  -5   4   7   40.11    3.12
   4  -4  -7  211.90   10.83
  -4  -4   7  188.27   11.12
  -4  -4   7  222.76   11.11
  -4  -4   7  220.15   11.36
  -4  -4   7  223.66   10.75
  -4   4   7  226.12   11.28
  -4   4   7  230.52   11.23
  -3  -4   7  104.62    5.82
   3  -4  -7  101.37    5.72
  -3  -4   7  102.65    6.05
  -3  -4   7  110.91    5.47
   3   4  -7  111.36    5.53
  -3   4   7  104.53    5.95
  -3   4   7  110.96    6.08
   3   4  -7  113.12    5.69
  -2  -4   7    8.42    0.98
  -2  -4   7    7.84    1.34
  -2  -4   7    9.35    1.42
  -2   4   7    7.64    1.21
  -2   4   7    8.60    1.49
  -2   4   7    8.56    1.08
   2   4  -7    7.65    1.16
   1  -4  -7   39.09    2.38
  -1  -4   7   42.45    2.81
  -1  -4   7   35.37    2.67
  -1  -4   7   44.53    2.82
  -1   4   7   42.51    2.61
   0  -4  -7   44.32    2.56
   0  -4   7   44.39    2.87
   0  -4  -7   43.04    2.80
   0  -4   7   42.14    3.31
   0  -4   7   44.57    3.02
   0   4   7   45.68    2.94
   0   4   7   44.63    2.76
   1  -4   7  162.10    8.61
  -1  -4  -7  155.42    7.98
  -1  -4  -7  163.98    8.17
   1  -4   7  155.62    8.22
   1   4   7  140.29    8.49
   1   4   7  176.38    8.29
   2  -4   7  139.07    7.70
   2  -4   7  135.53    7.10
  -2  -4  -7  121.11    7.01
  -2  -4  -7  137.29    6.82
  -2  -4  -7  132.58    6.87
  -2   4  -7  134.38    7.11
   2   4   7  146.71    7.22
   2   4   7  138.17    7.54
   3  -4   7   11.48    2.01
  -3  -4  -7   11.09    1.42
  -3  -4  -7   11.45    1.13
  -3  -4  -7   11.70    1.07
   3  -4   7   10.94    1.27
   3   4   7   14.51    1.52
   3   4   7   11.66    1.22
  -3   4  -7    8.84    1.38
   4  -4   7   33.09    2.22
  -4  -4  -7   32.70    2.24
   4  -4   7   30.64    2.93
  -4  -4  -7   33.23    2.07
  -4   4  -7   25.21    1.82
   4   4   7   27.09    2.14
  -4   4  -7   23.81    2.17
   4   4   7   28.48    2.30
   5  -4   7    5.87    1.72
  -5  -4  -7    9.64    1.15
  -5  -4  -7    7.35    1.39
  -5   4  -7    7.06    1.34
  -5   4  -7    6.41    1.02
   5   4   7    6.99    1.29
   5   4   7    8.17    1.57
  -6  -4  -7   35.57    2.83
   6  -4   7   28.73    3.35
  -6  -4  -7   36.71    2.62
  -6   4  -7   34.44    2.45
  -6   4  -7   36.11    2.85
   6   4   7   35.33    2.93
   6   4   7   35.38    2.65
   7  -4   7   27.45    3.50
  -7  -4  -7   27.15    2.45
  -7  -4  -7   30.34    2.83
   7   4   7   32.88    2.56
  -7   4  -7   29.33    2.70
  -7   4  -7   28.24    2.37
  -8  -4  -7    0.23    1.05
   8  -4   7    0.30    1.57
  -8  -4  -7    0.55    1.10
   8   4   7    0.22    1.03
  -8   4  -7    0.18    1.02
  -8   4  -7    0.53    0.97
   9  -4   7    8.93    2.93
  -9  -4  -7    5.59    1.89
  -9  -4  -7    3.70    1.42
  -9   4  -7   10.48    2.34
  -9   4  -7    5.77    1.59
   9   4   7    3.88    1.81
 -10  -5   7   13.31    2.29
 -10  -5   7   11.72    2.41
 -10   5   7   10.66    2.09
 -10   5   7   10.84    3.03
 -10   5   7   12.77    2.54
  -9  -5   7    1.70    1.27
  -9  -5   7    2.86    1.60
  -9  -5   7    0.21    1.12
  -9   5   7    0.87    0.94
  -9   5   7    0.72    1.03
  -9   5   7    1.25    1.75
  -8  -5   7   13.50    2.37
  -8  -5   7   14.84    2.30
  -8  -5   7   12.15    1.91
  -8   5   7   10.02    1.86
  -8   5   7   13.72    1.68
  -7  -5   7   17.53    1.83
  -7  -5   7   15.95    2.20
  -7  -5   7   15.31    1.88
  -7   5   7   19.98    1.82
  -7   5   7   17.78    1.92
  -7   5   7   19.79    2.49
  -6  -5   7   14.40    2.39
  -6  -5   7   16.39    1.74
  -6  -5   7   13.89    1.49
  -6   5   7   14.87    1.66
  -6   5   7   15.12    1.44
  -6   5   7   13.93    2.21
  -5  -5   7   26.12    2.25
  -5  -5   7   25.17    2.51
  -5  -5   7   29.96    2.07
  -5   5   7   29.74    2.35
  -5   5   7   25.26    1.86
  -5   5   7   34.21    2.70
  -4  -5   7    1.51    0.87
   4  -5  -7    1.99    0.80
  -4  -5   7    2.86    0.69
  -4  -5   7    3.54    0.93
  -4   5   7    2.09    0.92
  -4   5   7    0.55    0.55
  -3  -5   7   59.31    3.95
  -3  -5   7   62.76    3.71
  -3  -5   7   55.18    3.61
  -3  -5   7   64.35    3.26
   3   5  -7   57.46    3.43
  -3   5   7   56.84    3.74
   3   5  -7   57.89    3.26
  -3   5   7   62.03    3.93
  -2  -5   7   96.15    5.68
  -2  -5   7   91.94    5.42
  -2   5   7   99.31    5.48
  -2   5   7  106.37    5.38
  -2   5   7   94.15    5.84
   1  -5  -7    4.11    0.75
  -1  -5   7    5.57    1.22
  -1  -5   7    4.29    1.00
  -1  -5   7    3.21    0.93
  -1   5   7    3.81    0.80
  -1   5   7    3.87    0.89
   1   5  -7    2.47    0.98
   0  -5   7   69.68    4.22
   0  -5   7   69.50    4.75
   0  -5   7   72.93    4.36
   0  -5  -7   70.74    3.84
   0   5   7   70.84    4.10
   0   5   7   65.68    4.00
  -1  -5  -7   19.12    1.72
   1  -5   7   24.19    1.92
  -1  -5  -7   22.22    1.62
   1  -5   7   20.18    2.00
   1   5   7   21.56    1.74
   1   5   7   20.70    2.05
  -2  -5  -7   70.08    4.06
  -2  -5  -7   75.19    3.87
  -2  -5  -7   69.34    3.94
   2  -5   7   70.50    4.21
   2   5   7   70.46    4.53
   2   5   7   70.50    4.23
  -2   5  -7   72.60    4.21
   3  -5   7   95.15    5.22
   3  -5   7   98.61    6.06
  -3  -5  -7   90.73    4.99
  -3   5  -7   83.85    5.21
   3   5   7   91.44    5.30
   3   5   7   96.29    5.38
  -4  -5  -7   51.97    3.19
   4  -5   7   47.62    3.15
   4  -5   7   48.66    4.06
  -4  -5  -7   48.70    3.01
   4   5   7   51.45    3.31
  -4   5  -7   43.97    3.25
  -5  -5  -7   37.62    2.84
  -5  -5  -7   38.40    2.64
   5  -5   7   39.61    3.70
  -5   5  -7   44.00    2.55
  -5   5  -7   33.64    2.82
   5   5   7   40.29    2.88
  -6  -5  -7   18.80    2.14
  -6  -5  -7   24.47    2.11
   6  -5   7   24.44    3.03
   6   5   7   29.21    2.30
  -6   5  -7   23.64    2.36
  -6   5  -7   24.98    1.94
  -7  -5  -7   19.57    2.29
   7  -5   7   21.19    3.54
  -7  -5  -7   22.63    2.18
   7   5   7   27.32    2.35
  -7   5  -7   20.83    2.35
  -7   5  -7   22.81    2.08
   8  -5   7   32.04    4.08
  -8  -5  -7   35.82    2.89
  -8  -5  -7   25.92    2.94
   8   5   7   34.69    2.94
  -8   5  -7   30.37    2.71
  -8   5  -7   26.55    2.99
  -9  -6   7   -0.42    0.96
  -9  -6   7   -1.18    1.35
  -9  -6   7    0.07    1.13
  -9   6   7    0.83    1.10
  -9   6   7    0.62    0.96
  -9   6   7    0.24    1.81
  -8  -6   7    5.46    1.37
  -8  -6   7    8.41    1.73
  -8  -6   7    9.71    2.23
  -8   6   7    6.35    1.63
  -8   6   7    6.27    1.45
  -8   6   7    5.99    2.03
  -7  -6   7   43.58    3.71
  -7  -6   7   45.77    3.41
  -7  -6   7   40.67    3.03
  -7   6   7   43.26    3.77
  -7   6   7   40.53    2.94
  -7   6   7   41.48    3.27
  -6  -6   7   94.08    5.26
  -6  -6   7   93.05    5.66
  -6  -6   7   97.02    6.06
  -6   6   7   89.83    5.09
  -6   6   7   91.93    5.93
  -6   6   7   89.60    5.63
  -5  -6   7   32.85    2.59
  -5  -6   7   27.83    2.81
  -5  -6   7   34.07    2.27
  -5   6   7   29.87    2.77
  -5   6   7   34.51    2.68
  -4  -6   7    0.36    0.59
  -4  -6   7    0.03    0.38
  -4  -6   7   -0.19    0.63
  -4   6   7    0.47    0.51
  -4   6   7    1.57    0.70
  -4   6   7    1.00    0.91
  -3  -6   7    1.70    0.74
  -3  -6   7    4.58    0.72
  -3  -6   7    3.83    1.12
  -3   6   7    4.04    1.12
  -3   6   7    2.53    0.90
  -3   6   7    4.60    0.92
   3   6  -7    3.01    0.61
  -2  -6   7  116.50    6.26
  -2  -6   7  115.51    6.67
  -2   6   7  117.60    6.16
  -2   6   7  109.79    6.30
  -1  -6   7  247.80   12.84
   1  -6  -7  246.23   12.26
  -1  -6   7  254.90   12.93
  -1  -6   7  243.98   12.63
  -1   6   7  247.73   12.48
  -1   6   7  252.78   12.48
   0  -6   7   56.45    3.84
   0  -6   7   58.39    3.84
   0  -6  -7   57.80    3.38
   0  -6   7   63.13    4.46
   0   6   7   58.41    3.59
   0   6   7   60.54    3.64
  -1  -6  -7    0.42    0.67
  -1  -6  -7    1.35    0.58
   1  -6   7    0.55    0.67
   1  -6   7    0.62    0.73
   1   6   7    1.82    0.98
   1   6   7    1.34    0.59
   2  -6   7    0.47    0.69
  -2  -6  -7    0.63    0.46
   2  -6   7    0.12    0.74
  -2  -6  -7    1.15    0.72
  -2   6  -7    1.00    0.60
   2   6   7    0.89    0.96
   2   6   7    1.05    0.63
  -3  -6  -7   43.91    2.90
   3  -6   7   51.95    3.98
  -3  -6  -7   49.77    2.98
   3  -6   7   45.48    3.18
  -3   6  -7   47.43    3.23
   3   6   7   46.95    3.25
  -4  -6  -7   74.93    4.52
   4  -6   7   90.03    5.91
  -4  -6  -7   88.48    4.73
   4   6   7   81.15    4.91
  -4   6  -7   68.55    4.74
  -5  -6  -7   26.71    2.01
  -5  -6  -7   25.05    2.17
   5  -6   7   23.16    3.65
  -5   6  -7   19.18    2.09
  -5   6  -7   21.15    1.71
   5   6   7   24.46    2.18
   6  -6   7    4.40    1.80
  -6  -6  -7    2.78    1.09
  -6  -6  -7    1.58    0.87
  -6   6  -7    4.35    1.00
   6   6   7    4.72    1.27
  -6   6  -7    3.32    1.03
  -7  -6  -7    3.88    1.10
   7  -6   7    4.72    2.21
  -7  -6  -7    2.79    1.24
   7   6   7    6.67    1.55
  -7   6  -7    4.31    1.39
  -7   6  -7    3.62    1.11
  -8  -6  -7    3.20    1.62
  -8  -6  -7    5.78    1.35
   8  -6   7    5.47    2.58
  -8   6  -7    7.77    1.68
  -8   6  -7    5.08    1.71
  -9  -7   7    8.79    1.89
  -9  -7   7    6.11    2.06
  -9  -7   7    4.90    1.56
  -9   7   7    4.13    1.49
  -9   7   7    4.87    1.43
  -8  -7   7    1.07    1.60
  -8  -7   7    1.44    1.16
  -8  -7   7    0.19    0.92
  -8   7   7    1.52    0.95
  -8   7   7    0.48    1.59
  -8   7   7    0.60    0.88
  -7  -7   7    9.74    2.34
  -7  -7   7    5.04    1.17
  -7  -7   7    5.08    1.41
  -7   7   7    5.31    1.85
  -7   7   7    5.39    1.35
  -7   7   7    7.94    1.48
  -6  -7   7    2.17    1.34
  -6  -7   7    3.23    1.11
  -6  -7   7    2.46    0.90
  -6   7   7    4.79    1.30
  -6   7   7    4.41    1.02
  -6   7   7    3.54    1.51
  -5  -7   7   29.56    2.96
  -5  -7   7   32.10    2.24
  -5  -7   7   31.73    2.59
  -5   7   7   30.03    2.64
  -5   7   7   30.92    2.87
  -4  -7   7   14.61    1.30
  -4  -7   7   13.44    1.57
  -4  -7   7   14.89    2.41
  -4   7   7   11.43    1.83
  -4   7   7   12.43    1.97
  -4   7   7   13.95    1.38
  -3  -7   7   18.29    1.78
  -3  -7   7   19.89    2.15
  -3  -7   7   15.39    1.29
  -3   7   7   18.10    1.90
   3   7  -7   17.48    1.45
  -3   7   7   17.53    1.97
  -3   7   7   17.02    1.50
  -2  -7   7   28.37    2.58
  -2  -7   7   29.92    2.26
  -2  -7   7   28.24    2.38
  -2   7   7   29.23    2.12
  -2   7   7   27.98    2.34
  -1  -7   7    2.55    1.03
   1  -7  -7    2.96    0.70
  -1  -7   7    2.81    1.01
  -1  -7   7    3.29    1.18
  -1   7   7    3.60    0.91
  -1   7   7    2.70    0.82
   0  -7   7   38.60    3.46
   0  -7   7   33.69    2.88
   0  -7   7   38.00    2.97
   0  -7  -7   39.11    2.46
   0   7   7   37.04    2.64
   0   7   7   39.63    2.75
   1  -7   7   15.28    1.79
   1  -7   7   15.21    1.91
  -1  -7  -7   13.18    1.34
   1   7   7   16.43    1.79
   1   7   7   15.19    1.57
   2  -7   7   60.25    4.02
   2  -7   7   59.87    4.48
  -2  -7  -7   55.75    3.68
  -2  -7  -7   58.41    3.65
  -2   7  -7   69.62    4.01
   2   7   7   65.70    4.07
   3  -7   7   64.47    4.71
  -3  -7  -7   56.87    3.55
  -3  -7  -7   59.37    3.54
   3  -7   7   57.09    3.88
  -3   7  -7   58.12    3.85
   3   7   7   58.65    3.94
  -4  -7  -7    8.87    1.45
   4  -7   7    8.37    2.06
  -4  -7  -7    8.30    1.29
   4   7   7    7.27    1.52
  -4   7  -7    6.01    1.43
  -5  -7  -7    7.42    1.32
   5  -7   7    9.39    2.14
  -5   7  -7    4.24    1.23
   5   7   7    5.32    1.32
  -6  -7  -7    9.06    1.58
  -6  -7  -7    9.33    1.76
   6  -7   7    9.70    2.71
   6   7   7    8.16    1.70
  -6   7  -7    7.68    1.28
  -6   7  -7    7.88    1.75
  -7  -7  -7   26.42    2.40
  -7  -7  -7   24.56    2.62
   7  -7   7   24.63    4.46
   7   7   7   26.93    2.61
  -7   7  -7   27.51    2.32
  -7   7  -7   25.96    2.71
   8  -7   7   51.00    5.69
  -8  -7  -7   51.46    3.90
  -8  -7  -7   49.87    4.31
  -8   7  -7   52.42    4.42
   8   7   7   62.92    4.36
  -8   7  -7   61.60    3.99
  -9  -8   7   25.42    3.94
  -9  -8   7   16.58    2.47
  -9  -8   7   14.41    2.65
  -9   8   7   17.12    2.72
  -9   8   7   16.40    2.46
  -8  -8   7   16.58    3.15
  -8  -8   7   19.01    2.84
  -8  -8   7   18.21    2.21
  -8   8   7   17.01    1.99
  -8   8   7   14.94    2.41
  -8   8   7   24.30    3.68
  -7  -8   7   16.75    2.48
  -7  -8   7   18.39    2.02
  -7  -8   7   17.89    3.19
  -7   8   7   17.48    2.08
  -7   8   7   16.96    1.80
  -7   8   7   18.88    2.96
  -6  -8   7   26.74    2.71
  -6  -8   7   37.70    2.59
  -6  -8   7   33.88    3.39
  -6   8   7   38.17    3.03
  -6   8   7   32.36    2.34
  -6   8   7   29.38    3.20
  -5  -8   7   25.47    2.17
  -5  -8   7   29.85    2.62
  -5  -8   7   30.73    3.05
  -5   8   7   31.57    3.01
  -5   8   7   32.45    2.73
  -4  -8   7   39.09    2.58
  -4  -8   7   44.40    3.64
  -4  -8   7   39.81    3.08
  -4   8   7   40.97    2.75
  -4   8   7   39.78    3.28
  -4   8   7   44.49    3.41
  -3  -8   7   20.40    1.55
  -3  -8   7   24.29    2.52
  -3  -8   7   21.07    2.08
  -3   8   7   23.92    2.48
  -3   8   7   23.30    1.84
  -3   8   7   24.33    2.34
  -2  -8   7   40.16    3.18
  -2  -8   7   38.61    3.35
  -2   8   7   47.76    3.18
  -2   8   7   41.12    2.85
  -1  -8   7   86.62    5.17
   1  -8  -7   81.49    4.69
  -1  -8   7   81.28    5.45
  -1  -8   7   76.33    5.29
  -1   8   7   83.50    4.91
[truncated: 333,230 more chars]
