# Supplementary material for: Imine-Oxazoline (ImOx): A C 1‑Symmetric N,N‑Bidentate Ligand for Asymmetric Catalysis
Source: ACS Catal. 2025 Jun 17;15(13):11349–55. doi: 10.1021/acscatal.5c03134 (PMC12235631; doi:10.1021/acscatal.5c03134)
Supplement: Supplementary file 4 [file cs5c03134_si_005.cif]

data_global
_audit_creation_method                  'APEX4 v2022.1-1'

_publ_requested_journal                 ?

_publ_contact_author_name               ?
_publ_contact_author_address            
;
;
_publ_contact_author_email              ?
_publ_contact_author_fax                ?
_publ_contact_author_phone              ?

_publ_section_title                     
;
;
_publ_section_abstract                  
;
;
_publ_section_references                
;

Brandenburg, K. (2014) "Diamond 3.2k4", Crystal Impact GbR: Bonn Germany.

Bruker (2020). <i>APEX4</i>. Bruker AXS LLC, Madison, WI, USA.

H\"ubschle, C. B., Sheldrick, G. M. & Dittrich, B. (2011).
"ShelXle: a Qt graphical user interface for SHELXL",
J. Appl. Cryst. 44, 1281--1284.
doi:10.1107/S0021889811043202

Macrae, C. F.; Edgington, P. R.; McCabe, P.; Pidcock, E.; Shields, G. P.;
Taylor, R.; Towler, M.; van de Streek, J. (2006),
"Mercury: visualization and analysis of crystal structures"
Journal of Applied Crystallography 39 (3), 453--457.
doi: 10.1107/S002188980600731X

Sheldrick, G. M. (2015). "SHELXT--Integrated space--group and
crystal--structure determination",
Acta Cryst. A71, 3--8.
doi:10.1107/S2053273314026370

Sheldrick, G. M. (2015) "Crystal structure refinement with SHELXL",
Acta Cryst., C71, 3--8
doi:10.1107/S2053229614024218

Spek, A. L. (2009). "Structure validation in chemical crystallography",
Acta Cryst. D65, 148--155.
doi:10.1107/S090744490804362X

Wilson, A. J. C. (Ed). (1992)
International Tables for Crystallography,  Volume C.
Kluwer Academic Publishers, Dordrecht: Tables 6.1.1.4 (pp. 500--502),
4.2.6.8 (pp. 219--222) and 4.2.4.2 (pp. 193--199).
doi: 10.1107/97809553602060000103
;
_publ_section_comment                   
;
;

data_23tnd7s
_chemical_name_systematic               ?
_chemical_name_common                   ESS-1200
_chemical_formula_moiety                ?
_chemical_formula_sum                   'C20 H30 Cl2 N2 O Pd'
_chemical_formula_iupac                 ?
_chemical_formula_weight                491.76
_chemical_absolute_configuration        ?

_chemical_melting_point                 ?

_space_group_crystal_system             orthorhombic
_space_group_IT_number                  19
_space_group_name_H-M_alt               'P 21 21 21'
_space_group_name_Hall                  'P 2ac 2ab'
loop_
    _space_group_symop_operation_xyz
    'x, y, z'
    '-x+1/2, -y, z+1/2'
    '-x, y+1/2, -z+1/2'
    'x+1/2, -y+1/2, -z'

_cell_length_a                          8.1986(4)
_cell_length_b                          15.8752(8)
_cell_length_c                          17.2380(9)
_cell_angle_alpha                       90
_cell_angle_beta                        90
_cell_angle_gamma                       90
_cell_volume                            2243.6(2)
_cell_formula_units_Z                   4
_cell_measurement_reflns_used           9949
_cell_measurement_theta_min             2.3630
_cell_measurement_theta_max             28.5554
_cell_measurement_temperature           100.(2)

_exptl_crystal_description              needle
_exptl_crystal_colour                   'clear orange'
_exptl_crystal_size_max                 0.210
_exptl_crystal_size_mid                 0.100
_exptl_crystal_size_min                 0.060
_exptl_crystal_density_diffrn           1.456
_exptl_crystal_density_meas             ?
_exptl_crystal_density_method           'not measured'
_exptl_crystal_F_000                    1008

_exptl_absorpt_coefficient_mu           1.076
_exptl_absorpt_correction_type          Multi-Scan
_exptl_absorpt_process_details          
;

Krause, L., Herbst-Irmer, R., Sheldrick, G. M., Stalke, D. (2015).
"Comparison of silver and molybdenum microfocus X-ray sources for
single-crystal structure determination"
J. Appl. Cryst. 48, 3-10.
doi:10.1107/S1600576714022985
;
_exptl_absorpt_correction_T_min         0.69
_exptl_absorpt_correction_T_max         0.94

_exptl_special_details                  
;
; 

_diffrn_ambient_temperature             100.(2)

_diffrn_source                          'microfocus sealed X-ray tube'
_diffrn_source_type                     Incotec
_diffrn_source_power                    0.05
_diffrn_source_current                  1.0
_diffrn_source_voltage                  50

_diffrn_radiation_probe                 x-ray
_diffrn_radiation_type                  MoK\a
_diffrn_radiation_wavelength            0.71073
_diffrn_radiation_monochromator         'multilayer optics'

_diffrn_measurement_device              'three-circle diffractometer'
_diffrn_measurement_device_type         'Bruker D8 SMART APEXII'
_diffrn_measurement_method              '\f and \w scans'

_diffrn_detector_area_resol_mean        7.3910

_diffrn_reflns_number                   36987
_diffrn_reflns_av_R_equivalents         0.0781
_diffrn_reflns_av_unetI/netI            0.0406
_diffrn_reflns_theta_min                1.74
_diffrn_reflns_theta_max                28.58
_diffrn_reflns_theta_full               25.24
_diffrn_measured_fraction_theta_max     0.997
_diffrn_measured_fraction_theta_full    0.997
_diffrn_reflns_limit_h_min              -11
_diffrn_reflns_limit_h_max              11
_diffrn_reflns_limit_k_min              -21
_diffrn_reflns_limit_k_max              21
_diffrn_reflns_limit_l_min              -23
_diffrn_reflns_limit_l_max              18

_refine_special_details                 
;
;

_reflns_number_total                    5708
_reflns_number_gt                       5505
_reflns_threshold_expression            'I > 2\s(I)'
_reflns_Friedel_coverage                0.769
_reflns_Friedel_fraction_max            0.996
_reflns_Friedel_fraction_full           1.000

_refine_ls_structure_factor_coef        Fsqd
_refine_ls_matrix_type                  full
_refine_ls_R_factor_all                 0.0235
_refine_ls_R_factor_gt                  0.0221
_refine_ls_wR_factor_gt                 0.0514
_refine_ls_wR_factor_ref                0.0518
_refine_ls_goodness_of_fit_ref          1.063
_refine_ls_restrained_S_all             1.059
_refine_ls_number_reflns                5708
_refine_ls_number_parameters            263
_refine_ls_number_restraints            54
_refine_ls_number_constraints           ?
_refine_ls_hydrogen_treatment           constr
_refine_ls_weighting_scheme             calc
_refine_ls_weighting_details            
    'w=1/[\s^2^(Fo^2^)+(0.0172P)^2^] where P=(Fo^2^+2Fc^2^)/3'

_atom_sites_solution_hydrogens          geom
_atom_sites_solution_primary            dual
_atom_sites_solution_secondary          difmap

_refine_ls_shift/su_max                 0.002
_refine_ls_shift/su_mean                0.000
_refine_diff_density_max                0.348
_refine_diff_density_min                -0.537
_refine_ls_extinction_method            none
_refine_ls_extinction_coef              ?
_refine_ls_abs_structure_details        
;

Flack x determined using 2313 quotients [(I+)-(I-)]/[(I+)+(I-)]
(Parsons, Flack and Wagner, Acta Cryst. B69 (2013) 249-259).
;
_refine_ls_abs_structure_Flack          0.027(13)

loop_
    _atom_type_symbol
    _atom_type_description
    _atom_type_scat_dispersion_real
    _atom_type_scat_dispersion_imag
    _atom_type_scat_source
    C C 0.0033 0.0016 'International Tables Vol C Tables 4.2.6.8 and 6.1.1.4'
    H H 0.0000 0.0000 'International Tables Vol C Tables 4.2.6.8 and 6.1.1.4'
    Cl Cl 0.1484 0.1585
     'International Tables Vol C Tables 4.2.6.8 and 6.1.1.4'
    N N 0.0061 0.0033 'International Tables Vol C Tables 4.2.6.8 and 6.1.1.4'
    O O 0.0106 0.0060 'International Tables Vol C Tables 4.2.6.8 and 6.1.1.4'
    Pd Pd -0.9988 1.0072
     'International Tables Vol C Tables 4.2.6.8 and 6.1.1.4'

_computing_data_collection              'Bruker APEX4'
_computing_cell_refinement              'Bruker APEX4'
_computing_data_reduction               'Bruker APEX4'
_computing_structure_solution           'SHELXT (Sheldrick 2015)'
_computing_structure_refinement         'SHELXL-2018/3 (Sheldrick, 2018)'
_computing_molecular_graphics           'Diamond (Brakdenburg 2014)'
_computing_publication_material         'Bruker APEX4'

loop_
    _atom_site_type_symbol
    _atom_site_label
    _atom_site_fract_x
    _atom_site_fract_y
    _atom_site_fract_z
    _atom_site_U_iso_or_equiv
    _atom_site_adp_type
    _atom_site_calc_flag
    _atom_site_refinement_flags_adp
    _atom_site_refinement_flags_occupancy
    _atom_site_refinement_flags_posn
    _atom_site_occupancy
    _atom_site_disorder_assembly
    _atom_site_disorder_group
    Pd Pd1 0.88145(2) 0.25452(2) 0.61691(2) 0.01220(5) Uani d . . . 1.000000 .
     .
    Cl Cl1 1.07903(8) 0.35221(5) 0.64137(5) 0.02045(16) Uani d . . . 1.000000
     . .
    Cl Cl2 1.03794(9) 0.18569(4) 0.52802(4) 0.01781(15) Uani d . . . 1.000000
     . .
    O O1 0.4267(2) 0.15872(12) 0.63228(13) 0.0177(4) Uani d . . . 1.000000 . .
    N N1 0.7177(3) 0.30715(14) 0.69294(14) 0.0138(5) Uani d . . . 1.000000 . .
    N N2 0.6904(3) 0.17747(14) 0.60307(14) 0.0134(5) Uani d . . . 1.000000 . .
    C C1 0.8115(4) 0.36449(18) 0.81657(18) 0.0167(6) Uani d . . D 1.000000 . .
    C C2 0.8575(4) 0.43473(18) 0.85931(18) 0.0193(6) Uani d . . . 1.000000 . .
    H H2 0.898416 0.427443 0.910425 0.023000 Uiso calc U . R 1.000000 . .
    C C3 0.8448(3) 0.51512(19) 0.82890(19) 0.0191(6) Uani d . . . 1.000000 . .
    H H3 0.875786 0.562383 0.859335 0.023000 Uiso calc U . R 1.000000 . .
    C C4 0.7876(4) 0.52670(18) 0.75479(18) 0.0177(6) Uani d . . . 1.000000 . .
    H H4 0.778543 0.582199 0.734627 0.021000 Uiso calc U . R 1.000000 . .
    C C5 0.7427(3) 0.45848(18) 0.70864(17) 0.0140(6) Uani d . . . 1.000000 . .
    C C6 0.7545(3) 0.37852(17) 0.74141(17) 0.0137(6) Uani d . . . 1.000000 . .
    C C7 0.4372(4) 0.29294(19) 0.7463(2) 0.0228(7) Uani d . . . 1.000000 . .
    H H7A 0.339524 0.301736 0.714568 0.034000 Uiso calc U . R 1.000000 . .
    H H7B 0.461570 0.344492 0.775388 0.034000 Uiso calc U . R 1.000000 . .
    H H7C 0.417910 0.246564 0.782738 0.034000 Uiso calc U . R 1.000000 . .
    C C8 0.5773(3) 0.27176(17) 0.69535(18) 0.0151(6) Uani d . . . 1.000000 . .
    C C9 0.5651(3) 0.20035(16) 0.64136(17) 0.0140(6) Uani d . . . 1.000000 . .
    C C10 0.6476(3) 0.10206(17) 0.55746(17) 0.0145(6) Uani d . . . 1.000000 .
     .
    H H10 0.677442 0.110726 0.501785 0.017000 Uiso calc U . R 1.000000 . .
    C C11 0.4603(4) 0.10123(18) 0.56653(19) 0.0193(6) Uani d . . . 1.000000 .
     .
    H H11A 0.406649 0.121605 0.518616 0.023000 Uiso calc U . R 1.000000 . .
    H H11B 0.420655 0.043662 0.578037 0.023000 Uiso calc U . R 1.000000 . .
    C C12 0.7351(4) 0.02407(17) 0.58946(18) 0.0168(6) Uani d . . . 1.000000 .
     .
    H H12 0.854846 0.033030 0.582045 0.020000 Uiso calc U . R 1.000000 . .
    C C13 0.7062(4) 0.0102(2) 0.6758(2) 0.0240(7) Uani d . . . 1.000000 . .
    H H13A 0.763263 -0.040839 0.692549 0.036000 Uiso calc U . R 1.000000 . .
    H H13B 0.588993 0.003902 0.685399 0.036000 Uiso calc U . R 1.000000 . .
    H H13C 0.747565 0.058743 0.704895 0.036000 Uiso calc U . R 1.000000 . .
    C C14 0.6873(4) -0.05364(19) 0.5422(2) 0.0267(8) Uani d . . . 1.000000 . .
    H H14A 0.761423 -0.100170 0.554540 0.040000 Uiso calc U . R 1.000000 . .
    H H14B 0.694499 -0.040589 0.486754 0.040000 Uiso calc U . R 1.000000 . .
    H H14C 0.575200 -0.069964 0.555074 0.040000 Uiso calc U . R 1.000000 . .
    C C15 0.6830(4) 0.47084(17) 0.62618(18) 0.0169(6) Uani d . . . 1.000000 .
     .
    H H15 0.695345 0.415619 0.598898 0.020000 Uiso calc U . R 1.000000 . .
    C C16 0.7844(4) 0.5350(2) 0.5817(2) 0.0284(8) Uani d . . . 1.000000 . .
    H H16A 0.757415 0.531984 0.526434 0.043000 Uiso calc U . R 1.000000 . .
    H H16B 0.900560 0.522709 0.588970 0.043000 Uiso calc U . R 1.000000 . .
    H H16C 0.760585 0.591699 0.601215 0.043000 Uiso calc U . R 1.000000 . .
    C C17 0.5032(4) 0.4938(2) 0.6235(2) 0.0332(8) Uani d . . . 1.000000 . .
    H H17A 0.465530 0.493710 0.569586 0.050000 Uiso calc U . R 1.000000 . .
    H H17B 0.487619 0.550065 0.645842 0.050000 Uiso calc U . R 1.000000 . .
    H H17C 0.440371 0.452611 0.653509 0.050000 Uiso calc U . R 1.000000 . .
    C C18 0.8284(4) 0.27625(18) 0.8504(2) 0.0229(7) Uani d U . D 1.000000 . .
    H H18A 0.785499 0.235998 0.810670 0.028000 Uiso calc U P R 0.49(4) A 1
    H H18B 0.752556 0.237508 0.822226 0.028000 Uiso calc U P R 0.51(4) A 2
    C C19A 0.723(3) 0.2656(10) 0.9237(10) 0.038(3) Uani d U P D 0.49(4) A 1
    H H19A 0.737479 0.208630 0.944470 0.057000 Uiso calc U P R 0.49(4) A 1
    H H19B 0.608030 0.274456 0.910509 0.057000 Uiso calc U P R 0.49(4) A 1
    H H19C 0.756563 0.306966 0.962776 0.057000 Uiso calc U P R 0.49(4) A 1
    C C20A 1.0028(19) 0.2535(17) 0.8646(16) 0.044(4) Uani d U P D 0.49(4) A 1
    H H20A 1.008669 0.196433 0.886194 0.065000 Uiso calc U P R 0.49(4) A 1
    H H20B 1.050735 0.293478 0.901398 0.065000 Uiso calc U P R 0.49(4) A 1
    H H20C 1.063161 0.255533 0.815592 0.065000 Uiso calc U P R 0.49(4) A 1
    C C19B 0.788(3) 0.2742(11) 0.9369(7) 0.044(4) Uani d U P D 0.51(4) A 2
    H H19D 0.787821 0.215699 0.955144 0.065000 Uiso calc U P R 0.51(4) A 2
    H H19E 0.679492 0.298873 0.945296 0.065000 Uiso calc U P R 0.51(4) A 2
    H H19F 0.869331 0.306576 0.965699 0.065000 Uiso calc U P R 0.51(4) A 2
    C C20B 1.0027(19) 0.2453(16) 0.8392(11) 0.035(3) Uani d U P D 0.51(4) A 2
    H H20D 1.012670 0.187872 0.859630 0.052000 Uiso calc U P R 0.51(4) A 2
    H H20E 1.077876 0.282543 0.867075 0.052000 Uiso calc U P R 0.51(4) A 2
    H H20F 1.029682 0.245442 0.783853 0.052000 Uiso calc U P R 0.51(4) A 2

loop_
    _atom_site_aniso_label
    _atom_site_aniso_U_11
    _atom_site_aniso_U_22
    _atom_site_aniso_U_33
    _atom_site_aniso_U_12
    _atom_site_aniso_U_13
    _atom_site_aniso_U_23
    Pd1 0.01054(9) 0.01213(8) 0.01392(10) -0.00089(8) 0.00014(7) 0.00049(9)
    Cl1 0.0146(3) 0.0238(3) 0.0229(4) -0.0065(3) -0.0001(3) -0.0031(3)
    Cl2 0.0164(3) 0.0184(3) 0.0187(4) 0.0022(3) 0.0048(3) 0.0010(3)
    O1 0.0116(9) 0.0166(9) 0.0249(12) -0.0031(7) 0.0009(8) -0.0046(9)
    N1 0.0156(12) 0.0111(10) 0.0149(12) 0.0009(9) 0.0000(10) -0.0016(10)
    N2 0.0124(11) 0.0112(10) 0.0166(13) -0.0007(8) -0.0001(9) 0.0007(9)
    C1 0.0152(14) 0.0187(14) 0.0162(15) 0.0029(11) 0.0009(12) 0.0015(12)
    C2 0.0167(15) 0.0267(14) 0.0144(14) 0.0021(12) -0.0019(13) -0.0028(12)
    C3 0.0149(15) 0.0195(13) 0.0231(17) -0.0002(11) -0.0002(12) -0.0084(12)
    C4 0.0171(14) 0.0144(13) 0.0217(17) -0.0011(11) 0.0019(12) -0.0019(12)
    C5 0.0109(13) 0.0156(13) 0.0156(15) 0.0002(10) 0.0003(11) -0.0008(11)
    C6 0.0107(13) 0.0154(13) 0.0151(14) -0.0001(10) 0.0012(11) -0.0007(11)
    C7 0.0175(15) 0.0224(15) 0.0286(18) 0.0010(12) 0.0055(14) -0.0067(13)
    C8 0.0124(13) 0.0146(13) 0.0183(14) 0.0012(9) 0.0009(11) -0.0005(11)
    C9 0.0131(13) 0.0133(12) 0.0157(14) -0.0026(10) -0.0008(11) 0.0016(11)
    C10 0.0131(14) 0.0144(12) 0.0160(14) -0.0028(10) -0.0009(11) -0.0018(11)
    C11 0.0171(15) 0.0178(13) 0.0229(16) -0.0021(12) -0.0030(13) -0.0061(12)
    C12 0.0152(14) 0.0125(12) 0.0227(16) -0.0002(11) 0.0008(12) -0.0016(12)
    C13 0.0270(18) 0.0200(15) 0.0249(18) 0.0012(13) -0.0013(15) 0.0085(14)
    C14 0.0230(17) 0.0165(14) 0.041(2) -0.0003(12) 0.0013(16) -0.0082(15)
    C15 0.0222(14) 0.0153(12) 0.0132(16) 0.0000(11) -0.0016(12) -0.0008(12)
    C16 0.037(2) 0.0252(17) 0.0236(18) -0.0057(15) -0.0026(16) 0.0066(15)
    C17 0.0226(17) 0.051(2) 0.026(2) 0.0025(15) -0.0084(15) 0.0074(18)
    C18 0.0318(18) 0.0169(14) 0.0202(16) 0.0043(12) -0.0040(14) 0.0031(12)
    C19A 0.049(8) 0.025(5) 0.039(6) 0.007(6) 0.009(5) 0.022(5)
    C20A 0.043(5) 0.031(6) 0.058(11) 0.014(5) -0.013(6) 0.003(9)
    C19B 0.059(10) 0.043(6) 0.029(5) 0.014(7) 0.010(5) 0.013(5)
    C20B 0.043(5) 0.027(6) 0.034(7) 0.020(5) -0.001(5) 0.005(6)

_geom_special_details                   
;

All esds (except the esd in the dihedral angle between two l.s. planes)
are estimated using the full covariance matrix.  The cell esds are taken
into account individually in the estimation of esds in distances, angles
and torsion angles; correlations between esds in cell parameters are only
used when they are defined by crystal symmetry.  An approximate (isotropic)
treatment of cell esds is used for estimating esds involving l.s. planes.
;

loop_
    _geom_bond_atom_site_label_1
    _geom_bond_atom_site_label_2
    _geom_bond_site_symmetry_2
    _geom_bond_distance
    _geom_bond_publ_flag
    Pd1 N2 . 2.001(2) ?
    Pd1 N1 . 2.054(2) ?
    Pd1 Cl2 . 2.2776(7) ?
    Pd1 Cl1 . 2.2818(7) ?
    O1 C9 . 1.322(3) ?
    O1 C11 . 1.481(3) ?
    N1 C8 . 1.281(4) ?
    N1 C6 . 1.440(4) ?
    N2 C9 . 1.274(4) ?
    N2 C10 . 1.475(3) ?
    C1 C2 . 1.389(4) ?
    C1 C6 . 1.395(4) ?
    C1 C18 . 1.523(4) ?
    C2 C3 . 1.384(4) ?
    C2 H2 . 0.950000 ?
    C3 C4 . 1.373(4) ?
    C3 H3 . 0.950000 ?
    C4 C5 . 1.393(4) ?
    C4 H4 . 0.950000 ?
    C5 C6 . 1.393(4) ?
    C5 C15 . 1.516(4) ?
    C7 C8 . 1.486(4) ?
    C7 H7A . 0.980000 ?
    C7 H7B . 0.980000 ?
    C7 H7C . 0.980000 ?
    C8 C9 . 1.470(4) ?
    C10 C12 . 1.534(4) ?
    C10 C11 . 1.544(4) ?
    C10 H10 . 1.000000 ?
    C11 H11A . 0.990000 ?
    C11 H11B . 0.990000 ?
    C12 C13 . 1.522(4) ?
    C12 C14 . 1.529(4) ?
    C12 H12 . 1.000000 ?
    C13 H13A . 0.980000 ?
    C13 H13B . 0.980000 ?
    C13 H13C . 0.980000 ?
    C14 H14A . 0.980000 ?
    C14 H14B . 0.980000 ?
    C14 H14C . 0.980000 ?
    C15 C17 . 1.520(4) ?
    C15 C16 . 1.522(4) ?
    C15 H15 . 1.000000 ?
    C16 H16A . 0.980000 ?
    C16 H16B . 0.980000 ?
    C16 H16C . 0.980000 ?
    C17 H17A . 0.980000 ?
    C17 H17B . 0.980000 ?
    C17 H17C . 0.980000 ?
    C18 C20A . 1.495(13) ?
    C18 C20B . 1.523(12) ?
    C18 C19B . 1.529(11) ?
    C18 C19A . 1.541(11) ?
    C18 H18A . 1.000000 ?
    C18 H18B . 1.000000 ?
    C19A H19A . 0.980000 ?
    C19A H19B . 0.980000 ?
    C19A H19C . 0.980000 ?
    C20A H20A . 0.980000 ?
    C20A H20B . 0.980000 ?
    C20A H20C . 0.980000 ?
    C19B H19D . 0.980000 ?
    C19B H19E . 0.980000 ?
    C19B H19F . 0.980000 ?
    C20B H20D . 0.980000 ?
    C20B H20E . 0.980000 ?
    C20B H20F . 0.980000 ?

loop_
    _geom_angle_atom_site_label_1
    _geom_angle_atom_site_label_2
    _geom_angle_atom_site_label_3
    _geom_angle_site_symmetry_1
    _geom_angle_site_symmetry_3
    _geom_angle
    _geom_angle_publ_flag
    N2 Pd1 N1 . . 79.23(10) ?
    N2 Pd1 Cl2 . . 93.86(7) ?
    N1 Pd1 Cl2 . . 173.05(7) ?
    N2 Pd1 Cl1 . . 173.15(7) ?
    N1 Pd1 Cl1 . . 94.00(7) ?
    Cl2 Pd1 Cl1 . . 92.90(3) ?
    C9 O1 C11 . . 103.8(2) ?
    C8 N1 C6 . . 121.0(2) ?
    C8 N1 Pd1 . . 115.43(19) ?
    C6 N1 Pd1 . . 123.58(18) ?
    C9 N2 C10 . . 108.4(2) ?
    C9 N2 Pd1 . . 113.27(19) ?
    C10 N2 Pd1 . . 138.25(19) ?
    C2 C1 C6 . . 117.1(3) ?
    C2 C1 C18 . . 120.7(3) ?
    C6 C1 C18 . . 122.2(3) ?
    C3 C2 C1 . . 121.3(3) ?
    C3 C2 H2 . . 119.400000 ?
    C1 C2 H2 . . 119.400000 ?
    C4 C3 C2 . . 120.1(3) ?
    C4 C3 H3 . . 120.000000 ?
    C2 C3 H3 . . 120.000000 ?
    C3 C4 C5 . . 121.2(3) ?
    C3 C4 H4 . . 119.400000 ?
    C5 C4 H4 . . 119.400000 ?
    C6 C5 C4 . . 117.3(3) ?
    C6 C5 C15 . . 121.4(3) ?
    C4 C5 C15 . . 121.3(3) ?
    C5 C6 C1 . . 123.1(3) ?
    C5 C6 N1 . . 117.9(3) ?
    C1 C6 N1 . . 118.9(3) ?
    C8 C7 H7A . . 109.500000 ?
    C8 C7 H7B . . 109.500000 ?
    H7A C7 H7B . . 109.500000 ?
    C8 C7 H7C . . 109.500000 ?
    H7A C7 H7C . . 109.500000 ?
    H7B C7 H7C . . 109.500000 ?
    N1 C8 C9 . . 112.3(2) ?
    N1 C8 C7 . . 127.9(3) ?
    C9 C8 C7 . . 119.8(2) ?
    N2 C9 O1 . . 119.2(2) ?
    N2 C9 C8 . . 119.5(2) ?
    O1 C9 C8 . . 121.3(2) ?
    N2 C10 C12 . . 110.6(2) ?
    N2 C10 C11 . . 100.9(2) ?
    C12 C10 C11 . . 115.0(2) ?
    N2 C10 H10 . . 110.000000 ?
    C12 C10 H10 . . 110.000000 ?
    C11 C10 H10 . . 110.000000 ?
    O1 C11 C10 . . 104.9(2) ?
    O1 C11 H11A . . 110.800000 ?
    C10 C11 H11A . . 110.800000 ?
    O1 C11 H11B . . 110.800000 ?
    C10 C11 H11B . . 110.800000 ?
    H11A C11 H11B . . 108.800000 ?
    C13 C12 C14 . . 111.3(3) ?
    C13 C12 C10 . . 113.3(3) ?
    C14 C12 C10 . . 109.9(2) ?
    C13 C12 H12 . . 107.400000 ?
    C14 C12 H12 . . 107.400000 ?
    C10 C12 H12 . . 107.400000 ?
    C12 C13 H13A . . 109.500000 ?
    C12 C13 H13B . . 109.500000 ?
    H13A C13 H13B . . 109.500000 ?
    C12 C13 H13C . . 109.500000 ?
    H13A C13 H13C . . 109.500000 ?
    H13B C13 H13C . . 109.500000 ?
    C12 C14 H14A . . 109.500000 ?
    C12 C14 H14B . . 109.500000 ?
    H14A C14 H14B . . 109.500000 ?
    C12 C14 H14C . . 109.500000 ?
    H14A C14 H14C . . 109.500000 ?
    H14B C14 H14C . . 109.500000 ?
    C5 C15 C17 . . 111.9(3) ?
    C5 C15 C16 . . 112.5(3) ?
    C17 C15 C16 . . 110.7(3) ?
    C5 C15 H15 . . 107.100000 ?
    C17 C15 H15 . . 107.100000 ?
    C16 C15 H15 . . 107.100000 ?
    C15 C16 H16A . . 109.500000 ?
    C15 C16 H16B . . 109.500000 ?
    H16A C16 H16B . . 109.500000 ?
    C15 C16 H16C . . 109.500000 ?
    H16A C16 H16C . . 109.500000 ?
    H16B C16 H16C . . 109.500000 ?
    C15 C17 H17A . . 109.500000 ?
    C15 C17 H17B . . 109.500000 ?
    H17A C17 H17B . . 109.500000 ?
    C15 C17 H17C . . 109.500000 ?
    H17A C17 H17C . . 109.500000 ?
    H17B C17 H17C . . 109.500000 ?
    C20A C18 C1 . . 111.9(11) ?
    C1 C18 C20B . . 109.5(10) ?
    C1 C18 C19B . . 111.9(6) ?
    C20B C18 C19B . . 108.7(8) ?
    C20A C18 C19A . . 112.0(8) ?
    C1 C18 C19A . . 111.3(6) ?
    C20A C18 H18A . . 107.100000 ?
    C1 C18 H18A . . 107.100000 ?
    C19A C18 H18A . . 107.100000 ?
    C1 C18 H18B . . 108.900000 ?
    C20B C18 H18B . . 108.900000 ?
    C19B C18 H18B . . 108.900000 ?
    C18 C19A H19A . . 109.500000 ?
    C18 C19A H19B . . 109.500000 ?
    H19A C19A H19B . . 109.500000 ?
    C18 C19A H19C . . 109.500000 ?
    H19A C19A H19C . . 109.500000 ?
    H19B C19A H19C . . 109.500000 ?
    C18 C20A H20A . . 109.500000 ?
    C18 C20A H20B . . 109.500000 ?
    H20A C20A H20B . . 109.500000 ?
    C18 C20A H20C . . 109.500000 ?
    H20A C20A H20C . . 109.500000 ?
    H20B C20A H20C . . 109.500000 ?
    C18 C19B H19D . . 109.500000 ?
    C18 C19B H19E . . 109.500000 ?
    H19D C19B H19E . . 109.500000 ?
    C18 C19B H19F . . 109.500000 ?
    H19D C19B H19F . . 109.500000 ?
    H19E C19B H19F . . 109.500000 ?
    C18 C20B H20D . . 109.500000 ?
    C18 C20B H20E . . 109.500000 ?
    H20D C20B H20E . . 109.500000 ?
    C18 C20B H20F . . 109.500000 ?
    H20D C20B H20F . . 109.500000 ?
    H20E C20B H20F . . 109.500000 ?

_shelx_res_file                         
;

TITL 23tnd7s_a.res in P2(1)2(1)2(1)
    23tnd7s.res
    created by SHELXL-2019/1 at 11:32:35 on 09-Oct-2023
REM Old TITL 23tnd7s in P2(1)2(1)2(1)
REM SHELXT solution in P2(1)2(1)2(1): R1 0.058, Rweak 0.024, Alpha 0.015
REM <I/s>   2.144 for   24 systematic absences,  Orientation as input
REM Flack x =  0.038 ( 0.013 ) from  1925 Parsons' quotients
REM Formula found by SHELXT:  C20 Cl2 N2 O Pd
CELL  0.71073   8.1986  15.8752  17.2380   90.000   90.000   90.000
ZERR    4.000   0.0004   0.0008   0.0009    0.000    0.000    0.000
LATT -1
SYMM 1/2-X, -Y, 1/2+Z
SYMM -X, 1/2+Y, 1/2-Z
SYMM 1/2+X, 1/2-Y, -Z
SFAC C H CL N O PD
UNIT 80 120 8 8 4 4
TEMP -172.990
SIZE 0.06 0.10 0.21
L.S. 10
BOND $H
LIST 4
ACTA
FMAP 2
PLAN 20
OMIT 0 5 1
SIMU C18 C19A C19B C20A C20B
DELU C18 C19A C19B C20A C20B
SADI C18 C19A C18 C19B C18 C20A C18 C20B
SADI 0.04 C1 C19A C1 C19B C1 C20A C1 C20B
WGHT    0.017200
FVAR       0.15253   0.49361
PD1   6    0.881454    0.254525    0.616907    11.00000    0.01054    0.01213 =
         0.01392    0.00049    0.00014   -0.00089
CL1   3    1.079025    0.352215    0.641367    11.00000    0.01462    0.02379 =
         0.02294   -0.00309   -0.00010   -0.00649
CL2   3    1.037937    0.185686    0.528025    11.00000    0.01639    0.01840 =
         0.01865    0.00096    0.00476    0.00220
O1    5    0.426720    0.158720    0.632277    11.00000    0.01161    0.01658 =
         0.02489   -0.00456    0.00085   -0.00305
N1    4    0.717684    0.307151    0.692939    11.00000    0.01555    0.01107 =
         0.01485   -0.00157   -0.00001    0.00092
N2    4    0.690440    0.177466    0.603074    11.00000    0.01235    0.01119 =
         0.01655    0.00072   -0.00008   -0.00073
C1    1    0.811477    0.364490    0.816566    11.00000    0.01520    0.01873 =
         0.01617    0.00155    0.00095    0.00293
C2    1    0.857475    0.434733    0.859308    11.00000    0.01667    0.02666 =
         0.01444   -0.00276   -0.00186    0.00212
AFIX  43
H2    2    0.898416    0.427443    0.910425    11.00000   -1.20000
AFIX   0
C3    1    0.844839    0.515124    0.828900    11.00000    0.01486    0.01947 =
         0.02308   -0.00838   -0.00024   -0.00021
AFIX  43
H3    2    0.875786    0.562383    0.859335    11.00000   -1.20000
AFIX   0
C4    1    0.787630    0.526704    0.754789    11.00000    0.01713    0.01437 =
         0.02167   -0.00192    0.00193   -0.00108
AFIX  43
H4    2    0.778543    0.582199    0.734627    11.00000   -1.20000
AFIX   0
C5    1    0.742674    0.458475    0.708641    11.00000    0.01092    0.01565 =
         0.01557   -0.00075    0.00026    0.00018
C6    1    0.754548    0.378520    0.741406    11.00000    0.01073    0.01541 =
         0.01506   -0.00075    0.00123   -0.00007
C7    1    0.437160    0.292939    0.746350    11.00000    0.01755    0.02242 =
         0.02858   -0.00667    0.00548    0.00100
AFIX 137
H7A   2    0.339524    0.301736    0.714568    11.00000   -1.50000
H7B   2    0.461570    0.344492    0.775388    11.00000   -1.50000
H7C   2    0.417910    0.246564    0.782738    11.00000   -1.50000
AFIX   0
C8    1    0.577336    0.271758    0.695349    11.00000    0.01244    0.01458 =
         0.01827   -0.00046    0.00086    0.00117
C9    1    0.565112    0.200345    0.641363    11.00000    0.01311    0.01328 =
         0.01568    0.00162   -0.00082   -0.00258
C10   1    0.647597    0.102059    0.557464    11.00000    0.01311    0.01437 =
         0.01601   -0.00178   -0.00088   -0.00279
AFIX  13
H10   2    0.677442    0.110726    0.501785    11.00000   -1.20000
AFIX   0
C11   1    0.460279    0.101230    0.566530    11.00000    0.01715    0.01779 =
         0.02294   -0.00606   -0.00297   -0.00210
AFIX  23
H11A  2    0.406649    0.121605    0.518616    11.00000   -1.20000
H11B  2    0.420655    0.043662    0.578037    11.00000   -1.20000
AFIX   0
C12   1    0.735125    0.024071    0.589458    11.00000    0.01521    0.01247 =
         0.02266   -0.00160    0.00080   -0.00016
AFIX  13
H12   2    0.854846    0.033030    0.582045    11.00000   -1.20000
AFIX   0
C13   1    0.706156    0.010237    0.675763    11.00000    0.02704    0.01999 =
         0.02488    0.00853   -0.00128    0.00116
AFIX 137
H13A  2    0.763263   -0.040839    0.692549    11.00000   -1.50000
H13B  2    0.588993    0.003902    0.685399    11.00000   -1.50000
H13C  2    0.747565    0.058743    0.704895    11.00000   -1.50000
AFIX   0
C14   1    0.687263   -0.053643    0.542213    11.00000    0.02303    0.01655 =
         0.04059   -0.00818    0.00127   -0.00033
AFIX 137
H14A  2    0.761423   -0.100170    0.554540    11.00000   -1.50000
H14B  2    0.694499   -0.040589    0.486754    11.00000   -1.50000
H14C  2    0.575200   -0.069964    0.555074    11.00000   -1.50000
AFIX   0
C15   1    0.683000    0.470840    0.626185    11.00000    0.02223    0.01533 =
         0.01321   -0.00080   -0.00163    0.00005
AFIX  13
H15   2    0.695345    0.415619    0.598898    11.00000   -1.20000
AFIX   0
C16   1    0.784419    0.535022    0.581744    11.00000    0.03652    0.02519 =
         0.02360    0.00660   -0.00258   -0.00571
AFIX 137
H16A  2    0.757415    0.531984    0.526434    11.00000   -1.50000
H16B  2    0.900560    0.522709    0.588970    11.00000   -1.50000
H16C  2    0.760585    0.591699    0.601215    11.00000   -1.50000
AFIX   0
C17   1    0.503164    0.493850    0.623546    11.00000    0.02261    0.05066 =
         0.02619    0.00743   -0.00843    0.00246
AFIX 137
H17A  2    0.465530    0.493710    0.569586    11.00000   -1.50000
H17B  2    0.487619    0.550065    0.645842    11.00000   -1.50000
H17C  2    0.440371    0.452611    0.653509    11.00000   -1.50000
AFIX   0
C18   1    0.828395    0.276254    0.850352    11.00000    0.03175    0.01694 =
         0.02015    0.00311   -0.00403    0.00433
PART 1
AFIX  13
H18A  2    0.785499    0.235998    0.810670    21.00000   -1.20000
AFIX  13
PART 2
H18B  2    0.752556    0.237508    0.822226   -21.00000   -1.20000
AFIX   0
PART 1
C19A  1    0.723032    0.265608    0.923699    21.00000    0.04880    0.02524 =
         0.03898    0.02212    0.00888    0.00667
AFIX 137
H19A  2    0.737479    0.208630    0.944470    21.00000   -1.50000
H19B  2    0.608030    0.274456    0.910509    21.00000   -1.50000
H19C  2    0.756563    0.306966    0.962776    21.00000   -1.50000
AFIX   0
C20A  1    1.002754    0.253462    0.864612    21.00000    0.04272    0.03056 =
         0.05757    0.00269   -0.01303    0.01440
AFIX 137
H20A  2    1.008669    0.196433    0.886194    21.00000   -1.50000
H20B  2    1.050735    0.293478    0.901398    21.00000   -1.50000
H20C  2    1.063161    0.255533    0.815592    21.00000   -1.50000
AFIX   0
PART 2
C19B  1    0.787597    0.274163    0.936893   -21.00000    0.05923    0.04256 =
         0.02877    0.01323    0.00971    0.01350
AFIX 137
H19D  2    0.787821    0.215699    0.955144   -21.00000   -1.50000
H19E  2    0.679492    0.298873    0.945296   -21.00000   -1.50000
H19F  2    0.869331    0.306576    0.965699   -21.00000   -1.50000
AFIX   0
C20B  1    1.002701    0.245264    0.839236   -21.00000    0.04329    0.02704 =
         0.03409    0.00473   -0.00066    0.01999
AFIX 137
H20D  2    1.012670    0.187872    0.859630   -21.00000   -1.50000
H20E  2    1.077876    0.282543    0.867075   -21.00000   -1.50000
H20F  2    1.029682    0.245442    0.783853   -21.00000   -1.50000
AFIX   0
HKLF 4


REM  23tnd7s_a.res in P2(1)2(1)2(1)
REM wR2 = 0.0518, GooF = S = 1.063, Restrained GooF = 1.059 for all data
REM R1 = 0.0221 for 5505 Fo > 4sig(Fo) and 0.0235 for all 5708 data
REM 263 parameters refined using 54 restraints

END

WGHT      0.0172      0.0000

REM Highest difference peak  0.348,  deepest hole -0.537,  1-sigma level  0.071
Q1    1   0.8790  0.2009  0.6421  11.00000  0.05    0.35
Q2    1   0.8829  0.3023  0.6421  11.00000  0.05    0.34
Q3    1   0.8781  0.3025  0.5916  11.00000  0.05    0.34
Q4    1   0.8213  0.3192  0.8312  11.00000  0.05    0.29
Q5    1   0.6858  0.0611  0.5782  11.00000  0.05    0.28
Q6    1   0.7427  0.4218  0.7328  11.00000  0.05    0.25
Q7    1   0.7574  0.1958  0.6149  11.00000  0.05    0.25
Q8    1   0.7289 -0.0820  0.5389  11.00000  0.05    0.24
Q9    1   0.8701  0.3862  0.8427  11.00000  0.05    0.24
Q10   1   0.7920  0.3777  0.7829  11.00000  0.05    0.24
Q11   1   0.6250 -0.1186  0.6285  11.00000  0.05    0.23
Q12   1   0.9033  0.1414  0.6274  11.00000  0.05    0.23
Q13   1   0.5837  0.2361  0.6690  11.00000  0.05    0.23
Q14   1   0.8658  0.4760  0.8414  11.00000  0.05    0.23
Q15   1   0.7386  0.5012  0.6115  11.00000  0.05    0.22
Q16   1   0.7096 -0.0065  0.5628  11.00000  0.05    0.22
Q17   1   0.6965 -0.0404  0.5127  11.00000  0.05    0.22
Q18   1   0.8745  0.3636  0.6165  11.00000  0.05    0.22
Q19   1   0.6893 -0.1248  0.5610  11.00000  0.05    0.21
Q20   1   0.8180  0.5814  0.6070  11.00000  0.05    0.21
;
_shelx_res_checksum                     8754

_shelx_hkl_file                         
;
  -1   0   0   -0.25    0.24
  -1   0   0    0.09    0.06
  -1   0   0   -0.02    0.10
   1   0   0   -0.15    0.24
   1   0   0   -0.01    0.04
   1   0   0    0.20    0.13
   2   0   0   22.60    1.34
   2   0   0   26.02    1.55
  -2   0   0   24.64    2.28
  -2   0   0   27.73    1.62
   2   0   0   29.85    2.37
   3   0   0    0.23    0.15
   3   0   0    0.36    0.30
   3   0   0   -0.27    0.63
  -3   0   0    0.24    0.29
  -3   0   0   -0.07    0.56
  -3   0   0   -0.01    0.11
   4   0   0   88.97    4.68
   4   0   0   78.64    4.27
   4   0   0   88.83    6.23
  -4   0   0   84.38    4.35
  -4   0   0   83.70    4.82
  -4   0   0   91.43    6.62
  -5   0   0    0.42    1.10
  -5   0   0    0.04    0.19
  -5   0   0   -0.25    0.36
  -6   0   0   78.39    5.01
  -6   0   0   77.70    7.29
  -7   0   0   -0.17    1.71
  -7   0   0    0.75    0.81
   8   0   0   18.51    1.70
  -8   0   0   18.47    5.23
  -8   0   0   20.97    3.16
   9   0   0    0.77    0.60
  -9   0   0    0.71    2.89
  -9   0   0   -0.88    0.77
  10   0   0    2.40    0.88
 -10   0   0    1.26    1.47
 -10   0   0    5.89    4.84
  11   0   0    0.21    0.68
 -11   0   0    1.66    5.09
  -1   1   0  121.14    5.67
   1   1   0  116.18    5.64
   1  -1   0  121.92    5.66
   1  -1   0  114.52    5.69
  -1   1   0  121.05    5.71
   1   1   0  117.81    5.82
   1  -1   0  121.43    6.35
  -1  -1   0  123.83    5.86
  -1   1   0  119.56    6.34
   2  -1   0  255.02   13.22
  -2   1   0  260.74   12.15
   2  -1   0  255.52   12.10
  -2  -1   0  253.21   13.08
  -2  -1   0  265.31   12.31
   2  -1   0  247.25   11.96
   2   1   0  244.60   12.89
   2   1   0  235.74   11.94
   2  -1   0  252.94   12.00
   2   1   0  262.23   12.25
  -2   1   0  261.53   13.32
  -3   1   0   12.63    1.07
  -3  -1   0   13.05    0.86
   3   1   0   12.68    1.10
   3  -1   0   11.02    0.82
   3   1   0   13.05    2.25
  -3   1   0   11.60    2.22
   3   1   0   11.73    0.81
  -3  -1   0   14.66    1.23
   3  -1   0   13.91    1.04
  -3  -1   0   12.99    2.33
   3  -1   0   18.24    2.16
  -4   1   0   11.04    1.09
  -4  -1   0    8.89    1.33
   4  -1   0    7.13    0.83
   4  -1   0    7.47    0.66
  -4  -1   0   11.93    2.71
  -4  -1   0    8.85    0.73
   4  -1   0    7.30    1.95
  -4   1   0    7.64    2.03
   4   1   0    6.97    1.89
  -5  -1   0    2.22    0.54
  -5  -1   0    1.45    1.39
  -5   1   0    1.36    0.59
   5  -1   0    1.19    0.40
  -5  -1   0    0.72    0.64
  -5   1   0    1.14    1.26
  -6   1   0  392.99   23.29
  -6  -1   0  392.07   19.39
  -6   1   0  399.36   20.14
  -6  -1   0  420.40   20.41
  -6  -1   0  418.68   23.43
   6  -1   0  402.28   19.47
  -7   1   0    4.25    1.19
  -7   1   0    2.18    2.07
  -7  -1   0    2.49    1.11
  -7  -1   0    1.59    0.51
  -7  -1   0    2.15    2.19
   7  -1   0    1.41    0.57
  -8   1   0   10.09    4.31
   8  -1   0    6.82    1.14
  -8  -1   0    4.91    3.28
  -8   1   0    7.52    1.81
  -8  -1   0   12.56    2.52
  -9   1   0   12.09    4.71
   9  -1   0   14.74    1.55
  -9  -1   0   14.57    5.24
  -9   1   0   18.32    3.08
  -9  -1   0    9.33    2.31
   9   1   0   17.81    1.73
 -10  -1   0   62.26    5.62
 -10   1   0   64.39    5.44
 -10   1   0   60.99   10.55
 -10  -1   0   62.53   10.73
  10  -1   0   58.84    3.97
  10   1   0   63.36    4.13
  11   1   0    0.59    0.81
 -11   1   0    1.97    4.67
  11  -1   0    0.88    0.81
 -11  -1   0    2.47    5.15
   0  -2   0  533.63   25.98
   0   2   0  474.98   25.69
  -1   2   0  131.35    7.00
  -1   2   0  130.35    6.20
  -1  -2   0  139.64    6.58
   1   2   0  124.89    6.18
  -1   2   0  130.45    6.25
   1  -2   0  127.55    6.18
   1  -2   0  136.72    7.04
   1  -2   0  128.45    6.23
   1   2   0  134.61    6.51
  -2  -2   0  520.43   24.01
   2   2   0  496.10   24.37
  -2   2   0  508.20   23.69
  -2  -2   0  449.18   23.54
  -2   2   0  531.08   23.61
   2   2   0  523.73   23.93
   2  -2   0  507.82   23.65
   2  -2   0  514.27   23.57
   2   2   0  496.62   23.53
  -2   2   0  489.00   24.96
  -3  -2   0   39.77    2.63
  -3  -2   0   39.67    2.16
  -3   2   0   42.39    2.40
   3  -2   0   38.12    2.27
   3  -2   0   39.14    2.15
   3   2   0   37.56    3.15
  -3   2   0   39.52    3.66
  -3  -2   0   42.94    3.54
   3  -2   0   41.76    2.20
   3  -2   0   43.19    3.68
   3   2   0   40.63    2.53
   4  -2   0  392.56   18.48
  -4  -2   0  409.95   20.94
  -4  -2   0  408.19   19.20
   4  -2   0  372.47   18.39
  -4  -2   0  374.59   18.43
   4   2   0  358.05   19.33
   4  -2   0  394.60   20.93
   4  -2   0  386.60   18.64
  -4   2   0  403.32   21.23
  -4   2   0  403.97   18.84
   4   2   0  377.71   20.19
   5  -2   0   51.61    3.00
  -5   2   0   53.51    5.38
  -5  -2   0   53.15    3.69
  -5  -2   0   55.57    3.01
  -5   2   0   50.14    3.37
  -5  -2   0   58.69    5.47
  -6  -2   0   51.88    5.75
  -6  -2   0   51.08    3.85
  -6   2   0   52.65    3.58
  -6  -2   0   47.03    2.96
   6  -2   0   52.93    3.04
  -6   2   0   55.79    6.06
  -7   2   0    6.26    2.79
  -7   2   0    7.11    1.51
  -7  -2   0    8.28    1.96
   7  -2   0    8.25    1.21
  -7  -2   0   13.27    4.14
  -7  -2   0    8.75    1.30
  -8   2   0   35.07    6.90
  -8  -2   0   52.12    7.03
  -8  -2   0   34.20    2.55
  -8   2   0   41.53    3.50
  -8  -2   0   38.09    3.66
   8  -2   0   38.16    2.63
  -9  -2   0    2.21    1.42
  -9   2   0    0.21    2.80
  -9   2   0    2.21    1.54
   9  -2   0    1.89    0.75
  -9  -2   0    7.25    4.64
  10  -2   0    9.13    1.40
 -10   2   0    7.48    4.66
  10   2   0    5.77    1.26
 -10   2   0    8.18    2.27
 -10  -2   0   10.34    2.82
 -10  -2   0    6.27    4.99
   0   3   0    0.85    1.38
   0   3   0    0.41    0.36
   0  -3   0    1.23    1.49
  -1   3   0    0.24    0.51
  -1   3   0    0.34    0.14
  -1   3   0    0.16    1.23
   1  -3   0    0.27    0.13
   1  -3   0   -0.19    1.15
   1   3   0    0.37    0.10
  -1  -3   0   -0.01    1.11
   1  -3   0    0.76    0.14
  -1  -3   0    0.34    0.11
  -1  -3   0    0.19    0.32
   1   3   0    1.01    0.39
   1   3   0   -0.30    1.06
   1  -3   0    0.96    0.67
  -2   3   0  483.75   21.89
   2   3   0  465.09   22.31
   2  -3   0  438.96   21.91
   2  -3   0  498.69   23.51
   2   3   0  480.43   22.56
  -2   3   0  464.65   23.40
  -2   3   0  459.42   21.97
  -2  -3   0  459.92   21.86
   2   3   0  455.82   21.83
  -3  -3   0    9.63    1.16
  -3   3   0    9.82    2.16
   3  -3   0    8.51    0.76
   3  -3   0    8.20    0.67
  -3  -3   0    9.05    0.70
   3  -3   0   10.94    2.38
   3   3   0    9.62    1.04
   3   3   0    7.64    0.64
   3   3   0   10.72    1.82
  -3   3   0    7.65    0.80
   4  -3   0    5.56    0.60
  -4   3   0    7.32    0.86
   4  -3   0    7.10    0.75
  -4  -3   0    7.92    0.68
   4  -3   0    6.37    0.63
  -4  -3   0    9.22    1.47
  -4   3   0    6.09    2.06
  -4  -3   0    8.83    2.37
   4   3   0    6.31    1.56
  -5   3   0   20.24    1.72
   5  -3   0   17.66    1.35
  -5  -3   0   21.38    4.00
  -5  -3   0   20.09    1.41
  -5  -3   0   23.87    2.18
  -5   3   0   22.84    4.01
   6  -3   0  266.52   13.38
  -6  -3   0  295.22   17.35
  -6  -3   0  273.68   14.58
  -6   3   0  270.02   17.32
  -6   3   0  268.72   13.97
   7  -3   0    5.55    0.95
  -7   3   0    4.75    2.57
  -7   3   0    5.75    1.31
  -7  -3   0    8.65    1.25
  -7  -3   0    3.47    1.36
  -7  -3   0    8.14    3.42
   8  -3   0   26.92    2.11
  -8  -3   0   33.00    6.43
  -8   3   0   30.05    2.92
  -8  -3   0   28.20    2.18
  -8   3   0   40.12    7.58
  -8  -3   0   34.32    3.54
  -9  -3   0   23.72    3.76
   9  -3   0   20.76    1.88
  -9   3   0   26.15    3.01
  -9   3   0   18.11    6.05
  -9  -3   0   23.67    6.77
 -10   3   0   49.05    4.53
 -10   3   0   52.26    9.66
  10  -3   0   45.50    3.24
 -10  -3   0   54.92    5.29
  10   3   0   45.50    3.46
 -10  -3   0   59.56   10.73
   0  -4   0  955.82   49.33
   1  -4   0    0.37    1.49
   1   4   0    0.36    0.11
  -1  -4   0    0.16    0.08
   1  -4   0   -0.02    0.45
  -1  -4   0    0.12    0.36
   1   4   0   -0.53    1.34
  -1  -4   0   -0.56    1.03
  -1   4   0    0.36    0.16
  -1   4   0    0.05    0.08
   1  -4   0    0.19    0.11
   1   4   0    0.29    0.34
  -1   4   0   -1.05    1.14
   1  -4   0    0.38    0.11
  -1   4   0   -0.06    0.48
   2  -4   0   35.27    1.92
  -2   4   0   35.05    1.87
  -2   4   0   35.94    1.97
  -2  -4   0   35.52    1.88
   2  -4   0   36.24    1.84
  -2   4   0   35.78    3.11
   2   4   0   34.34    2.33
   2  -4   0   28.55    4.57
   2  -4   0   42.19    3.31
   2   4   0   33.87    1.83
   3   4   0  139.78    7.05
  -3  -4   0  147.64    7.13
  -3  -4   0  132.14    9.67
   3  -4   0  146.44    7.20
  -3   4   0  142.70    9.11
  -3   4   0  155.15    7.31
   3   4   0  144.79    7.68
   3   4   0  160.11    8.18
  -3  -4   0  150.63    7.95
   3  -4   0  143.31    7.08
  -4   4   0  132.66    9.11
   4  -4   0  129.86    6.69
  -4  -4   0  132.61    6.61
   4  -4   0  135.23    6.57
  -4   4   0  130.47    6.84
  -4  -4   0  140.75    7.58
   4   4   0  128.58    7.91
  -5   4   0    7.24    1.15
  -5  -4   0    6.48    2.27
   5   4   0    4.22    1.78
  -5  -4   0    4.91    0.78
  -5  -4   0    4.73    1.24
  -5   4   0    6.74    2.15
   5  -4   0    5.74    0.78
  -6   4   0    0.23    0.50
  -6  -4   0    1.87    1.91
  -6  -4   0    0.52    0.33
   6  -4   0    1.48    0.43
  -6  -4   0    1.46    0.96
  -6   4   0    0.49    1.46
  -7  -4   0   17.12    4.78
  -7   4   0   10.53    3.71
  -7  -4   0    9.79    1.06
  -7   4   0   13.41    1.99
   7  -4   0    9.41    1.03
  -7  -4   0    9.54    2.10
  -8  -4   0  159.40    8.54
   8  -4   0  160.42    8.41
  -8  -4   0  170.74   10.32
  -8   4   0  153.74    9.25
  -8  -4   0  179.38   13.86
  -8   4   0  170.04   13.81
  -9  -4   0    4.58    4.31
  -9   4   0   -0.81    2.56
  -9  -4   0   -0.02    1.24
   9  -4   0    2.08    0.70
  -9  -4   0    1.16    0.67
  -9   4   0    3.04    1.43
 -10  -4   0   21.31    7.48
  10  -4   0   24.83    2.12
 -10  -4   0   22.06    4.28
 -10   4   0   27.59    3.70
 -10   4   0   31.11    7.78
   0   5   0    0.56    0.12
   0  -5   0    1.53    1.85
   0   5   0    1.09    0.20
   0   5   0   -0.15    1.53
   0   5   0    0.46    0.47
   0  -5   0    0.60    0.14
   1  -5   0   38.34    2.85
  -1   5   0   36.43    1.81
  -1  -5   0   34.71    2.66
  -1   5   0   34.13    1.89
   1   5   0   37.07    1.79
   1  -5   0   33.52    1.83
  -1   5   0   35.93    2.76
   1  -5   0   35.11    1.78
   1  -5   0   28.47    4.95
   1   5   0   36.77    2.49
  -1  -5   0   35.65    1.82
   1   5   0   26.88    4.75
   2  -5   0  602.63   28.30
   2  -5   0  592.14   28.39
   2   5   0  606.45   28.30
   2   5   0  613.04   29.07
  -2  -5   0  598.55   28.35
  -2  -5   0  634.62   29.41
  -2   5   0  611.55   28.35
  -2   5   0  589.44   30.04
   3  -5   0   11.18    4.10
   3   5   0    7.87    3.35
   3   5   0   12.65    1.50
  -3   5   0   13.93    1.11
   3  -5   0   13.81    1.03
   3  -5   0   15.26    0.96
  -3  -5   0   15.79    1.02
  -3   5   0   14.49    2.77
  -3  -5   0   17.11    3.95
  -3   5   0   17.06    1.05
   3  -5   0   17.48    3.18
  -3  -5   0   14.64    1.67
   3   5   0   15.61    0.96
   4  -5   0   64.13    3.34
   4   5   0   59.32    4.30
   4  -5   0   50.50    6.44
  -4   5   0   56.36    3.41
  -4   5   0   62.01    5.47
   4  -5   0   61.32    3.17
  -4   5   0   46.53    7.12
  -4  -5   0   66.72    4.29
  -4  -5   0   62.72    3.25
   5   5   0    3.56    1.42
   5  -5   0    3.41    0.58
  -5   5   0    4.31    0.89
  -5  -5   0    4.63    0.75
  -5  -5   0    4.07    1.23
  -5   5   0    3.52    2.02
  -6  -5   0  229.72   14.05
  -6   5   0  194.81   10.62
  -6  -5   0  201.84   11.63
  -6  -5   0  202.12   10.23
  -6   5   0  201.60   14.07
   6  -5   0  208.72   10.14
  -7  -5   0    5.82    3.04
  -7  -5   0    5.42    1.75
   7  -5   0    3.61    0.71
  -7  -5   0    2.91    0.71
  -7   5   0    2.44    2.80
  -7   5   0    2.31    0.95
  -8  -5   0    3.71    0.88
  -8   5   0    1.57    2.95
  -8  -5   0    5.43    3.72
   8  -5   0    4.74    0.94
  -8   5   0    3.49    1.17
  -8  -5   0    5.69    1.90
  -9   5   0    4.68    1.52
  -9  -5   0    5.26    2.11
   9  -5   0    6.10    1.04
  -9  -5   0    3.46    0.93
  -9  -5   0    8.09    5.03
  -9   5   0   10.91    5.03
  10  -5   0   38.46    2.74
 -10  -5   0   27.96    4.73
 -10   5   0   43.32    4.31
 -10  -5   0   39.91    2.97
 -10   5   0   35.98    8.17
 -10  -5   0   39.25    9.56
   0  -6   0   33.91    5.88
   0   6   0   35.34    2.82
   0  -6   0   35.24    1.97
   0   6   0   36.81    1.97
   0   6   0   40.01    2.07
  -1  -6   0  164.72   13.88
   1  -6   0  181.16    8.67
   1  -6   0  178.81    8.60
   1   6   0  182.56    8.60
  -1  -6   0  193.80    9.99
  -1   6   0  183.90    8.75
  -1  -6   0  186.33    8.65
   1   6   0  180.72    9.53
  -1   6   0  180.46    8.62
  -1   6   0  179.03    9.80
  -2  -6   0   -1.02    1.31
   2  -6   0    1.50    2.28
  -2   6   0   -0.89    1.53
  -2  -6   0    4.17    1.19
   2  -6   0    1.74    0.28
   2   6   0    1.07    0.54
  -2   6   0    3.12    0.52
  -2   6   0    1.84    0.31
   2  -6   0    1.40    0.31
   2   6   0    2.41    0.33
   2   6   0   -0.25    1.80
   2  -6   0    2.28    1.13
  -2  -6   0    1.99    0.36
  -2   6   0    0.88    0.89
   3   6   0   -0.32    1.95
  -3  -6   0    0.87    2.05
  -3   6   0    0.22    0.27
  -3  -6   0    0.21    0.65
   3  -6   0    0.34    0.28
  -3   6   0    0.44    0.91
   3  -6   0    0.49    1.28
  -3   6   0    1.16    0.42
  -3   6   0    0.48    2.34
   3  -6   0    0.22    0.23
  -3  -6   0    1.24    0.38
   3  -6   0    0.18    2.11
  -4   6   0  341.23   16.70
  -4   6   0  370.52   19.71
  -4  -6   0  353.60   17.85
   4  -6   0  347.29   16.39
   4  -6   0  332.89   16.53
   4   6   0  323.63   17.52
  -4  -6   0  358.66   16.52
  -4  -6   0  338.61   20.68
  -5   6   0   24.70    4.78
  -5   6   0   21.48    1.79
  -5  -6   0   20.88    1.56
  -5  -6   0   31.93    3.78
  -5  -6   0   25.89    2.67
   5   6   0   20.45    2.63
   5  -6   0   24.87    1.53
  -6  -6   0   -0.65    0.44
  -6   6   0   -0.83    1.80
  -6  -6   0    0.64    2.07
  -6  -6   0   -1.06    0.91
   6  -6   0   -0.55    0.41
  -6   6   0   -0.30    0.65
  -7   6   0   44.45    3.26
   7  -6   0   45.10    2.71
  -7  -6   0   46.27    6.31
  -7  -6   0   45.27    4.24
  -7   6   0   39.77    6.92
  -7  -6   0   42.47    2.82
  -8   6   0  193.29   10.41
   8  -6   0  193.10    9.51
  -8   6   0  175.67   14.83
  -8  -6   0  169.09    9.62
  -8  -6   0  205.70   11.99
  -9   6   0   12.33    4.84
  -9  -6   0    4.61    2.19
   9  -6   0    8.42    1.28
  -9  -6   0    3.77    4.46
  -9   6   0   10.79    2.17
  -9  -6   0    8.01    1.36
  10  -6   0    3.10    0.83
 -10   6   0    6.11    1.99
 -10   6   0    4.91    4.54
 -10  -6   0    4.63    5.84
 -10  -6   0    3.93    2.20
 -10  -6   0    3.75    1.05
   0  -7   0    0.44    0.14
   0   7   0    3.19    2.82
   0   7   0    1.10    0.69
   0  -7   0    0.85    2.36
   0   7   0    0.45    0.14
   0   7   0    0.70    0.21
   1  -7   0   39.75    2.12
   1   7   0   39.17    2.98
  -1   7   0   42.25    2.29
   1   7   0   40.43    2.12
   1  -7   0   42.73    2.20
  -1   7   0   43.41    3.30
  -1  -7   0   43.11    2.18
  -1  -7   0   32.86    7.89
   1   7   0   37.82    8.60
   1  -7   0   48.10    3.44
  -1   7   0   40.12    2.14
  -1  -7   0   41.73    3.37
  -2   7   0  627.65   28.54
   2   7   0  594.82   28.47
  -2  -7   0  655.59   30.21
   2  -7   0  619.80   28.47
   2  -7   0  523.94   35.51
  -2  -7   0  616.80   28.56
  -2   7   0  605.57   28.70
  -2   7   0  612.44   30.51
  -3  -7   0   28.62    6.56
  -3   7   0   15.83    5.84
  -3  -7   0   29.19    1.63
   3  -7   0   27.16    1.50
  -3   7   0   24.85    1.71
   3  -7   0   19.70    6.05
  -3   7   0   27.43    3.23
   3  -7   0   26.77    1.61
  -3  -7   0   23.51    2.48
   3   7   0   15.26    5.66
   3  -7   0   29.64    3.45
   4  -7   0   -0.37    2.21
  -4   7   0    0.05    0.27
  -4  -7   0   -0.54    1.57
  -4  -7   0   -0.10    0.57
  -4  -7   0    0.24    0.25
   4   7   0   -1.92    2.20
   4  -7   0    0.39    0.23
  -4   7   0   -0.18    0.93
  -5  -7   0    0.16    1.39
  -5   7   0    2.44    1.73
   5  -7   0    0.63    0.27
   5   7   0    0.71    0.95
   5  -7   0    1.34    2.24
   5   7   0    1.79    3.53
  -5  -7   0    0.34    1.60
  -5   7   0    1.27    0.51
  -5  -7   0    0.66    0.70
  -5  -7   0    0.88    0.32
  -5   7   0   -0.38    3.51
  -6   7   0   11.80    1.39
  -6  -7   0   10.15    2.25
  -6  -7   0   18.17    4.40
   6  -7   0   11.28    1.02
  -6  -7   0   15.62    1.26
  -6   7   0   16.67    4.18
  -7  -7   0   11.83    1.27
  -7   7   0   11.86    3.98
  -7   7   0   16.44    2.19
  -7  -7   0   19.06    3.23
  -7  -7   0   21.23    5.32
   7  -7   0   13.95    1.23
  -8  -7   0    2.79    3.27
   8  -7   0   10.77    1.13
  -8   7   0    8.71    1.69
  -8   7   0   10.50    4.23
  -8  -7   0    9.23    1.35
  -8  -7   0   10.04    2.74
  -9  -7   0    0.49    1.38
  -9   7   0   -0.06    1.01
  -9  -7   0   -0.30    0.35
  -9   7   0    1.84    3.20
   9  -7   0   -0.17    0.50
  -9  -7   0    0.07    3.96
  10  -7   0  104.00    5.81
 -10  -7   0  111.22    8.95
 -10   7   0   96.30    7.02
 -10  -7   0  126.61   14.28
 -10  -7   0  108.20    6.23
 -10   7   0   80.49   13.40
   0  -8   0  255.14   11.84
   0   8   0  254.53   11.97
   0   8   0  235.42   13.06
   0   8   0  251.45   11.83
   1  -8   0    0.48    0.78
  -1   8   0    0.22    0.15
   1  -8   0   -0.59    1.93
  -1   8   0    0.37    0.21
   1   8   0    0.70    0.63
  -1  -8   0    0.17    0.13
   1  -8   0    0.15    0.12
  -1  -8   0    2.03    2.58
   1   8   0    0.30    0.13
  -1  -8   0   -0.09    0.62
   2  -8   0    0.34    0.17
  -2  -8   0    0.24    0.70
   2  -8   0    0.05    0.15
   2  -8   0   -0.05    0.90
  -2   8   0    0.67    0.29
  -2  -8   0    0.64    2.21
  -2   8   0    0.51    0.99
   2  -8   0    1.99    3.13
  -2  -8   0    0.08    0.15
  -2   8   0    0.58    0.22
   3  -8   0   40.54    2.39
  -3   8   0   42.30    4.26
  -3  -8   0   42.34    6.68
   3  -8   0   40.61    9.23
  -3   8   0   44.37    2.58
  -3  -8   0   44.97    2.43
   3  -8   0   40.70    2.28
  -3  -8   0   48.27    3.83
  -4   8   0  220.04   11.16
  -4  -8   0  213.50   16.43
  -4  -8   0  233.75   10.99
   4  -8   0  234.57   10.81
  -4   8   0  229.41   14.06
   4  -8   0  202.31   17.54
  -5  -8   0   18.51    3.10
  -5   8   0   23.84    4.64
   5  -8   0   15.33    1.19
  -5   8   0   17.04    1.55
   5  -8   0   25.52    7.08
  -5  -8   0   18.12    1.38
  -5  -8   0   23.61    5.77
   6  -8   0   15.26    1.17
  -6  -8   0   23.86    4.77
  -6  -8   0   19.47    5.01
  -6   8   0   15.15    1.58
  -6  -8   0   12.55    1.25
  -6   8   0   11.50    3.84
  -6  -8   0   17.83    3.39
   6  -8   0   12.87    4.84
  -7   8   0   50.18    6.81
   7  -8   0   47.26    2.79
  -7  -8   0   64.48    7.41
  -7  -8   0   43.04    4.51
  -7  -8   0   43.97    2.97
  -7   8   0   43.90    3.32
  -8   8   0  122.04    7.23
  -8  -8   0  115.76    6.65
  -8   8   0  119.22   11.64
   8  -8   0  118.04    6.37
  -8  -8   0  145.68   12.44
  -8  -8   0  125.91    9.03
   9  -8   0    1.72    0.66
  -9  -8   0    3.68    2.16
  -9  -8   0    4.70    5.11
  -9   8   0    3.01    1.40
  -9   8   0    0.50    2.87
  -9  -8   0    3.68    1.02
 -10   8   0   21.78    7.64
 -10  -8   0   20.25    2.15
 -10  -8   0   28.16    5.14
 -10   8   0   25.22    3.36
  10  -8   0   21.24    1.86
   0   9   0    0.34    0.20
   0  -9   0   -1.34    1.99
   0  -9   0    0.45    0.16
  -1   9   0   26.66    2.73
  -1  -9   0   32.19    8.90
  -1   9   0   25.38    2.85
  -1   9   0   26.83    1.75
   1  -9   0   22.92    7.11
  -1  -9   0   29.21    1.63
   1  -9   0   29.91    1.58
   1  -9   0   31.83    2.91
  -2  -9   0  186.03    9.03
   2  -9   0  171.47   16.65
  -2   9   0  185.11   11.00
   2  -9   0  183.72    9.03
   2  -9   0  190.70    8.92
  -2  -9   0  162.56   15.90
  -2   9   0  199.46    9.25
  -2  -9   0  190.47   10.99
  -3  -9   0    2.37    1.19
   3  -9   0    2.29    0.40
  -3  -9   0    3.55    3.25
   3  -9   0    3.57    3.68
  -3   9   0    1.45    0.48
  -3   9   0    3.68    1.73
  -3  -9   0    1.99    0.45
  -4  -9   0    9.44    4.36
  -4  -9   0    9.42    0.89
  -4   9   0    8.71    1.01
   4  -9   0   10.19    0.79
  -4   9   0   13.02    3.52
  -4  -9   0    9.76    2.26
   4  -9   0    9.12    4.75
  -5  -9   0   10.98    4.52
  -5  -9   0   13.08    1.16
  -5  -9   0   19.17    3.36
   5  -9   0    7.28    4.58
  -5   9   0   11.01    1.26
  -5   9   0   11.77    3.41
   5  -9   0   14.22    1.03
  -6   9   0   79.83    8.33
   6  -9   0   88.09    4.63
  -6  -9   0   92.06    4.92
  -6  -9   0   79.37    8.57
   6  -9   0   91.61   10.89
  -6   9   0   77.53    5.07
  -6  -9   0   91.37    6.94
  -7  -9   0    7.36    1.16
  -7  -9   0    4.72    3.65
  -7   9   0    2.36    2.86
   7  -9   0    7.03    0.93
  -7   9   0    6.02    1.27
  -7  -9   0    5.20    2.03
  -8  -9   0    0.43    3.56
  -8   9   0   -0.86    2.70
  -8  -9   0   -0.16    1.33
  -8   9   0    0.85    0.94
   8  -9   0    2.02    0.57
  -8  -9   0    0.14    0.44
  -9   9   0    5.22    1.57
  -9  -9   0   11.42    6.17
  -9   9   0    0.78    3.44
  -9  -9   0    2.15    2.13
   9  -9   0    3.27    0.80
  -9  -9   0    4.66    1.08
  10  -9   0   69.42    4.16
   0  10   0  266.64   12.40
   0 -10   0  223.09   20.84
   0 -10   0  262.66   12.23
  -1 -10   0   16.34    1.09
  -1 -10   0   22.84    8.29
   1 -10   0   14.58    6.89
  -1  10   0   16.13    1.23
   1 -10   0   17.01    1.05
  -2 -10   0    0.14    0.16
   2 -10   0    0.21    0.16
  -2  10   0    2.29    1.34
   2 -10   0    0.25    1.17
  -2 -10   0    0.37    2.75
  -2 -10   0   -0.22    0.67
  -2  10   0    0.42    0.32
   2 -10   0    1.44    3.35
  -3  10   0    2.69    0.63
  -3 -10   0    1.06    1.07
  -3 -10   0    6.55    4.51
  -3  10   0    0.72    1.17
   3 -10   0    2.81    0.45
   3 -10   0    7.02    4.72
  -3 -10   0    3.07    0.57
   4 -10   0  247.76   11.53
  -4 -10   0  249.35   19.40
  -4  10   0  227.66   11.91
   4 -10   0  205.30   19.62
  -4 -10   0  248.11   11.76
  -4 -10   0  250.04   14.09
   5 -10   0    3.64    0.59
  -5  10   0    2.02    2.05
   5 -10   0   -1.22    2.57
  -5 -10   0    1.21    1.21
  -5 -10   0    1.72    0.50
  -5 -10   0    2.23    3.20
  -5  10   0    2.49    0.72
   6 -10   0   50.85   10.50
  -6 -10   0   44.96    6.88
   6 -10   0   47.07    2.69
  -6  10   0   47.80    6.39
  -6 -10   0   48.42    2.97
  -6 -10   0   44.01    4.71
  -6  10   0   43.85    3.16
  -7  10   0    2.53    0.96
  -7 -10   0    2.17    0.70
   7 -10   0    1.14    0.41
  -7  10   0    1.21    2.68
  -7 -10   0    0.53    1.45
  -8  10   0   50.36    8.83
  -8 -10   0   57.37    3.75
  -8 -10   0   51.86    5.80
  -8  10   0   56.86    4.24
   8 -10   0   62.33    3.44
  -9  10   0   -0.38    3.08
  -9 -10   0    0.61    1.84
  -9 -10   0    1.65    0.71
  -9 -10   0    6.54    6.47
  -9  10   0    5.67    1.72
   9 -10   0    1.98    0.65
   0 -11   0    4.22    3.99
  -1 -11   0   50.27    2.70
   1 -11   0   36.28   10.33
   1  11   0   50.71    2.80
  -1  11   0   53.19    2.92
  -1 -11   0   41.06   10.13
   1 -11   0   48.55    2.63
  -2  11   0  305.29   15.01
   2 -11   0  314.94   14.66
  -2 -11   0  314.29   14.80
  -2  11   0  297.26   17.00
  -3 -11   0   10.77    5.45
   3 -11   0   19.61    7.46
   3 -11   0   17.15    1.14
  -3 -11   0   12.79    2.76
  -3  11   0   21.11    3.83
  -3 -11   0   18.00    1.30
  -3  11   0   18.79    1.50
  -4 -11   0    4.57    4.11
   4 -11   0    8.56    5.36
  -4 -11   0    8.68    1.11
  -4  11   0    8.67    2.92
  -4  11   0    6.15    1.07
   4 -11   0    7.32    0.67
  -4 -11   0    2.82    1.73
  -5 -11   0   50.62    8.12
  -5 -11   0   49.51    2.93
  -5  11   0   40.15    5.57
   5 -11   0   47.50    2.66
  -5  11   0   45.42    3.11
   5 -11   0   55.85   12.14
  -5 -11   0   45.23    4.74
  -6 -11   0   64.21    3.75
  -6 -11   0   63.86    8.59
   6 -11   0   63.64   10.35
  -6 -11   0   57.86    5.75
   6 -11   0   60.09    3.40
  -6  11   0   60.99    7.38
  -6  11   0   63.61    4.03
  -7 -11   0   35.69    5.64
  -7  11   0   23.20    2.40
  -7 -11   0   30.98    2.28
  -7  11   0   33.98    6.81
  -7 -11   0   21.93    5.88
   7 -11   0   29.68    8.77
   7 -11   0   30.80    1.95
   8 -11   0    3.41    0.76
  -8 -11   0    3.83    0.98
  -8  11   0    3.95    3.80
  -8 -11   0    4.32    2.46
  -8  11   0    3.91    1.38
  -9 -11   0   -0.49    0.44
  -9  11   0   -1.25    2.92
  -9  11   0    0.25    1.19
   9 -11   0    0.55    0.52
  -9 -11   0    0.07    2.04
   0 -12   0  119.59   15.84
   0 -12   0  132.29    6.58
   0  12   0  129.16    6.77
   1 -12   0  104.23   14.54
  -1 -12   0  112.24    5.74
  -1  12   0  116.98    5.98
  -1 -12   0  112.36   14.62
   1 -12   0  116.37    5.67
  -2 -12   0   36.04   10.11
  -2  12   0   40.88    2.63
   2 -12   0   42.65    4.51
  -2 -12   0   41.35    2.42
  -2  12   0   39.98    4.31
   2 -12   0   47.08   12.87
   2 -12   0   43.26    2.30
  -3  12   0    4.33    0.88
  -3 -12   0    5.17    0.83
  -3  12   0    2.05    1.85
  -3 -12   0    8.08    5.59
   3 -12   0    6.19    5.08
  -3 -12   0    4.37    1.89
   3 -12   0    5.01    0.54
  -4 -12   0  164.41    8.39
  -4 -12   0  167.15   16.60
   4 -12   0  176.29    8.15
  -4  12   0  163.31   11.65
   4 -12   0  151.92   17.35
  -4 -12   0  156.61   10.91
  -5 -12   0   10.55    5.35
  -5 -12   0    8.80    2.77
  -5  12   0    9.64    3.33
   5 -12   0    7.54    6.21
  -5 -12   0    8.92    1.24
  -5  12   0    9.09    1.42
   5 -12   0    8.06    0.80
  -6 -12   0    0.78    1.63
  -6 -12   0   -0.01    0.35
  -6 -12   0   -0.67    2.95
   6 -12   0   -0.35    3.85
  -6  12   0    0.49    0.64
   6 -12   0   -0.16    0.26
  -6  12   0    1.32    2.72
  -7 -12   0    2.60    0.81
   7 -12   0    1.77    4.51
  -7 -12   0   -1.05    2.98
  -7 -12   0   -0.48    1.20
   7 -12   0   -0.04    0.34
  -7  12   0    0.49    2.62
  -7  12   0    0.53    0.81
   8 -12   0   67.35    3.73
  -8 -12   0   64.62    6.83
  -8  12   0   43.61    8.67
  -8 -12   0   68.86    4.21
  -8  12   0   62.32    4.57
  -9 -12   0   -0.16    0.63
  -9  12   0   -0.68    3.60
  -9  12   0    0.82    1.48
   9 -12   0    0.50    0.56
  -9 -12   0   -0.59    1.68
   0 -13   0    1.09    0.33
   0  13   0    1.28    0.42
   0 -13   0    1.72    4.39
  -1  13   0    0.61    0.36
   1 -13   0    0.48    0.27
  -1 -13   0    0.36    0.24
  -1 -13   0    2.56    4.17
   1  13   0    0.46    0.31
   1 -13   0    0.80    3.61
   2 -13   0   50.55   13.54
   2 -13   0   51.77    2.70
  -2 -13   0   54.55    2.87
  -2 -13   0   45.50   11.80
  -2  13   0   44.24    3.00
  -2  13   0   44.32    4.77
  -3  13   0   18.53    3.90
  -3 -13   0   14.80    1.25
   3 -13   0   17.66    8.14
  -3  13   0   14.66    1.42
   3 -13   0   16.58    1.11
  -3 -13   0   16.95    7.17
  -3 -13   0   14.45    3.44
  -4 -13   0   74.27    6.71
  -4  13   0   72.09    7.16
   4 -13   0   75.16    3.96
   4 -13   0   74.80   12.58
  -4  13   0   73.70    4.45
  -4 -13   0   80.64   11.62
  -4 -13   0   78.26    4.25
   5 -13   0   49.16   12.39
  -5  13   0   62.68    3.86
   5 -13   0   59.66    3.25
  -5  13   0   61.16    6.99
  -5 -13   0   53.62    9.62
  -5 -13   0   61.91    6.07
  -5 -13   0   57.18    3.53
  -6 -13   0  146.12   14.46
  -6 -13   0  112.02    9.59
   6 -13   0  126.75   16.01
  -6  13   0  122.85    7.18
   6 -13   0  131.90    6.56
  -6  13   0  121.45   11.19
  -6 -13   0  134.32    6.99
   7 -13   0   12.61    6.78
  -7  13   0    8.23    1.59
  -7 -13   0    3.62    2.16
  -7  13   0    4.25    3.97
   7 -13   0    7.41    0.99
  -7 -13   0    9.73    5.14
  -7 -13   0    7.27    1.25
  -8 -13   0   18.80    4.65
   8 -13   0   16.72    1.50
  -8  13   0   21.86    2.74
  -8 -13   0   17.57    1.84
   8 -13   0   28.97    9.10
  -8  13   0   14.48    5.67
  -8 -13   0   19.33    6.29
   0  14   0  199.96    9.88
   0 -14   0  186.12   21.18
   0 -14   0  196.74    9.61
   1 -14   0   45.63    2.52
   1 -14   0   61.69   15.05
  -1 -14   0   40.70   12.63
  -1  14   0   46.39    2.85
   1  14   0   44.72    2.74
  -1 -14   0   42.99    2.58
   2 -14   0    4.49    4.95
   2  14   0    1.51    0.48
  -2 -14   0   -0.45    3.85
  -2  14   0    3.37    0.84
   2 -14   0    2.72    0.49
  -2 -14   0    2.09    0.56
  -2  14   0    2.31    1.77
   3 -14   0    3.48    0.57
  -3 -14   0    5.05    0.88
  -3 -14   0    4.53    2.07
  -3  14   0    4.88    1.00
  -3 -14   0    1.93    4.23
  -3  14   0    1.87    2.14
   3 -14   0    6.36    5.81
  -4 -14   0   19.17    7.37
   4 -14   0   23.23    8.94
  -4  14   0   20.35    4.55
  -4  14   0   21.30    1.89
   4 -14   0   20.40    1.42
  -4 -14   0   23.22    1.71
  -4 -14   0   17.86    3.97
   5 -14   0    4.85    6.48
  -5 -14   0    7.13    1.17
  -5  14   0    8.03    3.63
  -5 -14   0    7.33    3.11
  -5 -14   0    7.44    6.02
   5 -14   0    8.47    0.83
  -5  14   0    8.37    1.40
   6 -14   0    1.96    6.43
  -6 -14   0    0.25    4.22
  -6 -14   0   -0.67    1.29
   6 -14   0    0.18    0.34
  -6  14   0    0.80    2.83
  -6  14   0    0.71    0.83
  -6 -14   0   -0.40    0.37
  -7  14   0    1.32    1.09
  -7 -14   0    1.27    2.34
   7 -14   0   -0.04    0.41
  -7  14   0   -0.63    3.13
  -7 -14   0    1.72    0.77
  -7 -14   0   -2.67    3.59
   7 -14   0    1.77    5.79
  -8  14   0   82.43   10.76
  -8 -14   0   83.88   10.84
   8 -14   0   91.89   13.58
  -8 -14   0   79.19    8.37
  -8 -14   0   83.66    5.02
   8 -14   0   73.34    4.37
  -8  14   0   77.56    5.46
   0 -15   0    0.64    4.85
   0 -15   0    0.88    0.32
   0  15   0    1.29    0.54
  -1 -15   0   19.06    1.43
   1  15   0   21.82    1.63
   1 -15   0   21.10    1.40
  -1  15   0   20.81    1.69
   1 -15   0   27.87   11.55
  -1 -15   0    9.26    6.54
   2  15   0  123.32    6.47
   2 -15   0  127.20    6.21
  -2 -15   0  124.45   17.23
   2 -15   0  130.56   18.22
  -2  15   0  121.70    6.67
  -2 -15   0  118.64    6.35
   3 -15   0   42.26   13.14
  -3  15   0   26.44    2.19
  -3 -15   0   23.42    9.32
   3 -15   0   26.82    1.75
  -3 -15   0   29.87    2.00
  -3  15   0   32.74    5.45
  -4 -15   0    0.20    1.70
   4 -15   0    0.53    5.19
  -4  15   0    1.37    0.69
   4 -15   0    0.85    0.34
  -4 -15   0    0.41    0.38
  -4 -15   0   -2.55    3.23
  -4  15   0    0.75    2.39
  -5  15   0   -0.58    2.43
  -5 -15   0    1.92    1.89
  -5  15   0    3.07    0.99
   5 -15   0    2.03    0.51
  -5 -15   0    2.38    0.73
  -5 -15   0    1.50    4.40
   5 -15   0    3.68    6.21
   6 -15   0  103.99    5.57
   6 -15   0  104.96   16.18
  -6 -15   0  110.18    6.09
  -6 -15   0  106.07    9.54
  -6 -15   0  111.58   14.12
  -6  15   0  101.09    6.32
  -6  15   0   93.20   10.53
   7 -15   0    6.65    0.92
  -7 -15   0    6.07    1.23
  -7  15   0    7.15    1.71
   7 -15   0    1.90    6.39
  -7 -15   0    4.89    3.17
  -7 -15   0    5.42    5.95
  -7  15   0    5.94    4.70
   0 -16   0   84.50    4.53
   0  16   0   84.78    4.84
   0 -16   0   96.42   16.02
   1 -16   0    3.60    0.62
  -1 -16   0    2.52    0.57
   1 -16   0    2.49    5.57
   1  16   0    3.44    0.75
  -1  16   0    4.31    0.97
  -1 -16   0    8.80    6.89
  -2  16   0    7.86    1.34
   2 -16   0    5.85    0.80
   2  16   0    6.80    1.06
   2 -16   0    7.79    7.53
  -2 -16   0    6.36    0.98
  -2 -16   0    5.40    6.36
   3 -16   0   14.65    1.17
  -3  16   0   16.24    4.04
   3 -16   0   12.12    8.03
   3  16   0   14.75    1.37
  -3  16   0   21.06    1.84
  -3 -16   0   11.02    7.58
  -3 -16   0   16.31    1.41
   4 -16   0   25.83   11.18
  -4  16   0   33.47    6.28
  -4 -16   0   25.45    9.92
  -4 -16   0   32.87    2.30
   4 -16   0   33.49    2.02
  -4  16   0   30.38    2.53
  -5  16   0    5.47    1.30
  -5 -16   0    0.18    2.36
  -5 -16   0    4.18    0.87
   5 -16   0    2.81    0.60
  -5  16   0    2.58    3.31
   5 -16   0    2.00    5.85
  -5 -16   0    7.91    6.59
  -6  16   0   -0.08    3.17
   6 -16   0    1.63    0.54
  -6 -16   0    5.72    5.90
  -6 -16   0    2.48    2.51
  -6 -16   0    1.29    0.66
  -6  16   0    0.98    1.01
   6 -16   0    0.86    6.23
   7 -16   0   12.87    9.30
  -7 -16   0   23.50    2.12
   7 -16   0   21.63    1.65
  -7 -16   0   11.70    4.77
  -7 -16   0   28.97    9.57
  -7  16   0   25.82    2.77
  -7  16   0   15.50    6.02
   0 -17   0    3.10    6.00
   0  17   0   -0.10    0.44
   0 -17   0    0.58    0.36
  -1  17   0   10.94    1.30
   1  17   0   10.54    1.21
  -1 -17   0   23.44   10.32
   1 -17   0   10.77    1.01
   1 -17   0   15.37    9.01
  -1 -17   0   14.56    1.20
  -2 -17   0   33.38    2.40
   2 -17   0   48.94   15.69
   2 -17   0   37.50    2.29
   2  17   0   40.16    2.63
  -2  17   0   40.96    2.86
  -2 -17   0   46.65   14.38
   3 -17   0   75.89    4.01
  -3 -17   0   57.69   14.78
   3  17   0   71.08    4.29
  -3  17   0   74.94    7.57
   3 -17   0   77.35   17.59
  -3  17   0   76.65    4.64
  -3 -17   0   73.82    4.25
  -4  17   0   -2.98    2.09
   4 -17   0   -2.98    4.94
  -4 -17   0   -1.03    4.81
   4 -17   0    0.46    0.37
  -4 -17   0    0.56    0.47
  -4  17   0    1.22    0.79
  -5 -17   0    9.58    7.80
   5 -17   0    0.96    6.35
   5 -17   0    2.93    0.60
  -5  17   0    3.40    3.87
  -5  17   0    4.60    1.29
  -5 -17   0    5.66    2.64
  -5 -17   0    4.59    0.95
  -6 -17   0  134.27   16.80
  -6  17   0  122.29    7.08
   6 -17   0  120.14    6.18
   6 -17   0  115.67   17.97
  -6  17   0  101.29   11.64
  -6 -17   0  110.23   10.36
   0 -18   0  145.69   21.30
   0 -18   0  134.05    7.03
   0  18   0  137.34    7.43
   1  18   0    3.31    0.88
  -1 -18   0    3.67    0.80
  -1 -18   0    0.61    5.57
   1 -18   0    4.03    0.72
  -1  18   0    3.98    0.99
   1 -18   0    6.66    7.88
  -2 -18   0   -0.95    5.48
  -2 -18   0    1.75    0.57
   2 -18   0    0.79    0.44
   2 -18   0   -0.24    6.04
   2  18   0    1.49    0.68
  -2  18   0    1.67    0.77
   3  18   0   38.85    2.71
   3 -18   0   37.22    2.37
  -3  18   0   40.46    3.05
   3 -18   0   38.56   13.86
  -3 -18   0   35.02    2.57
  -3 -18   0   39.42   13.52
   4  18   0   23.11    1.94
  -4 -18   0   29.85   11.28
  -4 -18   0   22.81    1.92
   4 -18   0   31.05   12.93
   4 -18   0   23.20    1.64
  -4  18   0   20.41    2.23
  -4  18   0   22.01    5.69
  -5  18   0    2.47    4.32
   5 -18   0    0.96    0.48
   5 -18   0    3.22    6.54
  -5 -18   0    0.32    0.50
  -5  18   0    1.57    1.16
  -5 -18   0   -2.66    5.26
   0  19   0    1.43    0.77
   0 -19   0    1.27    0.50
   0 -19   0    3.53    7.38
  -1 -19   0   47.06    2.89
  -1 -19   0   49.90   16.39
   1 -19   0   47.00    2.81
   1  19   0   45.20    3.12
   1 -19   0   60.02   16.89
  -1  19   0   40.53    3.12
  -2 -19   0   25.86    2.00
  -2 -19   0   40.70   14.50
   2 -19   0   31.31   12.02
   2 -19   0   25.36    1.84
  -2  19   0   25.46    2.36
   2  19   0   27.21    2.19
  -3 -19   0   16.45    9.80
  -3 -19   0   18.51    1.68
   3 -19   0   18.97    1.47
  -3  19   0   19.58    2.15
   3 -19   0   29.91   13.18
   3  19   0   18.41    1.77
   4  19   0    0.48    0.58
   4 -19   0    0.21    0.41
  -4 -19   0    0.57    0.47
  -4  19   0    0.87    3.57
   4 -19   0   -1.10    6.25
  -4 -19   0   -2.18    6.02
  -4  19   0    1.72    1.06
   5 -19   0    1.93    0.58
  -5 -19   0    1.48    0.72
   0 -20   0   55.55    3.40
   0 -20   0   42.15   15.30
   0  20   0   60.09    3.88
   1 -20   0    1.20    0.55
  -1 -20   0    0.42    0.48
  -1  20   0    1.07    0.88
   1 -20   0   -0.53    6.96
   1  20   0    1.58    0.75
  -1 -20   0    4.33    7.68
  -2 -20   0   17.51    1.66
   2 -20   0   17.74    1.50
   2  20   0   20.02    1.88
  -2  20   0   19.76    2.12
   2 -20   0   14.25   10.13
  -2 -20   0   15.18   10.23
  -3 -20   0    4.97    7.13
   3 -20   0    7.66    8.30
  -3  20   0   10.73    1.86
   3 -20   0   10.15    1.08
  -3 -20   0    7.54    1.29
   3  20   0   12.32    1.43
   0 -21   0   -1.54    6.61
   0 -21   0    1.40    0.56
   0  21   0   -0.53    0.74
  -1 -21   0    7.85    9.34
   1 -21   0    4.76    0.95
   1 -21   0    4.69    8.62
   1  21   0    5.78    1.29
  -1  21   0    5.98    1.42
  -1 -21   0    4.66    0.97
  -2 -21   0   45.03    3.05
   1   0   1  103.94    5.14
  -1   0   1  110.83    5.99
  -1   0  -1  109.97    5.15
   1   0   1  113.38    5.29
   1   0  -1  106.21    5.25
   1   0   1  106.68    5.73
   1   0  -1  105.51    5.17
  -1   0  -1  104.11    5.72
  -1   0   1  108.55    5.18
  -1   0   1  114.69    5.28
  -1   0  -1  117.21    5.30
   1   0  -1  109.82    5.93
  -2   0  -1    8.21    1.57
   2   0  -1    7.25    0.66
  -2   0  -1    7.79    0.52
  -2   0   1    8.41    1.73
   2   0   1    7.94    1.41
  -2   0   1    7.66    0.73
   2   0  -1    9.35    1.58
  -2   0  -1    8.40    0.74
   2   0   1    6.55    0.49
   2   0   1    8.31    0.71
  -2   0   1    7.76    0.55
   2   0  -1    7.70    0.53
  -3   0  -1  157.21    9.43
  -3   0   1  172.49    9.84
   3   0   1  164.71    8.11
   3   0  -1  148.29    7.78
  -3   0   1  152.83    7.82
  -3   0  -1  168.45    8.21
   3   0  -1  162.04    9.45
  -3   0  -1  157.83    7.80
   3   0  -1  167.19    8.08
  -3   0   1  169.67    8.22
   3   0   1  170.35    9.41
  -4   0  -1   34.25    3.55
   4   0   1   31.75    2.13
  -4   0   1   34.70    2.33
   4   0  -1   27.02    1.76
   4   0   1   33.53    3.36
   4   0  -1   34.62    3.52
  -4   0   1   30.11    1.84
  -4   0  -1   29.94    1.81
  -4   0   1   31.59    3.64
  -4   0  -1   34.55    2.30
  -5   0  -1  120.47    6.82
  -5   0  -1  120.41    8.81
  -5   0   1  141.10    9.53
  -5   0   1  123.72    6.87
  -5   0  -1  117.05    6.19
  -6   0  -1  271.64   13.62
  -6   0   1  301.52   17.95
  -6   0   1  273.12   14.46
  -6   0  -1  284.89   14.49
  -6   0  -1  275.98   17.23
   7   0  -1   53.28    3.34
  -7   0  -1   54.55    4.07
  -7   0  -1   60.95    6.66
  -7   0   1   61.17    6.95
  -7   0   1   48.53    3.98
  -8   0  -1   23.69    2.75
  -8   0  -1   18.29    4.91
   8   0  -1   23.09    1.96
  -8   0   1   24.82    2.78
   8   0   1   24.45    2.00
  -8   0   1   25.31    6.35
  -9   0  -1   43.08    8.64
   9   0   1   35.65    2.75
   9   0  -1   40.74    2.84
  -9   0  -1   35.34    3.68
  -9   0   1   40.72    3.94
  -9   0   1   35.45    8.03
 -10   0  -1   48.93    4.75
 -10   0  -1   48.23    9.28
  10   0   1   49.43    3.48
 -10   0   1   50.68    4.99
 -10   0   1   62.04   11.48
  10   0  -1   50.42    3.49
  11   0  -1    2.90    1.03
  11   0   1    0.79    0.75
 -11   0  -1    3.24    4.78
 -11   0   1    1.67    4.54
   0  -1  -1 1000.00   48.53
   1   1  -1  540.11   25.25
   1   1  -1  517.55   25.07
   1  -1   1  530.61   24.48
   1  -1   1  515.50   25.12
  -1  -1  -1  529.97   24.90
  -1   1   1  545.60   25.38
   1  -1   1  552.08   25.15
  -1   1   1  532.65   24.42
  -1   1  -1  528.32   25.10
   1  -1  -1  485.77   24.39
  -1  -1   1  546.91   24.68
  -1   1  -1  523.12   24.48
   1   1   1  485.58   24.84
  -1  -1   1  477.32   25.10
  -1  -1   1  548.30   25.12
  -2   1   1  282.25   14.29
   2   1  -1  271.96   13.02
   2  -1   1  263.43   12.72
  -2  -1  -1  294.89   13.12
  -2  -1  -1  255.92   12.73
  -2  -1  -1  277.90   13.83
   2  -1   1  278.65   14.01
   2   1  -1  259.05   13.80
   2  -1   1  268.93   12.91
   2   1  -1  243.66   12.72
  -2   1   1  291.79   12.94
  -2   1  -1  274.22   14.02
   2   1   1  256.83   12.71
  -2  -1   1  284.18   13.12
   2  -1  -1  265.43   12.77
  -2   1  -1  277.64   12.95
   2   1   1  254.84   13.65
  -2  -1   1  261.02   12.75
  -2   1  -1  258.26   12.73
   2  -1  -1  272.52   14.11
  -2  -1   1  279.07   14.08
   2   1   1  295.03   13.06
   2  -1  -1  268.21   12.79
   3   1  -1   24.76    2.49
  -3  -1  -1   25.25    2.58
   3  -1   1   27.54    2.71
   3  -1   1   25.70    1.57
  -3   1   1   23.95    2.73
   3  -1   1   24.61    1.31
   3   1  -1   26.42    1.67
  -3  -1  -1   23.92    1.33
  -3  -1   1   22.37    1.69
   3   1   1   21.06    2.30
   3  -1  -1   25.64    2.70
  -3   1  -1   19.56    2.40
   3  -1  -1   21.66    1.37
  -3  -1   1   23.20    2.64
   3  -1  -1   20.64    1.44
  -3  -1   1   18.76    1.29
   3  -1  -1   21.26    1.31
  -3   1  -1   21.22    1.30
   3   1   1   19.73    1.26
   4   1  -1  283.07   15.45
  -4   1   1  299.78   13.91
   4  -1   1  284.84   15.64
  -4  -1  -1  301.94   15.85
  -4   1   1  287.57   16.18
  -4  -1  -1  279.64   14.00
   4  -1   1  274.94   13.70
   4  -1   1  257.70   13.32
  -4  -1  -1  274.88   13.39
   4   1  -1  269.98   13.76
   4  -1  -1  283.60   15.75
   4   1   1  268.63   13.32
   4   1   1  277.75   15.30
   4  -1  -1  278.34   13.49
  -4   1  -1  285.60   13.86
  -4   1  -1  283.98   15.86
  -4  -1   1  305.03   14.11
   4   1   1  272.61   13.80
   4  -1  -1  260.63   13.36
  -4  -1   1  303.24   16.16
  -4  -1   1  277.20   13.42
   4  -1  -1  277.64   13.64
  -5   1   1  114.34    8.46
  -5  -1  -1  107.10    7.93
  -5  -1  -1  101.41    5.31
  -5   1   1  101.70    5.87
  -5  -1  -1  102.37    6.00
   5  -1  -1  104.26    5.41
  -5   1  -1  107.32    5.90
  -5  -1   1   93.67    5.30
  -5  -1   1  123.92    8.62
  -5  -1   1  102.60    6.03
  -5   1  -1   97.91    7.81
  -6  -1  -1   44.25    5.16
  -6  -1  -1   44.49    2.60
  -6   1   1   44.42    5.43
  -6   1   1   40.88    3.16
   6  -1   1   42.40    2.63
  -6  -1  -1   39.57    3.22
  -6  -1   1   44.68    5.44
  -6   1  -1   38.55    4.96
  -6  -1   1   41.79    2.59
  -6   1  -1   41.19    3.12
   6  -1  -1   40.91    2.62
  -6  -1   1   47.22    3.45
  -7  -1  -1   84.13    8.05
  -7  -1  -1   78.07    5.37
   7  -1   1   74.28    4.46
  -7   1   1   86.01    8.51
  -7  -1  -1   73.24    4.40
  -7   1   1   83.38    5.33
  -7  -1   1   84.75    5.54
   7  -1  -1   76.16    4.48
  -7  -1   1   83.75    8.38
  -7   1  -1   82.18    5.30
  -7   1  -1   88.38    8.20
  -8  -1  -1   21.87    3.29
  -8   1   1   24.68    2.70
   8   1  -1   20.30    1.84
   8  -1   1   21.48    1.82
  -8  -1  -1   17.29    4.68
  -8   1   1   21.95    5.84
  -8   1  -1   28.68    6.25
  -8  -1   1   27.07    6.17
  -8  -1   1   20.61    3.00
   8  -1  -1   21.47    1.82
  -8   1  -1   24.09    3.19
  -9   1   1   15.32    5.69
  -9  -1  -1   12.47    2.58
   9   1  -1   13.91    1.83
   9  -1   1   15.85    1.60
  -9  -1  -1   18.41    6.24
  -9   1   1   16.40    2.89
  -9   1  -1   10.29    4.24
   9  -1  -1   13.49    1.72
  -9  -1   1    9.79    2.47
  -9   1  -1   19.41    2.96
   9   1   1   14.50    1.85
  -9  -1   1   26.98    7.54
  10  -1   1    2.66    0.94
 -10   1   1    2.71    1.77
 -10  -1  -1    6.60    4.60
 -10   1   1   -0.83    3.72
  10   1  -1    4.07    1.13
 -10  -1  -1    3.95    1.82
 -10  -1   1    3.83    2.01
 -10  -1   1    3.19    4.65
 -10   1  -1    3.59    1.81
 -10   1  -1    3.03    3.78
  10   1   1    4.81    1.19
  10  -1  -1    5.13    1.04
 -11   1   1   28.15    8.14
 -11  -1  -1   32.54    9.04
  11  -1   1   29.27    2.55
  11   1  -1   29.22    2.61
  11  -1  -1   27.94    2.51
 -11   1  -1   37.06    9.37
 -11  -1   1   34.76    9.87
  11   1   1   30.26    2.68
   0  -2   1  129.33    8.35
   0  -2   1  147.09    6.88
   0  -2  -1  148.90    7.52
   0  -2  -1  144.68    6.84
   0   2  -1  149.14    6.89
   0   2  -1  152.01    7.16
   0   2   1  141.90    7.57
   0   2  -1  145.91    6.82
   0  -2   1  152.26    7.15
  -1   2   1  178.12    8.37
  -1   2   1  167.21    8.35
   1   2  -1  181.82    8.77
  -1   2   1  188.47    9.43
   1  -2   1  178.28    8.43
   1   2  -1  153.36    9.84
  -1  -2  -1  168.83    8.72
  -1  -2  -1  177.28    8.64
   1   2  -1  167.72    8.34
   1  -2   1  182.01    9.18
   1  -2   1  158.31    9.89
  -1  -2   1  188.86    8.87
  -1   2  -1  180.08    8.45
   1  -2  -1  181.57    8.36
   1  -2  -1  186.40    8.35
   1   2   1  176.61    8.34
  -1   2  -1  175.99    9.13
   1  -2  -1  196.78    9.42
  -1  -2   1  164.13    9.78
  -1   2  -1  184.59    8.34
  -1  -2   1  182.34    8.36
   1   2   1  189.24    8.63
  -2  -2  -1  232.96   13.76
   2  -2   1  298.99   14.46
   2  -2   1  265.28   13.10
  -2   2   1  275.13   13.09
   2   2  -1  253.99   12.96
  -2   2   1  286.71   13.05
   2   2  -1  270.18   13.35
   2  -2   1  270.58   12.98
  -2  -2  -1  289.26   13.42
   2   2  -1  270.12   13.92
  -2   2  -1  275.60   13.14
   2  -2  -1  274.90   13.03
   2   2   1  274.24   13.82
  -2  -2   1  290.02   13.51
   2   2   1  269.99   12.95
   2  -2  -1  288.12   14.53
  -2  -2   1  299.85   14.37
   2  -2  -1  267.32   13.00
   2   2   1  292.81   13.36
  -3  -2  -1   22.33    1.41
   3  -2   1   26.08    2.76
   3  -2   1   24.29    1.59
  -3  -2  -1   27.34    1.92
  -3  -2  -1   26.87    2.63
  -3   2   1   25.60    1.64
   3   2  -1   24.99    1.78
   3  -2   1   23.07    1.44
   3  -2   1   23.48    1.41
   3   2  -1   23.24    2.40
  -3   2   1   27.59    2.97
   3  -2  -1   24.49    1.54
   3  -2  -1   26.58    1.48
  -3   2  -1   24.45    2.70
   3  -2  -1   24.73    2.77
   3  -2  -1   26.12    1.49
   3   2   1   21.14    1.70
   3   2   1   23.83    2.36
  -3  -2   1   27.81    1.98
  -3  -2   1   32.13    3.02
  -3   2  -1   26.61    1.68
   4  -2   1   19.46    3.68
   4  -2   1   21.03    1.29
   4  -2   1   19.74    1.49
  -4   2   1   19.72    3.54
   4   2  -1   19.70    1.73
  -4  -2  -1   17.55    3.12
   4   2  -1   19.37    2.45
  -4  -2  -1   21.73    1.34
  -4   2   1   19.14    1.57
  -4  -2  -1   23.99    1.92
   4  -2   1   18.65    1.32
   4  -2  -1   20.46    1.47
  -4   2  -1   23.33    1.67
   4   2   1   18.66    1.24
  -4   2  -1   21.62    2.88
   4  -2  -1   21.86    4.04
   4   2   1   22.24    2.52
  -4  -2   1   24.85    3.15
  -4  -2   1   22.72    1.37
   4  -2  -1   19.63    1.34
  -4  -2   1   19.48    1.82
  -5   2   1   62.87    3.85
  -5  -2  -1   55.56    4.01
  -5   2   1   71.37    6.29
   5  -2   1   58.27    3.38
  -5  -2  -1   60.83    5.59
  -5  -2  -1   53.36    3.31
   5  -2  -1   63.76    3.43
  -5  -2   1   68.32    6.08
  -5  -2   1   60.90    3.39
  -5   2  -1   64.24    3.85
  -5  -2   1   74.12    4.34
  -5   2  -1   63.05    5.81
  -6  -2  -1  249.69   12.45
  -6   2   1  228.42   11.99
  -6  -2  -1  217.72   11.30
  -6  -2  -1  240.75   14.92
  -6   2   1  256.98   15.80
   6  -2   1  224.24   11.34
  -6   2  -1  220.88   11.94
   6  -2  -1  225.27   11.35
  -6  -2   1  212.63   12.28
  -6  -2   1  258.27   15.60
  -6   2  -1  222.12   14.88
  -7  -2  -1   51.94    4.05
  -7  -2  -1   51.13    6.26
   7  -2   1   48.22    3.06
  -7   2   1   53.85    3.83
  -7  -2  -1   48.00    3.05
  -7   2   1   49.64    6.56
  -7   2  -1   51.37    6.24
  -7   2  -1   50.91    3.75
  -7  -2   1   60.89    6.98
  -7  -2   1   48.07    4.03
   7  -2  -1   50.33    3.10
  -7  -2   1   50.26    3.11
  -8   2   1   11.96    4.31
  -8   2   1   16.07    2.53
  -8  -2  -1   14.22    1.40
  -8  -2  -1   14.75    4.84
  -8  -2  -1   20.08    3.20
   8  -2   1   13.96    1.42
  -8   2  -1   16.03    2.55
  -8   2  -1   17.21    5.04
   8  -2  -1   15.67    1.47
  -8  -2   1   20.48    6.04
  -8  -2   1   13.11    2.59
  -9   2   1   65.12    8.98
  -9  -2  -1   61.92    5.34
   9  -2   1   60.57    4.03
  -9   2   1   72.09    5.31
   9   2  -1   67.71    4.30
  -9  -2  -1   77.91    9.33
  -9  -2   1   70.87   11.22
   9  -2  -1   67.56    4.12
  -9   2  -1   79.60    9.34
  -9   2  -1   68.53    5.25
  -9  -2   1   65.72    5.61
  10   2  -1   30.55    2.64
 -10  -2  -1   32.07    7.78
 -10  -2  -1   28.92    4.37
  10  -2   1   37.36    2.65
 -10   2   1   33.47    4.38
 -10   2   1   21.39    6.71
  10  -2  -1   33.52    2.57
 -10   2  -1   27.80    7.17
 -10  -2   1   40.68    9.23
 -10  -2   1   35.48    4.95
  10   2   1   27.22    2.61
 -10   2  -1   35.70    3.80
   0  -3   1  169.23    7.76
   0  -3   1  150.71   10.22
   0   3   1  167.16    7.78
   0  -3  -1  159.60    7.78
   0   3  -1  175.46    7.85
   0   3  -1  167.47    7.76
   1   3  -1  185.74    9.06
   1   3  -1  195.00    9.67
   1  -3   1  197.79   10.01
   1  -3   1  183.37    9.03
   1  -3   1  191.90    9.15
  -1   3   1  200.97   10.24
  -1   3   1  192.69    9.09
  -1   3   1  191.11    9.09
   1   3   1  202.77    9.46
   1  -3  -1  187.47    9.07
   1  -3  -1  188.74    9.06
  -1   3  -1  198.18    9.19
  -1   3  -1  189.47    9.93
  -1  -3   1  176.91   11.37
   1   3   1  192.35    9.06
  -1   3  -1  197.52    9.05
   1  -3  -1  203.98   10.19
  -1  -3   1  197.00    9.08
  -2  -3  -1   34.02    2.23
   2  -3   1   34.42    1.74
   2  -3   1   34.17    3.74
  -2   3   1   34.34    1.80
   2   3  -1   31.67    1.74
  -2  -3  -1   36.24    2.52
   2   3  -1   32.17    2.42
  -2   3   1   37.05    1.85
  -2   3   1   36.51    3.14
  -2  -3  -1   33.09    1.77
   2   3  -1   29.20    3.61
   2  -3   1   31.70    1.85
   2  -3   1   38.92    3.06
   2   3  -1   33.02    2.20
   2  -3  -1   33.10    1.79
   2  -3  -1   24.09    4.27
  -2  -3   1   34.15    2.34
  -2   3  -1   36.73    2.99
  -2  -3   1   33.78    3.39
   2   3   1   32.71    1.73
  -2   3  -1   33.73    1.78
  -2   3  -1   34.42    1.92
  -2  -3   1   32.11    1.77
  -2  -3   1   35.22    2.74
   2   3   1   34.06    2.14
   2   3   1   35.74    2.41
   2  -3  -1   31.39    1.75
  -3   3   1  212.11   12.22
   3  -3   1  209.78    9.97
   3   3  -1  201.64    9.94
  -3  -3  -1  221.60   10.69
  -3  -3  -1  208.59   10.00
   3   3  -1  207.02   10.49
   3  -3   1  210.00    9.98
   3  -3   1  203.28   10.13
   3   3  -1  224.71   11.34
   3  -3   1  233.89   12.17
   3  -3  -1  204.31    9.99
   3   3   1  197.88    9.92
   3  -3  -1  200.04   10.05
  -3   3  -1  197.99   11.85
  -3  -3   1  216.87   10.02
  -3   3  -1  208.56   10.22
   3   3   1  210.60   10.48
  -3  -3   1  212.79   10.74
   3   3   1  193.67   11.04
  -4  -3  -1  200.17   10.03
  -4   3   1  199.70    9.53
   4  -3   1  182.76    9.17
  -4   3   1  196.68   12.02
  -4  -3  -1  182.89    9.19
  -4  -3  -1  206.43   11.43
   4  -3   1  187.74    9.16
   4   3  -1  173.28   10.68
   4  -3   1  180.18    9.37
   4   3   1  186.29   10.74
   4  -3  -1  190.92    9.46
   4  -3  -1  176.42    9.28
  -4   3  -1  182.31    9.50
  -4  -3   1  213.68   11.82
  -4  -3   1  194.85    9.23
  -4   3  -1  198.08   11.79
   4  -3  -1  183.85    9.19
  -4  -3   1  188.65   10.05
   5  -3   1   55.97    3.26
  -5  -3  -1   58.10    4.07
  -5  -3  -1   61.18    5.54
  -5   3   1   64.44    6.10
  -5   3   1   64.11    3.73
  -5  -3  -1   53.15    3.24
  -5  -3   1   62.88    3.34
  -5   3  -1   59.81    3.69
  -5  -3   1   69.66    6.07
  -5   3  -1   57.31    5.61
  -5  -3   1   60.52    4.18
   5  -3  -1   60.56    3.30
  -6  -3  -1    9.13    0.93
  -6  -3  -1    9.20    2.89
   6  -3   1    8.14    1.11
  -6  -3  -1   11.60    2.01
  -6   3   1    7.21    2.69
  -6   3   1   11.22    1.64
  -6  -3   1   10.07    3.23
  -6  -3   1   12.21    2.20
  -6   3  -1   10.39    3.14
  -6   3  -1   10.02    1.67
   6  -3  -1    9.73    0.97
   7  -3   1   46.89    2.86
  -7   3   1   43.98    3.44
  -7  -3  -1   47.08    3.90
  -7   3   1   59.18    6.95
  -7  -3  -1   41.52    2.81
  -7  -3  -1   50.57    6.11
  -7   3  -1   52.34    6.30
  -7   3  -1   41.34    3.39
   7  -3  -1   42.86    2.82
  -7  -3   1   56.87    6.88
  -7  -3   1   53.39    4.20
  -7  -3   1   45.38    2.89
  -8  -3  -1   80.66    8.52
   8  -3   1   63.84    3.95
  -8  -3  -1   71.20    5.39
  -8   3   1   65.41    4.81
  -8   3   1   75.82    8.74
  -8  -3  -1   64.91    4.02
   8  -3  -1   64.82    3.97
  -8   3  -1   66.68    7.96
  -8   3  -1   62.86    4.73
  -8  -3   1   79.69    9.01
  -8  -3   1   72.43    5.54
  -8  -3   1   71.14    4.12
   9  -3   1   -0.07    0.47
  -9  -3  -1    1.18    1.32
  -9  -3  -1    0.75    0.51
  -9   3   1    0.62    3.08
  -9   3   1    0.42    1.19
  -9  -3  -1    2.10    3.44
  -9  -3   1    1.10    1.48
  -9  -3   1    0.01    3.30
  -9   3  -1    0.30    1.02
   9  -3  -1    0.29    0.50
  -9   3  -1   -0.41    2.48
 -10  -3  -1    3.86    4.70
 -10   3   1   11.62    2.58
  10  -3   1    7.02    1.23
  10   3  -1   10.62    1.77
 -10  -3  -1   12.01    2.94
 -10   3   1   11.10    5.26
 -10  -3   1    7.61    2.67
 -10   3  -1    5.62    4.33
 -10   3  -1   10.59    2.28
 -10  -3   1    8.89    5.94
  10  -3  -1    9.03    1.35
   0   4  -1   63.01    3.01
   0   4   1   62.05    3.03
   0   4   1   65.74    3.59
   0  -4  -1   61.12    3.03
   0  -4  -1   64.50    3.72
   0   4  -1   62.07    3.10
   0  -4   1   62.18    3.01
  -1  -4  -1   32.73    5.19
   1  -4   1   43.20    2.11
   1  -4   1   44.03    3.06
   1   4  -1   41.80    2.13
  -1   4   1   41.88    2.18
   1  -4   1   42.21    2.22
   1  -4   1   32.85    4.51
  -1  -4  -1   42.56    2.16
   1   4  -1   45.70    2.86
  -1  -4  -1   43.33    2.74
  -1   4   1   44.34    2.16
  -1   4   1   42.18    3.19
  -1  -4   1   41.04    2.96
   1   4   1   32.73    5.05
   1  -4  -1   42.72    2.14
  -1   4  -1   45.06    2.28
  -1  -4   1   46.63    4.89
   1   4   1   43.59    2.13
   1  -4  -1   42.83    2.14
  -1   4  -1   43.10    3.00
   1  -4  -1   46.77    3.22
  -1  -4   1   45.24    2.16
   1   4   1   47.07    2.65
  -1   4  -1   43.56    2.13
  -2   4   1  299.13   15.51
   2  -4   1  277.95   13.78
  -2   4   1  282.50   13.74
  -2  -4  -1  290.84   13.69
   2  -4   1  265.20   13.62
  -2   4   1  304.01   13.72
  -2  -4  -1  298.26   14.39
   2   4  -1  291.26   14.35
   2  -4  -1  305.03   15.48
   2   4   1  291.97   14.20
   2   4   1  279.29   13.64
  -2   4  -1  294.77   15.25
   2  -4  -1  289.51   13.70
  -2   4  -1  288.71   13.84
  -2  -4   1  295.79   13.70
  -2  -4   1  297.23   14.59
  -2  -4   1  281.32   16.75
   2  -4  -1  280.87   13.66
  -2   4  -1  305.87   13.69
   3   4  -1   94.65    5.75
  -3   4   1   96.78    6.83
  -3  -4  -1   95.14    5.48
  -3  -4  -1  105.59    6.14
   3   4  -1   90.66    4.70
  -3  -4  -1   93.18    4.76
   3   4  -1   94.63    5.33
  -3   4   1   96.05    4.82
   3  -4   1  103.84    6.79
   3  -4   1   97.30    4.89
   3  -4   1   94.34    4.71
   3  -4   1   84.29    7.38
  -3   4   1   92.82    4.88
  -3   4  -1   96.28    6.62
  -3  -4   1  100.17    5.65
  -3  -4   1   96.20    4.78
  -3  -4   1   97.26    6.28
   3  -4  -1   89.77    4.78
  -3   4  -1  103.18    4.82
   3  -4  -1   93.94    4.74
  -3  -4   1   95.35    7.04
   3   4   1   95.13    5.70
   3   4   1   99.77    5.32
  -3   4  -1   89.25    4.93
   3  -4  -1  107.47    6.93
  -4  -4  -1   13.55    0.97
  -4   4   1    7.72    2.14
   4   4  -1   12.52    2.24
   4  -4   1   12.40    0.94
   4  -4   1   12.48    0.92
   4  -4   1   14.90    1.19
  -4  -4  -1   15.44    1.63
  -4   4   1   13.58    1.15
   4  -4  -1   12.47    0.94
   4  -4  -1   12.18    1.00
   4   4   1   14.65    2.39
  -4  -4   1   12.21    0.96
   4  -4  -1   13.33    4.02
  -4   4  -1   13.18    1.18
  -4   4  -1   10.33    2.51
  -4  -4   1   10.85    1.71
   5   4  -1   49.83    4.74
  -5  -4  -1   65.39    5.62
  -5  -4  -1   62.57    3.36
  -5   4   1   66.86    6.24
  -5   4   1   58.42    3.64
   5  -4   1   58.58    3.28
  -5  -4  -1   64.09    4.30
   5   4   1   50.08    5.17
  -5  -4   1   70.15    6.01
  -5  -4   1   63.92    3.39
  -5  -4   1   62.66    4.36
   5  -4  -1   57.57    3.29
  -5   4  -1   60.53    5.79
  -5   4  -1   62.39    3.72
  -6  -4  -1  141.98    7.28
  -6   4   1  140.68    7.76
   6  -4   1  147.75    7.23
  -6  -4  -1  145.94    8.50
  -6   4   1  136.55   10.94
  -6  -4  -1  157.62   10.71
  -6  -4   1  144.51    8.60
  -6  -4   1  142.59    7.30
   6  -4  -1  140.35    7.22
  -6   4  -1  132.36    7.71
  -6   4  -1  135.95   10.63
  -7   4   1   88.34    8.66
  -7  -4  -1   73.36    4.29
  -7   4   1   71.41    4.83
   7  -4   1   77.74    4.24
  -7  -4  -1   80.92    7.86
  -7  -4  -1   75.02    5.53
  -7   4  -1   76.98    7.94
  -7   4  -1   75.99    4.90
  -7  -4   1   88.18    8.54
  -7  -4   1   79.93    5.75
  -7  -4   1   72.58    4.30
   7  -4  -1   72.46    4.21
  -8   4   1   13.75    4.82
  -8  -4  -1   18.06    3.28
  -8   4   1   11.23    1.98
  -8  -4  -1    8.86    1.33
  -8  -4  -1   16.09    5.05
   8  -4   1   13.91    1.31
  -8   4  -1    8.82    3.62
  -8  -4   1   20.64    3.43
  -8   4  -1   11.71    2.19
  -8  -4   1   14.95    4.99
  -8  -4   1   12.53    1.33
   8  -4  -1   12.61    1.27
  -9   4   1   58.39    4.73
  -9  -4  -1   60.53    3.79
   9  -4   1   59.26    3.64
  -9  -4  -1   62.06    5.35
  -9   4   1   51.14    9.05
  -9  -4  -1   50.51    8.83
  -9  -4   1   55.81    9.78
  -9  -4   1   63.18    3.86
  -9   4  -1   64.69    8.66
  -9  -4   1   52.92    5.31
  -9   4  -1   57.39    4.58
   9  -4  -1   54.37    3.58
  10  -4   1   30.47    2.32
 -10   4   1   30.58    7.75
 -10   4   1   27.61    3.77
 -10  -4  -1   32.54    4.99
 -10  -4  -1   24.36    7.74
 -10  -4   1   24.12    4.20
 -10  -4   1   28.62    8.08
  10  -4  -1   27.95    2.26
 -10   4  -1   23.15    3.56
 -10   4  -1   24.08    6.55
   0   5  -1    2.70    0.23
   0  -5  -1    2.25    0.23
   0   5   1    2.76    0.72
   0   5   1    2.45    2.55
   0  -5  -1    2.09    2.70
   0   5   1    1.90    0.22
   0  -5   1    2.67    2.03
   0   5  -1    3.57    2.23
   0  -5   1    2.67    0.23
   0   5  -1    2.57    0.87
   1  -5   1  290.21   13.77
   1  -5   1  225.86   16.68
   1  -5   1  267.85   12.61
  -1   5   1  264.25   13.87
   1  -5   1  273.34   12.50
  -1   5   1  274.82   12.60
  -1   5   1  278.00   12.55
   1   5  -1  267.26   12.51
  -1  -5  -1  273.16   12.56
  -1  -5  -1  287.67   13.50
   1   5  -1  282.99   13.53
   1  -5  -1  257.78   12.52
   1  -5  -1  258.82   12.52
  -1   5  -1  255.54   13.54
  -1  -5   1  271.39   13.76
  -1  -5   1  235.85   16.55
   1   5   1  263.86   13.16
  -1   5  -1  258.20   12.51
   1  -5  -1  284.78   13.88
  -1  -5   1  263.27   12.54
   1   5   1  252.16   12.51
  -2  -5  -1   42.38    2.12
  -2   5   1   39.64    2.10
   2  -5   1   48.34    3.68
   2  -5   1   39.76    2.18
  -2  -5  -1   30.48    5.24
   2  -5   1   39.46    2.03
  -2   5   1   31.96    5.69
  -2   5   1   47.77    3.78
   2   5  -1   41.59    2.06
   2   5  -1   40.51    2.77
  -2   5   1   37.51    2.14
   2  -5  -1   39.55    2.09
  -2   5  -1   27.84    6.02
  -2   5  -1   38.07    3.32
  -2  -5   1   40.20    3.01
   2  -5  -1   44.29    3.65
   2   5   1   34.77    2.53
  -2  -5   1   36.10    4.74
  -2  -5   1   40.98    2.11
   2  -5  -1   38.64    2.06
  -2   5  -1   38.02    2.23
   2  -5  -1   34.43    7.54
  -2   5  -1   43.54    2.10
  -3  -5  -1  387.26   17.85
  -3  -5  -1  400.04   18.86
   3  -5   1  330.15   21.86
  -3   5   1  376.60   17.94
  -3   5   1  385.72   17.88
  -3   5   1  384.18   20.36
   3  -5   1  380.08   17.76
   3  -5   1  362.15   17.92
   3   5  -1  356.36   17.75
   3   5  -1  383.92   18.78
  -3  -5   1  391.51   21.61
  -3   5  -1  363.59   18.03
  -3  -5   1  399.92   19.50
   3   5   1  356.60   17.75
  -3  -5   1  383.94   17.85
   3  -5  -1  375.71   17.79
  -3   5  -1  393.64   20.16
   3   5   1  367.92   18.49
  -3  -5   1  384.67   18.99
  -3   5  -1  388.61   17.85
   3  -5  -1  369.76   17.84
  -4  -5  -1  169.27    9.19
  -4  -5  -1  189.40   10.25
  -4   5   1  163.58    8.32
   4   5  -1  152.21    9.30
  -4  -5  -1  166.00    8.15
   4  -5   1  163.64    8.05
   4  -5   1  160.53   11.69
  -4   5   1  154.22   10.76
  -4  -5  -1  149.54   11.31
  -4  -5   1  163.72   10.81
  -4   5  -1  168.18   10.75
   4  -5  -1  163.46    8.07
  -4  -5   1  164.36    8.15
   4  -5  -1  164.71    8.17
   4   5   1  183.99    9.58
  -4  -5   1  174.00    9.36
  -4   5  -1  165.68    8.41
  -5  -5  -1   18.06    2.63
   5  -5   1   17.71    1.17
  -5   5   1   11.23    3.46
  -5   5   1   14.78    1.39
  -5  -5  -1   14.29    1.16
   5   5  -1   13.76    2.61
  -5   5  -1    9.82    2.63
  -5  -5   1   10.75    2.02
  -5   5  -1   16.48    1.48
   5   5   1   17.84    2.95
  -5  -5   1   14.64    1.18
   5  -5  -1   15.42    1.14
   6  -5   1    2.97    0.59
  -6  -5  -1    1.64    1.05
  -6   5   1    5.91    2.69
  -6  -5  -1    3.16    2.09
  -6   5   1    3.72    0.98
  -6  -5  -1    3.11    0.66
  -6   5  -1    0.20    1.54
  -6  -5   1    2.38    0.59
  -6   5  -1    3.06    0.91
  -6  -5   1    3.08    2.21
  -6  -5   1    2.37    1.16
   6  -5  -1    3.58    0.68
   7  -5   1   83.70    4.65
  -7   5   1   85.63    5.32
  -7   5   1   74.72    8.42
  -7  -5  -1   83.92    6.14
  -7  -5  -1   91.73    8.42
  -7  -5  -1   80.35    4.74
  -7  -5   1   97.13    9.16
   7  -5  -1   89.21    4.72
  -7  -5   1   86.18    4.82
  -7   5  -1   84.71    5.31
  -7  -5   1   88.69    6.37
  -7   5  -1   91.80    8.81
   8  -5   1  108.74    5.87
  -8   5   1  104.36   10.81
  -8   5   1  110.13    6.76
  -8  -5  -1   99.52    7.51
  -8  -5  -1  101.38    5.98
  -8  -5  -1  115.80   10.56
  -8  -5   1   99.77    7.63
  -8  -5   1  110.67    6.08
  -8  -5   1  140.01   12.01
  -8   5  -1  110.04    6.77
  -8   5  -1  112.20   10.62
   8  -5  -1  115.63    5.94
  -9   5   1    9.23    4.43
  -9  -5  -1   11.47    1.64
  -9   5   1   10.98    2.20
   9  -5   1    8.99    1.30
  -9  -5  -1    6.43    4.31
  -9  -5  -1   12.17    3.01
   9  -5  -1   12.85    1.56
  -9  -5   1   11.81    3.06
  -9  -5   1    9.14    1.51
  -9   5  -1    9.14    1.98
  -9   5  -1   10.86    4.69
  -9  -5   1   15.11    5.89
 -10   5   1    5.29    2.08
 -10  -5  -1    8.40    5.64
 -10  -5  -1    4.43    1.01
 -10   5   1    8.08    4.81
 -10  -5  -1    4.02    2.26
  10  -5   1    5.38    1.11
 -10  -5   1    1.07    2.14
 -10   5  -1    4.05    4.51
  10  -5  -1    3.49    0.94
 -10  -5   1    2.29    5.33
 -10   5  -1    4.04    1.70
   0   6   1    1.03    0.58
   0   6  -1    0.54    1.96
   0   6  -1    0.68    0.15
   0   6  -1    0.16    0.56
   0  -6  -1    0.28    2.30
   0   6   1    0.60    2.01
   0   6  -1    0.46    0.18
   0  -6   1    0.60    1.92
   0  -6  -1    0.80    0.17
   0   6   1    0.47    0.15
   0  -6   1    0.41    0.13
   1  -6   1  123.07    5.87
  -1  -6  -1  125.08    7.03
   1  -6   1  116.97   10.68
   1   6  -1  119.82    5.88
  -1  -6  -1  123.66    5.94
   1  -6   1  117.14    5.98
  -1   6   1  126.37    7.34
   1   6  -1  123.86    6.95
  -1   6   1  120.74    5.99
   1  -6   1  125.89    7.12
  -1   6   1  122.97    5.93
   1   6   1  133.58    6.73
  -1  -6   1  123.91    7.28
  -1   6  -1  127.03    6.09
   1  -6  -1  119.49    5.90
  -1  -6   1  126.30    5.93
   1   6   1  126.26    5.90
  -1  -6   1  110.77   10.23
  -1   6  -1  124.99    5.90
  -1   6  -1  120.09    6.97
   2  -6   1  302.97   14.48
   2  -6   1  259.07   19.37
   2  -6   1  309.33   14.32
  -2  -6  -1  329.04   15.60
  -2   6   1  314.65   14.42
   2   6  -1  318.96   15.39
   2   6  -1  305.72   14.35
  -2   6   1  284.33   14.47
  -2  -6  -1  306.43   14.42
  -2   6   1  309.55   16.41
   2   6   1  297.26   14.34
   2  -6  -1  335.20   16.54
  -2   6  -1  301.04   16.09
   2  -6  -1  300.97   14.35
   2  -6  -1  295.24   14.38
  -2   6  -1  312.25   14.38
  -2  -6   1  303.14   14.41
  -2  -6   1  276.92   19.04
   2   6   1  300.02   15.12
  -2   6  -1  318.67   14.61
  -3   6   1  101.49    5.11
  -3  -6  -1  102.08    5.10
   3  -6   1  100.40    4.99
  -3   6   1  100.50    5.19
  -3   6   1  101.14    7.30
   3  -6   1   90.86    5.13
   3  -6   1   91.16    9.18
  -3  -6  -1  111.99    6.24
  -3  -6  -1   82.84    9.09
   3  -6   1  110.60    7.39
   3  -6  -1  100.78    5.02
  -3  -6   1   96.52    8.67
   3  -6  -1  117.21    7.56
  -3  -6   1  112.37    6.45
  -3   6  -1  101.45    7.09
  -3   6  -1   98.78    5.27
   3  -6  -1   97.50    5.07
  -3  -6   1  103.98    5.11
  -3   6  -1  113.19    5.12
   4   6  -1   27.15    6.70
  -4   6   1   34.40    2.25
  -4  -6  -1   28.94    4.86
   4  -6   1   30.60    5.10
  -4  -6  -1   36.99    3.08
   4  -6   1   37.56    2.03
  -4  -6  -1   38.47    2.15
  -4   6   1   37.51    4.32
   4   6  -1   34.55    2.98
  -4  -6   1   36.17    4.62
  -4  -6   1   41.50    2.19
  -4  -6   1   39.14    3.26
   4   6   1   33.64    2.97
  -4   6  -1   37.53    2.35
  -4  -6   1   42.56    3.99
   4  -6  -1   35.83    2.12
   4   6   1   34.53    7.96
  -4   6  -1   39.16    4.16
   4  -6  -1   26.90    6.97
   4  -6  -1   33.40    2.02
  -4   6  -1   23.32    6.30
   5   6  -1   11.46    4.58
  -5   6   1   15.03    3.57
  -5  -6  -1   21.01    3.82
  -5   6   1   15.88    6.09
   5   6  -1   18.44    2.43
   5  -6   1   17.58    1.17
  -5  -6  -1   11.55    2.10
  -5   6   1   16.45    1.45
  -5  -6  -1   17.59    1.27
  -5  -6   1   18.65    3.10
  -5   6  -1   13.52    3.28
   5  -6  -1   13.61    1.11
   5   6   1   17.08    2.82
  -5  -6   1   21.02    4.18
   5  -6  -1   18.02    5.51
  -5  -6   1   14.54    1.21
  -5  -6   1   16.26    2.71
  -5   6  -1   13.76    1.39
  -6  -6  -1   20.51    3.19
  -6   6   1   21.58    5.05
  -6   6   1   14.35    1.59
   6  -6   1   18.21    1.32
  -6  -6  -1   17.22    1.41
  -6   6  -1   13.83    3.88
  -6  -6   1   18.11    1.44
  -6  -6   1   18.44    2.90
  -6   6  -1   15.90    1.68
   6  -6  -1   20.05    1.38
  -6  -6   1   15.35    4.09
  -7  -6  -1   27.61    2.03
  -7  -6  -1   45.10    7.16
  -7   6   1   27.87    5.74
   7  -6   1   27.74    1.90
  -7   6   1   28.05    2.45
  -7  -6  -1   29.08    3.27
  -7  -6   1   28.58    3.39
  -7   6  -1   29.77    6.11
  -7  -6   1   40.65    6.90
  -7  -6   1   29.27    2.08
  -7   6  -1   22.88    2.29
   7  -6  -1   25.23    1.88
  -8   6   1    6.93    1.53
   8  -6   1    5.30    0.94
  -8  -6  -1    7.56    2.43
  -8  -6  -1    7.34    1.25
  -8  -6  -1    6.82    3.88
  -8   6   1    2.10    3.03
  -8  -6   1    9.60    4.90
   8  -6  -1    7.66    1.09
  -8   6  -1    6.00    3.27
  -8  -6   1    6.84    1.26
  -8  -6   1    8.07    2.46
  -8   6  -1    8.06    1.58
  -9   6   1   39.36    7.93
  -9  -6  -1   53.57    5.24
  -9   6   1   43.78    4.03
   9  -6   1   52.09    3.24
  -9  -6  -1   68.70   10.71
  -9  -6  -1   49.62    3.43
   9  -6  -1   50.53    3.24
  -9  -6   1   58.78    5.61
  -9   6  -1   57.43    4.34
  -9  -6   1   51.37    3.47
  -9   6  -1   50.83    9.16
  -9  -6   1   41.78    8.72
 -10   6   1   39.66    9.04
 -10   6   1   43.48    4.30
 -10  -6  -1   31.66    5.03
  10  -6   1   39.45    2.87
 -10  -6  -1   40.19    3.12
 -10  -6  -1   46.22   10.21
 -10  -6   1   56.90   11.31
 -10  -6   1   43.51    3.21
 -10  -6   1   50.43    5.69
 -10   6  -1   46.57    9.20
 -10   6  -1   46.43    4.25
  10  -6  -1   45.37    2.97
   0   7  -1    9.83    0.65
   0  -7  -1    6.83    4.07
   0  -7   1   10.10    0.66
   0  -7   1   12.95    5.03
   0   7   1   11.60    0.69
   0   7   1    9.82    1.60
   0   7  -1   11.97    0.81
   0   7  -1   10.09    1.92
   0   7  -1   10.72    4.13
   0   7   1   14.73    5.91
   0   7   1   10.16    0.72
   0  -7  -1    9.74    0.67
  -1   7   1  103.08    6.49
   1   7  -1  104.30    4.95
   1  -7   1   81.91    9.63
  -1   7   1  105.90    5.10
   1  -7   1  107.10    4.95
   1   7  -1  113.32    6.24
  -1  -7  -1  109.69    5.03
  -1  -7  -1   85.28   10.48
  -1   7   1  106.00    5.01
  -1  -7  -1  106.02    6.33
   1  -7   1  101.02    5.06
  -1   7  -1   98.39    6.08
  -1  -7   1  101.57    5.00
  -1  -7   1   86.07    9.52
  -1   7  -1  107.08    4.98
  -1   7  -1  105.57    5.18
  -1  -7   1   96.08    6.40
   1   7   1  101.01    5.83
   1  -7  -1  105.35    6.39
   1   7   1  100.03    4.96
   1  -7  -1   80.87   10.52
   1  -7  -1  103.93    4.98
  -2  -7  -1   57.94    2.89
   2  -7   1   51.71    7.28
   2   7  -1   53.91    2.79
  -2  -7  -1   60.21    4.06
  -2   7   1   58.22    2.89
  -2   7   1   52.53    4.47
   2  -7   1   57.06    2.94
   2  -7   1   62.25    4.65
  -2   7   1   53.08    2.95
  -2   7   1   46.34   10.14
   2  -7   1   58.30    2.79
  -2  -7  -1   48.48    7.43
   2  -7  -1   55.86    2.81
  -2  -7   1   56.87    7.07
  -2  -7   1   53.72    2.86
   2   7   1   53.56    2.84
   2  -7  -1   52.29    2.82
  -2  -7   1   50.41    4.10
   2  -7  -1   41.16    7.36
   2  -7  -1   65.48    4.79
  -2   7  -1   55.85    3.06
   2   7   1   37.16    8.75
  -2   7  -1   55.73    2.83
  -2   7  -1   54.70    4.31
   3  -7   1  154.07   13.75
  -3   7   1  183.34   11.15
  -3  -7  -1  180.78    9.90
  -3   7   1  162.66    8.64
  -3  -7  -1  177.47    8.58
   3  -7   1  171.65    8.62
   3  -7   1  173.17    8.44
   3  -7   1  195.52   11.28
  -3   7  -1  173.67    8.78
   3  -7  -1  192.61   11.35
  -3   7  -1  173.65    8.54
   3  -7  -1  177.18    8.48
  -3  -7   1  179.95    8.59
  -3   7  -1  173.95   10.78
   3  -7  -1  173.21    8.54
  -3  -7   1  166.89   13.29
  -3  -7   1  194.01   10.26
  -4  -7  -1  309.71   14.26
   4  -7   1  300.29   20.23
   4  -7   1  311.34   14.11
  -4   7   1  298.36   17.46
  -4   7   1  308.43   14.42
  -4  -7  -1  306.91   15.73
  -4  -7  -1  249.83   19.09
  -4   7  -1  277.47   16.98
   4  -7  -1  302.83   14.14
  -4  -7   1  303.70   18.99
  -4  -7   1  298.18   14.26
  -4   7  -1  287.82   14.48
  -4  -7   1  293.57   15.86
   4  -7  -1  280.78   14.19
   5  -7   1   24.86    5.98
  -5   7   1   26.67    1.95
   5  -7   1   28.58    1.65
  -5  -7  -1   30.46    3.71
   5   7  -1   23.51    7.05
  -5   7   1   17.59    7.15
  -5  -7  -1   23.29    5.62
   5   7  -1   24.90    2.71
  -5   7   1   21.17    4.27
  -5  -7  -1   26.95    2.83
  -5  -7  -1   27.47    1.77
   5  -7  -1   24.09    1.61
  -5  -7   1   29.27    3.96
   5   7   1   21.22    2.63
  -5  -7   1   26.24    1.76
  -5   7  -1   25.13    1.98
  -5  -7   1   27.32    4.15
  -5   7  -1   21.12    6.89
   5  -7  -1   23.59    6.76
   5   7   1   14.79    6.06
  -5   7  -1   28.99    5.21
  -5  -7   1   26.59    2.91
  -6  -7  -1    5.08    1.74
  -6   7   1   12.12    3.64
   6  -7   1    8.25    0.83
  -6  -7  -1   10.75    3.29
  -6   7   1    6.56    1.20
  -6  -7  -1   10.28    1.00
  -6   7  -1    8.09    1.36
  -6  -7   1    7.39    2.14
  -6   7  -1    8.03    3.19
  -6  -7   1    6.61    3.11
  -6  -7   1   11.46    1.05
   6  -7  -1    9.71    0.89
  -7   7   1   58.68    7.55
  -7  -7  -1   70.16    5.61
   7  -7   1   66.48    3.72
  -7   7   1   69.57    4.37
  -7  -7  -1   70.01    3.97
  -7  -7  -1   67.68    7.23
  -7  -7   1   64.08    3.92
  -7   7  -1   64.64    4.34
  -7  -7   1   68.68    5.74
  -7  -7   1   73.40    8.02
   7  -7  -1   63.79    3.72
  -7   7  -1   58.89    7.28
  -8   7   1   70.23    5.00
  -8  -7  -1   77.06    4.55
  -8   7   1   71.84    9.00
   8  -7   1   78.79    4.32
  -8  -7  -1   72.54    6.26
  -8   7  -1   70.70    8.74
  -8  -7   1   76.48    4.57
  -8   7  -1   80.43    5.19
  -8  -7   1   84.74    6.77
   8  -7  -1   77.92    4.34
   9  -7   1    8.72    1.22
  -9  -7  -1    7.48    5.36
  -9  -7  -1    5.63    1.13
  -9  -7  -1    6.90    2.46
  -9   7   1    5.06    1.55
  -9   7   1    4.56    4.29
  -9   7  -1    9.08    4.25
  -9  -7   1    5.73    2.30
  -9  -7   1    5.99    5.17
   9  -7  -1    6.03    1.07
  -9  -7   1    5.58    1.17
  -9   7  -1    6.75    1.92
 -10  -7  -1   11.76    1.84
 -10  -7  -1   11.65    3.09
 -10  -7  -1   11.12    6.73
  10  -7   1   10.08    1.34
 -10   7   1    9.65    2.38
 -10   7   1   17.34    7.10
 -10  -7   1   10.14    3.48
 -10   7  -1    5.12    3.98
  10  -7  -1   10.92    1.50
 -10   7  -1   10.31    2.36
 -10  -7   1   10.16    1.62
 -10  -7   1    5.27    6.34
   0   8   1   38.52    2.09
   0   8  -1   32.03    3.00
   0   8   1   35.79    2.89
   0  -8   1   35.67    6.36
   0  -8  -1   38.03    2.02
   0   8  -1   37.27    2.14
   0   8   1   37.13    2.00
   0   8  -1   41.20    2.00
   0  -8   1   40.46    2.00
  -1   8   1  117.28    7.40
  -1   8   1  139.07    8.14
  -1   8   1  135.52    6.55
   1  -8   1  138.60    6.51
  -1  -8  -1  136.35    8.01
   1  -8   1  138.32    6.38
   1  -8   1  126.64   12.69
  -1  -8  -1  138.85    6.46
  -1   8   1  130.82    6.43
   1   8  -1  133.04    6.38
  -1   8  -1  132.07    6.62
   1  -8  -1  137.78    6.41
  -1   8  -1  139.30    6.41
   1  -8  -1  108.10   12.88
   1   8   1  125.40    7.35
  -1  -8   1  137.19    6.44
   1   8   1  128.71    6.43
  -1  -8   1  128.50   12.46
  -1   8  -1  121.90    7.56
   2  -8   1  260.89   12.21
   2  -8   1  234.07   19.09
  -2  -8  -1  262.30   12.34
  -2  -8  -1  265.47   13.95
  -2  -8  -1  237.60   19.70
  -2   8   1  263.46   12.46
   2  -8   1  253.39   12.35
  -2   8   1  238.27   14.30
  -2   8  -1  244.09   14.06
   2  -8  -1  288.28   14.69
  -2  -8   1  259.12   14.19
  -2  -8   1  247.03   18.78
   2  -8  -1  259.70   12.28
  -2   8  -1  263.15   12.29
  -2  -8   1  268.88   12.34
   2  -8  -1  258.17   12.24
  -2   8  -1  261.06   12.55
  -3  -8  -1   77.93    9.62
   3  -8   1   77.12    9.53
  -3  -8  -1   87.80    5.69
   3  -8   1   81.15    4.09
  -3   8   1   87.63    4.38
  -3   8   1   76.70    6.37
  -3  -8  -1   86.53    4.26
   3  -8  -1   71.08   10.16
  -3  -8   1   73.30    8.59
   3  -8  -1   80.97    4.12
  -3  -8   1   86.71    5.91
   3  -8  -1   75.63    4.16
  -3   8  -1   87.17    4.49
  -3  -8   1   83.89    4.25
  -3   8  -1   77.46    6.18
  -4  -8  -1   17.38    1.29
   4  -8   1   17.61    1.17
  -4   8   1   18.40    4.01
  -4  -8  -1   19.27    5.64
  -4   8   1   18.79    1.45
  -4  -8  -1   16.49    2.93
   4  -8   1   18.91    6.07
  -4   8  -1   22.17    4.16
  -4  -8   1   20.39    1.35
  -4  -8   1   14.91    2.68
   4  -8  -1   15.70    5.88
  -4  -8   1   20.93    5.46
   4  -8  -1   18.98    1.22
  -4   8  -1   16.12    1.46
  -5  -8  -1   48.61    4.08
   5  -8   1   43.61    2.47
  -5  -8  -1   41.86    2.63
  -5   8   1   38.83    2.75
   5  -8   1   43.70    6.87
  -5   8   1   43.09    5.31
  -5  -8  -1   40.05    6.20
  -5   8  -1   41.81    2.88
  -5  -8   1   49.34    2.71
  -5  -8   1   46.16    5.95
  -5   8  -1   44.36    5.15
   5  -8  -1   34.13    8.43
   5  -8  -1   44.80    2.51
  -5  -8   1   49.72    4.29
  -6  -8  -1   30.52    4.24
  -6   8   1   18.99    1.81
  -6  -8  -1   22.78    4.44
  -6  -8  -1   20.89    1.61
  -6   8   1   15.18    4.11
   6  -8   1   19.00    1.40
   6  -8   1   25.10    6.06
   6  -8  -1   24.49    7.17
  -6  -8   1   24.32    4.74
  -6   8  -1   18.77    1.83
  -6  -8   1   20.92    1.60
  -6  -8   1   24.33    3.92
  -6   8  -1   18.32    4.56
   6  -8  -1   18.56    1.41
  -7   8   1    9.05    1.65
  -7  -8  -1   15.17    3.30
  -7  -8  -1   11.62    4.18
  -7  -8  -1   12.62    1.63
  -7   8   1    6.68    3.45
   7  -8   1   13.59    1.15
  -7  -8   1   13.64    4.39
  -7  -8   1   13.28    2.94
  -7   8  -1   13.08    4.54
  -7  -8   1   13.85    1.33
   7  -8  -1   10.45    1.07
  -7   8  -1   14.23    2.03
  -8   8   1    0.73    0.88
  -8  -8  -1    1.17    0.60
  -8   8   1    1.39    2.88
  -8  -8  -1    0.05    1.21
   8  -8   1    1.28    0.56
  -8  -8  -1    2.69    3.88
  -8  -8   1    1.91    1.96
  -8   8  -1    1.51    2.57
  -8  -8   1    2.09    0.71
  -8   8  -1    2.82    1.12
  -8  -8   1    4.45    3.99
   8  -8  -1    2.23    0.64
  -9   8   1   20.77    6.47
   9  -8   1   21.47    1.83
  -9  -8  -1   18.98    6.55
  -9  -8  -1   23.89    4.45
  -9   8   1   20.16    2.86
  -9  -8  -1   28.35    2.25
  -9   8  -1   24.64    2.73
  -9  -8   1   35.76    5.74
  -9   8  -1   20.03    6.25
  -9  -8   1   19.27    7.02
  -9  -8   1   24.26    2.14
   9  -8  -1   23.28    1.89
 -10   8   1   79.80   12.79
  10  -8   1   51.87    3.35
 -10  -8  -1   64.27    6.48
 -10  -8  -1   58.83    3.84
 -10   8   1   48.21    4.56
  10  -8  -1   51.76    3.37
 -10  -8   1   57.21    6.43
 -10   8  -1   39.06    8.92
 -10   8  -1   46.73    4.50
   0  -9  -1   84.45    4.24
   0  -9   1   77.16   10.10
   0  -9   1   86.51    4.22
   0   9   1   90.25    4.36
   0   9  -1   82.02    4.20
   0   9  -1   89.17    4.42
   0   9   1   79.89    5.29
  -1   9   1   42.84    2.33
  -1  -9  -1   42.84    2.22
  -1  -9  -1   43.67    3.72
   1  -9   1   43.48    2.15
  -1   9   1   43.14    3.76
   1  -9   1   43.29    7.59
  -1   9   1   36.85    3.15
  -1  -9  -1   33.98    8.96
   1  -9  -1   39.86    2.15
  -1  -9   1   34.09    8.30
  -1   9  -1   35.96    3.19
  -1   9  -1   39.20    2.37
  -1  -9   1   41.24    2.20
  -1   9  -1   39.32    2.15
   1  -9  -1   43.06   10.79
   2  -9   1   44.38    4.03
   2  -9   1   45.76    7.68
   2  -9   1   38.61    2.04
  -2   9   1   38.98    3.92
  -2  -9  -1   36.22    3.46
  -2  -9  -1   38.43    2.16
  -2   9   1   35.82    2.25
   2  -9  -1   47.46    4.18
  -2  -9   1   38.67    8.65
   2  -9  -1   38.93    2.08
  -2  -9   1   36.36    3.61
  -2  -9   1   38.76    2.16
   2  -9  -1   35.90    2.08
  -2   9  -1   37.56    2.35
  -2   9  -1   41.07    3.72
  -3   9   1   14.80    1.23
  -3  -9  -1   16.50    1.17
  -3  -9  -1   24.01    7.97
   3  -9   1   14.42    1.01
  -3   9   1   14.68    3.21
   3  -9   1   12.88    5.41
  -3  -9  -1   13.57    2.42
   3  -9  -1   17.61    1.08
  -3   9  -1   12.83    2.80
  -3  -9   1   22.17    3.58
   3  -9  -1   17.24    1.17
  -3   9  -1   16.98    1.36
   3  -9  -1   11.24    5.30
  -3  -9   1   19.94    6.23
  -3  -9   1   16.92    1.18
  -4   9   1  196.68   12.89
   4  -9   1  196.37    9.43
  -4   9   1  192.36    9.79
  -4  -9  -1  199.96    9.66
   4  -9   1  181.13   16.34
  -4  -9  -1  198.15   11.50
  -4  -9  -1  184.91   16.27
  -4  -9   1  215.49   16.03
   4  -9  -1  160.00   16.72
  -4  -9   1  184.63   11.58
  -4   9  -1  203.07    9.94
   4  -9  -1  201.60    9.48
  -4   9  -1  198.21   12.66
  -4  -9   1  200.21    9.66
  -5  -9  -1   30.88    7.09
  -5  -9  -1   22.61    1.68
  -5  -9  -1   24.99    3.85
  -5   9   1   21.04    4.44
   5  -9   1   33.32    8.26
  -5   9   1   22.09    1.83
   5  -9   1   21.88    1.49
  -5   9  -1   29.73    5.33
   5  -9  -1   23.15    7.66
   5  -9  -1   26.99    1.59
  -5  -9   1   15.43    2.93
  -5  -9   1   24.55    1.72
  -5  -9   1   33.85    5.50
  -5   9  -1   22.09    1.90
  -6  -9  -1   33.66    5.81
  -6   9   1   26.03    2.21
   6  -9   1   29.69    7.33
  -6  -9  -1   33.06    3.60
  -6  -9  -1   29.55    2.07
   6  -9   1   30.43    1.86
  -6   9   1   34.92    6.35
   6  -9  -1   28.91    1.86
  -6   9  -1   27.74    2.32
  -6  -9   1   29.14    4.55
  -6  -9   1   30.65    5.05
  -6   9  -1   29.23    5.93
  -6  -9   1   24.48    1.98
   6  -9  -1   32.30    8.60
  -7  -9  -1   45.05    7.02
  -7   9   1   38.98    3.08
   7  -9   1   40.59    2.55
  -7  -9  -1   41.78    4.54
  -7   9   1   45.87    7.52
  -7  -9  -1   45.99    2.89
  -7   9  -1   42.25    3.22
   7  -9  -1   41.66    2.60
  -7  -9   1   41.68    7.20
  -7   9  -1   39.10    7.37
  -7  -9   1   43.04    2.85
  -7  -9   1   50.26    5.06
  -8  -9  -1   44.34    5.23
  -8  -9  -1   63.30    8.64
  -8   9   1   58.12    4.09
  -8   9   1   46.91    8.41
  -8  -9  -1   56.12    3.63
   8  -9   1   60.07    3.34
  -8  -9   1   54.45    3.59
  -8  -9   1   49.12    5.53
  -8  -9   1   73.51    9.24
  -8   9  -1   53.97    4.12
  -8   9  -1   52.07    9.01
   8  -9  -1   56.30    3.34
   9  -9   1   24.00    1.85
  -9   9   1   21.95    2.90
  -9  -9  -1   23.97    2.11
  -9   9   1   21.16    6.10
  -9  -9  -1   30.91    7.81
  -9  -9  -1   19.65    4.26
   9  -9  -1   21.64    1.81
  -9   9  -1   13.71    5.33
  -9   9  -1   24.21    2.77
  -9  -9   1   26.18    4.94
  -9  -9   1   21.42    2.06
  -9  -9   1   23.87    7.53
  10  -9   1    9.35    1.26
  10  -9  -1    8.27    1.21
   0 -10   1   56.92    2.85
   0  10  -1   54.63    3.02
   0 -10   1   51.66    8.70
   0 -10  -1   46.46   11.31
   0 -10  -1   56.53    2.86
   0  10   1   52.05    2.95
  -1  10   1  172.96    8.77
  -1 -10  -1  164.34   17.25
  -1 -10  -1  184.98    8.66
   1 -10   1  161.69   16.42
   1 -10   1  172.23    8.55
   1  10  -1  189.75    8.78
   1 -10  -1  179.93    8.59
  -1 -10   1  182.98    8.64
   1 -10  -1  157.70   17.27
  -1  10  -1  184.09    8.88
  -1 -10   1  183.17   16.86
  -2 -10  -1  129.58    8.72
   2 -10   1  132.20   14.40
  -2  10   1  151.01    9.37
  -2  10   1  143.62    7.08
   2 -10   1  142.70    6.78
  -2 -10  -1  109.77   13.92
  -2 -10  -1  145.71    6.93
  -2 -10   1  125.71    8.85
  -2  10  -1  132.07    8.69
  -2 -10   1  146.90    6.92
   2 -10  -1  110.80   14.37
   2 -10  -1  144.57    6.82
  -2 -10   1  131.49   13.96
  -2  10  -1  139.31    7.16
   2 -10  -1  163.47    9.46
  -3 -10  -1   33.10    9.38
  -3 -10  -1   34.49    2.15
   3 -10   1   32.18    8.55
   3 -10   1   36.89    2.00
  -3  10   1   39.67    4.41
  -3  10   1   34.56    2.27
  -3 -10  -1   39.72    3.79
   3 -10  -1   39.48    2.05
   3 -10  -1   37.72    9.96
  -3 -10   1   38.32    2.18
  -3 -10   1   39.86    7.10
  -3 -10   1   32.10    3.64
  -3  10  -1   33.51    2.34
  -3  10  -1   34.52    3.98
   4 -10   1    8.48    4.81
  -4  10   1    8.82    2.79
   4 -10   1    6.81    0.64
  -4  10   1    7.30    1.06
  -4 -10  -1   11.91    2.57
  -4 -10  -1    6.62    4.66
  -4 -10  -1    8.27    0.84
  -4 -10   1    9.58    2.39
   4 -10  -1    6.81    0.66
  -4  10  -1    6.34    1.12
  -4 -10   1    7.51    1.00
  -4  10  -1    7.42    2.75
   4 -10  -1    8.77    5.24
  -4 -10   1    8.11    4.56
  -5  10   1   81.91    4.73
   5 -10   1   87.80    4.33
  -5  10   1   86.92    8.04
   5 -10   1   76.69   10.49
  -5 -10  -1   78.54    9.82
  -5 -10  -1   91.53    6.64
  -5 -10  -1   88.67    4.61
  -5  10  -1   82.68    4.85
  -5 -10   1   77.47    4.53
   5 -10  -1   72.74   11.10
  -5 -10   1   76.67    6.46
  -5  10  -1   79.00    7.52
  -5 -10   1   89.35    9.70
   5 -10  -1   83.71    4.34
  -6  10   1   42.50    3.03
  -6  10   1   39.52    6.52
   6 -10   1   45.72    2.57
  -6 -10  -1   44.57    4.58
  -6 -10  -1   48.99    2.90
  -6 -10  -1   44.57    7.15
   6 -10   1   45.43    7.99
  -6  10  -1   37.84    3.02
  -6 -10   1   45.76    2.87
  -6 -10   1   46.60    4.79
   6 -10  -1   43.32    2.58
   6 -10  -1   40.92   10.05
  -6 -10   1   47.02    6.61
  -6  10  -1   37.51    6.77
  -7 -10  -1   12.09    1.64
  -7 -10  -1   11.39    3.11
  -7  10   1   10.95    4.03
  -7  10   1   11.72    1.72
   7 -10   1   11.04    1.04
  -7  10  -1   11.70    1.83
   7 -10  -1   11.03    6.19
  -7 -10   1    8.34    2.75
  -7 -10   1    9.05    1.31
  -7 -10   1   16.31    4.51
   7 -10  -1   11.92    1.09
  -7  10  -1   13.96    4.42
   8 -10   1    0.54    0.39
  -8  10   1   -0.34    0.88
  -8 -10  -1   -0.65    1.33
  -8  10   1   -0.91    3.22
  -8 -10  -1    0.43    0.43
  -8 -10  -1    0.47    3.72
   8 -10  -1    0.21    0.41
  -8 -10   1   -5.37    3.58
  -8  10  -1    0.81    1.01
  -8 -10   1    0.11    0.39
  -8  10  -1    2.11    3.29
  -8 -10   1    1.21    1.61
  -9  10   1   27.14    3.35
  -9 -10  -1   32.10    8.39
  -9 -10  -1   28.20    2.39
   9 -10   1   30.27    2.12
  -9  10   1   41.55    9.46
  -9 -10  -1   23.87    4.74
  -9 -10   1   22.38    8.13
  -9  10  -1   20.76    6.14
   9 -10  -1   28.92    2.11
  -9 -10   1   25.28    5.06
  -9 -10   1   28.85    2.43
  -9  10  -1   26.58    3.02
   0 -11  -1   43.36    2.36
   0 -11   1   43.41    2.34
   0  11  -1   45.39    2.57
   0 -11   1   42.99   11.08
   0  11   1   42.27    2.48
   0 -11  -1   37.36   11.47
   1 -11   1   51.73    2.79
  -1  11   1   54.30    3.04
   1 -11   1   39.10    9.83
  -1 -11  -1   63.51   14.60
   1  11  -1   52.17    2.99
  -1 -11  -1   47.19    2.85
  -1 -11   1   57.74    2.89
   1 -11  -1   55.96    2.84
  -1  11  -1   59.68    3.16
  -1 -11   1   54.03   12.17
  -2  11   1    3.68    1.75
  -2 -11  -1    3.53    0.61
  -2  11   1    2.90    0.63
   2 -11   1    1.20    1.66
   2 -11   1    4.56    4.35
   2 -11   1    3.50    0.46
  -2 -11  -1    6.74    2.17
  -2 -11  -1    3.82    3.88
  -2  11  -1    2.83    0.67
  -2  11  -1    1.67    1.31
   2 -11  -1    2.76    0.43
  -2 -11   1    1.59    3.43
   2 -11  -1    2.58    3.70
  -2 -11   1    2.71    0.53
   2 -11  -1    2.94    1.77
  -3  11   1   36.25    4.62
   3 -11   1   43.91    2.37
  -3  11   1   45.19    2.73
  -3 -11  -1   43.97    2.56
  -3 -11  -1   44.91    4.34
   3 -11   1   41.57   10.43
  -3 -11  -1   37.45   10.51
  -3  11  -1   44.20    4.59
   3 -11  -1   45.66    2.42
  -3 -11   1   47.01    8.10
   3 -11  -1   46.82   11.98
  -3  11  -1   42.70    2.78
  -3 -11   1   34.44    4.07
  -3 -11   1   46.56    2.57
   4 -11   1  130.29   14.65
  -4 -11  -1  130.39    6.72
  -4  11   1  124.06    6.84
   4 -11   1  133.93    6.46
  -4 -11  -1  127.68    8.86
  -4  11   1  119.42    9.71
   4 -11  -1  140.18    6.52
  -4  11  -1  129.69    6.99
  -4 -11   1  132.85    9.18
  -4 -11   1  136.48    6.73
  -4 -11   1  128.85   13.31
   4 -11  -1  118.82   15.13
  -4  11  -1  125.72    9.57
  -5 -11  -1   62.10    5.46
  -5 -11  -1   59.17    3.40
   5 -11   1   55.11    3.08
  -5  11   1   57.03    3.54
  -5 -11  -1   54.24    8.69
   5 -11   1   51.55   11.13
  -5  11   1   55.48    6.54
  -5  11  -1   56.92    3.66
  -5 -11   1   58.97    8.49
  -5  11  -1   54.56    6.28
  -5 -11   1   59.23    3.39
   5 -11  -1   55.51    3.13
   5 -11  -1   58.81   13.51
   6 -11   1   29.59    1.81
  -6 -11  -1   27.80    2.07
  -6  11   1   26.85    2.24
  -6 -11  -1   35.18    5.18
   6 -11   1   36.52    9.54
  -6  11   1   33.23    6.26
  -6 -11  -1   31.71    7.85
  -6  11  -1   24.72    2.28
  -6 -11   1   25.84    2.01
  -6 -11   1   29.96    7.08
   6 -11  -1   38.00   10.68
   6 -11  -1   25.30    1.77
  -6 -11   1   29.39    4.91
  -6  11  -1   26.43    5.90
  -7  11   1   16.61    5.49
  -7 -11  -1   15.05    5.44
  -7  11   1   12.68    1.83
  -7 -11  -1   13.20    1.45
  -7 -11  -1   20.69    4.34
   7 -11   1   15.02    1.23
   7 -11   1   11.33    5.41
   7 -11  -1   14.94    1.25
  -7  11  -1   15.94    1.90
  -7 -11   1   13.07    1.39
   7 -11  -1   21.11    7.86
  -7  11  -1   14.17    4.59
  -7 -11   1   14.34    3.48
  -7 -11   1   19.85    5.66
  -8 -11  -1   21.86    2.01
  -8  11   1   20.09    6.31
   8 -11   1   24.60    1.76
  -8  11   1   21.30    2.58
  -8 -11  -1   28.60    5.35
   8 -11  -1   24.94    1.79
  -8 -11   1   23.75    2.07
  -8  11  -1   21.31    5.61
  -8  11  -1   21.01    2.49
  -8 -11   1   24.10    4.84
  -9  11   1   16.25    6.25
  -9  11   1   18.27    2.58
  -9 -11  -1   16.87    1.80
  -9 -11  -1   12.37    3.92
   9 -11   1   14.06    1.37
  -9  11  -1   14.41    2.51
  -9  11  -1    8.58    4.47
   9 -11  -1   15.66    1.43
  -9 -11   1   13.81    3.93
  -9 -11   1   17.45    1.80
   0 -12  -1  130.37   16.63
   0  12   1  147.37    7.40
   0 -12   1  138.07   16.13
   0 -12   1  151.91    7.23
   0  12  -1  148.00    7.48
   0 -12  -1  150.40    7.25
   1 -12   1   58.63    2.98
  -1 -12  -1   56.62    3.07
  -1 -12  -1   52.97   13.20
  -1  12   1   56.01    3.23
   1  12  -1   57.14    3.20
   1 -12   1   44.58   11.01
  -1  12  -1   54.57    3.28
   1  12   1   58.98    3.16
   1 -12  -1   70.49   15.86
   1 -12  -1   57.25    3.01
  -1 -12   1   55.13    3.04
  -1 -12   1   53.65   12.26
  -2  12   1   96.36    5.22
  -2 -12  -1   97.49    5.04
  -2 -12  -1   96.18    7.25
  -2  12   1   90.79    7.30
  -2 -12  -1   95.54   13.94
   2 -12   1  102.31    7.43
   2 -12   1   85.44   12.78
  -2  12  -1   90.89    6.89
  -2 -12   1   98.67   12.95
   2 -12  -1  113.26    7.80
  -2 -12   1   99.14    5.03
  -2  12  -1  102.94    5.36
   2 -12  -1   78.86   12.87
   2 -12  -1   98.97    4.91
  -3  12   1   17.30    3.59
  -3 -12  -1   20.88    3.80
  -3  12   1   17.68    1.46
   3 -12   1   17.46    1.14
  -3 -12  -1   17.41    1.30
   3 -12   1   19.40    8.01
  -3 -12  -1   17.05    7.17
  -3  12  -1   13.63    1.41
  -3 -12   1   14.69    1.23
  -3 -12   1   21.14    4.01
   3 -12  -1   16.74    7.31
  -3 -12   1   15.52    6.44
  -3  12  -1   19.21    3.66
   3 -12  -1   18.21    1.18
  -4  12   1   22.83    1.86
  -4 -12  -1   26.28    4.58
   4 -12   1   24.04    1.51
  -4  12   1   23.61    4.65
   4 -12   1   39.04   10.74
  -4 -12  -1   28.58    1.83
  -4 -12  -1   17.72    7.09
  -4 -12   1   25.17    7.83
  -4  12  -1   22.47    4.65
  -4 -12   1   33.22    5.27
  -4  12  -1   23.66    1.96
  -4 -12   1   22.88    1.70
   4 -12  -1   22.61    8.90
   4 -12  -1   23.25    1.53
  -5 -12  -1   73.92   10.78
   5 -12   1   88.72   12.28
   5 -12   1   81.14    4.22
  -5  12   1   79.69    4.71
  -5  12   1   86.96    8.49
  -5 -12  -1   91.34    4.62
  -5 -12  -1   83.71    6.92
  -5 -12   1   93.12   11.07
   5 -12  -1   79.30    4.25
   5 -12  -1   71.04   12.45
  -5 -12   1   82.32    4.54
  -5 -12   1   72.13    6.84
  -5  12  -1   69.92    7.50
  -5  12  -1   74.89    4.77
  -6 -12  -1   43.51    4.89
  -6 -12  -1   43.01    2.87
  -6 -12  -1   60.05    9.12
  -6  12   1   49.46    7.85
   6 -12   1   43.95    2.54
   6 -12   1   55.03   11.99
  -6  12   1   42.62    3.06
   6 -12  -1   43.84    2.58
  -6 -12   1   40.09    2.80
  -6  12  -1   42.91    3.18
  -6 -12   1   44.16    9.24
  -6  12  -1   41.39    7.01
   6 -12  -1   37.28   10.72
  -6 -12   1   31.01    5.28
  -7 -12  -1   31.51    2.39
  -7  12   1   25.81    6.56
   7 -12   1   41.95    9.69
  -7 -12  -1   27.97    4.85
  -7 -12  -1   39.99    8.64
   7 -12   1   31.00    2.05
  -7  12   1   29.00    2.67
  -7 -12   1   24.46    4.85
   7 -12  -1   27.17    9.20
  -7 -12   1   31.18    2.39
  -7  12  -1   30.20    2.77
   7 -12  -1   34.02    2.11
  -7 -12   1   39.53    8.55
  -7  12  -1   33.21    6.86
  -8 -12  -1    4.43    1.08
  -8 -12  -1    1.46    2.13
  -8  12   1    5.95    1.58
   8 -12   1    4.71    4.75
   8 -12   1    5.75    0.89
  -8  12   1    1.55    3.89
   8 -12  -1    5.46    0.94
   8 -12  -1    5.32    5.33
  -8 -12   1    3.12    2.53
  -8  12  -1   -0.43    2.99
  -8 -12   1    2.90    0.90
  -8  12  -1    3.89    1.43
   9 -12   1   17.35    1.52
  -9 -12  -1   16.48    2.20
  -9  12   1   17.38    6.18
   9 -12  -1   17.60    1.55
  -9  12  -1   19.06    6.37
  -9 -12   1   18.44    1.91
   0 -13  -1  220.54   23.10
   0 -13   1  256.14   11.40
   0 -13  -1  246.68   11.41
   0  13  -1  239.04   11.66
   0 -13   1  231.21   22.40
   0  13   1  208.87   11.50
  -1  13   1   52.80    3.23
   1 -13   1   56.55    2.97
  -1 -13  -1   40.28   11.95
  -1 -13  -1   56.62    3.08
   1 -13   1   44.67   11.85
   1  13  -1   56.28    3.23
  -1  13  -1   54.89    3.31
   1  13   1   58.38    3.19
  -1 -13   1   57.59    3.06
  -1 -13   1   52.69   12.14
   1 -13  -1   57.04    3.01
  -2  13   1    1.21    0.49
   2  13  -1    0.49    0.30
  -2 -13  -1    0.95    0.36
   2 -13   1   -1.50    2.95
   2 -13   1    0.71    0.29
  -2 -13  -1   -0.19    3.55
  -2  13   1   -0.24    1.36
  -2 -13   1    1.36    0.39
   2 -13  -1    1.11    0.31
   2 -13  -1    0.08    3.73
  -2  13  -1    0.66    1.35
  -2  13  -1    1.31    0.52
  -2 -13   1   -0.16    3.55
   3 -13   1   56.29   14.16
  -3 -13  -1   43.05    2.68
  -3 -13  -1   45.48   12.13
  -3  13   1   48.41    2.93
   3 -13   1   44.65    2.47
  -3  13   1   38.22    5.05
  -3 -13  -1   51.45    5.03
  -3 -13   1   51.43   11.37
  -3 -13   1   44.15    2.67
   3 -13  -1   44.77    2.51
   3 -13  -1   33.27   10.81
  -3  13  -1   46.84    3.00
  -3 -13   1   39.38    4.67
  -3  13  -1   50.28    5.11
  -4 -13  -1   67.54    6.57
   4 -13   1   84.44   12.85
   4 -13   1   77.15    4.09
  -4  13   1   74.11    7.49
  -4  13   1   72.37    4.50
  -4 -13  -1   79.00    4.40
  -4 -13  -1   75.81   12.01
   4 -13  -1   85.19    4.17
   4 -13  -1   81.27   13.70
  -4 -13   1   71.78    6.77
  -4  13  -1   74.08    7.13
  -4  13  -1   81.54    4.72
  -4 -13   1   85.24    4.43
  -4 -13   1   92.19   11.97
  -5  13   1   18.00    4.88
   5 -13   1   20.19    1.40
  -5 -13  -1   18.11    3.83
  -5 -13  -1   20.24    1.65
  -5  13   1   23.17    1.95
   5 -13   1   25.96    9.13
  -5 -13  -1   15.16    6.83
  -5 -13   1   19.69    1.65
  -5 -13   1   26.90    8.22
  -5  13  -1   23.30    5.03
  -5 -13   1   18.57    3.99
   5 -13  -1   21.39    1.44
  -5  13  -1   18.82    1.91
   5 -13  -1   14.46    7.69
  -6 -13  -1   12.18    3.66
  -6  13   1   11.00    4.32
   6 -13   1   12.39    1.09
  -6  13   1   13.03    1.77
  -6 -13  -1   12.05    1.32
  -6 -13  -1   12.53    6.24
   6 -13   1   10.43    6.48
  -6 -13   1   13.08    1.36
   6 -13  -1   15.90    1.21
  -6  13  -1    8.34    3.39
  -6 -13   1    7.62    3.02
  -6  13  -1   15.15    2.04
  -6 -13   1   14.71    5.92
   6 -13  -1   18.33    8.52
   7 -13   1   28.37    1.88
  -7  13   1   23.20    6.50
   7 -13   1   28.86    9.24
  -7 -13  -1   30.03    8.31
  -7 -13  -1   26.91    5.09
  -7 -13  -1   27.68    2.24
  -7  13   1   24.07    2.50
  -7  13  -1   28.58    2.70
  -7  13  -1   27.36    6.47
   7 -13  -1   27.87    1.90
  -7 -13   1   26.14    2.20
  -7 -13   1   17.26    4.39
   7 -13  -1   27.74    9.82
  -7 -13   1   32.62    8.03
  -8 -13  -1   26.85    7.19
   8 -13   1   23.42    1.80
  -8  13   1   19.50    6.41
  -8 -13  -1   17.54    4.37
  -8  13   1   23.69    2.79
   8 -13   1   40.73    9.92
  -8 -13  -1   23.14    2.15
  -8  13  -1   30.30    7.43
  -8  13  -1   27.70    3.00
  -8 -13   1   14.65    4.17
  -8 -13   1   24.34    2.19
   8 -13  -1   35.29   10.29
  -8 -13   1   25.15    6.71
   8 -13  -1   25.45    1.86
   0 -14   1   -2.28    3.11
   0  14  -1    0.32    0.32
   0 -14  -1   -0.61    3.86
   0  14   1    0.27    0.35
   0 -14  -1    0.24    0.22
   0 -14   1    0.55    0.31
  -1 -14  -1   20.84    1.46
  -1 -14  -1   15.06    8.26
   1 -14   1   19.84    1.35
   1  14  -1   18.67    1.54
   1 -14   1   21.12    9.25
  -1  14   1   20.46    1.62
   1  14   1   22.92    1.59
   1 -14  -1   25.87   10.52
   1 -14  -1   22.96    1.42
  -1 -14   1   21.34    8.40
  -1  14  -1   20.74    1.67
  -1 -14   1   21.76    1.45
   2 -14   1  101.82   14.70
   2  14  -1  101.80    5.21
  -2 -14  -1   90.49   14.56
  -2 -14  -1   96.50    5.08
  -2  14   1   91.17    7.64
   2 -14   1   99.38    4.91
  -2  14   1   94.40    5.28
   2 -14  -1  100.17    4.94
  -2  14  -1   82.03    7.03
   2 -14  -1   98.88   15.69
  -2 -14   1   92.40    5.03
  -2  14  -1  102.25    5.44
  -2 -14   1   87.07   13.43
  -3  14   1   16.20    1.53
  -3 -14  -1   16.55    1.37
   3 -14   1   15.15    1.15
  -3 -14  -1   17.23    3.92
  -3 -14  -1   23.39    9.88
  -3  14   1   16.38    3.86
   3 -14   1   13.37    8.06
  -3 -14   1   18.61    8.10
  -3  14  -1   17.33    1.63
  -3  14  -1   16.00    3.62
   3 -14  -1   25.47   10.62
   3 -14  -1   18.28    1.23
  -3 -14   1   20.50    1.44
   4 -14   1   26.87    1.69
  -4 -14  -1   44.14   12.37
   4 -14   1   29.87    9.93
  -4  14   1   23.31    2.05
  -4 -14  -1   27.72    1.96
  -4 -14  -1   29.65    5.27
  -4  14   1   25.40    5.23
  -4 -14   1   29.41    1.98
  -4  14  -1   25.76    2.20
  -4 -14   1   22.67    4.61
  -4  14  -1   26.17    4.98
  -4 -14   1   27.72    9.24
   4 -14  -1   26.43   10.62
   4 -14  -1   27.29    1.72
   5 -14   1   31.48    1.90
  -5  14   1   32.77    2.46
  -5 -14  -1   39.16   10.86
  -5  14   1   37.48    6.78
   5 -14   1   28.97    9.73
  -5 -14  -1   29.72    2.19
  -5 -14  -1   25.82    5.04
  -5 -14   1   26.35    2.12
   5 -14  -1   29.24    1.92
  -5 -14   1   31.92    5.73
  -5  14  -1   28.36    5.76
  -5  14  -1   32.51    2.56
  -5 -14   1   30.54    9.01
   5 -14  -1   29.89   11.42
   6 -14   1   67.74   14.55
  -6 -14  -1   43.74    6.75
  -6  14   1   53.33    3.70
  -6 -14  -1   56.38    3.49
  -6 -14  -1   56.67   12.08
   6 -14   1   55.45    3.05
  -6  14   1   47.44    8.05
  -6 -14   1   54.68    9.35
   6 -14  -1   60.44   14.32
  -6 -14   1   53.55    3.44
  -6  14  -1   54.40    3.82
  -6 -14   1   44.19    7.16
  -6  14  -1   51.18    8.26
   6 -14  -1   50.92    3.05
  -7 -14  -1   10.63    5.95
  -7  14   1   14.62    2.11
  -7  14   1   22.42    6.10
   7 -14   1   17.09    1.38
  -7 -14  -1   15.82    1.67
   7 -14   1   27.86    9.63
  -7 -14  -1   18.41    4.46
  -7  14  -1   17.03    2.43
  -7 -14   1   16.90    6.77
   7 -14  -1   18.79    1.45
  -7  14  -1   17.02    5.28
  -7 -14   1   14.69    4.01
  -7 -14   1   16.28    1.68
   7 -14  -1   22.17    9.88
  -8 -14  -1   22.90    5.60
  -8  14   1   19.05    2.54
  -8 -14  -1   16.67    2.22
  -8  14   1   22.19    6.71
   8 -14   1   25.34    8.81
   8 -14   1   17.96    1.50
  -8 -14  -1   23.31    7.75
  -8 -14   1   21.40    2.01
  -8 -14   1   22.29    6.79
  -8 -14   1   20.16    4.97
  -8  14  -1   21.47    6.57
   8 -14  -1   27.46   10.85
  -8  14  -1   13.86    2.38
   8 -14  -1   14.72    1.43
   0 -15   1   92.11   19.68
   0 -15  -1   61.36    3.35
   0  15  -1   61.72    3.66
   0 -15   1   60.11    3.33
   0 -15  -1   48.57   14.94
   0  15   1   60.27    3.55
  -1 -15  -1   65.03   15.47
  -1  15   1   75.63    4.31
  -1 -15  -1   68.70    4.03
   1 -15   1   82.68   14.11
   1  15  -1   71.97    4.23
   1 -15   1   76.04    3.97
  -1  15  -1   74.65    4.37
   1  15   1   78.06    4.23
  -1 -15   1   90.32   14.38
  -1 -15   1   77.07    4.06
   1 -15  -1   77.26    4.00
   1 -15  -1   84.02   19.31
  -2 -15  -1    5.04    0.81
   2 -15   1    6.01    0.65
   2  15  -1    5.94    0.93
  -2 -15  -1    6.23    7.00
   2 -15   1    5.78    6.39
  -2  15   1    5.83    1.08
   2  15   1    5.60    0.90
  -2 -15   1    6.38    0.93
  -2 -15   1   11.18    7.11
   2 -15  -1    6.62    0.86
   2 -15  -1    1.47    5.34
  -2  15  -1    4.87    1.03
  -3 -15  -1   33.47   11.17
  -3 -15  -1   47.54    2.88
  -3  15   1   47.33    3.09
  -3  15   1   35.86    6.23
   3 -15   1   65.29   16.07
   3 -15   1   48.42    2.64
  -3  15  -1   47.29    5.51
  -3 -15   1   54.51   12.99
   3 -15  -1   46.71    2.64
   3 -15  -1   51.39   15.21
  -3 -15   1   46.07    2.84
  -3  15  -1   44.33    3.14
  -4 -15  -1   27.44    2.03
  -4  15   1   30.65    5.85
  -4  15   1   27.27    2.23
  -4 -15  -1   21.15    4.43
  -4 -15  -1   22.25    9.89
   4 -15   1   26.29   10.24
   4 -15   1   28.04    1.75
   4 -15  -1   19.17    9.78
  -4 -15   1   28.61    9.97
  -4 -15   1   29.15    2.04
   4 -15  -1   28.83    1.80
  -4 -15   1   20.01    4.39
  -4  15  -1   28.93    5.28
  -4  15  -1   28.56    2.35
  -5  15   1    5.36    1.17
  -5 -15  -1    3.00    0.80
   5 -15   1    3.16    0.63
  -5  15   1    2.62    3.12
  -5 -15  -1    1.48    4.98
   5 -15   1    2.69    5.35
  -5 -15  -1    5.67    2.96
  -5 -15   1    3.16    0.77
   5 -15  -1    2.38    0.56
   5 -15  -1    0.98    5.93
  -5 -15   1    2.77    2.43
  -5  15  -1    2.39    2.73
  -5  15  -1    6.08    1.42
  -5 -15   1    5.87    5.28
  -6 -15  -1    5.88    6.37
   6 -15   1    6.45    6.36
  -6  15   1    7.57    1.48
  -6 -15  -1    9.77    3.63
  -6  15   1    4.04    3.62
  -6 -15  -1    6.60    1.21
   6 -15   1    6.58    0.94
  -6 -15   1   10.91    6.47
   6 -15  -1    8.82    0.93
  -6 -15   1    7.10    1.31
  -6  15  -1    3.13    3.36
   6 -15  -1    1.50    7.12
  -6 -15   1    3.72    3.05
  -6  15  -1    9.57    1.70
  -7  15   1   32.12    7.42
   7 -15   1   41.37   11.76
  -7 -15  -1   40.50   10.29
   7 -15   1   45.17    2.60
  -7 -15  -1   41.78    3.00
  -7  15   1   37.39    3.34
  -7 -15  -1   38.49    6.80
  -7 -15   1   38.39    6.62
  -7  15  -1   35.94    3.36
  -7 -15   1   46.37   10.13
   7 -15  -1   47.71   13.24
  -7 -15   1   42.93    3.03
   7 -15  -1   41.89    2.59
  -7  15  -1   49.80    9.03
   0 -16  -1    5.01    6.65
   0  16   1    7.31    1.13
   0 -16   1    4.63    5.63
   0 -16   1    7.70    0.79
   0 -16  -1    5.77    0.83
   0  16  -1    5.97    1.08
  -1  16   1   39.57    2.63
  -1 -16  -1   37.51    2.38
   1 -16   1   35.65   11.77
   1  16  -1   39.61    2.60
  -1 -16  -1   40.01   13.22
   1 -16   1   41.35    2.32
  -1  16  -1   35.39    2.63
  -1 -16   1   35.54   11.30
   1 -16  -1   36.98   12.78
  -1 -16   1   37.90    2.37
   1 -16  -1   39.01    2.32
   1  16   1   38.07    2.52
   2  16  -1   34.99    2.44
   2 -16   1   33.76    2.12
   2 -16   1   31.49   11.36
  -2 -16  -1   36.10    2.34
  -2 -16  -1   47.28   15.28
  -2  16   1   37.68    2.61
  -2  16  -1   35.52    2.65
   2 -16  -1   24.66   10.82
   2 -16  -1   38.22    2.21
   2  16   1   35.45    2.40
  -2 -16   1   56.87   15.63
  -2 -16   1   36.43    2.32
  -3 -16  -1   25.51    1.93
  -3 -16  -1   21.55   10.33
  -3  16   1   24.55    4.98
  -3  16   1   25.04    2.12
   3  16  -1   24.75    1.96
   3 -16   1   26.40    1.72
   3 -16   1   30.01   11.02
   3 -16  -1   25.76   11.62
  -3 -16   1   37.87   12.34
  -3  16  -1   30.26    2.37
  -3 -16   1   28.07    1.96
  -3  16  -1   28.85    5.18
   3 -16  -1   27.61    1.76
  -4  16   1    5.46    1.17
  -4  16   1    1.11    3.05
  -4 -16  -1    3.53    0.76
   4 -16   1    4.07    0.65
   4 -16   1    3.46    6.81
  -4 -16  -1   -0.40    5.43
  -4 -16  -1    0.35    1.95
   4 -16  -1    1.41    6.75
  -4  16  -1    3.11    1.03
  -4 -16   1    4.47    0.90
   4 -16  -1    3.02    0.59
  -4 -16   1    0.86    4.72
  -4  16  -1    1.28    2.44
  -5 -16  -1   25.80    9.93
  -5 -16  -1   24.38    5.06
  -5  16   1   19.73    2.18
  -5 -16  -1   27.28    2.07
  -5  16   1   15.47    5.21
   5 -16   1   23.48    1.64
   5 -16   1   41.23   13.07
  -5  16  -1   23.58    5.61
  -5 -16   1   25.54    9.16
  -5 -16   1   25.62    2.02
  -5 -16   1   27.00    5.76
   5 -16  -1   33.01   12.04
  -5  16  -1   28.31    2.51
   5 -16  -1   25.16    1.72
  -6  16   1   56.78    9.63
   6 -16   1   98.11   15.73
  -6  16   1   72.60    4.79
  -6 -16  -1   78.96    4.59
   6 -16   1   75.79    4.06
  -6 -16  -1   75.54   13.09
  -6 -16  -1   62.49    7.64
  -6  16  -1   69.71    4.88
   6 -16  -1   75.57    4.09
  -6  16  -1   66.99    8.87
  -6 -16   1   84.93   12.39
   6 -16  -1   59.24   15.70
  -6 -16   1   73.80    4.52
  -6 -16   1   77.49    8.38
  -7  16   1    7.99    4.96
  -7  16   1   16.19    2.34
  -7 -16  -1   37.94   10.87
   7 -16   1   17.11    9.67
   7 -16   1   19.65    1.47
  -7 -16  -1   18.20    1.83
  -7 -16  -1   16.89    4.63
  -7 -16   1   13.29    6.94
  -7  16  -1   16.92    2.41
  -7  16  -1   17.82    6.05
  -7 -16   1   20.11    5.24
  -7 -16   1   16.03    1.74
   7 -16  -1   15.48    1.40
   7 -16  -1    7.72    8.61
   0  17  -1   72.05    4.52
   0  17   1   79.77    4.51
   0 -17   1   78.44    4.20
   0 -17  -1   80.47    4.23
   0 -17  -1   58.66   16.18
   0 -17   1   65.87   16.59
  -1 -17  -1   28.72    1.95
  -1 -17  -1   24.78   10.51
   1  17  -1   26.56    2.11
  -1  17   1   28.89    2.19
   1 -17   1   29.05    1.86
   1 -17   1   32.88   11.95
  -1 -17   1   30.72    1.97
  -1 -17   1   35.32   12.40
   1 -17  -1   26.17   11.26
   1 -17  -1   25.85    1.84
   1  17   1   26.69    2.06
  -1  17  -1   29.98    2.29
  -2 -17  -1   18.85    9.24
  -2  17   1   20.33    1.91
   2  17  -1   21.95    1.80
   2 -17   1   20.52    1.49
   2 -17   1   21.96   10.32
  -2 -17  -1   24.25    1.73
   2 -17  -1   20.60    1.51
   2 -17  -1   19.85   10.53
  -2 -17   1   28.63   11.16
  -2  17  -1   21.29    1.99
   2  17   1   22.76    1.78
  -2 -17   1   21.94    1.68
   3 -17   1   40.30   13.46
  -3  17   1   42.27    7.00
  -3  17   1   42.44    2.95
  -3 -17  -1   42.58    2.67
  -3 -17  -1   31.87   11.63
   3 -17   1   40.70    2.36
   3  17  -1   35.90    2.63
   3 -17  -1   36.23    2.34
  -3  17  -1   38.58    6.08
   3 -17  -1   38.47   13.64
   3  17   1   38.92    2.63
  -3 -17   1   39.89   12.63
  -3 -17   1   38.30    2.57
  -3  17  -1   39.69    2.99
  -4 -17  -1   10.55    8.12
  -4  17   1   14.46    1.92
   4  17  -1   13.39    1.33
  -4 -17  -1   10.80    1.48
   4 -17   1   12.95    7.93
   4 -17   1   11.22    1.06
  -4  17   1   11.66    4.24
  -4 -17   1   10.69    7.16
  -4  17  -1   16.52    1.88
  -4  17  -1    9.31    3.83
  -4 -17   1   11.80    1.30
   4 -17  -1   18.13   10.11
   4 -17  -1   13.91    1.13
  -5  17   1    2.36    4.06
  -5  17   1    3.37    1.12
   5 -17   1    3.59    0.68
  -5 -17  -1    2.86    0.76
  -5 -17  -1    5.11    6.43
   5 -17   1    4.43    7.66
  -5 -17  -1    1.07    2.15
  -5  17  -1    2.83    1.06
  -5  17  -1    3.84    3.62
   5 -17  -1    6.96    8.53
   5 -17  -1    5.11    0.81
  -5 -17   1    4.17    5.90
  -5 -17   1    3.32    0.88
   6 -17   1    5.48    7.55
  -6 -17  -1   10.59    3.62
  -6  17   1    8.30    5.57
  -6 -17  -1    9.84    1.58
  -6  17   1   10.06    1.84
   6 -17   1    9.63    1.20
  -6 -17  -1    4.75    7.38
  -6  17  -1    7.64    1.74
  -6 -17   1    8.16    6.23
  -6  17  -1    5.88    4.30
   6 -17  -1    3.63    8.01
  -6 -17   1    6.26    3.50
   6 -17  -1    9.43    1.01
  -6 -17   1    6.21    1.22
   0  18   1    4.28    0.98
   0 -18  -1    3.41    6.69
   0  18  -1    3.49    0.92
   0 -18   1    6.00    7.84
   0 -18  -1    2.40    0.60
   0 -18   1    2.69    0.62
   1  18  -1   42.01    2.93
  -1  18   1   40.08    2.93
   1 -18   1   51.99   15.22
  -1 -18  -1   44.03    2.72
   1 -18   1   44.07    2.61
   1  18   1   41.77    2.87
  -1 -18   1   40.53    2.66
  -1  18  -1   44.94    3.09
   1 -18  -1   47.44   14.89
  -1 -18   1   40.97   13.10
   1 -18  -1   43.52    2.62
  -2 -18  -1   23.43    1.86
   2 -18   1   27.87   11.65
  -2 -18  -1   23.16   11.18
  -2  18   1   23.11    2.15
   2  18  -1   26.80    2.08
   2 -18   1   23.89    1.71
  -2  18  -1   27.12    2.31
  -2 -18   1   25.84    1.90
   2 -18  -1   24.71    1.73
  -2 -18   1   24.80   10.45
   2  18   1   26.12    2.01
   2 -18  -1   21.11   10.79
  -3 -18  -1   33.08    2.46
   3 -18   1   47.36   14.53
  -3 -18  -1   45.35   13.78
   3 -18   1   34.34    2.22
  -3  18   1   31.46    2.73
   3  18  -1   35.15    2.58
   3  18   1   37.58    2.59
  -3  18  -1   37.56    2.95
  -3 -18   1   37.32   12.89
   3 -18  -1   40.82    2.33
  -3 -18   1   37.15    2.50
   3 -18  -1   28.24   11.82
  -4  18   1    5.96    4.54
  -4  18   1   11.25    1.86
   4 -18   1   12.27    8.31
   4  18  -1    8.51    1.31
  -4 -18  -1   11.82    7.82
  -4 -18  -1    7.97    1.33
   4 -18   1   11.40    1.04
  -4  18  -1   10.59    1.84
   4 -18  -1    3.66    7.12
  -4 -18   1    8.89    1.32
  -4  18  -1    8.58    4.14
   4 -18  -1   11.97    1.07
   4  18   1   11.78    1.29
  -4 -18   1    8.15    7.58
  -5  18   1   17.87    2.27
  -5 -18  -1   17.15    1.67
  -5  18   1   12.05    5.21
   5 -18   1   13.57    9.00
   5 -18   1   17.49    1.37
  -5 -18  -1   21.70   10.63
  -5 -18   1   17.13    8.90
   5 -18  -1   13.40    9.49
   5 -18  -1   17.01    1.36
  -5  18  -1   14.40    5.37
  -5  18  -1   17.34    2.30
  -5 -18   1   13.37    1.54
   0 -19   1   54.50   16.10
   0  19  -1   49.72    3.59
   0 -19   1   55.92    3.27
   0 -19  -1   53.80   16.16
   0 -19  -1   56.36    3.31
   0  19   1   57.99    3.67
   1 -19   1    8.55    1.11
  -1 -19  -1    8.97    9.00
   1  19  -1   10.11    1.53
  -1  19   1   10.01    1.54
   1 -19   1   13.42    8.29
  -1 -19  -1    9.42    1.21
  -1  19  -1    7.06    1.40
  -1 -19   1    4.97    6.75
   1  19   1    6.92    1.25
   1 -19  -1    8.70    1.14
   1 -19  -1   13.13   10.06
  -1 -19   1    6.53    1.06
  -2 -19  -1   15.11    9.38
  -2  19   1   19.82    1.96
   2 -19   1   13.82    9.35
   2 -19   1   16.86    1.35
   2  19  -1   17.37    1.69
  -2 -19  -1   17.19    1.54
   2  19   1   15.10    1.57
   2 -19  -1   22.25   11.87
  -2 -19   1   21.71   10.32
  -2 -19   1   14.80    1.47
  -2  19  -1   14.60    2.05
   2 -19  -1   15.66    1.35
  -3  19   1   15.58    2.09
  -3 -19  -1   13.18    1.40
   3 -19   1   13.22    9.01
   3  19  -1   13.08    1.48
   3 -19   1   14.87    1.22
  -3 -19  -1   13.26    9.52
   3 -19  -1   12.36    1.18
  -3 -19   1   12.89    1.69
  -3  19  -1   15.11    2.10
   3  19   1   12.50    1.43
   3 -19  -1    5.15    8.02
  -3 -19   1   11.20    8.51
  -4 -19  -1   38.05    2.64
   4 -19   1   34.43    2.21
   4 -19   1   42.55   14.34
  -4  19   1   28.97    6.85
  -4 -19  -1   27.76   11.81
  -4  19   1   34.70    3.01
   4  19  -1   32.71    2.56
   4 -19  -1   31.98   13.02
  -4 -19   1   28.94    2.42
  -4 -19   1   46.31   13.96
  -4  19  -1   36.92    3.09
   4 -19  -1   34.35    2.23
   4  19   1   32.45    2.50
  -4  19  -1   34.31    6.86
   5 -19   1   17.21    1.44
   5 -19  -1   18.54    1.48
  -5 -19   1   19.50    1.84
   0  20   1   21.75    2.06
   0 -20   1   21.42    1.76
   0 -20   1   18.08   11.00
   0 -20  -1   18.12   10.66
   0 -20  -1   24.54    1.82
   0  20  -1   20.94    2.11
   1 -20   1   10.76    9.29
  -1  20   1   20.12    2.03
   1 -20   1   19.68    1.60
   1  20  -1   17.35    1.89
  -1 -20  -1   21.49    1.71
  -1 -20  -1   16.78   10.34
  -1  20  -1   17.87    2.01
   1 -20  -1   16.86    1.53
   1 -20  -1   10.17    8.57
  -1 -20   1   20.61    1.69
  -1 -20   1   17.70   10.07
   1  20   1   22.12    1.98
   2 -20   1   24.71    1.78
   2  20  -1   20.19    2.03
   2 -20   1   11.24    9.37
  -2 -20  -1   18.01   10.56
  -2 -20  -1   24.41    1.94
  -2  20   1   26.83    2.42
   2 -20  -1   14.09    9.61
  -2 -20   1   25.59    1.98
  -2 -20   1   28.28   12.55
   2 -20  -1   22.79    1.76
   2  20   1   23.03    2.07
  -2  20  -1   26.19    2.46
  -3 -20  -1   14.10    9.82
   3  20  -1   20.11    1.85
  -3  20   1   16.11    2.21
   3 -20   1   21.25   11.27
   3 -20   1   17.00    1.41
  -3 -20  -1   15.21    1.57
   3  20   1   11.90    1.73
   3 -20  -1   16.68   10.27
  -3 -20   1   15.24    1.56
   3 -20  -1   15.77    1.36
  -3  20  -1   18.44    2.44
  -3 -20   1   23.10   11.20
   0 -21  -1   32.87    2.28
   0  21   1   28.67    2.59
   0  21  -1   31.92    2.70
   0 -21   1   29.18   13.07
   0 -21  -1   32.77   14.74
   0 -21   1   30.41    2.23
  -1 -21  -1    5.44    1.07
  -1 -21  -1    6.68    8.58
   1  21  -1    5.02    1.28
   1 -21   1    1.93    7.14
  -1  21   1    5.44    1.35
   1 -21   1    3.75    0.87
   1  21   1    6.58    1.38
  -1 -21   1    1.46    6.79
   1 -21  -1    5.54    0.93
   1 -21  -1    5.56    8.83
  -1  21  -1    6.95    1.51
  -1 -21   1    5.65    1.08
   0   0  -2    9.28    0.53
   0   0  -2    9.51    0.75
   0   0  -2    9.31    0.47
   0   0   2    9.65    0.75
   0   0   2    9.62    0.48
  -1   0   2  516.57   26.10
   1   0   2  571.09   24.79
   1   0  -2  555.90   26.07
   1   0   2  489.77   25.34
   1   0  -2  529.26   24.77
  -1   0  -2  510.65   25.39
  -2   0  -2   99.40    4.97
  -2   0   2   95.09    6.28
   2   0  -2  101.00    4.89
   2   0   2  100.86    4.95
   2   0  -2  100.25    6.13
   2   0   2   93.16    4.66
   2   0  -2   94.48    4.72
  -2   0  -2   93.65    4.68
  -2   0  -2   97.15    5.82
  -2   0   2   99.60    4.96
   2   0   2   96.98    5.79
   3   0  -2    4.55    1.43
  -3   0   2    6.70    1.73
  -3   0  -2    4.31    0.42
  -3   0  -2    6.00    1.70
   3   0  -2    4.15    0.43
  -3   0  -2    5.32    0.94
   3   0   2    4.40    0.40
  -3   0   2    3.85    0.76
   3   0   2    7.58    1.80
   3   0   2    3.40    0.67
   3   0  -2    3.44    0.64
  -4   0  -2    5.34    1.88
   4   0   2    2.41    0.38
   4   0  -2    2.06    0.56
  -4   0  -2    2.85    0.47
  -4   0   2    3.11    1.61
   4   0  -2    1.60    0.36
   4   0  -2    3.55    1.44
  -4   0  -2    3.60    0.80
   4   0   2    4.85    1.70
  -4   0   2    4.18    0.96
  -5   0  -2   98.87    7.70
  -5   0   2  117.00    8.71
  -5   0  -2   96.93    5.27
  -5   0  -2  105.66    5.95
  -5   0   2  105.75    5.99
  -6   0   2   25.34    5.20
  -6   0  -2   29.93    5.31
  -6   0  -2   23.18    2.23
  -6   0  -2   22.34    1.63
  -6   0   2   22.79    2.26
   6   0  -2   24.88    1.79
   7   0  -2  156.02    8.22
  -7   0  -2  172.45   12.25
  -7   0  -2  152.32    9.00
  -7   0   2  155.79    9.13
  -7   0   2  163.79   12.91
  -8   0  -2    0.95    2.16
  -8   0  -2    2.99    1.26
  -8   0   2   -0.14    2.74
   8   0  -2    0.74    0.51
  -8   0   2    0.49    1.00
   8   0   2    0.85    0.55
  -9   0   2   14.64    5.15
   9   0   2   22.82    2.04
  -9   0  -2   26.01    3.53
  -9   0   2   21.04    3.52
   9   0  -2   20.57    1.93
  -9   0  -2   30.61    6.82
  10   0  -2    0.54    0.66
 -10   0   2    0.50    1.43
 -10   0  -2    1.60    4.09
  10   0   2    1.70    0.84
 -10   0  -2    2.18    1.71
 -10   0   2    1.82    4.11
   0  -1  -2   57.18    2.70
   0  -1  -2   51.76    4.87
   0   1  -2   58.22    2.77
   0   1  -2   53.35    3.06
   0  -1   2   59.63    3.50
   0  -1   2   54.28    2.75
   0   1   2   61.81    5.15
   0   1   2   56.07    2.95
   0   1  -2   61.74    3.60
   0   1   2   56.76    2.70
   0  -1   2   56.53    3.04
   0  -1  -2   58.08    2.99
  -1  -1  -2  210.17   11.64
  -1   1   2  266.67   14.31
   1  -1   2  237.18   11.76
  -1   1   2  221.08   12.43
   1   1  -2  234.85   11.94
   1   1  -2  213.67   11.01
   1  -1   2  236.18   11.86
   1  -1   2  211.82   10.97
  -1  -1  -2  221.15   11.00
  -1  -1  -2  212.43   13.36
   1   1  -2  234.11   11.37
  -1   1   2  223.14   11.05
   1   1  -2  226.21   12.27
  -1  -1  -2  246.99   11.23
   1  -1   2  223.33   11.13
   1   1   2  244.88   11.00
   1  -1  -2  247.15   11.05
  -1   1  -2  254.08   11.17
  -1  -1   2  234.87   12.48
   1  -1  -2  234.61   14.01
  -1   1  -2  243.03   10.98
  -1  -1   2  263.02   11.92
  -1   1  -2  234.19   11.86
  -1  -1   2  241.46   11.03
   1  -1  -2  265.01   12.53
   1   1   2  222.92   11.64
  -1  -1   2  256.81   11.48
   2  -1   2   30.54    1.75
  -2   1   2   26.00    2.83
  -2  -1  -2   31.16    1.88
  -2  -1  -2   29.90    2.44
  -2  -1  -2   30.07    1.56
   2   1  -2   28.44    1.81
   2  -1   2   33.88    2.68
   2   1  -2   30.80    2.71
  -2   1   2   31.54    1.73
   2   1  -2   32.66    2.42
  -2   1   2   37.87    4.09
   2  -1   2   27.23    1.52
  -2  -1   2   30.54    1.93
   2   1   2   30.75    1.84
   2   1   2   27.09    2.34
   2  -1  -2   32.04    2.86
   2  -1  -2   28.85    3.86
  -2   1  -2   28.81    1.54
  -2  -1   2   28.12    1.59
  -2  -1   2   32.36    2.98
   2   1   2   28.04    1.53
  -2   1  -2   28.01    1.75
   3  -1   2  127.88    8.20
   3   1  -2  136.29    6.98
   3   1  -2  120.08    6.62
   3  -1   2  136.32    6.91
  -3   1   2  143.93    6.97
  -3  -1  -2  136.74    7.10
  -3  -1  -2  127.06    6.62
   3  -1   2  128.51    6.59
  -3   1   2  123.55    8.63
   3   1  -2  143.39    8.38
  -3  -1  -2  131.10    8.12
  -3   1  -2  145.32    7.02
  -3   1  -2  139.93    6.65
   3   1   2  146.38    8.17
   3   1   2  121.13    6.94
  -3  -1   2  152.03    8.94
   3   1   2  135.35    6.60
   3  -1  -2  148.15    6.76
  -3   1  -2  133.29    8.30
   3  -1  -2  159.47    8.81
  -3  -1   2  144.49    7.18
   3  -1  -2  144.94    6.84
  -3  -1   2  141.89    6.70
  -4   1   2   13.81    1.31
  -4  -1  -2   12.77    0.94
   4   1  -2   14.04    2.74
  -4   1   2   19.83    3.64
  -4  -1  -2   16.04    2.97
  -4  -1  -2   11.97    1.32
   4  -1   2   12.70    0.90
   4   1  -2   13.39    1.24
   4  -1   2   13.13    2.79
  -4   1  -2   15.12    0.99
  -4  -1   2   14.30    1.44
   4   1   2   15.69    2.80
   4   1   2   12.26    0.88
   4  -1  -2   11.55    0.98
   4  -1  -2   13.19    1.02
  -4   1  -2   15.35    1.32
  -4  -1   2   15.66    3.22
  -4   1  -2   24.20    3.90
   4  -1  -2   16.51    3.09
   4  -1  -2   10.58    1.05
  -4  -1   2   13.32    0.99
  -5  -1  -2  399.24   19.66
  -5   1   2  396.90   22.64
  -5  -1  -2  379.51   18.85
  -5   1   2  414.67   19.55
  -5  -1  -2  397.63   21.81
  -5  -1   2  406.48   19.75
  -5   1  -2  396.59   21.95
  -5   1  -2  385.47   19.46
  -5  -1   2  430.71   22.86
   5  -1  -2  389.04   18.97
  -5  -1   2  372.66   18.90
  -6   1   2   31.76    6.17
  -6  -1  -2   26.54    2.48
  -6   1   2   27.42    2.45
  -6  -1  -2   24.20    4.52
  -6  -1  -2   29.00    1.89
   6  -1  -2   26.98    1.92
  -6  -1   2   29.46    2.65
  -6   1  -2   26.29    2.39
  -6  -1   2   39.45    6.85
  -6   1  -2   34.06    5.61
  -7  -1  -2   45.69    3.60
  -7  -1  -2   54.96    6.09
  -7  -1  -2   39.78    2.68
  -7   1   2   45.21    3.55
  -7   1   2   47.94    6.56
   7  -1   2   40.94    2.76
   7  -1  -2   40.43    2.75
  -7   1  -2   46.48    5.80
  -7  -1   2   40.49    6.92
  -7   1  -2   41.12    3.39
  -7  -1   2   50.48    3.85
  -8  -1  -2   22.62    2.72
  -8  -1  -2   16.10    4.51
  -8   1   2   23.77    2.75
   8  -1   2   21.63    1.88
  -8   1   2   23.65    5.96
   8   1  -2   24.06    2.00
   8  -1  -2   22.50    1.88
  -8   1  -2   25.00    2.62
  -8  -1   2   25.87    2.96
  -8  -1   2   29.07    6.50
  -8   1  -2   28.04    5.94
  -9   1   2   89.97    6.37
  -9  -1  -2   89.80    6.43
   9  -1   2   88.19    5.12
  -9  -1  -2   82.40    9.50
   9   1  -2   79.70    5.12
  -9   1   2   88.56   10.71
  -9   1  -2   87.58    6.24
   9  -1  -2   95.50    5.22
  -9  -1   2   82.74    6.50
   9   1   2   86.57    5.21
  -9  -1   2  107.30   11.61
  -9   1  -2   81.17    9.43
 -10  -1  -2    4.01    1.83
 -10   1   2    1.19    4.24
 -10   1   2    8.00    2.64
  10  -1   2    5.50    1.13
  10   1  -2    6.81    1.30
 -10  -1  -2    7.60    4.80
  10  -1  -2    5.29    1.06
 -10   1  -2    7.46    2.13
 -10  -1   2   10.12    2.67
 -10   1  -2    2.02    3.69
 -10  -1   2    7.01    5.46
  10   1   2    4.45    1.12
   0  -2  -2    5.38    0.34
   0   2   2    6.41    2.82
   0   2   2    5.99    0.35
   0  -2   2    5.67    0.39
   0  -2   2    7.36    1.30
   0   2  -2    9.07    1.93
   0  -2   2    5.44    0.67
   0   2  -2    5.69    0.73
   0  -2  -2    4.51    1.27
   0  -2  -2    4.18    2.27
  -1  -2  -2   25.12    3.95
  -1   2   2   35.01    4.63
   1  -2   2   32.36    1.62
  -1   2   2   25.90    2.62
   1   2  -2   33.99    2.06
  -1   2   2   33.20    1.53
   1   2  -2   32.02    2.86
   1   2  -2   30.84    2.61
   1   2  -2   31.16    1.49
   1  -2   2   31.85    2.71
   1  -2   2   33.13    2.34
  -1   2  -2   29.40    2.81
  -1   2  -2   27.62    1.61
  -1   2  -2   27.05    1.45
   1   2   2   26.05    1.46
  -1   2  -2   27.96    2.22
   1   2   2   25.37    3.92
  -1  -2   2   27.99    1.49
  -1  -2   2   31.08    2.65
   1  -2  -2   30.75    2.65
   1  -2  -2   25.45    4.21
  -1  -2   2   31.57    2.10
   1  -2  -2   28.25    1.50
  -2   2   2  112.91    5.23
  -2  -2  -2  110.39    6.11
  -2   2   2  108.53    5.20
   2   2  -2  100.02    5.12
   2   2  -2  107.07    5.56
   2  -2   2  112.42    6.38
   2  -2   2  107.36    5.29
   2   2  -2  104.53    6.69
  -2   2   2  112.40    6.98
   2  -2   2  102.23    5.09
   2   2  -2  108.53    6.34
   2  -2   2  114.27    6.53
  -2  -2   2  102.80    5.67
   2   2   2  104.60    6.02
   2  -2  -2  106.48    5.16
  -2  -2   2  115.19    6.37
   2   2   2  107.82    5.47
  -2   2  -2  108.80    6.43
   2  -2  -2  108.29    6.71
   2   2   2  103.84    5.09
  -2  -2   2  113.15    6.71
  -2   2  -2  103.17    5.32
  -2   2  -2   89.60    6.63
   2   2   2   88.89    7.71
  -3  -2  -2  560.39   27.88
   3  -2   2  548.41   26.24
  -3  -2  -2  565.78   26.85
   3  -2   2  526.88   28.13
  -3   2   2  588.96   28.96
   3   2  -2  568.88   27.99
  -3  -2  -2  561.00   26.28
  -3   2   2  600.89   30.65
   3  -2   2  520.60   26.49
   3  -2   2  560.13   26.31
  -3   2   2  618.18   26.57
   3   2  -2  558.94   26.74
   3   2   2  515.22   26.22
  -3  -2   2  611.78   28.73
   3  -2  -2  562.27   26.39
   3   2   2  573.67   27.75
  -3  -2   2  570.64   26.97
  -3   2  -2  566.56   28.29
   3  -2  -2  491.12   28.19
  -3  -2   2  549.14   26.32
   3  -2  -2  560.53   26.33
   3   2   2  581.52   26.75
  -3   2  -2  543.37   26.57
   4   2  -2   26.04    1.97
  -4   2   2   26.25    3.48
  -4  -2  -2   27.27    2.13
  -4  -2  -2   23.46    2.86
  -4   2   2   23.49    1.83
   4   2  -2   29.29    3.09
   4  -2   2   27.50    1.62
  -4  -2  -2   24.81    1.55
  -4  -2   2   28.29    2.23
   4  -2  -2   27.32    1.73
   4   2   2   23.73    2.76
   4  -2  -2   26.28    1.62
  -4  -2   2   28.37    3.55
  -4   2  -2   28.44    3.25
  -4   2  -2   26.31    1.90
  -4  -2   2   25.36    1.59
   4   2   2   22.28    1.47
  -5  -2  -2  156.37    8.56
  -5   2   2  158.19    8.29
  -5   2   2  175.69   11.53
  -5  -2  -2  171.77   10.57
  -5  -2  -2  149.49    7.74
   5  -2   2  150.44    7.77
  -5   2  -2  146.82   10.42
   5  -2  -2  142.49    7.77
  -5   2  -2  162.48    8.31
  -5  -2   2  147.28    7.77
  -5  -2   2  167.80    8.78
  -5  -2   2  166.44   11.20
  -6   2   2    9.77    1.63
  -6  -2  -2    7.55    0.82
  -6  -2  -2    8.12    1.66
  -6   2   2    5.79    2.62
  -6  -2  -2    7.66    2.65
   6  -2   2    8.31    1.12
  -6  -2   2   14.90    4.02
  -6   2  -2    6.21    1.25
  -6   2  -2    8.83    2.69
  -6  -2   2    6.74    0.98
  -6  -2   2   10.54    2.03
   6  -2  -2    6.09    0.96
  -7  -2  -2  138.03   10.63
  -7  -2  -2  122.80    6.79
   7  -2   2  130.67    6.84
  -7  -2  -2  140.90    8.05
  -7   2   2  126.97    7.61
  -7   2   2  129.67   11.37
  -7  -2   2  147.18   11.86
  -7   2  -2  135.33   10.78
  -7   2  -2  125.77    7.57
  -7  -2   2  136.79    8.19
  -7  -2   2  122.22    6.84
   7  -2  -2  131.27    6.88
  -8   2   2   22.34    2.54
  -8  -2  -2   17.88    1.58
  -8  -2  -2   13.82    2.46
  -8  -2  -2   17.17    4.76
   8  -2   2   17.67    1.58
  -8   2   2   15.72    5.05
   8  -2  -2   16.93    1.58
  -8  -2   2   20.73    3.27
  -8   2  -2   17.35    2.57
  -8  -2   2   15.44    5.14
  -8   2  -2   19.49    4.87
  -9   2   2   40.00    8.61
  -9  -2  -2   26.94    6.73
   9   2  -2   22.07    2.17
  -9   2   2   27.77    3.13
   9  -2   2   24.23    2.09
  -9  -2  -2   27.49    4.03
  -9   2  -2   19.64    5.43
  -9  -2   2   21.51    6.22
  -9   2  -2   24.07    2.93
  -9  -2   2   27.07    4.14
   9  -2  -2   26.18    2.11
 -10   2   2   11.89    5.64
 -10  -2  -2    9.85    2.48
 -10  -2  -2   24.35    7.57
  10  -2   2   14.35    1.75
  10   2  -2    7.83    1.55
 -10   2   2   10.65    2.65
  10   2   2   13.76    1.99
 -10   2  -2   10.64    5.23
 -10  -2   2   15.34    3.42
 -10   2  -2   15.65    2.84
 -10  -2   2    8.36    5.70
  10  -2  -2   13.15    1.73
   0  -3  -2   17.43    1.19
   0   3  -2   14.35    2.39
   0   3  -2   16.07    1.35
   0   3   2   15.08    1.99
   0  -3   2   20.86    2.59
   0   3   2   16.99    1.08
   0  -3   2   17.37    1.31
   0   3  -2   16.41    0.83
   0   3  -2   17.11    0.96
   0  -3  -2   15.62    0.88
   0  -3   2   17.00    0.84
   0   3   2   15.79    0.88
   0  -3   2   16.72    0.94
   0  -3  -2   20.13    2.07
   0  -3  -2   17.84    4.92
   0   3   2   21.02    5.48
  -1   3   2  236.61   12.19
  -1  -3  -2  222.35   10.48
   1  -3   2  221.17   10.59
   1   3  -2  221.94   10.46
   1   3  -2  222.79   11.68
  -1  -3  -2  208.28   10.98
  -1   3   2  220.05   10.50
  -1   3   2  189.64   14.81
   1   3  -2  235.34   11.27
   1  -3   2  222.21   11.47
   1  -3   2  226.34   10.41
  -1  -3  -2  233.77   10.88
   1  -3   2  207.22   12.65
   1   3  -2  193.01   12.69
  -1  -3   2  216.20   12.64
   1   3   2  213.51   10.81
   1  -3  -2  224.00   10.48
  -1  -3   2  222.85   10.48
  -1   3  -2  230.26   10.64
   1  -3  -2  237.57   11.94
  -1  -3   2  235.91   11.41
   1   3   2  220.24   10.46
  -1   3  -2  231.53   11.49
  -1   3  -2  231.16   10.43
   1   3   2  239.28   10.82
   2  -3   2   12.55    2.08
  -2  -3  -2   12.19    3.72
   2   3  -2   11.31    0.78
   2  -3   2   11.69    0.90
  -2  -3  -2   11.79    1.15
  -2   3   2   13.92    0.86
   2   3  -2   13.72    1.66
  -2  -3  -2   14.21    1.44
   2  -3   2   14.80    1.89
   2   3  -2   11.58    2.79
  -2  -3  -2   12.31    0.80
  -2   3   2   18.65    2.88
  -2   3   2   13.11    0.85
  -2   3   2   15.46    4.73
   2   3  -2   12.03    1.22
   2  -3  -2   14.85    0.85
   2   3   2   15.73    4.23
  -2   3  -2   14.52    0.83
   2   3   2   14.08    1.46
   2  -3  -2   16.43    2.08
  -2   3  -2   14.39    2.34
  -2  -3   2   12.85    1.38
  -2  -3   2   12.49    0.82
  -2  -3   2   17.43    2.03
   2   3   2   12.74    0.78
   2   3   2   14.52    1.16
  -2  -3   2   13.34    2.01
  -2   3  -2   13.91    0.98
   3  -3   2  338.11   17.09
  -3   3   2  290.77   19.57
   3   3  -2  273.56   17.25
   3  -3   2  304.85   14.83
  -3  -3  -2  326.88   16.38
  -3  -3  -2  326.36   15.53
   3   3  -2  299.93   14.83
  -3   3   2  308.29   17.35
  -3   3   2  316.34   15.03
   3   3  -2  325.66   16.40
   3  -3   2  306.22   14.83
  -3  -3  -2  304.76   14.86
   3  -3   2  309.56   15.05
  -3   3   2  316.43   14.96
   3   3  -2  297.49   15.39
   3   3   2  299.05   14.80
  -3   3  -2  308.72   16.84
  -3  -3   2  315.45   14.90
  -3  -3   2  321.50   15.72
   3  -3  -2  301.55   14.89
   3  -3  -2  331.97   17.25
   3   3   2  297.88   16.06
  -3   3  -2  317.59   15.15
  -3  -3   2  344.49   17.16
   3  -3  -2  319.32   14.90
   3   3   2  351.24   15.45
  -3  -3   2  334.50   16.62
   4   3  -2   36.06    3.45
  -4  -3  -2   41.00    3.73
   4  -3   2   36.97    2.03
  -4   3   2   36.10    4.17
  -4  -3  -2   33.10    2.00
   4  -3   2   31.87    1.94
  -4   3   2   35.52    2.28
  -4  -3  -2   37.32    2.67
   4  -3  -2   35.51    2.04
  -4   3  -2   35.64    2.33
  -4  -3   2   32.90    2.69
   4  -3  -2   33.55    2.08
  -4   3  -2   38.02    3.89
  -4  -3   2   41.27    4.25
  -4  -3   2   35.26    2.05
   4   3   2   31.36    3.17
  -5  -3  -2  172.48    8.67
  -5  -3  -2  183.69   11.34
  -5  -3  -2  173.86    9.56
  -5   3   2  173.92   12.14
  -5   3   2  178.39    9.13
   5  -3   2  173.88    8.66
  -5   3  -2  163.16   11.41
  -5  -3   2  182.33    9.80
   5  -3  -2  175.55    8.69
  -5   3  -2  162.03    9.08
  -5  -3   2  201.51   12.38
  -5  -3   2  176.62    8.72
  -6   3   2   38.05    5.34
  -6  -3  -2   42.74    2.61
  -6   3   2   45.87    3.17
   6  -3   2   42.73    2.60
  -6  -3  -2   48.05    5.16
  -6  -3  -2   47.91    3.58
  -6  -3   2   41.31    2.63
  -6   3  -2   41.08    5.12
  -6  -3   2   42.77    3.60
  -6   3  -2   40.36    3.04
  -6  -3   2   52.54    6.09
   6  -3  -2   42.20    2.62
   7  -3   2   72.21    4.11
  -7  -3  -2   71.69    5.21
  -7   3   2   71.36    4.80
  -7   3   2   72.15    8.19
  -7  -3  -2   72.87    4.15
  -7  -3   2   71.86    4.19
  -7  -3   2   96.87    9.08
  -7  -3   2   72.88    5.42
  -7   3  -2   73.97    7.54
   7  -3  -2   73.89    4.14
  -7   3  -2   68.35    4.74
  -8   3   2    6.33    1.65
  -8  -3  -2    2.89    2.65
   8  -3   2    7.35    1.13
  -8  -3  -2   10.22    2.13
  -8   3   2    3.23    3.38
  -8  -3  -2    7.76    1.18
  -8  -3   2   11.52    4.81
  -8  -3   2    7.46    2.24
   8  -3  -2    8.13    1.14
  -8   3  -2    7.60    1.79
  -8  -3   2    9.02    1.36
  -8   3  -2    4.93    3.10
  -9  -3  -2   89.00    6.84
  -9   3   2  107.28    6.74
  -9  -3  -2  106.61   10.64
  -9  -3  -2   97.13    5.52
  -9   3   2  105.83   11.60
   9  -3   2   96.50    5.40
  -9  -3   2   96.66   11.61
  -9   3  -2   82.82    9.74
   9  -3  -2   91.74    5.38
  -9   3  -2   88.60    6.37
  -9  -3   2   94.43    7.28
 -10  -3  -2   -0.08    1.29
 -10   3   2    0.44    1.38
  10   3  -2   -0.36    0.57
  10  -3   2    0.81    0.67
 -10  -3  -2    1.12    3.68
 -10   3   2    0.54    3.88
 -10  -3   2   -1.09    4.50
  10  -3  -2    0.00    0.57
 -10   3  -2    1.10    3.35
 -10   3  -2   -0.13    1.38
 -10  -3   2    1.38    1.77
   0   4  -2   13.74    1.25
   0  -4  -2   13.97    1.25
   0   4  -2   15.88    0.89
   0   4  -2   14.06    3.64
   0   4   2   13.28    1.05
   0   4   2   15.14    4.70
   0   4   2   14.95    1.95
   0  -4   2   12.71    0.82
   0  -4  -2   13.38    4.66
   0   4  -2   13.86    0.73
   0   4   2   13.73    0.78
   0  -4  -2   16.94    1.84
   0  -4   2   13.78    3.25
   0  -4   2   12.77    1.20
   1  -4   2  571.40   26.95
   1  -4   2  539.70   30.12
  -1   4   2  567.91   28.57
   1  -4   2  589.26   27.97
   1  -4   2  586.21   26.76
   1   4  -2  567.13   26.80
  -1  -4  -2  609.62   27.42
   1   4  -2  591.69   27.81
  -1   4   2  588.91   26.86
  -1  -4  -2  577.11   26.84
   1  -4  -2  574.42   26.83
  -1   4  -2  586.61   26.79
  -1  -4   2  559.85   30.03
  -1  -4   2  570.63   27.96
   1   4   2  547.51   26.80
  -1  -4   2  578.47   26.83
  -1   4  -2  560.16   26.99
   1  -4  -2  601.08   28.36
  -1   4  -2  558.99   27.87
  -2   4   2   24.23    1.38
   2  -4   2   25.61    1.49
   2  -4   2   28.19    3.54
   2   4  -2   23.56    1.32
  -2   4   2   19.18    5.39
  -2  -4  -2   22.56    1.94
  -2   4   2   21.65    1.34
  -2  -4  -2   24.30    1.35
   2   4  -2   24.67    2.14
  -2  -4  -2   24.26    1.84
  -2  -4  -2   18.37    5.06
   2   4  -2   17.48    3.14
   2   4  -2   24.53    1.94
  -2   4   2   22.56    2.75
   2  -4   2   27.30    2.63
   2   4   2   18.60    5.26
   2   4   2   24.49    1.94
  -2  -4   2   24.24    1.36
  -2   4  -2   25.31    1.33
   2  -4  -2   18.97    5.21
  -2   4  -2   25.18    1.53
  -2  -4   2   22.36    2.58
   2   4   2   23.06    1.30
  -2  -4   2   27.17    2.21
   2  -4  -2   25.05    2.69
  -2   4  -2   27.98    2.58
  -2   4  -2   24.94    4.09
   2   4   2   23.64    1.72
   2  -4  -2   26.38    1.36
  -2  -4   2   25.14    3.22
  -3   4   2  557.15   25.15
  -3  -4  -2  555.51   25.82
  -3  -4  -2  535.65   26.41
   3   4  -2  537.43   25.73
   3  -4   2  550.44   24.97
   3   4  -2  523.47   24.98
   3  -4   2  520.66   25.18
  -3   4   2  538.36   25.10
   3  -4   2  537.92   28.02
   3   4  -2  530.55   26.33
  -3   4   2  584.39   28.00
  -3  -4  -2  548.92   25.03
   3  -4  -2  587.70   27.71
  -3   4  -2  508.09   27.08
   3   4   2  505.48   26.11
  -3  -4   2  524.84   26.05
  -3  -4   2  533.29   25.05
   3  -4  -2  509.07   25.00
   3  -4  -2  527.12   25.01
   3   4   2  530.15   25.58
  -3   4  -2  521.59   25.27
  -3  -4   2  514.69   27.45
   3   4   2  504.20   24.94
  -3  -4   2  505.71   27.00
  -4  -4  -2    6.40    0.63
   4  -4   2    6.69    0.62
   4  -4   2    5.95    0.58
   4   4  -2    9.47    2.09
   4   4  -2   10.40    3.59
  -4  -4  -2   10.78    2.48
  -4   4   2    6.00    0.90
  -4   4   2    6.79    3.52
  -4   4   2    5.37    2.03
  -4  -4  -2    6.31    1.21
  -4  -4   2    7.33    2.26
  -4  -4   2    6.98    1.41
   4   4   2    3.79    1.34
   4  -4  -2    6.88    0.65
  -4   4  -2    5.11    1.82
  -4   4  -2    8.22    1.19
   4  -4  -2    4.05    3.08
  -4  -4   2    5.39    1.76
   4  -4  -2    7.59    0.70
  -4  -4   2    7.39    0.69
  -5  -4  -2    1.00    0.35
  -5  -4  -2    0.49    1.02
  -5  -4  -2    0.95    0.66
   5  -4   2    1.28    0.36
  -5   4   2    1.56    1.74
  -5   4   2    0.34    0.42
  -5   4  -2    0.82    0.48
  -5   4  -2    5.06    2.15
  -5  -4   2    0.62    1.59
   5  -4  -2    1.38    0.49
  -5  -4   2    1.27    0.38
  -5  -4   2    0.57    0.72
   5  -4  -2    1.09    0.35
  -6   4   2    0.95    1.75
   6  -4   2    4.20    0.71
  -6  -4  -2    5.14    1.38
  -6  -4  -2    5.80    2.29
  -6   4   2    3.81    0.97
  -6  -4  -2    4.01    0.75
  -6  -4   2    7.72    2.97
  -6  -4   2    2.77    0.60
  -6   4  -2    3.14    0.93
   6  -4  -2    2.88    0.60
  -6   4  -2    2.31    1.73
  -6  -4   2    2.78    1.22
  -7  -4  -2  120.06   10.26
  -7   4   2  125.13   11.43
  -7   4   2  141.60    7.77
  -7  -4  -2  133.05    7.04
  -7  -4  -2  135.54    8.37
   7  -4   2  132.82    6.95
   7  -4  -2  138.62    7.02
  -7  -4   2  144.66    8.76
  -7   4  -2  132.12   10.90
  -7  -4   2  135.12    7.11
  -7   4  -2  126.66    7.63
  -7  -4   2  150.61   12.02
  -8  -4  -2   11.42    1.29
  -8  -4  -2   11.27    3.95
  -8   4   2   15.32    2.37
  -8   4   2   15.53    5.06
  -8  -4  -2   11.44    2.49
   8  -4   2   16.44    1.40
  -8  -4   2   12.80    5.13
  -8   4  -2   13.77    4.51
  -8   4  -2    9.49    1.93
   8  -4  -2   14.38    1.36
  -8  -4   2   11.40    2.57
  -8  -4   2   14.20    1.42
  -9   4   2    2.81    3.82
  -9  -4  -2    0.34    1.28
   9  -4   2    2.46    0.74
  -9  -4  -2   -0.12    2.79
  -9   4   2    1.88    1.46
  -9  -4  -2    2.24    0.75
   9  -4  -2    3.60    0.86
  -9  -4   2    2.86    1.92
  -9   4  -2    1.24    1.11
  -9   4  -2    1.77    2.76
  -9  -4   2    2.72    4.27
 -10  -4  -2    4.36    2.00
  10  -4   2    8.30    1.38
 -10   4   2   10.25    5.56
 -10  -4  -2   13.46    6.23
 -10  -4  -2    8.47    1.52
  10   4  -2    8.26    1.47
 -10   4   2    7.95    2.23
 -10  -4   2    7.63    5.85
 -10   4  -2    8.82    2.20
 -10  -4   2   22.74    4.47
  10  -4  -2    6.78    1.21
 -10   4  -2    7.41    4.54
   0   5   2    0.12    0.09
   0   5   2   -0.38    0.73
   0  -5   2   -0.93    1.11
   0   5  -2    0.00    0.09
   0  -5  -2   -1.81    1.32
   0   5   2   -0.34    0.25
   0   5  -2   -0.01    0.06
   0  -5  -2    0.01    0.08
   0   5   2   -0.90    1.78
   0  -5  -2    0.43    0.44
   0   5  -2    0.39    1.36
   0  -5   2    0.03    0.07
  -1   5   2   55.58    2.77
   1   5  -2   56.89    2.73
  -1   5   2   61.25    4.43
  -1  -5  -2   60.28    2.79
   1  -5   2   56.35    5.93
  -1  -5  -2   55.11    3.44
  -1   5   2   60.57    2.80
   1  -5   2   57.00    2.88
   1  -5   2   57.27    3.83
  -1   5  -2   56.17    2.72
   1  -5  -2   53.82    2.76
   1   5   2   54.13    2.74
  -1  -5   2   53.98    2.76
  -1   5  -2   53.52    2.92
   1  -5  -2   57.84    4.07
  -1   5  -2   49.11    3.62
   1   5   2   52.43    3.21
  -1  -5   2   56.80    3.93
  -1  -5   2   44.22    5.38
   2   5  -2   49.10    2.39
  -2   5   2   48.01    2.46
  -2  -5  -2   48.19    3.12
   2  -5   2   37.43    4.94
   2  -5   2   47.43    2.34
   2   5  -2   46.92    3.20
  -2   5   2   36.96    6.53
  -2   5   2   53.66    4.37
  -2  -5  -2   50.04    2.45
   2  -5   2   46.05    2.54
   2  -5   2   51.66    3.97
   2  -5  -2   45.83    2.40
  -2   5  -2   44.46    2.60
   2  -5  -2   55.13    4.21
   2  -5  -2   35.91    8.06
  -2  -5   2   44.15    2.42
   2   5   2   41.39    2.84
  -2  -5   2   47.05    3.49
  -2   5  -2   46.57    2.39
   2  -5  -2   45.53    2.37
  -2  -5   2   50.52    5.24
   2   5   2   47.10    2.38
  -2   5  -2   49.57    3.80
   3   5  -2  188.05   10.03
  -3  -5  -2  194.24   10.22
  -3   5   2  176.86    8.98
  -3  -5  -2  185.79    8.95
   3  -5   2  179.64    9.08
  -3  -5  -2  183.03    9.80
   3   5  -2  176.48    8.88
   3  -5   2  184.65   12.54
  -3   5   2  178.05    9.00
   3  -5   2  184.89    8.85
  -3   5   2  187.76   11.55
  -3   5  -2  177.67    9.18
   3  -5  -2  204.45   11.52
   3   5   2  185.82    9.93
   3  -5  -2  196.28    8.94
   3  -5  -2  186.89    8.92
  -3  -5   2  176.81    8.95
  -3   5  -2  187.75   11.06
   3   5   2  170.29    8.85
  -3  -5   2  195.55   12.17
  -3  -5   2  201.31   11.04
  -3   5  -2  191.59    8.95
  -3  -5   2  188.93   10.18
  -4   5   2    5.47    2.18
  -4  -5  -2   11.53    1.92
   4  -5   2    6.03    2.35
  -4   5   2    6.70    0.79
   4   5  -2    8.01    1.85
  -4  -5  -2    6.14    0.64
   4  -5   2    6.03    0.64
  -4   5   2    6.39    3.95
  -4  -5  -2    6.49    1.81
   4  -5   2    6.72    0.60
  -4  -5   2    9.92    2.67
  -4  -5   2   12.18    2.88
  -4   5  -2    6.57    3.38
  -4  -5   2    8.33    1.81
  -4   5  -2    6.35    1.95
  -4   5  -2    7.83    0.89
   4  -5  -2    6.00    3.66
   4   5   2    8.51    4.26
   4  -5  -2    5.75    0.65
  -4  -5   2    7.27    0.70
   4  -5  -2    7.63    0.66
   4   5   2    9.63    1.96
  -5  -5  -2  129.76    6.51
   5   5  -2  117.63    8.12
  -5   5   2  130.23    6.79
  -5   5   2  112.78   11.83
   5  -5   2  131.91    6.41
  -5   5   2  132.84   10.05
  -5  -5   2  126.55    6.52
   5   5   2  121.22    8.10
  -5   5  -2  134.03    6.93
  -5  -5   2  135.93    7.93
  -5   5  -2  123.72    9.36
  -6  -5  -2    4.53    1.34
  -6   5   2    6.61    1.21
  -6  -5  -2    9.56    2.87
   6  -5   2    6.06    0.83
  -6   5   2    3.89    2.54
  -6  -5  -2    7.22    1.03
  -6   5  -2    4.73    2.16
  -6   5  -2    6.28    1.24
  -6  -5   2    7.87    3.01
  -6  -5   2    7.89    1.14
  -6  -5   2   10.19    2.22
   6  -5  -2    8.98    1.11
  -7  -5  -2   79.57    7.61
   7  -5   2   71.01    3.89
  -7  -5  -2   74.16    4.05
  -7  -5  -2   81.87    5.61
  -7   5   2   63.46    4.45
  -7   5   2   73.52    8.18
  -7   5  -2   65.95    4.51
  -7   5  -2   59.80    7.06
   7  -5  -2   63.80    3.87
  -7  -5   2   60.07    7.84
  -7  -5   2   68.80    4.04
  -7  -5   2   72.42    5.62
   8  -5   2   16.08    1.42
  -8   5   2   19.76    6.10
  -8  -5  -2   13.69    4.47
  -8  -5  -2   15.55    1.49
  -8   5   2   17.58    2.37
  -8  -5  -2   14.64    2.94
  -8   5  -2   17.58    2.46
  -8  -5   2   15.14    1.51
  -8   5  -2   18.42    5.06
  -8  -5   2   17.34    5.55
  -8  -5   2   17.01    3.55
   8  -5  -2   13.26    1.36
  -9  -5  -2   77.41    9.35
  -9  -5  -2   73.10    4.45
  -9   5   2   75.57    5.38
   9  -5   2   72.50    4.25
  -9   5   2   81.30   10.42
  -9  -5  -2   68.14    6.00
   9  -5  -2   68.89    4.25
  -9  -5   2   81.65    6.68
  -9   5  -2   62.14    8.56
  -9   5  -2   65.40    5.16
  -9  -5   2   72.22    4.49
  -9  -5   2   98.42   11.49
 -10   5   2    6.93    5.37
 -10  -5  -2    1.13    4.43
  10  -5   2    5.55    1.14
 -10   5   2    5.91    2.01
 -10  -5  -2    4.39    1.06
 -10  -5  -2    3.82    2.19
 -10   5  -2    5.13    1.84
 -10  -5   2    4.88    2.46
 -10  -5   2    7.00    7.38
 -10   5  -2    7.87    5.26
  10  -5  -2    2.92    0.86
   0  -6   2   11.43    0.67
   0   6   2   11.14    0.70
   0   6  -2   12.10    4.07
   0  -6  -2   11.68    1.80
   0  -6   2    9.97    3.93
   0   6  -2   12.13    0.67
   0   6  -2    8.60    1.60
   0   6  -2   10.81    0.80
   0  -6  -2   11.25    0.71
   0  -6  -2   18.99    6.53
   0   6   2   11.24    1.16
  -1   6   2  116.91    5.89
   1  -6   2  132.67    7.18
  -1  -6  -2  137.30    6.95
  -1   6   2  130.94    7.81
   1   6  -2  126.26    5.84
  -1   6   2  123.22    5.91
   1   6  -2  122.24    7.04
  -1  -6  -2  122.16    5.90
   1  -6   2  124.77    5.81
   1  -6   2  110.96    5.95
  -1   6   2  110.42    6.51
   1  -6   2  115.92   10.18
  -1   6  -2  121.56    6.08
   1   6   2  119.83    5.86
  -1   6  -2  114.01    6.92
  -1   6  -2  127.98    5.84
   1   6   2  123.97    6.51
   1  -6  -2  130.66    7.41
  -1  -6   2  115.18    9.99
  -1  -6   2  123.88    5.88
   1  -6  -2  118.81    5.87
  -2   6   2   53.12    8.52
  -2   6   2   76.05    5.65
  -2   6   2   68.22    3.63
   2   6  -2   69.93    4.54
   2  -6   2   70.17    3.51
   2  -6   2   61.90    7.09
  -2   6   2   77.31    3.67
  -2  -6  -2   73.40    4.50
   2   6  -2   66.73    3.54
   2  -6   2   83.58    5.47
   2  -6   2   71.59    3.73
  -2  -6  -2   68.23    3.61
  -2   6  -2   73.26    3.84
  -2   6  -2   73.80    5.13
   2  -6  -2   71.71    3.58
   2   6   2   71.73    3.56
  -2   6  -2   76.30    3.58
  -2  -6   2   78.27    5.06
  -2  -6   2   74.30    3.63
   2  -6  -2   71.72    3.55
   2  -6  -2   56.04    8.50
   2   6   2   72.97    4.22
  -2  -6   2   79.98    7.44
   3  -6   2  564.01   33.32
  -3  -6  -2  618.44   29.64
  -3   6   2  617.12   31.51
   3  -6   2  599.79   28.41
  -3  -6  -2  609.99   28.54
   3  -6   2  604.97   28.76
  -3   6   2  602.05   28.59
   3  -6   2  661.20   31.33
  -3   6  -2  619.70   28.52
   3  -6  -2  590.37   28.47
  -3  -6   2  618.83   32.99
  -3  -6   2  634.46   30.15
   3  -6  -2  604.30   28.48
  -3   6  -2  582.88   28.77
  -3   6  -2  593.31   30.84
  -3  -6   2  586.98   28.54
   3  -6  -2  625.64   31.28
   4  -6   2   73.92    7.51
  -4   6   2   82.65    4.53
  -4  -6  -2   85.05    5.45
  -4   6   2   96.34    7.47
  -4  -6  -2   71.94    8.27
   4   6  -2   80.92    5.48
   4  -6   2   90.23    4.30
  -4  -6  -2   90.67    4.45
   4   6   2   80.01    5.46
  -4  -6   2   95.89    7.56
  -4  -6   2   85.44    6.63
   4  -6  -2   84.12    4.35
  -4   6  -2   83.31    4.69
  -4  -6   2   90.79    4.47
  -4   6  -2   83.12    6.69
   4  -6  -2   84.11    4.37
  -4  -6   2   79.14    5.63
  -5   6   2   26.82    7.76
  -5   6   2   25.85    1.97
  -5  -6  -2   27.86    1.81
   5  -6   2   28.05    1.70
   5   6  -2   25.09    3.02
   5   6  -2   18.37    5.48
  -5  -6  -2   29.38    2.78
  -5  -6  -2   31.31    3.66
  -5   6   2   31.75    5.70
  -5   6  -2   26.54    2.09
  -5  -6   2   33.76    3.16
   5   6   2   22.75    2.90
  -5  -6   2   28.17    1.84
  -5  -6   2   31.53    3.73
  -5   6  -2   27.94    3.84
   5  -6  -2   27.34    1.74
   5  -6  -2   19.04    6.11
  -5  -6   2   34.76    4.41
  -6   6   2    1.28    0.62
  -6  -6  -2    0.10    0.72
  -6  -6  -2    0.15    0.24
   6  -6   2    0.51    0.30
  -6  -6  -2   -1.14    1.14
  -6   6   2    0.60    1.60
  -6   6  -2   -0.46    1.37
  -6  -6   2    0.08    0.66
  -6   6  -2   -0.19    0.42
  -6  -6   2    0.03    0.27
  -6  -6   2   -0.53    1.67
   6  -6  -2    0.13    0.27
  -7  -6  -2  158.54   11.21
  -7  -6  -2  131.72    8.70
   7  -6   2  130.12    6.95
  -7   6   2  134.99    7.66
  -7  -6  -2  134.63    7.17
  -7   6   2  137.99   11.97
  -7   6  -2  124.47    7.64
   7  -6  -2  138.77    7.05
  -7  -6   2  143.57    9.21
  -7   6  -2  128.66   11.05
  -7  -6   2  156.15   12.19
  -7  -6   2  138.03    7.22
  -8  -6  -2    1.80    2.88
  -8  -6  -2    1.43    1.34
  -8   6   2    3.48    1.22
  -8   6   2    3.32    3.73
  -8  -6  -2    1.57    0.58
   8  -6   2    1.16    0.49
  -8   6  -2    1.43    0.97
  -8  -6   2    1.98    0.70
  -8  -6   2   -1.14    1.12
   8  -6  -2    2.27    0.64
  -8   6  -2    3.27    2.67
  -8  -6   2   -4.05    2.99
   9  -6   2    9.60    1.33
  -9   6   2    5.45    3.96
  -9   6   2    9.49    1.99
  -9  -6  -2    6.95    2.33
  -9  -6  -2    6.86    4.33
  -9  -6  -2    7.70    1.43
  -9   6  -2    8.31    4.21
  -9   6  -2    7.66    1.88
   9  -6  -2    9.26    1.28
  -9  -6   2    5.73    5.84
  -9  -6   2    8.49    1.36
  -9  -6   2    8.89    2.58
 -10   6   2    4.14    1.96
  10  -6   2    2.02    0.82
 -10   6   2    3.66    4.41
 -10  -6  -2    1.18    2.01
 -10  -6  -2    5.05    4.91
 -10  -6  -2    1.87    0.85
 -10   6  -2    1.39    3.52
 -10  -6   2    3.34    2.55
 -10   6  -2    3.84    1.74
  10  -6  -2    2.98    0.84
 -10  -6   2    6.44    6.71
 -10  -6   2    3.16    0.95
   0   7   2   12.95    5.77
   0   7  -2    9.05    0.58
   0  -7   2   10.24    4.10
   0   7   2   10.70    1.21
   0   7  -2    9.72    1.81
   0  -7  -2    8.94    0.62
   0  -7  -2   14.72    6.41
   0   7  -2    9.27    0.73
   0  -7   2    8.97    0.59
   0   7   2    8.50    0.61
   0   7  -2    8.19    3.63
  -1   7   2  125.17    7.09
  -1   7   2  127.46    8.19
  -1  -7  -2  131.09    6.30
  -1  -7  -2  128.72    7.46
   1  -7   2  133.70    6.21
  -1   7   2  127.99    6.32
  -1  -7  -2  103.21   12.32
   1   7  -2  133.14    7.60
   1   7  -2  122.20    6.21
   1  -7   2  133.31    6.39
  -1   7   2  136.06    6.31
   1  -7   2  119.22   11.17
   1  -7  -2  151.02    8.02
   1   7   2  134.78    7.05
  -1   7  -2  138.45    6.25
  -1   7  -2  114.83    7.32
   1   7   2  129.78    6.25
  -1   7  -2  138.51    6.52
   1  -7  -2  127.14    6.27
  -1  -7   2  117.35   10.92
  -1  -7   2  133.68    6.29
  -2   7   2   36.52    3.77
   2  -7   2   32.54    5.40
  -2   7   2   34.26    1.99
  -2  -7  -2   39.12    2.02
   2  -7   2   33.09    3.41
  -2  -7  -2   33.58    2.86
   2   7  -2   33.26    7.58
   2   7  -2   32.92    1.90
  -2   7   2   37.99    2.05
   2  -7   2   38.39    1.88
  -2   7   2   24.39    7.81
   2  -7   2   33.93    2.06
  -2  -7  -2   33.27    8.11
  -2  -7   2   38.15    3.35
  -2  -7   2   36.21    5.35
  -2   7  -2   38.44    1.95
  -2   7  -2   33.88    3.24
   2   7   2   34.00    2.55
   2   7   2   24.86    6.90
  -2   7  -2   36.90    2.21
   2  -7  -2   34.01    8.71
   2  -7  -2   37.14    1.95
  -2  -7   2   39.33    2.01
   2  -7  -2   37.22    1.92
   2  -7  -2   38.12    3.65
  -3  -7  -2  250.83   12.28
  -3  -7  -2  218.86   10.89
   3  -7   2  224.81   16.35
  -3   7   2  229.90   10.96
  -3   7   2  221.33   13.65
   3  -7   2  229.49   10.75
  -3   7  -2  230.95   11.18
   3  -7  -2  210.39   10.80
  -3   7  -2  231.25   13.23
  -3  -7   2  217.73   12.53
  -3  -7   2  232.67   15.76
   3  -7  -2  218.57   10.81
  -3  -7   2  224.04   10.90
  -3   7  -2  232.06   10.87
   4  -7   2   75.75    3.67
  -4   7   2   71.78    3.92
  -4  -7  -2   76.33    3.84
  -4  -7  -2   55.04    7.83
  -4   7   2   73.67    6.62
  -4  -7  -2   72.00    4.96
   4  -7   2   73.48    7.95
  -4   7  -2   73.39    6.19
   4  -7  -2   71.89    3.72
  -4  -7   2   76.47    3.85
  -4   7  -2   70.19    4.08
   4  -7  -2   65.94    3.71
   4   7   2   50.47   10.66
  -4  -7   2   70.94    7.12
  -4  -7   2   69.93    5.22
  -5   7   2   94.66    8.42
   5   7  -2   85.37    6.26
  -5   7   2   96.87    5.29
  -5  -7  -2   92.40    9.27
  -5  -7  -2  113.64    7.55
  -5  -7  -2   94.82    5.10
   5   7  -2   66.69   14.98
   5  -7   2   95.46    4.92
  -5  -7  -2   98.03    6.44
   5  -7   2   93.30    8.76
  -5  -7   2  105.97    6.90
  -5  -7   2  102.37    5.16
   5  -7  -2  101.04    5.01
  -5  -7   2  104.76    8.12
   5   7   2   89.08    6.35
  -5   7  -2   89.59    5.40
  -5  -7   2  109.48    8.43
  -5   7  -2   95.75    8.00
   6  -7   2    3.87    0.65
  -6   7   2    3.85    0.95
  -6  -7  -2    3.67    0.72
  -6  -7  -2    2.38    2.15
  -6  -7  -2    3.82    1.40
  -6   7   2    1.76    2.11
   6  -7  -2    4.64    0.77
  -6   7  -2    0.34    1.44
  -6  -7   2    2.13    2.60
   6  -7  -2    1.85    3.18
  -6  -7   2    1.51    1.18
  -6   7  -2    4.44    1.04
  -6  -7   2    3.47    0.73
  -7  -7  -2    8.30    1.22
  -7   7   2    6.74    1.35
   7  -7   2    4.59    0.78
  -7   7   2    5.05    3.53
  -7  -7  -2    8.69    2.17
  -7  -7  -2    9.06    3.33
  -7   7  -2    5.73    2.99
  -7  -7   2    5.76    2.15
  -7  -7   2    5.19    0.97
  -7  -7   2    2.71    3.23
   7  -7  -2    6.69    0.96
  -7   7  -2    7.81    1.60
  -8  -7  -2   16.40    1.61
  -8  -7  -2   13.11    2.97
  -8  -7  -2    8.63    3.92
  -8   7   2   21.37    6.08
  -8   7   2   19.50    2.20
   8  -7   2   17.80    1.47
  -8  -7   2   16.76    3.42
   8  -7  -2   15.63    1.43
  -8   7  -2   17.70    2.45
  -8   7  -2   21.23    5.47
  -8  -7   2   19.86    1.71
  -9   7   2  116.82   12.45
  -9  -7  -2   87.67    7.52
  -9  -7  -2  109.80   11.25
  -9   7   2   99.97    6.49
  -9  -7  -2  100.52    5.77
   9  -7   2   98.03    5.43
  -9   7  -2   96.93   10.91
  -9  -7   2  100.71    5.81
   9  -7  -2   89.52    5.41
  -9   7  -2   96.61    6.45
  -9  -7   2  120.76   13.16
  -9  -7   2  105.47    8.41
 -10   7   2    2.87    1.67
 -10  -7  -2    4.21    1.12
 -10   7   2    2.49    4.18
  10  -7   2    2.22    0.77
 -10  -7  -2    1.19    5.29
 -10  -7  -2    4.21    2.38
 -10  -7   2    4.60    1.11
  10  -7  -2    4.26    0.95
 -10  -7   2    2.54    2.36
 -10  -7   2    1.28    6.65
 -10   7  -2    6.09    1.94
 -10   7  -2    5.98    4.84
   0   8  -2   44.63    2.36
   0  -8   2   42.48    2.15
   0  -8   2   41.07    6.50
   0   8   2   37.72    2.89
   0   8  -2   42.37    2.13
   0  -8  -2   41.05    2.18
   0   8   2   39.61    2.21
   0  -8  -2   42.37   10.57
   0   8   2   41.40    2.22
   1   8  -2   81.96    4.35
   1  -8   2   95.43   10.14
   1  -8   2   97.37    5.83
   1  -8   2   85.37    4.62
  -1   8   2   84.03    4.48
  -1  -8  -2   73.82   10.53
   1  -8   2   87.73    4.35
  -1  -8  -2   84.12    5.71
  -1   8   2   86.71    6.31
   1   8  -2   88.93    4.54
  -1  -8  -2   84.85    4.43
   1  -8  -2   99.16    4.44
  -1   8  -2   97.38    4.69
  -1   8  -2   96.62    4.40
  -1  -8   2   92.34    4.43
   1  -8  -2   76.96   10.89
  -1  -8   2   90.45    9.66
  -1   8  -2   93.20    5.67
  -2   8   2   94.82    4.79
   2  -8   2   93.98    4.59
   2  -8   2   92.96   10.07
  -2   8   2   85.97    6.76
  -2  -8  -2   98.48    4.75
  -2  -8  -2  101.73    6.12
  -2   8  -2   91.23    4.65
  -2  -8   2   94.38    6.48
  -2  -8   2   87.86    4.69
   2  -8  -2  111.15    7.01
  -2   8  -2   93.71    6.36
   2  -8  -2   92.84    4.65
  -2  -8   2   90.31    9.55
   2  -8  -2   95.15    4.63
  -2   8  -2   92.84    4.96
  -3   8   2  208.65   12.80
  -3  -8  -2  211.24    9.83
  -3   8   2  205.22    9.87
  -3  -8  -2  195.00   11.17
   3  -8   2  188.14   15.65
   3  -8   2  205.86    9.64
   3  -8  -2  198.48    9.69
   3  -8  -2  198.50    9.70
  -3  -8   2  228.39   15.79
  -3   8  -2  202.34   10.09
  -3  -8   2  210.00    9.82
  -3   8  -2  192.76   12.02
  -3  -8   2  191.97   11.64
  -3   8  -2  188.12    9.88
  -4  -8  -2   35.49    8.36
  -4   8   2   45.47    2.76
   4  -8   2   49.39    2.53
  -4  -8  -2   48.63    2.72
  -4   8   2   46.99    5.24
  -4  -8  -2   43.60    3.77
   4  -8   2   45.00    6.60
   4  -8  -2   49.73   11.22
   4  -8  -2   46.95    2.60
  -4  -8   2   48.87    4.27
  -4   8  -2   45.37    4.77
  -4   8  -2   52.48    3.05
  -4  -8   2   43.48    2.67
  -4  -8   2   47.45    6.16
  -5  -8  -2   64.68    3.60
   5  -8   2   63.98    3.38
  -5  -8  -2   61.57    4.91
  -5  -8  -2   59.89    7.97
  -5   8   2   65.92    6.81
   5  -8   2   65.15    7.71
  -5   8   2   67.17    3.77
   5  -8  -2   60.35    3.42
  -5  -8   2   62.04    6.80
  -5  -8   2   60.55    5.17
  -5   8  -2   62.86    3.90
  -5  -8   2   66.01    3.62
   5  -8  -2   55.55    9.44
  -5   8  -2   69.60    6.49
   6  -8   2    7.03    0.76
  -6   8   2    8.39    1.31
  -6  -8  -2   12.78    3.39
  -6  -8  -2    6.75    1.85
  -6   8   2    7.69    3.05
   6  -8   2    8.94    3.71
  -6  -8  -2   10.61    1.02
  -6   8  -2    5.39    2.70
  -6   8  -2    6.20    1.24
  -6  -8   2   10.91    3.72
  -6  -8   2    6.67    1.10
  -6  -8   2    9.03    2.45
   6  -8  -2    7.06    0.78
  -6  -8   2    9.10    3.20
   6  -8  -2    3.02    3.49
  -7   8   2   90.80    5.88
   7  -8   2  105.37    5.40
  -7  -8  -2  100.52    5.65
  -7  -8  -2  117.57    7.79
  -7  -8  -2  108.66    9.19
  -7   8   2   89.93   10.03
  -7  -8   2  124.06   10.65
  -7   8  -2   91.93    9.33
  -7   8  -2   99.93    6.13
   7  -8  -2  102.56    5.45
  -7  -8   2  107.50    5.73
  -7  -8   2  105.96    7.92
  -8   8   2   18.63    2.40
  -8  -8  -2   12.61    2.91
   8  -8   2   17.50    1.46
  -8  -8  -2   18.75    1.70
  -8  -8  -2   19.93    5.14
  -8   8   2   23.20    6.22
  -8  -8   2   18.30    5.94
  -8  -8   2   17.89    1.69
  -8   8  -2   15.49    2.36
   8  -8  -2   17.69    1.49
  -8  -8   2   13.89    3.60
  -8   8  -2   16.85    5.28
  -9   8   2   30.42    7.57
  -9  -8  -2   50.68    9.32
  -9   8   2   49.01    3.97
  -9  -8  -2   46.63    5.13
   9  -8   2   48.98    2.94
  -9  -8  -2   48.44    3.25
  -9   8  -2   37.31    7.80
  -9  -8   2   48.88   10.19
  -9   8  -2   41.64    3.77
  -9  -8   2   44.52    3.20
   9  -8  -2   40.03    2.86
  -9  -8   2   47.87    5.64
 -10   8   2    1.84    1.97
 -10  -8  -2   -0.30    1.73
 -10   8   2   -0.34    4.02
 -10  -8  -2   -1.82    5.35
  10  -8   2    2.19    0.72
 -10  -8  -2    1.67    0.72
 -10  -8   2    3.41    1.03
 -10  -8   2    5.82    7.60
 -10   8  -2    0.00    1.35
  10  -8  -2    1.56    0.70
 -10  -8   2    0.52    2.03
 -10   8  -2    1.36    3.77
   0  -9  -2    7.87    4.63
   0   9   2    8.15    0.69
   0  -9   2   10.82    4.58
   0   9   2   12.42    1.88
   0   9  -2   10.24    0.83
   0   9  -2    9.66    0.64
   0  -9   2    8.45    0.63
   0  -9  -2    8.57    0.67
   1   9  -2  198.41    9.65
  -1   9   2  189.28    9.58
   1  -9   2  194.04   16.74
  -1  -9  -2  195.12   11.19
   1  -9   2  194.23    9.43
  -1   9   2  188.77   11.70
   1  -9   2  215.79   11.09
  -1  -9  -2  202.89    9.54
  -1  -9   2  192.95   16.40
  -1  -9   2  195.00    9.50
   1  -9  -2  199.84    9.49
  -1   9  -2  193.69    9.75
   1  -9  -2  221.13   11.42
  -1   9  -2  196.69    9.46
   2  -9   2   42.69    2.13
  -2  -9  -2   39.65    2.25
   2  -9   2   47.97    7.57
  -2  -9  -2   33.91    9.44
  -2   9   2   37.60    2.30
   2  -9   2   50.85    4.27
  -2  -9  -2   42.62    3.61
  -2   9   2   43.68    4.31
   2  -9  -2   43.67    4.20
   2  -9  -2   25.20    8.31
  -2  -9   2   41.13    2.25
  -2  -9   2   37.17    3.76
  -2   9  -2   36.70    2.18
  -2  -9   2   38.69    6.51
  -2   9  -2   38.86    3.64
  -2   9  -2   41.90    2.51
   2  -9  -2   40.53    2.18
  -3  -9  -2   88.34   11.80
  -3  -9  -2  123.04    7.43
   3  -9   2  123.63   12.28
  -3   9   2  111.31    8.48
  -3   9   2  114.89    5.84
   3  -9   2  119.69    5.58
  -3  -9   2  117.53    5.77
   3  -9  -2  107.93    5.61
  -3   9  -2  100.99    7.72
  -3  -9   2  109.07   10.98
  -3  -9   2  128.87    8.03
  -3   9  -2  114.67    6.05
   3  -9  -2  113.75    5.65
  -4  -9  -2   26.29    1.75
  -4   9   2   26.80    4.80
  -4  -9  -2   21.76    7.11
  -4   9   2   27.02    1.84
   4  -9   2   26.88    1.56
  -4  -9  -2   28.07    2.97
   4  -9   2   28.46    7.06
  -4   9  -2   25.46    1.97
   4  -9  -2   25.75    1.61
  -4  -9   2   25.69    1.73
  -4  -9   2   32.43    7.32
  -4   9  -2   27.20    3.69
  -4  -9   2   28.99    3.37
   4  -9  -2   19.58    7.32
   5  -9   2  237.82   17.62
  -5  -9  -2  229.80   13.12
  -5   9   2  204.95   11.27
   5  -9   2  238.65   10.96
  -5  -9  -2  234.44   11.24
  -5   9   2  210.81   15.13
  -5  -9  -2  203.92   17.36
  -5  -9   2  234.23   11.24
  -5  -9   2  240.68   13.69
  -5   9  -2  221.15   14.69
   5  -9  -2  230.30   11.02
  -5   9  -2  214.59   11.52
  -5  -9   2  241.22   16.43
  -6  -9  -2    3.54    1.66
  -6   9   2    2.00    0.75
  -6  -9  -2    3.28    3.31
  -6   9   2    1.25    2.61
   6  -9   2    4.09    3.27
   6  -9   2    2.91    0.55
  -6  -9  -2    2.35    0.66
  -6  -9   2    3.77    2.45
  -6   9  -2    0.43    1.70
  -6  -9   2    1.53    0.54
  -6  -9   2    2.16    1.40
   6  -9  -2    2.31    0.58
   6  -9  -2    2.86    4.21
  -6   9  -2    1.71    0.75
  -7  -9  -2   11.28    1.24
   7  -9   2   10.89    1.04
  -7   9   2   11.04    1.66
  -7  -9  -2   10.96    2.75
  -7  -9  -2    8.35    3.53
  -7   9   2   14.96    4.77
  -7  -9   2   14.35    4.75
   7  -9  -2   12.66    1.12
  -7  -9   2   13.63    3.40
  -7   9  -2    7.86    3.38
  -7  -9   2   11.59    1.25
   7  -9  -2    3.39    4.80
  -7   9  -2    9.18    1.66
  -8  -9  -2    5.99    2.35
  -8  -9  -2   11.39    5.15
  -8   9   2   12.65    4.81
  -8  -9  -2    7.12    1.24
  -8   9   2   10.40    1.84
   8  -9   2   11.36    1.33
  -8   9  -2   10.73    1.95
  -8  -9   2   12.12    3.59
   8  -9  -2   10.75    1.14
  -8   9  -2   17.35    5.61
  -8  -9   2   12.76    1.75
  -8  -9   2   12.84    5.47
  -9   9   2   29.64    8.01
  -9  -9  -2   45.76    8.90
   9  -9   2   38.35    2.51
  -9  -9  -2   25.14    4.58
  -9   9   2   34.41    3.47
  -9  -9  -2   36.05    2.80
  -9  -9   2   43.03    2.99
  -9   9  -2   32.06    7.38
  -9   9  -2   33.33    3.43
  -9  -9   2   54.05    7.48
  -9  -9   2   34.70    9.08
   9  -9  -2   38.90    2.58
   0 -10  -2    4.89    4.76
   0 -10   2    4.08    0.53
   0 -10   2    0.53    2.05
   0 -10  -2    3.94    0.42
   0  10   2    4.12    0.47
   0  10  -2    3.81    0.63
  -1 -10  -2   51.55   12.46
   1 -10   2   57.56    3.06
  -1  10   2   55.62    3.23
   1  10  -2   60.25    3.30
   1 -10   2   65.23    9.46
  -1 -10  -2   63.07    3.19
  -1 -10  -2   54.93    4.66
   1 -10   2   66.15    4.58
  -1 -10   2   64.59    9.21
  -1 -10   2   59.63    3.14
   1 -10  -2   65.06    3.15
  -1  10  -2   61.99    3.42
   1 -10  -2   58.70   10.51
  -2  10   2   20.58    1.56
  -2 -10  -2   24.52    2.83
  -2  10   2   22.03    3.89
   2 -10   2   23.13    1.38
  -2 -10  -2   30.23    9.27
   2 -10   2   31.02    8.91
   2 -10   2   26.27    3.24
   2 -10  -2   24.96    1.46
  -2  10  -2   25.92    1.79
  -2 -10   2   25.77    1.54
  -2  10  -2   25.38    2.93
   2 -10  -2   27.56    9.70
  -2 -10   2   28.36    7.25
   2 -10  -2   30.31    3.50
  -3 -10  -2   44.95   11.37
   3 -10   2   39.11    2.21
   3 -10   2   47.88    8.11
  -3 -10  -2   42.54    2.44
  -3  10   2   40.88    2.50
  -3 -10  -2   31.07    3.51
  -3  10   2   42.85    4.85
  -3 -10   2   42.14    2.42
  -3 -10   2   46.63    4.37
   3 -10  -2   25.29    8.58
  -3 -10   2   45.81    7.24
  -3  10  -2   46.41    2.76
  -3  10  -2   43.32    4.36
   3 -10  -2   42.35    2.30
   4 -10   2    8.64    4.79
  -4 -10  -2    2.47    3.82
   4 -10   2    7.20    0.65
  -4  10   2    7.45    0.90
  -4  10   2    5.87    2.70
  -4 -10  -2    8.58    0.84
  -4 -10  -2   11.11    2.46
  -4 -10   2    8.34    0.84
   4 -10  -2    9.46    6.11
  -4  10  -2    7.64    2.55
   4 -10  -2    6.72    0.67
  -4  10  -2    6.30    1.09
  -4 -10   2    6.36    2.20
  -4 -10   2    6.69    3.74
  -5  10   2   61.75    4.00
   5 -10   2   73.91    3.70
  -5 -10  -2   74.26    5.82
  -5  10   2   80.74    7.85
  -5 -10  -2   71.34    3.97
  -5 -10  -2   77.58   10.20
   5 -10   2   67.17    9.20
  -5 -10   2   75.09    4.00
  -5  10  -2   65.44    6.71
   5 -10  -2   71.83    3.76
  -5  10  -2   67.93    4.27
   5 -10  -2   52.59   12.29
  -5 -10   2   71.24    6.13
  -5 -10   2   62.21    7.99
  -6  10   2   31.15    2.45
   6 -10   2   38.30    8.42
  -6 -10  -2   34.65    3.97
   6 -10   2   33.42    2.04
  -6  10   2   42.74    7.67
  -6 -10  -2   29.83    2.25
  -6 -10  -2   42.90    8.79
   6 -10  -2   30.23    9.18
  -6 -10   2   33.45    2.33
  -6 -10   2   41.81    5.87
  -6  10  -2   31.80    2.62
   6 -10  -2   34.00    2.11
  -6  10  -2   41.91    6.81
  -6 -10   2   35.80    5.65
   7 -10   2   56.23    7.62
  -7  10   2   42.84    3.25
  -7 -10  -2   43.00    2.97
  -7 -10  -2   52.10    5.07
   7 -10   2   40.44    2.62
  -7  10   2   42.47    7.72
   7 -10  -2   50.22   11.01
  -7  10  -2   42.85    3.39
   7 -10  -2   46.01    2.74
  -7 -10   2   54.37    6.30
  -7  10  -2   32.81    6.68
  -7 -10   2   50.20    5.34
  -7 -10   2   46.79    3.04
  -8 -10  -2    4.99    4.41
  -8  10   2   -0.87    3.00
  -8 -10  -2    1.62    0.67
  -8 -10  -2    0.33    1.20
   8 -10   2    1.65    0.57
  -8  10   2    3.98    1.27
   8 -10  -2    1.29    0.54
  -8  10  -2    0.85    2.86
  -8 -10   2    1.10    4.41
  -8  10  -2    4.03    1.34
  -8 -10   2    1.62    1.80
  -8 -10   2    3.20    0.91
  -9  10   2   49.90    4.11
  -9 -10  -2   48.24    3.40
  -9  10   2   40.89    8.86
   9 -10   2   47.82    3.01
  -9 -10  -2   54.33    5.96
  -9 -10  -2   45.19    8.73
  -9  10  -2   59.77    9.73
   9 -10  -2   47.22    3.04
  -9  10  -2   49.75    4.19
  -9 -10   2   40.58    9.65
  -9 -10   2   45.78    3.39
  -9 -10   2   43.19    6.81
   0 -11   2  111.75    5.29
   0  11  -2  109.95    5.57
   0 -11  -2   82.72   13.24
   0 -11   2  103.40   12.59
   0  11   2  105.63    5.41
  -1 -11  -2  163.81    7.92
  -1  11   2  165.85    8.03
   1 -11   2  162.10    7.79
   1  11  -2  162.96    8.06
   1 -11   2  162.72   16.31
  -1 -11   2  167.35   16.27
  -1 -11   2  157.35    7.86
   1 -11  -2  122.46   16.57
  -1  11  -2  166.99    8.20
  -2  11   2   15.09    1.23
   2 -11   2   15.87    1.02
  -2 -11  -2   16.73    1.17
  -2  11   2   18.31    3.73
  -2 -11  -2   11.34    6.65
  -2 -11  -2   17.48    3.06
   2 -11   2   13.56    5.92
   2 -11   2   22.06    3.71
  -2 -11   2   15.95    1.15
   2 -11  -2   14.30    7.34
   2 -11  -2   18.56    3.48
  -2 -11   2   16.72    5.98
  -2  11  -2   16.42    1.39
   2 -11  -2   14.99    1.06
  -2  11  -2   16.02    2.90
  -3 -11  -2   87.50    6.66
  -3 -11  -2   68.11   11.46
   3 -11   2   96.41    4.58
  -3 -11  -2   94.92    4.81
  -3  11   2   85.44    7.53
  -3  11   2   92.52    4.89
   3 -11   2   90.42   11.79
  -3 -11   2   97.32   11.27
   3 -11  -2   79.93   12.87
  -3 -11   2   87.90    7.02
  -3  11  -2   92.08    5.10
  -3 -11   2   94.35    4.79
   3 -11  -2   90.19    4.62
  -3  11  -2   88.28    6.97
   4 -11   2   29.31    1.63
  -4 -11  -2   31.81    4.55
  -4  11   2   31.88    5.76
  -4 -11  -2   26.74    1.83
   4 -11   2   24.63    7.52
  -4  11   2   24.95    1.89
  -4 -11  -2   19.66    7.35
  -4 -11   2   25.91    7.42
  -4 -11   2   27.58    1.83
   4 -11  -2   26.62    1.66
  -4  11  -2   22.98    4.49
  -4  11  -2   26.41    2.09
  -4 -11   2   24.32    4.22
   4 -11  -2   22.17    8.49
  -5 -11  -2  108.60    7.72
  -5  11   2  101.26    5.61
  -5 -11  -2  106.61   12.79
  -5  11   2  104.00    9.47
  -5 -11  -2   99.05    5.48
   5 -11   2  109.46   12.32
   5 -11   2  106.52    5.20
   5 -11  -2  101.44    5.26
  -5 -11   2   98.90    7.99
  -5 -11   2  115.87   11.41
  -5  11  -2   98.78    5.83
  -5  11  -2   89.59    8.46
  -5 -11   2  106.55    5.54
   5 -11  -2   81.47   12.91
   6 -11   2   15.02    1.12
   6 -11   2   21.62    6.96
  -6  11   2   12.90    4.38
  -6  11   2   12.39    1.52
  -6 -11  -2   11.74    5.50
  -6 -11  -2   15.18    3.40
  -6 -11  -2   14.89    1.38
  -6 -11   2   12.12    1.29
   6 -11  -2   10.30    6.14
  -6  11  -2   12.24    1.85
  -6 -11   2   17.95    5.43
   6 -11  -2   14.24    1.15
  -6 -11   2    8.31    2.55
  -6  11  -2    8.94    3.49
  -7  11   2    6.42    4.01
  -7 -11  -2    9.37    2.78
  -7 -11  -2    8.62    1.27
   7 -11   2   17.37    6.24
  -7  11   2    6.12    1.31
  -7 -11  -2   12.00    5.32
   7 -11   2    9.00    0.94
  -7  11  -2   10.27    1.82
  -7 -11   2   13.64    1.76
  -7 -11   2   11.17    4.40
  -7 -11   2   11.55    3.29
   7 -11  -2    9.90    1.01
   7 -11  -2    9.17    6.39
  -7  11  -2    9.99    3.91
  -8 -11  -2    1.67    1.76
  -8 -11  -2   -0.01    0.47
  -8  11   2    0.97    3.18
  -8  11   2    1.23    1.04
   8 -11   2    0.00    0.39
  -8  11  -2   -0.18    0.96
  -8 -11   2   -0.34    1.74
   8 -11  -2    0.89    0.48
  -8 -11   2    0.16    0.59
  -8  11  -2    5.43    3.84
  -9  11   2   58.02    4.55
   9 -11   2   57.30    3.37
  -9 -11  -2   57.48    6.49
  -9 -11  -2   56.83    3.86
  -9  11   2   38.50    8.77
  -9  11  -2   58.79    4.69
  -9 -11   2   73.36    7.64
   9 -11  -2   56.38    3.41
  -9 -11   2   34.70   10.18
  -9  11  -2   34.85    7.93
  -9 -11   2   58.65    3.89
   0 -12   2   24.37    8.21
   0  12  -2   17.09    1.35
   0 -12   2   17.36    1.14
   0 -12  -2   18.49    1.18
   0 -12  -2   16.59    8.14
   0  12   2   15.01    1.20
   1 -12   2   49.07    2.59
   1 -12   2   39.38    9.90
  -1 -12  -2   50.22    2.72
  -1  12   2   48.57    2.83
   1  12  -2   48.01    2.85
  -1 -12  -2   70.04   16.28
  -1 -12   2   37.66    9.54
   1 -12  -2   51.47    2.67
   1 -12  -2   29.92   10.27
   2 -12   2   14.92    0.98
   2  12  -2   14.58    1.17
   2 -12   2   13.39    3.33
  -2 -12  -2   13.53    6.55
  -2  12   2   12.54    1.17
   2 -12   2   19.70    7.86
  -2  12   2   14.37    3.31
  -2 -12  -2   12.78    2.87
  -2 -12  -2   14.09    1.10
  -2 -12   2   14.80    1.11
   2 -12  -2   14.04    1.01
  -2 -12   2   16.12    6.81
  -2  12  -2   14.66    1.34
  -2  12  -2   15.11    2.98
   2 -12  -2   15.51    8.13
  -3 -12  -2   95.46    7.09
   3 -12   2   92.97    4.65
  -3  12   2   84.67    7.67
  -3  12   2   93.06    5.01
  -3 -12  -2   86.88   13.13
   3 -12   2   91.41   12.43
  -3 -12  -2   90.91    4.89
   3 -12  -2   72.30   12.97
  -3 -12   2   93.30    4.88
  -3  12  -2   92.18    5.21
   3 -12  -2   97.59    4.74
  -3 -12   2   98.51    7.56
  -3 -12   2   96.85   11.88
  -3  12  -2   90.83    7.21
  -4 -12  -2    8.58    6.18
   4 -12   2    6.48    0.63
  -4  12   2    6.49    1.07
  -4 -12  -2    8.03    1.12
  -4  12   2    1.14    2.12
  -4 -12  -2    9.29    2.49
   4 -12   2   11.56    5.92
   4 -12  -2    6.80    0.68
  -4 -12   2    2.85    1.85
  -4  12  -2    5.28    2.59
  -4  12  -2    6.98    1.19
  -4 -12   2    5.55    0.90
  -4 -12   2    9.39    5.05
   4 -12  -2    3.86    4.96
  -5  12   2   79.74    8.07
  -5 -12  -2   67.21    5.83
  -5  12   2   60.94    3.76
   5 -12   2   60.62    3.33
  -5 -12  -2   61.38    3.66
   5 -12   2   57.49    9.68
  -5 -12  -2   66.03   10.74
   5 -12  -2   61.38    3.41
  -5 -12   2   61.34    8.95
  -5  12  -2   63.59    4.05
  -5  12  -2   58.25    6.57
  -5 -12   2   66.72    3.71
  -5 -12   2   59.47    6.02
   5 -12  -2   46.64   12.70
   6 -12   2   30.47    8.57
  -6 -12  -2   30.14    8.53
  -6  12   2   24.12    2.06
   6 -12   2   27.38    1.65
  -6 -12  -2   24.12    1.90
  -6 -12  -2   18.41    3.80
  -6  12   2   22.58    5.46
  -6  12  -2   23.13    5.20
  -6 -12   2   20.93    4.51
   6 -12  -2   21.40    9.11
  -6  12  -2   22.94    2.23
  -6 -12   2   19.38    1.78
  -6 -12   2   24.33    6.70
   6 -12  -2   23.63    1.66
   7 -12   2   43.94    2.50
   7 -12   2   53.59   10.87
  -7  12   2   38.67    3.09
  -7  12   2   36.69    7.50
  -7 -12  -2   52.03    8.68
  -7 -12  -2   42.10    2.88
  -7 -12  -2   40.94    6.03
  -7 -12   2   39.16    2.83
   7 -12  -2   28.87    9.45
  -7 -12   2   28.84    5.37
  -7 -12   2   43.25    6.70
  -7  12  -2   40.93    7.35
  -7  12  -2   38.45    3.24
   7 -12  -2   40.43    2.53
  -8 -12  -2    2.17    0.81
  -8  12   2    0.23    3.56
  -8  12   2    2.13    1.23
   8 -12   2    1.55    0.56
  -8 -12  -2    3.67    2.33
  -8  12  -2   -2.93    2.55
  -8 -12   2    0.70    2.12
  -8 -12   2    1.47    0.67
   8 -12  -2    1.76    0.56
   8 -12  -2    0.94    4.65
  -8  12  -2    1.15    1.20
  -9  12   2    6.11    4.79
  -9 -12  -2   10.48    1.67
   9 -12   2    8.01    1.17
   9 -12  -2    8.85    1.21
  -9  12  -2   17.08    6.58
  -9 -12   2    7.20    1.43
   0 -13  -2   37.54    2.10
   0  13   2   34.17    2.17
   0  13  -2   34.39    2.31
   0 -13   2   48.28   12.35
   0 -13   2   34.51    2.03
   0 -13  -2   38.62   12.23
  -1 -13  -2   49.30   13.51
  -1  13   2   57.49    3.13
   1 -13   2   55.17    2.83
   1  13  -2   55.24    3.14
  -1 -13  -2   52.77    2.94
   1 -13   2   77.18   15.74
  -1  13  -2   48.03    3.15
   1 -13  -2   52.47    2.87
  -1 -13   2   52.10   12.00
   1  13   2   49.62    2.96
  -1 -13   2   51.60    2.89
   1 -13  -2   38.45   12.23
   2 -13   2   41.44    2.19
   2 -13   2   53.95   12.49
   2  13  -2   40.36    2.45
  -2 -13  -2   59.12   15.10
  -2 -13  -2   37.45    2.33
  -2 -13  -2   35.98    4.12
  -2  13   2   37.59    4.84
  -2  13   2   35.46    2.43
  -2  13  -2   37.62    2.62
  -2 -13   2   38.93    2.32
   2 -13  -2   38.65    2.22
   2 -13  -2   47.00   13.80
  -2 -13   2   54.08   12.56
  -2  13  -2   39.52    4.09
  -3 -13  -2   78.60    4.21
   3 -13   2   65.92   11.25
  -3  13   2   79.52    4.34
   3 -13   2   83.68    3.95
  -3 -13  -2   69.83    6.31
  -3 -13  -2   87.85   17.93
  -3  13   2   77.48    7.36
  -3 -13   2   77.41   11.20
  -3  13  -2   71.82    4.47
   3 -13  -2   81.37   18.51
  -3 -13   2   74.00    4.14
  -3  13  -2   68.60    6.32
   3 -13  -2   75.59    3.99
  -4  13   2   21.34    4.88
   4 -13   2   25.44    1.59
  -4 -13  -2   23.07    8.45
  -4 -13  -2   25.39    1.85
   4 -13   2   46.02   12.08
  -4 -13  -2   29.18    4.89
  -4  13   2   25.13    1.96
  -4  13  -2   24.91    4.83
  -4 -13   2   37.05    9.87
  -4  13  -2   25.37    2.14
   4 -13  -2   15.29    7.77
  -4 -13   2   26.16    4.86
  -4 -13   2   26.53    1.86
   4 -13  -2   26.55    1.66
  -5  13   2   84.07    5.02
  -5  13   2   78.78    8.68
  -5 -13  -2   89.97    4.95
   5 -13   2   85.21   12.25
  -5 -13  -2   92.68   13.19
   5 -13   2   90.47    4.57
  -5 -13  -2   85.61    7.36
  -5  13  -2   97.32    5.42
   5 -13  -2   75.84   13.65
  -5 -13   2   89.09    7.89
  -5 -13   2   91.56    4.95
   5 -13  -2   89.67    4.64
  -5  13  -2   78.13    8.10
  -5 -13   2   80.86   10.83
  -6  13   2    7.57    3.72
  -6 -13  -2    5.62    2.24
   6 -13   2   12.40    6.30
  -6 -13  -2    8.25    5.71
   6 -13   2   11.38    0.95
  -6 -13  -2    9.02    1.29
  -6  13   2    8.82    1.42
  -6 -13   2    7.78    1.22
   6 -13  -2   10.43    7.93
  -6  13  -2    7.56    1.47
  -6 -13   2   10.24    5.38
  -6  13  -2   12.14    4.02
   6 -13  -2    9.00    0.93
  -6 -13   2   15.62    4.10
  -7 -13  -2   51.44    5.72
  -7  13   2   55.94    9.32
  -7 -13  -2   49.22   10.56
   7 -13   2   44.57    2.72
   7 -13   2   63.56   12.74
  -7  13   2   42.89    3.39
  -7 -13  -2   46.37    3.17
  -7 -13   2   39.71    6.49
  -7  13  -2   45.98    3.64
  -7 -13   2   54.34    8.12
   7 -13  -2   37.44   11.60
   7 -13  -2   46.04    2.81
  -7  13  -2   39.67    7.91
  -7 -13   2   47.08    3.18
   8 -13   2    3.50    4.62
   8 -13   2    4.56    0.82
  -8  13   2    1.57    3.69
  -8  13   2    5.11    1.61
  -8 -13  -2    4.22    5.20
  -8 -13  -2    4.54    1.03
  -8 -13  -2    3.41    2.06
   8 -13  -2    6.32    6.42
  -8 -13   2    1.21    2.35
  -8 -13   2    4.37    1.07
  -8  13  -2    5.12    1.54
  -8 -13   2    6.23    4.17
   8 -13  -2    5.04    0.91
  -8  13  -2    7.28    4.37
   0 -14   2   34.99   10.40
   0  14  -2   42.07    2.78
   0 -14  -2   39.31   12.42
   0 -14   2   46.21    2.51
   0  14   2   45.25    2.67
   0 -14  -2   43.98    2.53
   1 -14   2  196.29   20.37
  -1 -14  -2  165.56   20.94
   1  14  -2  177.17    9.36
   1 -14   2  183.49    9.05
  -1 -14  -2  190.47    9.20
  -1  14  -2  186.14    9.53
  -1 -14   2  191.53    9.16
   1  14   2  181.46    9.26
  -1 -14   2  208.73   20.59
   1 -14  -2  187.47    9.11
   2  14  -2   21.16    1.61
  -2 -14  -2   21.49    1.52
   2 -14   2   37.43   11.74
  -2  14   2   21.82    1.69
  -2  14   2   18.27    4.06
  -2 -14  -2   14.72    8.46
   2 -14   2   22.31    1.36
  -2 -14   2   19.67    1.47
  -2  14  -2   20.40    1.78
   2 -14  -2   25.24   10.25
   2 -14  -2   17.83    1.34
  -2 -14   2   40.43   11.49
  -3  14   2   70.99    4.16
  -3 -14  -2   63.73   16.05
  -3 -14  -2   77.77    6.69
  -3 -14  -2   71.55    4.02
   3 -14   2   75.89   12.48
  -3  14   2   69.39    7.14
   3 -14   2   74.99    3.76
   3 -14  -2   49.93   13.80
   3 -14  -2   72.68    3.82
  -3 -14   2   71.06    3.99
  -3  14  -2   64.11    6.21
  -3 -14   2   78.06   11.92
  -3  14  -2   74.43    4.40
   4 -14   2   23.26    1.48
   4 -14   2   24.35    9.22
  -4  14   2   22.13    1.87
  -4 -14  -2   22.84    1.74
  -4  14   2   28.44    5.65
  -4 -14  -2   20.15    4.24
  -4 -14  -2   16.41    8.36
  -4  14  -2   19.08    4.33
   4 -14  -2   22.72    1.54
  -4  14  -2   24.43    2.10
  -4 -14   2   22.12    8.59
  -4 -14   2   24.45    1.77
  -4 -14   2   17.55    4.00
   4 -14  -2   17.39    8.94
   5 -14   2   42.71   11.28
  -5 -14  -2   34.52    2.49
  -5 -14  -2   47.97    6.82
   5 -14   2   39.42    2.20
  -5 -14  -2   45.12   11.72
  -5  14   2   38.92    7.16
  -5  14   2   32.59    2.61
  -5 -14   2   41.82    9.96
  -5  14  -2   31.34    5.95
  -5 -14   2   31.90    2.42
   5 -14  -2   28.43   11.34
  -5 -14   2   55.67    7.79
  -5  14  -2   39.03    2.94
   5 -14  -2   37.58    2.25
  -6 -14  -2   12.39    3.68
  -6 -14  -2   15.77    7.49
  -6  14   2   17.42    1.87
   6 -14   2   18.63    1.35
  -6  14   2   20.58    5.70
  -6 -14  -2   16.01    1.61
   6 -14   2   20.99    8.92
   6 -14  -2   22.71   10.41
  -6 -14   2   16.70    1.61
  -6 -14   2   30.92    8.69
  -6  14  -2   20.59    2.14
  -6  14  -2   14.26    4.66
   6 -14  -2   17.73    1.38
  -6 -14   2   13.75    3.91
  -7  14   2   53.17    3.90
  -7 -14  -2   63.18    6.65
  -7 -14  -2   53.18    3.61
  -7  14   2   38.54    8.11
   7 -14   2   72.12   11.89
  -7 -14  -2   62.50   12.41
   7 -14   2   58.73    3.20
  -7  14  -2   55.35    4.13
  -7 -14   2   39.20    6.90
   7 -14  -2   57.24    3.27
   7 -14  -2   49.37   13.32
  -7 -14   2   62.87    9.50
  -7  14  -2   40.71    7.83
   8 -14   2    5.11    5.00
  -8  14   2    3.29    4.16
  -8 -14  -2    0.76    0.64
  -8  14   2    1.86    1.40
   8 -14   2    1.80    0.62
  -8 -14  -2    0.44    5.20
  -8 -14  -2    2.67    2.45
  -8 -14   2    1.57    4.13
   8 -14  -2    2.21    0.59
  -8 -14   2    1.11    0.69
  -8  14  -2    6.78    3.92
  -8 -14   2    1.56    2.77
   8 -14  -2    3.69    6.72
  -8  14  -2    2.74    1.51
   0  15  -2   20.59    1.68
   0 -15  -2   19.13    1.39
   0 -15   2   20.42    1.39
   0  15   2   18.70    1.52
   0 -15   2   28.49   10.56
   0 -15  -2   17.26    8.93
  -1 -15  -2   40.01   13.75
  -1  15   2   47.40    2.85
   1 -15   2   43.29   12.68
  -1 -15  -2   42.53    2.63
   1  15  -2   42.56    2.81
   1 -15   2   45.08    2.53
  -1 -15   2   45.35    2.62
  -1 -15   2   39.59   11.13
   1 -15  -2   49.16    2.61
  -1  15  -2   45.54    2.97
   1  15   2   42.53    2.71
   1 -15  -2   29.37   11.19
  -2 -15  -2    0.17    5.65
  -2  15   2    1.90    0.64
   2 -15   2    0.81    0.34
   2  15  -2    1.42    0.55
   2 -15   2    5.35    5.61
  -2 -15  -2    2.37    0.58
  -2 -15   2   -1.38    3.36
  -2  15  -2    2.08    0.75
   2 -15  -2    1.29    0.38
   2 -15  -2    1.63    5.73
  -2 -15   2    1.78    0.52
   3  15  -2   33.24    2.31
   3 -15   2   33.65   10.72
  -3 -15  -2   25.27   10.69
  -3 -15  -2   33.99    5.71
  -3 -15  -2   35.21    2.29
  -3  15   2   33.68    2.42
  -3  15   2   31.67    6.22
   3 -15   2   36.46    2.04
  -3  15  -2   33.91    4.58
   3 -15  -2   31.68    2.03
  -3 -15   2   34.50    2.25
   3 -15  -2   29.20   11.99
  -3 -15   2   38.34   11.38
  -3  15  -2   34.34    2.61
  -4  15   2   34.23    6.81
   4 -15   2   30.89    1.84
  -4 -15  -2   28.01    2.10
  -4  15   2   27.91    2.25
   4 -15   2   31.29   10.12
  -4 -15  -2   36.64    5.76
  -4 -15  -2   26.71   10.04
  -4  15  -2   32.43    2.56
   4 -15  -2   22.59   10.76
  -4  15  -2   23.01    4.83
  -4 -15   2   25.88    8.93
  -4 -15   2   31.37    2.15
   4 -15  -2   29.28    1.89
  -5 -15  -2   19.71    4.40
  -5  15   2   30.17    6.76
  -5 -15  -2   29.80    2.15
  -5  15   2   26.70    2.29
  -5 -15  -2   35.35   11.19
   5 -15   2   26.29    9.52
   5 -15   2   26.46    1.73
  -5 -15   2   23.68    1.99
   5 -15  -2   15.12    9.72
  -5  15  -2   21.65    4.95
  -5 -15   2   32.49    5.85
  -5  15  -2   26.26    2.44
  -5 -15   2   30.57    9.07
   5 -15  -2   28.13    1.82
  -6 -15  -2    8.27    1.39
  -6 -15  -2   10.67    7.73
  -6  15   2   11.80    5.10
   6 -15   2    6.15    0.84
  -6 -15  -2    3.73    2.59
  -6  15   2    5.76    1.31
   6 -15   2   13.98    7.86
   6 -15  -2    1.87    6.84
  -6  15  -2   11.00    1.87
   6 -15  -2    6.72    0.96
  -6 -15   2    5.68    1.07
  -6  15  -2    8.52    4.01
  -6 -15   2   10.71    6.02
  -6 -15   2    7.04    2.90
  -7 -15  -2   15.86    1.74
   7 -15   2   18.66    1.44
  -7  15   2   16.04    2.20
  -7 -15  -2   18.77    4.86
  -7 -15  -2   21.14    8.80
  -7  15   2   16.88    6.21
   7 -15   2   33.57   10.75
   7 -15  -2   17.43    1.45
  -7 -15   2   16.83    1.76
  -7  15  -2   17.51    2.49
  -7 -15   2   13.31    4.49
  -7 -15   2   17.03    7.15
  -7  15  -2   19.94    5.63
   7 -15  -2   15.68    9.18
   0  16  -2   10.65    1.23
   0 -16  -2   14.21   10.00
   0 -16   2    9.24    0.91
   0 -16   2   20.98    9.85
   0 -16  -2    9.34    0.93
   0  16   2   11.58    1.16
   1  16  -2   42.07    3.01
  -1 -16  -2   31.01   12.56
  -1  16   2   47.85    3.05
   1 -16   2   50.48    2.76
  -1 -16  -2   49.93    2.88
   1 -16   2   46.95   13.18
  -1 -16   2   41.20   11.98
   1  16   2   50.38    3.00
  -1  16  -2   51.10    3.25
   1 -16  -2   51.57   16.67
   1 -16  -2   48.24    2.78
  -1 -16   2   48.83    2.84
  -2  16   2   38.72    2.70
  -2 -16  -2   34.87   12.77
   2 -16   2   45.44    2.38
  -2 -16  -2   40.55    2.54
   2  16  -2   37.91    2.63
   2 -16   2   40.35   11.87
  -2  16  -2   36.36    2.82
   2 -16  -2   23.22   11.07
  -2 -16   2   38.55    2.48
  -2 -16   2   43.70   12.52
   2  16   2   40.68    2.58
   2 -16  -2   40.95    2.39
   3 -16   2   89.61   14.69
  -3 -16  -2   91.71   16.00
   3 -16   2   86.20    4.35
  -3  16   2   85.04    4.85
  -3 -16  -2   77.51    4.59
  -3  16   2   69.63    8.09
   3  16  -2   77.20    4.67
  -3  16  -2   80.94    7.42
   3 -16  -2   82.79    4.39
  -3 -16   2   82.73    4.60
   3 -16  -2   72.53   18.52
  -3  16  -2   89.98    5.13
  -3 -16   2   98.24   14.60
  -4  16   2   -0.83    2.54
   4 -16   2   -1.73    4.51
  -4 -16  -2    1.63    2.42
  -4 -16  -2    1.68    0.62
   4 -16   2    1.11    0.39
  -4 -16  -2   -1.62    6.42
  -4  16   2    1.32    0.74
   4 -16  -2    5.06    8.41
  -4 -16   2    2.41    4.52
  -4  16  -2    0.98    0.79
  -4  16  -2    0.60    2.27
   4 -16  -2    0.91    0.40
  -4 -16   2    0.95    0.56
  -5  16   2   13.04    1.76
  -5 -16  -2   12.36    7.97
  -5 -16  -2   11.37    1.55
  -5 -16  -2    9.46    3.44
   5 -16   2   11.47    8.13
   5 -16   2   11.89    1.03
  -5  16   2    7.18    4.41
   5 -16  -2   13.54   10.48
  -5  16  -2   14.33    4.41
   5 -16  -2   10.59    1.05
  -5  16  -2   15.35    2.04
  -5 -16   2   10.62    1.45
  -5 -16   2    6.73    5.55
  -6 -16  -2   15.53    8.72
   6 -16   2   11.36    1.07
  -6 -16  -2   10.50    1.52
  -6 -16  -2   10.71    3.50
   6 -16   2   18.36    8.53
  -6  16   2    9.23    1.66
  -6  16   2    7.61    4.70
  -6  16  -2   11.92    2.01
  -6  16  -2   10.56    4.43
   6 -16  -2   11.34    9.61
  -6 -16   2    9.48    5.86
  -6 -16   2    9.70    1.43
   6 -16  -2   12.38    1.13
  -6 -16   2    2.54    2.77
  -7 -16  -2   35.84    3.00
  -7 -16  -2   55.48   13.01
  -7  16   2   40.19    8.48
  -7 -16  -2   30.67    6.14
   7 -16   2   53.92   12.98
  -7  16   2   39.96    3.49
   7 -16   2   43.26    2.61
   7 -16  -2   32.27   12.17
   7 -16  -2   46.70    2.72
  -7  16  -2   45.98    3.76
  -7 -16   2   50.03   11.43
  -7 -16   2   37.72    7.40
  -7 -16   2   41.71    3.10
   0 -17   2   -2.52    3.78
   0 -17  -2   -0.28    6.68
   0  17   2    0.30    0.48
   0 -17   2    0.43    0.33
   0 -17  -2    0.36    0.35
   0  17  -2    0.44    0.47
  -1  17   2   55.89    3.66
  -1 -17  -2   61.52    3.51
  -1 -17  -2   57.84   15.92
   1 -17   2   60.39    3.37
   1 -17   2   74.20   17.13
   1  17  -2   61.12    3.77
   1 -17  -2   45.32   14.62
  -1 -17   2   61.60   16.30
  -1  17  -2   65.65    3.95
   1  17   2   61.71    3.64
  -1 -17   2   60.69    3.47
   1 -17  -2   59.32    3.40
  -2 -17  -2    5.53    8.92
   2 -17   2    1.73    5.11
  -2 -17  -2    1.34    0.53
   2  17  -2    2.16    0.71
  -2  17   2    1.46    0.70
   2 -17   2    1.12    0.42
  -2 -17   2   -1.70    4.17
  -2  17  -2    1.09    0.69
   2 -17  -2    2.03    0.52
   2  17   2    1.86    0.66
  -2 -17   2    2.39    0.61
   2 -17  -2   -2.10    6.59
  -3 -17  -2   21.58   10.54
   3  17  -2   23.81    1.86
  -3  17   2   22.81    1.99
  -3  17   2   23.24    5.28
  -3 -17  -2   22.61    1.77
   3 -17   2   23.51    9.90
   3 -17   2   19.79    1.46
  -3 -17   2   29.45   10.57
   3 -17  -2   16.38   10.51
  -3 -17   2   19.28    1.65
   3  17   2   18.73    1.65
  -3  17  -2   29.02    5.16
   3 -17  -2   19.60    1.50
  -3  17  -2   22.85    2.15
   4 -17   2   15.63    8.42
   4  17  -2   13.28    1.41
  -4  17   2   15.14    4.99
   4 -17   2   12.87    1.13
  -4 -17  -2   10.86    8.36
  -4 -17  -2   13.25    1.72
  -4  17   2   14.18    1.91
  -4 -17   2   16.51    7.95
   4 -17  -2   15.89    1.23
  -4  17  -2   18.48    2.02
   4 -17  -2   16.95   10.83
  -4 -17   2   15.20    1.47
  -4  17  -2   15.37    4.42
   5 -17   2   54.57   14.82
  -5 -17  -2   62.57   15.76
  -5 -17  -2   45.89    7.34
  -5 -17  -2   52.47    3.48
  -5  17   2   52.08    3.70
   5 -17   2   57.08    3.07
  -5  17   2   51.34    9.09
   5 -17  -2   43.22   14.47
  -5 -17   2   55.48    3.50
  -5  17  -2   55.08    3.95
   5 -17  -2   50.70    3.09
  -5 -17   2   53.72   12.90
  -5  17  -2   58.31    8.61
  -6 -17  -2    6.68    7.88
  -6  17   2    8.57    1.65
   6 -17   2    8.42    1.09
   6 -17   2    9.90    8.20
  -6  17   2    9.69    5.56
  -6 -17  -2    9.93    4.21
  -6 -17  -2    7.91    1.36
  -6  17  -2   11.48    4.73
  -6 -17   2    9.88    6.67
   6 -17  -2   10.05    1.05
   6 -17  -2    3.93    8.19
  -6  17  -2   14.35    2.33
  -6 -17   2   10.26    1.65
   0 -18   2    0.28    0.33
   0  18   2   -0.02    0.54
   0 -18  -2    0.95    0.44
   0 -18   2   -1.11    5.21
   0  18  -2    0.97    0.65
   0 -18  -2   -2.47    5.31
   1  18  -2   46.28    3.18
   1 -18   2   37.78   12.46
   1 -18   2   48.72    2.80
  -1  18   2   47.14    3.15
  -1 -18  -2   64.24   19.09
  -1 -18  -2   47.35    2.90
   1 -18  -2   48.51    2.83
  -1 -18   2   46.74    2.87
   1  18   2   43.96    3.01
  -1 -18   2   47.95   14.07
  -1  18  -2   45.60    3.26
   1 -18  -2   48.62   16.87
   2 -18   2   58.86    3.12
   2 -18   2   59.94   15.62
  -2 -18  -2   57.55   16.34
  -2 -18  -2   56.74    3.33
   2  18  -2   51.73    3.45
  -2  18   2   53.86    3.56
   2  18   2   45.44    3.26
   2 -18  -2   48.48   15.22
  -2  18  -2   54.10    3.71
   2 -18  -2   54.61    3.11
  -2 -18   2   51.75    3.23
  -2 -18   2   66.63   16.23
  -3  18   2   24.30    2.18
  -3 -18  -2   26.41    1.98
   3  18  -2   25.47    2.03
  -3 -18  -2   19.80   10.95
  -3  18   2   23.82    5.73
   3 -18   2   24.89    1.65
   3 -18   2   20.92    9.62
   3 -18  -2   21.90    1.66
  -3  18  -2   22.43    2.29
   3 -18  -2   11.17    9.30
  -3 -18   2   31.25   10.96
   3  18   2   24.44    1.93
  -3  18  -2   19.62    4.57
  -3 -18   2   21.38    1.82
   4  18  -2    3.07    0.81
  -4 -18  -2    3.08    6.97
  -4  18   2    3.98    4.00
   4 -18   2    2.95    6.47
  -4  18   2    3.10    1.17
   4 -18   2    3.38    0.66
  -4 -18  -2    4.94    1.02
   4 -18  -2    7.43    8.62
  -4  18  -2    3.50    3.20
  -4  18  -2    3.52    1.25
  -4 -18   2    4.42    1.02
  -4 -18   2    2.62    5.28
   4 -18  -2    3.46    0.69
   5  18  -2   16.88    1.69
   5 -18   2   16.60    1.37
   5 -18   2   14.66    8.63
  -5 -18  -2   15.90    9.85
  -5  18   2   12.79    5.60
  -5  18   2   15.75    2.15
  -5 -18  -2   14.16    4.31
  -5 -18  -2   18.12    1.76
  -5  18  -2   16.73    5.35
   5 -18  -2   16.68   10.34
  -5  18  -2   19.61    2.29
   5 -18  -2   16.93    1.39
  -5 -18   2   17.22    1.71
  -5 -18   2   18.25    8.46
   0  19   2   17.11    1.78
   0  19  -2   20.36    1.94
   0 -19  -2   19.42    1.56
   0 -19   2   18.12    1.51
   0 -19   2   13.47    8.42
   0 -19  -2   17.80   11.28
   1  19  -2   52.53    3.48
   1 -19   2   51.47    3.01
  -1  19   2   48.40    3.36
  -1 -19  -2   26.69   12.53
  -1 -19  -2   47.86    3.10
   1 -19   2   45.14   13.46
  -1 -19   2   36.38   12.90
  -1  19  -2   56.38    3.65
  -1 -19   2   52.48    3.11
   1  19   2   51.58    3.33
   1 -19  -2   47.71    3.00
   2 -19   2    1.63    6.12
  -2  19   2    0.81    0.78
   2  19  -2    0.24    0.53
  -2 -19  -2    1.47    6.77
   2 -19   2    0.89    0.46
  -2 -19  -2    1.10    0.50
   2  19   2   -0.17    0.52
   2 -19  -2    4.24    8.81
  -2 -19   2    1.01    0.57
   2 -19  -2    0.77    0.51
  -2 -19   2   -0.02    4.53
  -2  19  -2    1.02    0.75
  -3 -19  -2   24.11    1.99
  -3 -19  -2   20.10   11.00
   3 -19   2   22.99   10.31
  -3  19   2   24.13    2.30
   3 -19   2   25.94    1.77
   3  19  -2   24.40    2.11
   3 -19  -2    7.95    9.17
  -3 -19   2   37.00   12.46
   3  19   2   23.84    2.01
  -3  19  -2   25.55    2.48
  -3 -19   2   24.19    1.97
   3 -19  -2   26.65    1.82
  -4  19   2   20.95    6.10
  -4 -19  -2   21.62    1.92
  -4  19   2   22.69    2.33
  -4 -19  -2    9.10    8.73
   4 -19   2   24.36   11.25
   4 -19   2   21.11    1.59
   4  19  -2   22.64    2.04
  -4 -19   2   19.26    1.82
  -4  19  -2   17.62    5.18
  -4 -19   2   21.01    9.85
   4  19   2   21.82    1.91
   4 -19  -2   25.64   12.75
   4 -19  -2   23.23    1.68
  -4  19  -2   21.88    2.49
   0  20   2    2.78    1.01
   0 -20  -2    0.44    7.52
   0  20  -2    0.97    0.74
   0 -20   2    1.57    6.16
   0 -20  -2    1.72    0.62
   0 -20   2    1.52    0.59
  -1 -20  -2   14.48   10.46
   1 -20   2   18.24    9.95
   1  20  -2   21.00    2.05
   1 -20   2   21.28    1.62
  -1 -20  -2   20.71    1.70
  -1  20   2   20.39    2.05
   1 -20  -2   15.76   11.40
   1  20   2   18.26    1.85
  -1 -20   2   16.08   10.03
  -1  20  -2   18.27    2.02
  -1 -20   2   19.37    1.67
   1 -20  -2   19.01    1.60
  -2  20   2   17.52    1.97
   2  20  -2   17.08    1.80
  -2 -20  -2    7.10    8.38
  -2 -20  -2   13.66    1.51
   2 -20   2   18.05    1.47
   2 -20   2   15.45    9.13
  -2 -20   2   22.07   11.23
   2 -20  -2   21.13    1.56
  -2 -20   2   16.48    1.58
  -2  20  -2   19.67    2.15
   2  20   2   15.79    1.72
  -3 -20  -2   28.38   12.81
   3 -20   2   20.56   10.49
  -3 -20  -2   20.75    1.79
  -3  20   2   19.43    2.15
   3 -20   2   19.42    1.54
   3  20  -2   18.15    1.84
  -3  20  -2   16.98    2.40
   3 -20  -2   16.57   11.08
  -3 -20   2   15.91    1.99
   3  20   2   16.61    1.74
  -3 -20   2   29.26   11.95
   3 -20  -2   16.07    1.43
   0  21  -2   33.84    2.82
   0 -21   2   33.21    2.33
   0 -21  -2   21.49   12.65
   0 -21   2   42.55   15.29
   0 -21  -2   33.49    2.34
   0  21   2   28.71    2.60
   1 -21   2   19.39    1.66
  -1 -21  -2   20.54    1.77
   1 -21   2   14.67    9.59
  -1 -21  -2   21.89   11.43
   1  21  -2   22.00    2.13
  -1  21   2   16.36    2.05
  -1 -21   2   25.50   11.97
   1 -21  -2   19.79    1.68
   1  21   2   21.20    2.08
  -1  21  -2   19.94    2.22
  -1 -21   2   22.32    1.80
   1 -21  -2   15.93   12.37
   0   0  -3   -0.22    1.24
   0   0   3    0.54    1.31
   0   0   3    0.19    0.21
   0   0   3    0.05    0.05
   0   0  -3    0.21    0.10
   0   0  -3    0.07    0.04
   0   0  -3    0.03    0.23
   1   0   3  305.92   13.79
   1   0  -3  290.77   13.65
   1   0  -3  296.97   15.68
  -1   0  -3  286.46   13.57
   1   0  -3  307.44   13.90
  -1   0  -3  302.40   13.80
  -1   0   3  270.21   15.65
   1   0   3  288.88   13.56
  -1   0  -3  282.96   14.61
  -1   0   3  282.16   13.94
  -1   0   3  295.44   13.67
   1   0   3  279.59   14.49
  -2   0  -3    0.01    0.58
  -2   0  -3    2.18    0.28
   2   0  -3    1.31    1.08
   2   0  -3    1.09    0.23
   2   0  -3    2.99    1.99
   2   0  -3    1.26    0.35
   2   0  -3    1.23    0.29
  -2   0  -3    1.02    0.39
  -2   0   3    1.76    1.27
   2   0   3    2.80    1.03
   2   0   3    1.11    0.34
   2   0   3    1.69    0.24
  -2   0   3    1.73    0.47
   3   0   3   18.64    2.35
   3   0   3   19.99    1.22
   3   0   3   21.74    1.57
   3   0  -3   27.73    2.97
  -3   0  -3   19.97    2.40
  -3   0  -3   21.67    1.61
  -3   0   3   22.52    1.65
   3   0  -3   24.17    3.91
  -3   0  -3   20.67    1.26
  -3   0   3   25.23    3.24
   3   0  -3   22.07    1.39
  -4   0  -3   63.91    3.23
   4   0   3   55.05    3.12
  -4   0  -3   61.72    3.70
   4   0  -3   66.71    5.42
  -4   0   3   66.75    5.96
  -4   0   3   65.29    3.78
   4   0  -3   60.75    3.49
   4   0   3   63.54    5.08
  -4   0  -3   58.69    4.99
   4   0  -3   59.20    3.33
  -5   0   3  314.15   17.88
  -5   0  -3  286.89   16.43
  -5   0  -3  269.24   13.45
  -5   0  -3  282.50   14.18
   5   0  -3  259.45   13.58
  -5   0   3  283.95   14.24
  -6   0  -3   60.39    3.72
  -6   0   3   77.52    7.74
   6   0  -3   67.39    3.91
  -6   0  -3   78.24    4.66
  -6   0   3   66.37    4.56
  -6   0  -3   76.20    6.74
  -7   0  -3   20.71    2.78
  -7   0  -3   16.29    4.15
  -7   0   3   15.89    4.58
  -7   0   3   17.28    2.70
  -7   0  -3   16.80    1.41
   7   0  -3   16.50    1.51
  -8   0  -3   13.06    4.23
  -8   0   3    9.98    4.55
   8   0  -3   10.02    1.47
  -8   0  -3    9.15    1.98
  -8   0   3   12.14    2.40
  -9   0  -3   40.43    7.96
  -9   0   3   52.85   10.52
   9   0   3   45.87    3.21
  -9   0  -3   42.30    4.06
   9   0  -3   43.04    3.16
  -9   0   3   58.17    4.80
 -10   0   3   86.68   14.19
  10   0   3   72.35    4.65
  10   0  -3   77.44    4.70
 -10   0  -3   68.89    5.83
 -10   0  -3   75.84    9.74
 -10   0   3   76.96    6.51
   0  -1  -3  361.52   17.83
   0   1   3  398.41   17.82
   0   1   3  374.84   17.78
   0   1  -3  366.80   18.34
   0  -1  -3  357.98   17.77
   0  -1  -3  400.94   21.73
   0  -1   3  368.58   18.26
   0   1  -3  394.04   18.95
   0  -1   3  420.02   18.91
   0   1   3  401.09   18.21
   0  -1  -3  362.22   18.22
   1   1  -3  228.23   11.64
  -1   1   3  225.49   10.52
  -1  -1  -3  230.83   10.70
   1  -1   3  211.58   11.42
   1   1  -3  204.50   12.31
   1  -1   3  248.81   11.48
   1   1  -3  224.65   10.99
  -1  -1  -3  211.85   11.36
  -1  -1  -3  222.85   13.85
   1  -1   3  226.48   10.64
   1   1  -3  213.79   10.49
  -1  -1  -3  211.83   10.45
  -1   1   3  205.22   12.49
   1   1   3  248.69   10.71
   1  -1  -3  226.00   10.51
  -1  -1   3  214.79   10.50
  -1  -1   3  216.49   11.03
   1   1   3  219.06   10.44
   1  -1  -3  231.21   12.52
  -1   1  -3  217.96   11.52
   1   1   3  199.04   11.17
  -1   1  -3  248.31   11.69
  -1   1  -3  224.60   10.65
   1  -1  -3  252.77   14.72
  -2  -1  -3   12.27    2.00
   2   1  -3   12.17    1.49
   2   1  -3   12.74    1.04
   2   1  -3   13.92    2.31
   2  -1   3   12.13    1.61
   2  -1   3   10.87    0.68
   2  -1   3   13.83    1.29
  -2  -1  -3   10.85    0.71
  -2   1   3   11.91    0.81
   2   1  -3   11.51    0.75
   2  -1   3   12.03    0.91
  -2  -1  -3   10.97    0.96
  -2   1   3   11.42    2.43
  -2   1  -3   11.98    0.94
   2  -1  -3   11.06    3.39
   2  -1  -3   14.46    2.38
   2   1   3   11.39    0.69
   2   1   3   11.10    1.50
  -2   1  -3   16.33    1.81
  -2  -1   3   13.88    2.62
   2   1   3   14.21    1.02
  -2   1  -3   11.58    0.70
  -2   1  -3   11.23    1.44
   2  -1  -3   12.08    0.81
  -2  -1   3   11.91    1.13
   2  -1  -3   12.20    0.78
  -3  -1  -3  164.76    7.94
   3  -1   3  153.42    9.18
   3  -1   3  155.42    7.37
   3   1  -3  163.79    8.76
  -3   1   3  159.75   10.10
  -3  -1  -3  161.04    7.43
  -3   1   3  174.49    7.79
   3   1  -3  159.82    7.80
   3  -1   3  168.63    7.78
  -3  -1  -3  157.35    9.07
   3   1   3  145.63    8.88
   3   1   3  140.68    7.35
  -3   1  -3  153.06    7.78
   3  -1  -3  143.64    9.41
  -3  -1   3  145.12    7.93
   3  -1  -3  146.83    7.49
   3   1   3  163.35    7.86
  -3   1  -3  155.65    9.21
   3  -1  -3  128.73   10.87
  -3  -1   3  154.82    9.93
  -3   1  -3  146.56    7.39
   3  -1  -3  149.56    7.56
  -3  -1   3  142.38    7.46
  -4   1   3  252.00   11.71
  -4  -1  -3  239.32   11.82
   4  -1   3  228.68   11.10
   4   1  -3  260.77   13.83
  -4  -1  -3  237.81   11.19
  -4  -1  -3  221.93   13.26
  -4   1   3  264.26   14.86
   4   1  -3  232.29   11.59
  -4  -1   3  250.37   14.57
   4  -1  -3  227.51   11.39
  -4  -1   3  218.57   11.23
   4   1   3  218.29   11.09
   4   1   3  215.04   13.04
  -4   1  -3  237.15   11.18
   4  -1  -3  230.95   11.29
  -4  -1   3  250.55   11.97
  -4   1  -3  217.08   11.61
  -4   1  -3  208.14   13.27
  -5  -1  -3  220.01   13.22
  -5   1   3  229.65   14.54
  -5   1   3  219.85   11.09
  -5  -1  -3  214.36   11.20
  -5  -1  -3  210.71   10.43
  -5   1  -3  200.43   10.98
  -5   1  -3  200.22   10.40
  -5  -1   3  246.54   14.72
  -5  -1   3  228.10   11.39
  -5   1  -3  214.71   13.30
   5  -1  -3  199.17   10.51
  -6  -1  -3  133.29    7.43
  -6  -1  -3  128.04    6.50
  -6  -1  -3  119.07    9.35
  -6   1   3  131.13    7.32
  -6   1   3  132.81   10.80
  -6  -1   3  139.71   10.96
  -6  -1   3  131.89    7.56
  -6   1  -3  111.33    7.07
  -6   1  -3  133.29    9.79
   6  -1  -3  118.59    6.55
   7   1  -3   98.37    5.31
  -7   1   3   97.90    9.79
   7  -1   3   98.78    5.22
  -7  -1  -3   98.37    5.14
  -7  -1  -3  104.56    8.74
  -7  -1  -3   94.80    6.08
  -7   1  -3   82.13    8.15
  -7  -1   3   86.09    6.14
   7  -1  -3   89.75    5.16
  -7   1  -3   86.83    5.82
  -7  -1   3   98.27    9.81
  -8   1   3   25.18    3.32
  -8  -1  -3   16.73    4.33
  -8  -1  -3   15.12    1.45
   8   1  -3   15.63    1.59
   8  -1   3   19.74    1.65
  -8   1   3   17.71    5.32
  -8  -1  -3   20.01    2.82
  -8  -1   3   12.51    4.94
  -8   1  -3   13.50    3.99
  -8  -1   3   18.92    3.21
  -8   1  -3   14.39    2.29
   8  -1  -3   13.96    1.50
   9  -1   3    9.06    1.34
  -9   1   3   10.01    2.52
   9   1  -3    7.56    1.30
  -9   1   3   10.37    5.74
  -9  -1  -3   10.69    4.45
  -9  -1  -3    5.69    1.87
  -9   1  -3    5.56    3.50
  -9   1  -3   11.00    2.33
  -9  -1   3   10.51    2.64
  -9  -1   3    7.08    4.40
   9  -1  -3    8.88    1.34
  10  -1   3   19.22    1.90
 -10  -1  -3   21.07    3.47
 -10  -1  -3   19.04    6.07
 -10   1   3   11.08    6.22
  10   1  -3   17.41    1.86
 -10   1   3   12.77    2.94
 -10  -1   3   19.46    3.87
 -10   1  -3   15.76    3.01
 -10   1  -3   16.17    5.97
  10   1   3   19.46    2.01
 -10  -1   3   19.16    7.15
  10  -1  -3   19.22    1.87
   0   2  -3  213.99   11.45
   0  -2   3  201.24    9.75
   0   2   3  207.73    9.67
   0   2   3  214.12   14.25
   0  -2  -3  208.64   10.10
   0  -2   3  204.66   10.20
   0  -2  -3  198.39    9.66
   0   2  -3  207.35    9.78
  -1   2   3  647.48   34.60
   1   2  -3  666.06   34.38
  -1   2   3  705.85   37.63
   1  -2   3  712.63   32.59
   1   2  -3  691.99   33.15
  -1  -2  -3  665.37   33.26
   1  -2   3  747.86   34.02
   1  -2   3  682.08   33.51
  -1   2   3  712.54   32.47
   1   2  -3  723.32   34.33
  -1  -2   3  641.01   33.16
   1  -2  -3  696.46   32.45
  -1   2  -3  703.30   34.32
  -1   2  -3  701.85   33.59
   1   2   3  682.29   32.40
  -1  -2   3  763.43   34.10
   1   2   3  709.91   37.15
   1  -2  -3  740.22   34.60
   1  -2  -3  635.56   37.11
  -2  -2  -3  206.57   10.30
  -2  -2  -3  229.12   10.76
  -2   2   3  246.47   15.35
   2  -2   3  209.85   10.26
   2  -2   3  230.91   11.60
   2   2  -3  231.16   12.15
  -2  -2  -3  214.56   11.46
   2   2  -3  210.70   10.82
   2   2  -3  204.53   10.32
   2  -2   3  228.71   11.88
  -2   2   3  213.82   12.64
   2   2  -3  220.82   12.13
  -2   2   3  223.73   10.41
   2  -2   3  224.27   10.30
   2  -2   3  211.35   10.51
  -2   2  -3  196.51   12.01
  -2  -2   3  215.66   11.03
  -2   2  -3  212.99   10.56
   2   2   3  234.14   10.72
  -2   2  -3  213.11   11.76
   2  -2  -3  220.55   10.37
  -2  -2   3  213.74   12.52
   2   2   3  215.96   10.28
   2   2   3  225.98   14.26
   2   2   3  204.97   11.36
   2  -2  -3  237.72   12.49
  -2  -2   3  236.08   11.74
   2  -2  -3  183.81   14.45
  -2  -2   3  219.09   10.36
  -3   2   3  137.61   10.25
   3   2  -3  113.83    6.14
  -3  -2  -3  109.64    5.67
  -3  -2  -3  107.89    7.06
   3  -2   3  111.67    5.93
  -3  -2  -3  111.78    6.19
   3   2  -3  107.16    5.67
  -3   2   3  120.91    8.32
   3   2  -3  118.59    7.46
   3  -2   3  104.86    5.61
   3   2  -3  113.84    7.44
  -3   2   3  125.96    5.95
   3  -2   3  112.44    7.45
  -3  -2   3  127.28    6.87
   3   2   3  122.31    6.16
  -3  -2   3  114.66    5.74
  -3   2  -3  113.77    6.01
   3  -2  -3  124.17    5.77
  -3  -2   3  118.53    6.41
  -3   2  -3  114.92    7.44
   3   2   3  115.25    5.64
   3  -2  -3  111.16    5.74
   3  -2  -3  131.54    8.07
  -3  -2   3  131.83    8.35
   3   2   3  117.09    7.10
  -4  -2  -3   34.65    1.99
  -4  -2  -3   37.53    3.64
   4   2  -3   33.86    2.40
   4   2  -3   38.31    3.78
  -4   2   3   31.46    4.11
   4  -2   3   32.39    1.91
  -4  -2  -3   34.78    2.54
  -4   2   3   39.50    2.39
   4   2   3   32.72    1.91
  -4   2  -3   36.25    2.38
   4   2   3   40.37    3.56
  -4   2  -3   33.97    3.67
  -4  -2   3   36.77    4.27
   4  -2  -3   37.35    2.14
   4  -2  -3   33.13    2.03
  -4  -2   3   31.69    2.61
  -5   2   3   82.32    4.70
  -5  -2  -3   90.13    6.71
  -5  -2  -3   76.51    4.16
  -5  -2  -3   79.75    4.92
   5  -2   3   74.24    4.18
  -5   2   3   80.03    7.48
  -5  -2   3   81.50    4.26
  -5   2  -3   77.75    4.66
  -5  -2   3   86.53    7.58
  -5   2  -3   92.74    7.01
   5  -2  -3   77.07    4.22
  -5  -2   3   79.72    5.09
   5  -2  -3   71.21    4.28
  -6  -2  -3   45.11    5.26
  -6   2   3   52.01    3.68
  -6  -2  -3   60.77    4.05
  -6  -2  -3   54.64    3.09
  -6   2   3   72.98    7.34
   6  -2   3   53.45    3.11
  -6   2  -3   53.55    5.74
  -6  -2   3   46.51    6.19
  -6  -2   3   53.94    3.16
  -6  -2   3   53.08    4.07
   6  -2  -3   51.53    3.12
  -6   2  -3   50.17    3.60
  -7  -2  -3   29.78    2.83
  -7  -2  -3   27.82    1.95
   7  -2   3   26.63    1.95
  -7   2   3   35.28    6.51
  -7  -2  -3   30.85    5.55
  -7   2   3   25.54    2.56
  -7  -2   3   25.18    5.86
  -7  -2   3   25.33    2.86
  -7   2  -3   27.33    2.53
   7  -2  -3   28.27    2.01
  -7   2  -3   21.07    4.76
   8  -2   3    3.01    0.79
  -8   2   3    1.72    3.26
  -8  -2  -3    3.89    1.42
  -8  -2  -3    2.12    0.67
   8   2  -3    2.41    0.78
  -8  -2  -3    0.49    2.13
  -8   2   3    2.82    1.28
  -8  -2   3    0.17    2.85
  -8  -2   3    1.09    1.22
  -8   2  -3    0.94    0.89
   8  -2  -3    2.18    0.66
  -8   2  -3    2.88    2.39
   9  -2   3   46.07    3.14
  -9   2   3   50.37    9.42
  -9  -2  -3   39.58    7.60
  -9  -2  -3   45.40    3.14
  -9   2   3   43.68    4.19
  -9  -2  -3   47.30    4.39
   9   2  -3   51.88    3.40
  -9   2  -3   47.34    4.13
   9  -2  -3   49.13    3.18
  -9  -2   3   49.25    9.74
  -9   2  -3   37.19    7.29
 -10   2   3   72.96    5.91
  10   2  -3   65.13    4.19
 -10   2   3   74.39   13.12
 -10  -2  -3   55.40    5.31
  10  -2   3   59.64    3.95
 -10  -2  -3   50.44    8.95
 -10  -2   3   73.73    6.37
 -10   2  -3   61.99    5.34
 -10   2  -3   71.86    9.22
  10  -2  -3   57.17    3.92
 -10  -2   3   56.38   11.64
   0   3  -3   67.37    3.60
   0  -3   3   65.38    3.56
   0  -3  -3   65.78    3.48
   0  -3  -3   58.90    5.06
   0   3   3   56.99    7.49
   0  -3  -3   77.31    3.91
   0   3  -3   67.69    5.63
   0  -3  -3   58.04    7.46
   0  -3   3   67.75    4.03
   0  -3  -3   74.92    3.71
   0  -3   3   75.08    5.53
   0   3   3   71.58    3.49
  -1   3   3  764.75   34.68
   1  -3   3  758.35   34.79
   1   3  -3  739.98   35.55
   1   3  -3  737.25   37.31
   1   3  -3  739.22   34.98
  -1  -3  -3  779.96   35.00
  -1   3   3  699.52   40.60
   1   3  -3  686.23   36.46
   1  -3   3  802.01   37.07
   1  -3   3  751.40   35.83
  -1   3   3  730.54   37.00
   1   3   3  684.57   40.05
   1   3   3  802.15   34.97
  -1   3  -3  691.55   35.74
  -1   3  -3  755.20   34.83
   1   3   3  735.64   34.61
  -1  -3   3  751.47   36.90
   1   3   3  744.07   35.15
   1  -3  -3  782.95   36.73
  -1   3  -3  719.48   37.35
   2  -3   3    1.61    0.24
  -2  -3  -3    1.70    0.49
  -2   3   3    1.58    1.11
   2  -3   3    0.95    0.79
  -2  -3  -3    0.07    1.99
   2   3  -3    1.74    0.63
   2   3  -3    1.10    1.07
  -2   3   3    1.14    0.26
   2   3  -3    0.98    0.22
   2  -3   3    1.66    0.35
   2   3  -3    1.79    1.07
  -2  -3  -3    1.01    0.23
  -2   3   3   -1.23    1.44
   2  -3   3    0.86    0.90
  -2  -3  -3   -0.11    0.41
   2   3   3    1.27    2.30
   2  -3  -3    0.83    0.20
   2   3   3    0.98    0.62
  -2   3  -3    0.64    0.68
   2   3   3    1.12    0.20
  -2  -3   3    2.11    1.10
   2   3   3    0.99    0.40
   2  -3  -3    1.01    2.16
  -2  -3   3    1.89    0.33
   2  -3  -3    1.78    1.11
  -2  -3   3    1.50    0.68
  -2   3  -3    1.33    0.38
   3  -3   3  174.45    9.75
  -3   3   3  171.03   10.92
   3  -3   3  161.17    8.34
  -3   3   3  169.67    8.24
   3  -3   3  166.23    8.09
  -3   3   3  184.25    8.31
   3   3  -3  173.25    8.77
  -3  -3  -3  167.38    9.58
   3  -3   3  186.72   10.38
  -3   3   3  151.51   12.85
   3   3  -3  164.73    8.11
  -3  -3  -3  172.62    8.13
   3   3  -3  175.46    9.90
  -3  -3  -3  169.43    8.74
   3   3  -3  157.11   10.55
   3  -3   3  164.08    8.06
   3   3   3  162.78    9.44
  -3  -3   3  160.61    8.15
   3   3   3  156.58    8.05
   3  -3  -3  183.97   10.66
  -3   3  -3  160.42    8.41
   3  -3  -3  160.49    8.11
  -3  -3   3  159.55    8.99
  -3  -3   3  172.74    9.76
  -3  -3   3  170.63   10.62
   3   3   3  174.58    8.64
  -3   3  -3  154.66    9.92
   3  -3  -3  155.71    8.14
   3   3   3  148.47   11.99
   4  -3   3  208.64   10.29
   4  -3   3  223.25   10.37
  -4   3   3  229.64   10.72
  -4  -3  -3  224.51   12.47
   4   3  -3  195.86   12.97
  -4  -3  -3  211.89   10.37
   4   3  -3  215.16   12.43
  -4   3   3  230.83   13.96
  -4  -3  -3  220.81   11.16
  -4  -3   3  214.19   13.41
  -4  -3   3  217.28   10.44
   4  -3  -3  202.04   10.40
   4  -3  -3  212.62   10.41
  -4   3  -3  217.55   12.90
  -4   3  -3  194.77   10.71
  -4  -3   3  226.35   11.45
   4   3   3  217.18   12.15
  -5  -3  -3   22.07    1.48
  -5  -3  -3   23.31    4.00
  -5   3   3   26.94    1.96
  -5  -3  -3   24.46    2.18
   5  -3   3   25.41    1.53
  -5   3   3   40.00    6.58
   5  -3  -3   19.54    1.46
  -5  -3   3   23.98    4.63
  -5  -3   3   18.16    2.13
  -5  -3   3   19.72    1.48
   5  -3  -3   18.80    1.50
  -5   3  -3   20.00    1.81
  -5   3  -3   24.80    4.45
   6  -3   3    6.24    0.96
  -6   3   3    6.12    1.35
  -6  -3  -3    4.19    2.25
  -6   3   3    7.12    3.29
  -6  -3  -3    6.34    0.81
  -6  -3  -3    8.70    1.90
   6  -3  -3    6.75    0.85
  -6   3  -3    6.29    2.60
  -6  -3   3    4.78    0.89
  -6  -3   3    6.44    1.90
  -6  -3   3    6.57    3.09
  -6   3  -3    3.54    1.10
  -7   3   3   89.95    9.50
   7  -3   3   93.41    4.93
  -7  -3  -3   93.00    8.28
  -7  -3  -3   87.46    6.00
  -7  -3  -3   90.43    4.94
  -7   3   3   98.26    5.77
  -7  -3   3   93.58    6.41
  -7  -3   3   83.88    4.96
  -7   3  -3   86.94    8.33
  -7   3  -3   81.68    5.52
   7  -3  -3   89.48    4.93
  -7  -3   3   92.32    9.50
  -8  -3  -3   50.95    4.39
  -8  -3  -3   65.71    7.26
  -8  -3  -3   56.95    3.36
   8  -3   3   49.52    3.23
  -8   3   3   54.44    4.19
  -8   3   3   41.70    7.83
  -8   3  -3   51.19    4.04
  -8   3  -3   41.77    7.15
   8  -3  -3   51.54    3.28
  -8  -3   3   52.48    4.79
  -8  -3   3   69.50    9.07
  -9  -3  -3   13.56    1.82
   9   3  -3    8.69    1.52
  -9  -3  -3   22.48    5.99
   9  -3   3   13.28    1.66
  -9  -3  -3   10.79    2.40
  -9   3   3    9.58    4.83
  -9   3   3   11.58    2.32
   9  -3  -3   14.92    1.49
  -9   3  -3   13.44    4.87
  -9  -3   3   14.77    3.18
  -9   3  -3   11.71    2.28
  -9  -3   3    8.72    5.39
 -10   3   3   12.68    2.76
  10   3  -3    8.90    1.54
 -10  -3  -3    6.53    2.15
  10  -3   3    8.59    1.32
 -10   3   3    6.02    4.59
 -10  -3  -3    8.07    4.63
 -10  -3   3    6.73    2.68
 -10   3  -3    6.90    4.39
 -10  -3   3    6.95    6.56
 -10   3  -3   10.54    2.45
  10  -3  -3    6.19    1.23
   0   4  -3   59.93    3.67
   0  -4   3   60.51    2.83
   0   4   3   58.74    3.11
   0  -4  -3   56.13    2.88
   0  -4   3   60.97    5.32
   0  -4   3   62.87    3.50
   0  -4  -3   58.98    3.28
   0  -4  -3   59.17    4.55
   0   4  -3   53.49    5.37
   0  -4  -3   47.75    7.14
   0   4  -3   59.41    2.82
   0  -4   3   60.97    2.99
   0   4  -3   59.69    3.02
   0   4   3   59.01    2.89
  -1   4   3  208.07   17.14
  -1  -4  -3  254.60   11.80
   1  -4   3  250.76   11.46
  -1  -4  -3  214.84   11.90
   1   4  -3  224.94   13.01
  -1   4   3  246.88   13.70
   1  -4   3  213.47   13.91
  -1   4   3  241.59   11.33
   1   4  -3  236.65   12.35
   1   4  -3  242.43   11.26
   1  -4   3  258.05   12.60
  -1  -4  -3  238.73   11.30
   1   4  -3  247.91   11.68
   1   4  -3  225.89   14.47
   1   4   3  246.30   11.68
   1  -4  -3  267.54   13.35
   1   4   3  240.84   11.28
   1  -4  -3  245.08   11.31
  -1  -4   3  243.43   11.29
  -1   4  -3  218.96   12.39
  -1   4  -3  242.95   11.51
  -1  -4   3  253.50   14.29
   2  -4   3  114.73    5.10
  -2  -4  -3  111.75    5.77
   2  -4   3  106.90    6.75
  -2   4   3   94.59   10.34
   2  -4   3  109.50    5.37
   2   4  -3   98.86    7.99
  -2   4   3  112.98    5.25
  -2  -4  -3  106.97    6.12
   2   4  -3  107.22    5.16
   2   4  -3  110.88    6.06
  -2   4   3   99.88    7.35
  -2  -4  -3  112.76    5.20
   2   4   3  115.29    5.68
  -2  -4   3  100.64    7.10
   2  -4  -3  116.19    7.26
  -2   4  -3  111.12    5.15
   2   4   3  100.59    5.13
  -2  -4   3  102.70    5.19
   2   4   3   91.18    5.84
  -2   4  -3  101.81    6.62
  -2  -4   3  100.33    6.23
   2  -4  -3  103.76    5.19
  -2  -4   3  104.33    7.49
  -2   4  -3  107.17    5.43
   3   4  -3  153.53    8.48
   3  -4   3  134.64    6.77
  -3   4   3  129.68   12.27
  -3   4   3  139.15    6.91
  -3   4   3  138.25    9.52
   3   4  -3  143.45    7.59
   3  -4   3  134.99    7.01
   3   4  -3  121.56    9.70
   3  -4   3  137.62    9.06
  -3  -4  -3  139.32    6.83
   3  -4   3  161.93    9.22
  -3  -4  -3  143.12    7.53
  -3   4   3  148.50    6.93
  -3  -4   3  155.51    9.19
  -3  -4   3  152.76    8.04
   3  -4  -3  137.42    6.83
   3   4   3  128.20    7.94
  -3   4  -3  133.11    8.70
  -3   4  -3  137.06    7.12
  -3  -4   3  141.47    6.86
   3   4   3  136.76    6.75
   3   4   3  119.49   11.21
   3  -4  -3  158.90    9.46
   4   4  -3   30.83    4.42
  -4  -4  -3   32.76    3.43
  -4   4   3   41.11    2.39
  -4   4   3   36.73    6.39
   4   4  -3   34.68    3.51
   4  -4   3   37.75    2.09
  -4   4   3   42.50    4.83
  -4  -4  -3   35.85    2.14
  -4  -4  -3   38.92    2.86
   4  -4   3   39.04    2.10
   4  -4  -3   33.40    7.74
  -4  -4   3   43.38    4.61
  -4   4  -3   36.68    3.95
  -4  -4   3   41.71    3.20
   4  -4  -3   34.92    2.12
   4   4   3   40.88    3.50
  -4  -4   3   40.85    2.22
  -4   4  -3   37.38    2.47
  -4  -4   3   39.13    3.56
   4  -4  -3   35.13    2.13
  -5   4   3  105.08    9.54
  -5  -4  -3  138.88    8.99
  -5  -4  -3  129.86    6.47
   5  -4   3  133.59    6.41
  -5   4   3  142.42    6.91
  -5  -4  -3  134.05    7.47
  -5   4  -3  124.02    6.89
   5  -4  -3  109.97    6.38
  -5  -4   3  143.20   10.14
  -5  -4   3  133.88    7.78
   5  -4  -3  118.08    6.45
  -5  -4   3  125.44    6.50
  -6  -4  -3   70.57    6.43
  -6  -4  -3   67.34    4.79
  -6   4   3   69.62    7.54
  -6   4   3   64.17    4.22
  -6  -4  -3   65.02    3.77
  -6   4  -3   68.00    4.31
  -6  -4   3   74.45    7.62
  -6  -4   3   72.10    5.16
  -6   4  -3   70.13    6.78
  -6  -4   3   65.26    3.82
   6  -4  -3   69.21    3.79
  -7  -4  -3   46.88    3.95
  -7   4   3   54.59    9.06
   7  -4   3   48.83    2.82
  -7  -4  -3   47.88    2.89
  -7   4   3   47.80    3.52
  -7  -4  -3   53.60    5.96
  -7   4  -3   39.11    3.29
  -7   4  -3   41.78    5.61
   7  -4  -3   43.44    2.81
  -7  -4   3   54.99    7.28
  -7  -4   3   41.63    4.09
  -7  -4   3   43.79    2.90
  -8  -4  -3   32.95    2.42
  -8  -4  -3   36.60    3.64
  -8   4   3   38.40    3.31
  -8   4   3   25.17    6.28
  -8  -4  -3   55.55    8.54
   8  -4   3   32.69    2.34
  -8  -4   3   38.97    4.13
  -8  -4   3   33.43    2.50
  -8   4  -3   37.40    7.23
  -8  -4   3   40.77    7.87
  -8   4  -3   32.88    3.04
   8  -4  -3   36.08    2.45
  -9   4   3   38.18    8.46
  -9  -4  -3   35.36    4.02
  -9  -4  -3   34.66    2.63
  -9   4   3   33.21    3.57
   9  -4   3   38.93    2.58
  -9  -4  -3   42.10    8.29
  -9   4  -3   36.68    7.52
  -9  -4   3   30.17    8.44
  -9  -4   3   40.98    4.56
  -9   4  -3   32.70    3.34
   9  -4  -3   36.08    2.58
  10  -4   3   16.13    1.60
 -10   4   3    6.29    4.76
  10   4  -3   12.19    1.87
 -10   4   3   13.49    2.69
 -10  -4  -3   11.27    1.73
 -10  -4  -3   23.36    6.67
 -10   4  -3    9.31    2.30
  10  -4  -3   15.61    1.61
 -10  -4   3   20.91    4.50
 -10   4  -3    6.60    4.17
 -10  -4   3   13.01    7.46
   0  -5   3  125.14    6.18
   0  -5   3  141.79    6.81
   0   5  -3  126.43    6.93
   0  -5   3  129.49    6.03
   0  -5   3  133.96    9.65
   0   5   3  129.14    6.45
   0   5   3  122.82    6.09
   0  -5  -3  120.06    6.08
   0  -5  -3  124.39    6.72
   0  -5  -3  136.58    7.85
   0   5  -3  127.71    6.01
   0   5  -3  127.73    6.24
   0   5  -3  114.63    9.60
   1  -5   3  347.09   20.27
  -1  -5  -3  352.92   16.42
  -1   5   3  329.56   18.74
   1  -5   3  359.02   16.31
   1  -5   3  348.31   16.55
   1  -5   3  350.36   17.70
   1   5  -3  293.93   20.16
  -1   5   3  365.09   16.45
   1   5  -3  340.90   17.62
   1   5  -3  355.21   16.36
  -1  -5   3  357.98   20.25
   1  -5  -3  366.56   18.36
   1   5   3  334.34   16.38
  -1   5  -3  353.37   16.64
  -1   5  -3  350.58   16.33
   1   5   3  345.14   16.84
   1  -5  -3  352.76   16.41
   1   5   3  373.92   16.71
   2   5  -3   51.49    3.33
  -2  -5  -3   47.46    3.00
  -2  -5  -3   49.54    2.38
   2  -5   3   49.39    3.90
  -2  -5  -3   43.35    9.16
   2   5  -3   44.85    2.30
  -2  -5  -3   46.14    3.13
   2  -5   3   47.11    2.24
  -2   5   3   42.95    2.37
   2   5  -3   37.64    5.03
   2  -5   3   43.24    4.85
  -2   5   3   42.27    7.23
  -2   5   3   45.52    4.39
   2   5  -3   46.86    3.53
   2  -5   3   48.89    2.53
  -2   5  -3   43.58    2.57
   2  -5  -3   49.05    4.15
  -2   5  -3   34.00    5.06
  -2  -5   3   45.72    2.36
   2   5   3   42.26    2.28
   2   5   3   44.33    2.79
  -2   5  -3   44.88    2.29
   2   5   3   36.94    6.57
   2  -5  -3   42.98    2.32
  -2   5  -3   37.57    3.49
   2  -5  -3   47.54   10.12
  -2  -5   3   43.82    4.76
  -2  -5   3   46.07    3.53
  -3   5   3  225.92   14.06
  -3  -5  -3  244.54   12.03
   3   5  -3  254.63   12.68
   3   5  -3  228.92   11.08
  -3  -5  -3  236.11   11.15
   3   5  -3  197.46   14.84
   3  -5   3  233.86   14.43
  -3  -5  -3  221.47   12.35
   3  -5   3  256.05   13.70
  -3   5  -3  215.63   11.40
  -3  -5   3  240.07   14.21
  -3  -5   3  237.48   11.18
   3   5   3  216.50   12.17
  -3  -5   3  242.03   12.57
   3  -5  -3  233.57   11.13
  -3  -5   3  225.54   13.58
  -3   5  -3  244.99   11.14
   3   5   3  219.45   11.10
   3  -5  -3  237.10   13.75
  -3   5  -3  245.16   13.43
  -4  -5  -3   33.24    5.52
  -4  -5  -3   36.20    2.92
   4   5  -3   35.79    3.45
  -4  -5  -3   38.31    2.22
   4  -5   3   39.93    2.18
  -4  -5  -3   47.43    3.88
   4  -5   3   40.20    4.31
   4  -5   3   39.79    2.13
  -4   5   3   39.79    2.37
  -4   5   3   45.97    5.01
  -4  -5   3   38.68    3.29
   4   5   3   34.15    7.57
  -4   5  -3   43.43    2.61
   4   5   3   34.12    3.26
  -4  -5   3   39.52    4.05
   4  -5  -3   37.63    2.19
  -4   5  -3   28.07    5.86
  -4  -5   3   43.36    4.66
  -4  -5   3   41.12    2.28
   4  -5  -3   35.17    2.15
  -4   5  -3   39.57    4.20
   4  -5  -3   27.96    7.62
   5   5  -3   12.97    3.46
  -5  -5  -3   16.54    2.41
  -5  -5  -3   16.21    3.23
  -5   5   3   12.77    3.47
  -5   5   3   13.33    1.30
   5  -5   3   14.95    1.05
  -5   5   3   15.16    5.75
  -5  -5  -3   13.45    1.09
  -5   5  -3   11.88    1.32
  -5  -5   3   14.24    2.44
  -5  -5   3   13.21    1.11
   5  -5  -3   14.03    5.34
   5  -5  -3   16.02    1.13
  -5  -5   3   18.78    4.12
  -5   5  -3   13.69    3.18
  -5  -5   3   12.08    2.69
   5  -5  -3   11.34    1.09
  -6  -5  -3   21.73    4.34
  -6  -5  -3   13.07    2.28
  -6   5   3   15.70    1.57
  -6   5   3   14.84    4.54
  -6  -5  -3   13.44    1.17
   6  -5   3   10.10    1.00
   6  -5  -3   14.74    1.16
  -6  -5   3   10.80    2.43
  -6  -5   3   12.25    1.17
  -6   5  -3   12.62    1.48
  -6  -5   3   18.05    4.61
  -7   5   3   86.21    9.15
  -7  -5  -3   74.95    5.63
  -7   5   3   78.64    4.96
  -7  -5  -3   74.53    4.37
  -7  -5  -3   96.56    8.17
   7  -5   3   81.07    4.28
  -7  -5   3   76.07    8.67
  -7   5  -3   72.59    4.92
  -7  -5   3   79.54    4.47
  -7  -5   3   77.08    6.04
  -7   5  -3   58.84    7.11
   7  -5  -3   79.15    4.34
  -8   5   3   62.17   10.01
  -8  -5  -3   43.21    2.86
  -8   5   3   51.67    3.74
  -8  -5  -3   49.38    6.63
   8  -5   3   40.75    2.68
  -8  -5  -3   43.97    4.22
  -8  -5   3   34.02    2.74
  -8   5  -3   43.31    3.50
   8  -5  -3   39.23    2.70
  -8  -5   3   50.33    4.85
  -8   5  -3   35.02    6.93
   9  -5   3    7.85    1.16
  -9   5   3    8.56    1.98
  -9  -5  -3    6.52    2.15
  -9   5   3   12.29    5.38
  -9  -5  -3    6.91    1.24
  -9  -5  -3   13.29    5.00
  -9  -5   3    7.70    2.73
   9  -5  -3    9.07    1.28
  -9   5  -3    7.76    4.06
  -9   5  -3    7.99    1.99
  -9  -5   3   11.42    5.74
  -9  -5   3   10.39    1.65
 -10  -5  -3    2.67    1.83
 -10   5   3    3.60    1.95
 -10   5   3    2.11    3.96
 -10  -5  -3    4.08    1.00
  10  -5   3    4.38    0.99
 -10  -5  -3    4.40    4.86
 -10   5  -3    6.34    2.02
 -10   5  -3    5.50    3.92
 -10  -5   3    5.67    6.49
  10  -5  -3    7.77    1.27
 -10  -5   3   12.65    3.51
   0   6  -3   -0.28    0.17
   0   6   3   -0.20    2.54
   0  -6  -3   -0.14    0.51
   0  -6  -3   -0.38    0.13
   0   6   3   -0.27    0.31
   0  -6  -3   -0.25    2.59
   0   6  -3   -0.59    1.20
   0  -6   3   -0.40    0.08
   0  -6   3   -0.58    0.40
   0   6   3   -0.23    0.12
   0  -6  -3   -0.74    0.77
   0  -6   3    0.40    1.55
   0   6  -3   -0.16    0.11
   0   6  -3   -0.15    0.44
   1  -6   3  135.32   10.51
   1   6  -3  128.74    6.21
   1  -6   3  131.05    7.56
   1   6  -3  134.72    6.39
   1   6  -3  128.19    7.56
  -1   6   3  121.82    8.49
  -1   6   3  121.46    6.77
   1  -6   3  129.91    6.18
  -1  -6  -3  127.68    7.09
  -1   6   3  115.47   12.80
   1  -6   3  126.38    6.39
  -1  -6  -3  131.46    6.30
  -1   6   3  133.62    6.31
   1   6   3  129.16    6.25
  -1  -6   3  131.32    6.27
   1  -6  -3  131.08    6.28
  -1   6  -3  134.60    6.21
  -1   6  -3  131.79    7.54
   1   6   3  136.48    6.83
  -1  -6   3  128.58   10.21
   1  -6  -3  138.54    8.10
  -1   6  -3  132.53    6.52
   2  -6   3  210.09   14.40
   2   6  -3  207.78   10.01
   2  -6   3  218.81    9.96
   2  -6   3  208.92   11.94
  -2  -6  -3  230.33   11.05
   2   6  -3  206.38   11.23
  -2   6   3  176.28   17.02
  -2  -6  -3  210.13   10.09
  -2   6   3  220.39   10.07
  -2   6   3  212.19   10.12
   2  -6   3  213.44   10.24
  -2   6   3  206.99   12.72
   2  -6  -3  207.33   10.06
   2   6   3  211.77   10.67
  -2  -6   3  216.41   11.75
  -2  -6   3  215.82   10.09
   2  -6  -3  192.82   12.06
  -2   6  -3  210.04   10.01
  -2   6  -3  213.94   10.36
  -2  -6   3  222.20   14.31
   2   6   3  208.30   10.02
  -2   6  -3  202.00   11.73
   3  -6   3  129.62    9.15
   3  -6   3  119.84    9.68
  -3  -6  -3  102.77    6.97
  -3  -6  -3  119.16    6.96
  -3  -6  -3  120.41    6.06
  -3   6   3  124.39    8.95
  -3  -6   3  130.10    9.60
  -3   6  -3  123.45    6.37
   3  -6  -3  120.88    5.95
   3  -6  -3   93.71   11.80
  -3   6  -3  119.40    8.09
   3  -6  -3  121.93    6.02
  -3  -6   3  122.03    7.58
   3  -6  -3  134.25    9.79
  -3  -6   3  126.80    6.10
  -3   6  -3  132.31    6.05
   4  -6   3   26.30    1.50
  -4   6   3   23.92    4.30
   4  -6   3   30.16    4.18
  -4  -6  -3   26.35    1.63
   4   6  -3   25.63    2.73
   4   6  -3   26.14    6.20
  -4  -6  -3   28.43    7.18
  -4   6   3   26.28    1.73
  -4  -6  -3   24.93    2.39
  -4  -6   3   24.92    1.64
   4  -6  -3   22.45    7.10
  -4  -6   3   29.39    3.80
   4  -6  -3   25.07    1.57
  -4   6  -3   23.62    1.87
  -4   6  -3   25.26    3.36
  -4  -6   3   28.46    2.81
   4   6   3   26.40    2.66
   4  -6  -3   24.06    1.54
  -4  -6   3   24.66    4.39
   4   6   3   16.15    5.81
  -5   6   3   55.67    9.43
   5  -6   3   73.76    3.62
  -5  -6  -3   66.92    4.79
  -5  -6  -3   74.91    5.86
  -5   6   3   73.31    3.99
   5  -6   3   68.42    6.22
  -5  -6  -3   66.13    3.73
   5   6  -3   65.20    5.35
  -5   6   3   76.05    7.38
   5   6   3   60.20    5.11
   5  -6  -3   66.41    3.66
  -5   6  -3   64.16    4.09
  -5  -6   3   73.25    5.99
  -5  -6   3   68.58    5.20
  -5   6  -3   63.70    6.20
  -5  -6   3   65.54    3.75
   5  -6  -3   68.06    3.67
  -5  -6   3   80.05    7.10
  -6   6   3   81.66    8.47
  -6  -6  -3   79.59    4.41
  -6   6   3   84.45    4.79
   6  -6   3   83.57    4.25
  -6  -6  -3   83.89    5.73
  -6   6  -3   70.41    4.77
   6  -6  -3   74.69    4.28
  -6  -6   3   76.38    4.41
  -6  -6   3   79.67    6.07
  -6   6  -3   72.24    7.32
  -7  -6  -3   40.66    3.88
  -7   6   3   60.27    9.52
   7  -6   3   37.79    2.38
  -7   6   3   41.71    3.07
  -7  -6  -3   47.73    5.68
  -7  -6  -3   41.68    2.61
  -7   6  -3   36.48    6.49
  -7  -6   3   49.94    8.28
   7  -6  -3   36.57    2.43
  -7  -6   3   31.37    3.87
  -7  -6   3   36.35    2.55
  -7   6  -3   32.66    2.91
  -8  -6  -3   35.69    3.94
  -8   6   3   38.87    3.27
  -8  -6  -3   43.21    7.11
   8  -6   3   38.11    2.45
  -8   6   3   27.54    6.53
  -8  -6  -3   33.54    2.56
  -8  -6   3   51.34    9.00
   8  -6  -3   32.58    2.43
  -8   6  -3   38.18    3.28
  -8  -6   3   41.75    2.76
  -8  -6   3   49.01    4.86
  -8   6  -3   36.26    6.96
  -9   6   3   70.45    5.15
  -9  -6  -3   70.82    8.72
  -9   6   3   76.22   10.31
   9  -6   3   64.68    3.92
  -9  -6  -3   66.35    5.95
  -9  -6  -3   72.65    4.28
  -9  -6   3   69.13    4.30
  -9   6  -3   60.74    8.34
   9  -6  -3   61.98    3.97
  -9  -6   3   68.93    6.54
  -9   6  -3   60.66    4.87
  -9  -6   3   72.62   11.63
 -10   6   3    6.85    5.60
  10  -6   3    6.02    1.13
 -10  -6  -3    4.05    4.84
 -10  -6  -3    6.43    1.31
 -10  -6  -3   10.33    2.89
 -10   6   3    8.09    2.33
 -10   6  -3   14.46    5.90
 -10  -6   3    8.40    3.16
  10  -6  -3    9.40    1.35
 -10  -6   3    8.56    7.01
 -10   6  -3    9.75    2.30
   0   7  -3    0.42    0.14
   0   7   3    0.42    0.15
   0   7   3   -0.14    2.66
   0  -7  -3   -0.13    2.62
   0   7   3    0.06    0.36
   0   7  -3   -0.05    1.49
   0  -7   3   -0.07    1.43
   0   7  -3    0.44    0.21
   0  -7  -3    0.51    0.18
   0  -7  -3    0.96    0.72
   0  -7   3    0.04    0.10
   1  -7   3  104.29    6.28
   1   7  -3  108.22    6.98
  -1   7   3  103.34    4.96
   1  -7   3   99.24    5.05
   1  -7   3   92.66    4.82
   1   7  -3  105.34    5.07
  -1   7   3  101.17    4.93
   1   7  -3  101.63    4.86
  -1  -7  -3  106.52    6.02
  -1   7   3   97.82    5.56
  -1  -7  -3  102.84    4.95
   1  -7   3  103.40    9.58
  -1   7   3   92.81    7.16
   1   7   3   90.71    5.46
  -1   7  -3  103.84    5.19
   1   7   3   97.09    4.89
   1  -7  -3  107.17    4.94
  -1  -7   3  105.91    9.47
  -1   7  -3  105.88    4.86
  -1  -7   3  105.30    4.92
  -1   7  -3   80.19    9.20
   1  -7  -3   81.67   11.33
   2  -7   3  174.23    9.96
   2  -7   3  156.76   12.65
  -2  -7  -3  173.50    9.05
  -2   7   3  169.85    7.93
  -2  -7  -3  138.80   14.72
  -2   7   3  163.40   10.63
  -2  -7  -3  159.45    7.92
   2   7  -3  157.91    7.83
   2   7   3  157.79    8.54
  -2  -7   3  164.90    7.92
   2  -7  -3  171.51   10.18
  -2  -7   3  176.61   12.78
   2  -7  -3  160.63    7.88
  -2   7  -3  165.10    7.84
  -2  -7   3  163.14    9.71
  -2   7  -3  159.78    9.63
  -2   7  -3  164.87    8.21
   3  -7   3  190.31   13.71
   3  -7   3  182.34    8.59
  -3  -7  -3  184.06    8.78
  -3   7   3  189.52   12.02
  -3   7  -3  164.10   10.81
  -3  -7   3  171.29   10.48
  -3   7  -3  176.97    8.69
   3  -7  -3  179.66    8.69
  -3  -7   3  193.16   13.29
  -3   7  -3  173.28    9.05
  -3  -7   3  179.46    8.77
  -4  -7  -3   53.33    7.90
   4  -7   3   60.45    6.74
  -4   7   3   59.56    3.35
   4  -7   3   62.85    3.13
  -4   7   3   67.34    6.46
  -4  -7  -3   53.63    3.25
  -4  -7  -3   60.16    4.35
  -4  -7   3   60.69    4.84
   4  -7  -3   63.49    3.24
   4  -7  -3   45.51   10.41
   4  -7  -3   58.53    3.17
  -4   7  -3   58.74    3.61
  -4  -7   3   71.54    6.69
  -4   7  -3   57.87    5.43
  -4  -7   3   64.33    3.34
  -5  -7  -3   32.85    7.40
  -5   7   3   39.33    2.55
   5  -7   3   42.32    5.32
  -5  -7  -3   36.23    3.38
  -5  -7  -3   44.65    4.34
   5  -7   3   40.85    2.24
  -5   7   3   37.11    6.59
   5   7  -3   44.48    3.82
  -5  -7  -3   37.07    2.38
  -5  -7   3   41.00    2.45
   5   7   3   28.72    8.53
  -5  -7   3   48.43    4.11
   5   7   3   33.20    3.55
   5  -7  -3   25.27    7.50
   5  -7  -3   39.79    2.40
  -5  -7   3   41.19    5.27
  -5  -7   3   45.81    4.97
  -5   7  -3   24.07    7.24
   5  -7  -3   39.46    2.31
  -5   7  -3   38.30    4.71
  -6   7   3    2.03    2.59
  -6  -7  -3    4.36    0.84
  -6  -7  -3    4.03    2.32
  -6   7   3    4.04    0.94
   6  -7   3    4.34    0.67
  -6  -7  -3    5.73    1.73
  -6   7  -3    4.08    2.38
  -6  -7   3    5.40    2.01
   6  -7  -3    3.63    0.68
  -6   7  -3    4.44    1.02
  -6  -7   3    3.04    1.76
  -6  -7   3    4.12    2.97
   6  -7  -3    1.90    3.80
  -6  -7   3    4.77    0.86
  -7  -7  -3   82.65    6.27
  -7  -7  -3   76.86    7.65
   7  -7   3   81.24    4.47
  -7   7   3   83.36    5.13
  -7  -7  -3   78.26    4.68
  -7   7   3   69.18    8.84
  -7   7  -3   82.28    5.28
  -7  -7   3   86.23    6.82
  -7   7  -3   91.66    8.70
  -7  -7   3   87.50    4.81
   7  -7  -3   87.27    4.60
  -7  -7   3   99.68   10.02
  -8   7   3   41.83    3.40
  -8  -7  -3   40.16    7.11
   8  -7   3   41.29    2.59
  -8   7   3   29.19    6.78
  -8  -7  -3   42.69    2.85
  -8  -7  -3   42.90    4.41
  -8   7  -3   41.51    3.45
  -8  -7   3   42.52    4.86
   8  -7  -3   37.73    2.60
  -8  -7   3   42.14    2.87
  -8   7  -3   30.22    6.52
  -9  -7  -3   16.60    1.74
  -9  -7  -3   13.28    5.03
  -9   7   3   21.75    2.97
   9  -7   3   17.63    1.59
  -9   7   3   18.44    6.36
  -9  -7  -3   13.90    3.17
  -9  -7   3   18.34    1.81
  -9   7  -3   19.28    5.89
  -9   7  -3   17.64    2.64
  -9  -7   3   27.88    8.27
  -9  -7   3   14.19    3.68
   9  -7  -3   17.45    1.60
 -10   7   3    2.06    1.67
 -10  -7  -3   -0.59    1.64
  10  -7   3   -0.37    0.55
 -10   7   3    2.02    4.19
 -10  -7  -3   -2.53    4.41
 -10  -7  -3   -0.08    0.49
 -10  -7   3    0.71    2.10
 -10   7  -3    3.64    3.84
 -10   7  -3   -0.50    1.16
 -10  -7   3    0.13    0.49
  10  -7  -3    0.57    0.61
 -10  -7   3    8.15    8.01
   0  -8   3    3.59    2.56
   0  -8  -3    3.25    0.37
   0   8  -3    4.51    0.52
   0  -8  -3    6.21    4.42
   0   8  -3    3.74    0.34
   0  -8   3    4.05    0.35
  -1  -8  -3   60.54    9.64
  -1  -8  -3   66.47    4.37
   1  -8   3   66.15    7.88
   1   8  -3   59.13    2.98
   1  -8   3   62.79    4.40
  -1   8   3   58.46    3.07
  -1   8   3   56.23    5.21
  -1   8   3   58.61    3.77
   1   8  -3   61.00    3.20
  -1  -8  -3   60.13    3.08
  -1  -8   3   65.19    7.68
   1  -8  -3   56.66   12.93
   1   8   3   52.97    3.63
  -1   8  -3   60.73    3.32
  -1   8  -3   59.35    2.99
   1  -8  -3   67.03    4.81
  -1  -8   3   60.09    3.05
  -1   8  -3   56.72    4.20
   1  -8  -3   58.62    3.05
  -2   8   3   52.23    2.67
  -2  -8  -3   50.13    8.81
   2  -8   3   48.88    6.75
  -2   8   3   52.42    5.06
  -2  -8  -3   50.80    3.75
   2  -8   3   58.92    4.59
  -2  -8  -3   53.06    2.67
   2   8  -3   45.58    2.69
  -2  -8   3   44.06    6.29
  -2   8  -3   48.35    2.89
   2  -8  -3   53.80    4.65
  -2  -8   3   47.95    2.62
  -2   8  -3   46.78    4.07
  -2  -8   3   42.93    4.08
  -2   8  -3   47.18    2.54
   2  -8  -3   47.52    2.57
  -3   8   3  107.74    5.58
  -3   8   3  127.86    8.96
  -3  -8  -3  108.47    6.80
   3  -8   3  117.08    5.41
  -3  -8  -3  112.67    5.61
   3  -8   3  105.77   10.34
  -3   8  -3  110.06    7.74
  -3   8  -3  111.87    5.52
  -3  -8   3  108.29    5.58
   3  -8  -3  107.42    5.50
  -3  -8   3  103.88    7.39
  -3   8  -3  107.79    5.90
  -3  -8   3  120.79   10.40
  -4   8   3    4.68    0.75
  -4   8   3    7.31    2.67
   4  -8   3    4.98    0.48
  -4  -8  -3    5.92    1.56
  -4  -8  -3    4.53    3.86
   4  -8   3    6.70    3.17
  -4  -8  -3    4.61    0.71
  -4  -8   3    3.33    0.66
  -4  -8   3    4.13    2.48
  -4   8  -3    5.63    1.98
   4  -8  -3    3.53    0.54
  -4  -8   3    2.70    1.32
  -4   8  -3    5.15    0.97
   4  -8  -3    3.81    0.58
   4  -8  -3    3.79    4.23
  -5  -8  -3  120.97    8.09
  -5  -8  -3  102.54   11.27
  -5   8   3  109.36    6.05
  -5  -8  -3  116.47    7.44
  -5   8   3  106.96    9.60
  -5  -8  -3  114.79    5.97
   5  -8   3  119.39    5.74
   5  -8   3  123.06   10.46
  -5   8  -3  111.77    6.33
   5  -8  -3  115.55    5.83
  -5  -8   3  113.17    7.94
  -5   8  -3  117.87    9.13
   5  -8  -3   87.01   12.42
  -5  -8   3  129.38    9.88
  -6  -8  -3  121.03    8.05
  -6  -8  -3  145.08    9.53
   6  -8   3  127.85   10.25
  -6   8   3  112.96    6.60
  -6  -8  -3  118.21    6.43
   6  -8   3  122.91    6.18
  -6   8   3  113.19   10.66
  -6  -8   3  125.97    6.50
  -6   8  -3  108.45    9.63
  -6  -8   3  115.91    8.47
  -6  -8   3  127.12   10.50
  -6   8  -3  122.26    6.93
   6  -8  -3  116.83    6.26
  -6  -8   3  141.22    9.83
  -7  -8  -3   18.06    4.19
  -7  -8  -3   17.21    3.30
  -7   8   3   16.35    1.83
  -7   8   3   10.47    4.26
  -7  -8  -3   15.60    1.49
   7  -8   3   18.07    1.36
  -7  -8   3   17.36    5.16
  -7   8  -3   12.76    4.45
  -7  -8   3   17.62    1.55
  -7   8  -3   16.38    1.93
  -7  -8   3   18.20    3.76
   7  -8  -3   19.28    1.45
  -8  -8  -3   37.43    5.13
   8  -8   3   27.35    1.94
  -8   8   3   30.20    2.81
  -8  -8  -3   34.39    6.78
  -8  -8  -3   24.89    2.11
  -8   8   3   28.20    6.49
   8  -8  -3   25.63    1.96
  -8   8  -3   23.98    2.65
  -8   8  -3   23.76    6.13
  -8  -8   3   27.45    4.79
  -8  -8   3   32.54    7.74
  -8  -8   3   30.93    2.29
  -9  -8  -3   45.03    3.02
   9  -8   3   38.96    2.60
  -9  -8  -3   42.45    8.28
  -9   8   3   39.50    8.18
  -9   8   3   35.78    3.66
  -9  -8  -3   40.39    5.69
  -9  -8   3   39.84    2.96
  -9  -8   3   41.39    6.62
  -9   8  -3   44.48    3.76
  -9  -8   3   25.59    8.20
   9  -8  -3   35.23    2.60
  -9   8  -3   35.05    7.31
 -10  -8  -3   17.53    3.79
 -10   8   3   19.79    3.09
 -10   8   3   17.37    7.12
  10  -8   3   24.22    1.94
 -10  -8  -3   21.86    2.16
  10  -8  -3   23.17    1.95
 -10  -8   3   30.45    2.46
 -10   8  -3   18.50    6.13
 -10   8  -3   26.53    3.64
 -10  -8   3   16.41    4.37
   0  -9  -3  328.58   15.27
   0   9  -3  330.80   15.51
   0   9   3  321.11   15.28
   0  -9   3  302.33   22.27
   0  -9   3  318.20   15.20
   0   9  -3  321.73   15.17
  -1   9   3   76.53    6.46
   1  -9   3   82.98    5.51
   1  -9   3   81.22    4.02
  -1  -9  -3   83.56    5.59
  -1   9   3   80.52    4.16
  -1  -9  -3   59.08   10.53
   1  -9   3   83.66    9.61
  -1  -9  -3   81.63    4.15
   1   9  -3   82.67    4.28
   1   9  -3   77.21    4.02
   1  -9  -3   76.01   11.57
  -1  -9   3   86.33    4.12
   1  -9  -3   88.13    4.13
  -1  -9   3   77.91    9.16
  -1   9  -3   86.47    4.43
  -1   9  -3   76.04    5.32
  -1   9  -3   86.23    4.06
  -2  -9  -3   24.27    8.27
  -2  -9  -3   36.37    3.19
  -2   9   3   33.84    2.76
   2  -9   3   38.78    3.81
   2  -9   3   31.76    7.68
   2  -9   3   34.24    1.82
  -2   9   3   33.72    2.01
  -2   9   3   27.67    3.85
  -2  -9  -3   34.81    1.99
   2  -9  -3   39.35    3.96
  -2  -9   3   39.10    6.20
  -2   9  -3   36.52    3.47
  -2   9  -3   34.46    1.90
  -2   9  -3   34.17    2.25
   2  -9  -3   31.28    9.93
   2  -9  -3   35.36    1.93
  -2  -9   3   34.58    1.97
  -3   9   3   59.59    5.89
  -3  -9  -3   58.60   12.82
   3  -9   3   56.13    2.87
  -3   9   3   51.92    3.06
  -3  -9  -3   53.20    4.31
   3  -9   3   54.65    7.63
  -3  -9  -3   54.89    3.08
   3  -9  -3   54.46    2.90
  -3  -9   3   56.33    3.07
  -3   9  -3   58.83    5.12
  -3   9  -3   57.59    3.41
  -3  -9   3   57.09    7.42
  -4   9   3   76.18    4.26
  -4  -9  -3   83.97    5.79
   4  -9   3   88.24    4.05
  -4  -9  -3   58.52    9.64
  -4  -9  -3   76.27    4.24
   4  -9   3   90.54    9.61
  -4   9   3   68.46    7.14
   4  -9  -3   57.22   12.88
  -4  -9   3   77.01    6.20
  -4   9  -3   65.82    6.36
   4  -9  -3   83.43    4.14
   4  -9  -3   75.69    4.05
  -4  -9   3   87.70    8.88
  -4   9  -3   82.48    4.63
  -4  -9   3   87.78    4.32
  -5  -9  -3   32.55    8.48
  -5  -9  -3   23.01    1.70
   5  -9   3   21.11    1.45
  -5   9   3   23.30    5.35
   5  -9   3   23.18    6.14
  -5   9   3   22.86    1.78
  -5  -9  -3   24.42    2.83
  -5  -9   3   30.35    4.65
   5  -9  -3   23.54    8.76
  -5   9  -3   19.74    4.13
  -5  -9   3   25.78    1.76
  -5  -9   3   28.76    4.86
   5  -9  -3   26.37    1.62
  -5   9  -3   22.03    1.97
  -6  -9  -3   43.38    2.75
  -6   9   3   41.67    2.88
  -6   9   3   41.36    7.14
  -6  -9  -3   41.97    4.17
   6  -9   3   47.60    6.61
   6  -9   3   40.30    2.43
  -6  -9  -3   43.54    8.61
   6  -9  -3   27.24    9.17
  -6  -9   3   47.84    4.81
   6  -9  -3   43.04    2.55
  -6   9  -3   33.12    5.87
  -6   9  -3   41.22    3.10
  -6  -9   3   45.22    2.78
  -6  -9   3   44.82    5.64
  -7  -9  -3   33.93    4.00
   7  -9   3   33.87    2.20
  -7  -9  -3   35.35    2.49
  -7   9   3   46.63    8.38
  -7  -9  -3   45.07    5.88
  -7   9   3   35.05    2.77
  -7  -9   3   37.45    7.05
  -7   9  -3   25.68    5.66
   7  -9  -3   33.61    2.26
  -7   9  -3   32.54    2.90
  -7  -9   3   41.16    2.62
  -7  -9   3   42.68    6.07
   7  -9  -3   29.29    8.99
  -8   9   3   18.36    6.41
  -8  -9  -3   15.10    4.85
  -8  -9  -3   16.29    3.40
   8  -9   3   16.28    1.38
  -8  -9  -3   16.63    1.65
  -8   9   3   20.30    2.28
  -8  -9   3   15.68    6.55
   8  -9  -3   16.06    1.45
  -8  -9   3   15.37    3.61
  -8   9  -3   13.87    4.67
  -8  -9   3   16.26    1.65
  -8   9  -3   15.61    2.37
  -9   9   3   25.81    7.05
  -9  -9  -3   29.82    2.51
  -9  -9  -3   26.58    4.62
  -9  -9  -3   32.19    7.59
  -9   9   3   33.07    3.37
   9  -9   3   28.50    2.18
  -9  -9   3   25.14    5.18
  -9  -9   3   29.88    8.76
   9  -9  -3   30.03    2.27
  -9   9  -3   37.84    8.03
  -9  -9   3   32.23    2.60
  -9   9  -3   34.18    3.39
   0 -10   3   21.61    6.42
   0 -10   3   30.19    1.65
   0  10   3   35.94    3.47
   0  10  -3   27.98    1.88
   0 -10  -3   20.24    8.69
   0 -10  -3   28.28    1.69
   0  10   3   32.27    1.76
  -1 -10  -3  102.99   14.33
  -1 -10  -3  116.77    7.64
   1 -10   3  124.44    7.48
   1 -10   3  129.27   12.99
  -1  10   3  120.82    6.04
  -1 -10  -3  125.33    6.02
  -1  10   3  110.85    8.54
   1  10  -3  122.48    6.17
   1 -10   3  120.63    5.87
  -1  10  -3  129.62    6.33
   1 -10  -3  129.97    7.95
  -1 -10   3  123.53   12.52
  -1  10  -3  111.10    5.94
  -1 -10   3  121.49    5.96
   1 -10  -3  120.62    5.95
  -2  10   3   39.35    3.28
  -2  10   3   45.06    2.59
  -2 -10  -3   49.97    2.60
  -2 -10  -3   32.35   10.04
  -2  10   3   45.39    5.01
   2 -10   3   46.98    2.38
   2 -10   3   49.00    4.49
  -2 -10  -3   44.81    3.96
   2 -10   3   44.34    7.39
  -2 -10   3   40.64    6.90
  -2  10  -3   46.76    4.13
   2 -10  -3   40.53   11.60
  -2 -10   3   44.42    2.52
   2 -10  -3   51.41    4.77
  -2  10  -3   48.89    2.89
  -3 -10  -3   60.81    3.25
  -3  10   3   61.56    3.28
   3 -10   3   60.48    3.01
  -3  10   3   55.99    5.94
   3 -10   3   61.57    8.61
  -3 -10  -3   69.46   14.91
   3 -10  -3   55.79   13.40
   3 -10  -3   55.39    3.09
  -3 -10   3   56.82    7.87
  -3  10  -3   59.80    3.57
  -3  10  -3   48.62    4.96
  -3 -10   3   58.39    5.21
  -4  10   3   12.06    3.71
  -4 -10  -3   16.89    7.03
  -4 -10  -3   18.15    3.18
   4 -10   3   15.61    1.02
  -4 -10  -3   15.46    1.22
  -4  10   3   14.08    1.24
   4 -10   3   15.38    5.78
  -4 -10   3   14.20    1.20
   4 -10  -3   15.69    1.11
  -4  10  -3   13.11    3.16
  -4 -10   3   16.67    5.31
   4 -10  -3    5.89    5.58
  -4 -10   3   10.53    2.60
  -4  10  -3   17.37    1.55
  -5 -10  -3   78.25   11.04
   5 -10   3   87.18   10.12
   5 -10   3   87.57    4.29
  -5 -10  -3   90.28    6.45
  -5 -10  -3   86.50    4.61
  -5  10   3   91.49    8.76
  -5  10   3   82.96    4.65
  -5 -10   3   97.82    9.53
  -5  10  -3   79.87    4.94
   5 -10  -3   59.29   13.51
  -5 -10   3   70.47    6.59
  -5  10  -3   78.24    7.44
  -5 -10   3   82.34    4.58
   5 -10  -3   80.85    4.37
  -6  10   3   39.71    2.85
  -6 -10  -3   41.37    4.33
   6 -10   3   41.57    2.41
  -6 -10  -3   38.10    8.77
  -6  10   3   39.12    7.11
   6 -10   3   47.19    7.40
  -6 -10  -3   46.11    2.80
   6 -10  -3   40.37    2.50
  -6 -10   3   41.76    4.87
  -6 -10   3   40.96    5.80
  -6  10  -3   42.04    3.15
  -6 -10   3   43.63    2.75
  -6  10  -3   40.82    5.63
   6 -10  -3   30.98   10.09
  -7 -10  -3   17.21    3.40
  -7  10   3   25.58    2.22
   7 -10   3   21.36    1.55
  -7  10   3   19.02    5.84
   7 -10   3   32.98    5.69
  -7 -10  -3   23.61    1.90
   7 -10  -3   20.37    1.61
  -7 -10   3   25.14    4.46
  -7  10  -3   14.48    4.41
   7 -10  -3   21.43    8.16
  -7 -10   3   21.70    4.50
  -7  10  -3   18.93    2.18
  -7 -10   3   23.72    1.91
  -8 -10  -3    4.60    1.08
  -8 -10  -3    4.52    1.96
  -8  10   3    3.19    1.26
   8 -10   3    5.93    0.91
  -8  10   3    0.98    3.17
  -8 -10  -3    6.91    4.37
  -8  10  -3    6.90    4.07
  -8  10  -3    4.99    1.50
  -8 -10   3    3.74    5.47
   8 -10  -3    6.23    1.03
  -8 -10   3    4.01    0.96
  -8 -10   3    1.73    1.76
  -9 -10  -3   36.79    5.79
  -9 -10  -3   49.70    3.49
   9 -10   3   50.52    3.06
  -9  10   3   52.04   10.67
  -9  10   3   48.44    4.11
  -9 -10  -3   42.08    8.48
  -9  10  -3   36.05    7.82
  -9 -10   3   52.59    3.56
  -9 -10   3   55.91   11.02
  -9 -10   3   52.90    7.79
   9 -10  -3   47.97    3.10
  -9  10  -3   52.98    4.38
   0 -11   3   75.61   10.09
   0 -11  -3   63.02    3.37
   0 -11   3   63.68    3.32
   0 -11  -3   64.65   15.69
   0  11   3   67.59    3.44
   0  11  -3   62.27    3.61
  -1 -11  -3   32.96    1.99
  -1  11   3   33.98    2.05
  -1 -11  -3   28.18    3.28
   1  11  -3   35.03    2.16
  -1 -11  -3   27.50    9.79
   1 -11   3   32.78    1.86
   1 -11   3   38.03    9.83
  -1 -11   3   36.30    1.98
  -1  11  -3   37.52    2.31
  -1 -11   3   34.24    8.80
   1 -11  -3   36.25    3.72
   1 -11  -3   22.22    9.06
   1 -11  -3   36.59    1.98
  -2  11   3   15.43    3.59
  -2 -11  -3   22.30    1.47
  -2 -11  -3   19.85    3.18
  -2  11   3   21.20    2.45
   2 -11   3   24.39    3.29
   2 -11   3   24.89    1.33
   2  11  -3   19.91    1.50
   2 -11   3   16.78    6.22
  -2  11   3   21.62    1.51
  -2 -11  -3   13.09    6.74
   2 -11  -3   35.78    5.66
  -2 -11   3   22.91    1.45
   2 -11  -3   22.84    1.39
  -2 -11   3   31.01    8.85
   2 -11  -3   20.00    8.84
  -2  11  -3   19.12    3.22
  -2  11  -3   21.27    1.71
   3 -11   3   48.05   10.71
  -3  11   3   38.32    4.98
  -3 -11  -3   34.22    1.99
   3 -11   3   30.84    1.71
  -3 -11  -3   25.93    3.20
  -3  11   3   28.47    1.94
  -3 -11  -3   35.12   11.10
   3 -11  -3   18.36    8.38
  -3 -11   3   29.58    1.90
  -3 -11   3   24.88    4.17
   3 -11  -3   31.43    1.82
  -3  11  -3   29.76    2.21
  -3  11  -3   26.92    3.58
  -3 -11   3   27.11    7.49
  -4 -11  -3   82.08    4.40
  -4 -11  -3   90.89    6.42
  -4  11   3   71.90    4.36
   4 -11   3   80.94    4.09
   4 -11   3   81.28   10.54
  -4 -11  -3   82.52   12.14
  -4  11   3   70.67    7.56
  -4 -11   3   80.53    6.78
  -4  11  -3   77.96    4.72
  -4  11  -3   82.76    7.09
  -4 -11   3   83.11    4.39
   4 -11  -3   54.44   13.78
  -4 -11   3   98.68   10.58
   4 -11  -3   83.90    4.22
   5 -11   3   54.84    8.66
  -5 -11  -3   49.09   11.16
  -5 -11  -3   48.57    4.81
  -5  11   3   51.53    8.14
  -5  11   3   47.76    3.19
  -5 -11  -3   55.65    3.22
   5 -11   3   56.66    2.90
   5 -11  -3   53.16    2.98
  -5 -11   3   56.68    7.77
   5 -11  -3   45.89   12.65
  -5  11  -3   53.05    3.57
  -5 -11   3   53.83    3.19
  -5  11  -3   48.07    5.85
  -6  11   3   32.77    2.54
  -6 -11  -3   32.61    2.39
   6 -11   3   35.16    2.11
  -6 -11  -3   40.88    9.36
   6 -11   3   44.81    9.53
  -6  11   3   41.81    7.88
  -6 -11  -3   36.96    4.23
   6 -11  -3   40.12    2.26
  -6 -11   3   24.53    4.68
  -6 -11   3   35.06    2.44
   6 -11  -3   31.02    9.68
  -6 -11   3   46.19    6.53
  -6  11  -3   29.19    5.89
  -6  11  -3   30.95    2.73
   7 -11   3   43.77    2.53
  -7 -11  -3   40.69    4.79
  -7  11   3   33.58    7.28
  -7  11   3   39.58    3.08
  -7 -11  -3   36.87    8.19
   7 -11   3   40.34    7.12
  -7 -11  -3   41.57    2.89
  -7  11  -3   33.45    6.71
  -7 -11   3   47.38    7.03
   7 -11  -3   44.24    2.64
   7 -11  -3   48.02   12.14
  -7 -11   3   43.62    2.92
  -7 -11   3   49.12    6.49
  -7  11  -3   38.56    3.30
   8 -11   3   10.06    1.05
  -8  11   3    9.70    5.00
  -8  11   3   10.43    1.82
  -8 -11  -3    9.06    1.39
  -8 -11  -3    8.87    2.80
   8 -11  -3    4.98    6.42
  -8  11  -3   14.00    4.95
  -8 -11   3   10.08    1.53
   8 -11  -3   11.32    1.37
  -8 -11   3    9.44    3.57
  -8  11  -3   12.20    2.12
  -9 -11  -3   20.09    4.56
  -9  11   3   23.65    7.33
  -9 -11  -3   24.07    2.26
   9 -11   3   29.62    1.99
  -9  11   3   25.83    3.06
  -9 -11  -3   22.74    7.92
  -9 -11   3   22.81    5.38
  -9 -11   3   25.33    2.31
  -9  11  -3   24.69    7.19
  -9  11  -3   21.27    3.12
   9 -11  -3   26.01    1.98
   0 -12   3  150.07    7.09
   0 -12   3  133.28   14.92
   0 -12  -3  147.24    7.14
   0  12  -3  144.32    7.44
   0  12   3  139.37    7.19
  -1 -12  -3   46.14    2.59
   1  12  -3   49.86    2.80
   1 -12   3   37.56    9.25
   1 -12   3   49.01    2.47
  -1 -12  -3   45.47   13.00
  -1  12   3   48.16    2.68
   1 -12  -3   32.66   10.88
  -1  12  -3   43.40    2.84
   1 -12  -3   43.78    2.52
  -1 -12   3   36.55    9.77
  -1 -12   3   45.56    2.54
  -2 -12  -3   66.11    3.59
   2 -12   3   68.71    3.40
   2  12  -3   63.89    3.67
   2 -12   3   80.21   11.01
  -2 -12  -3   68.10    5.56
  -2  12   3   61.70    6.34
  -2 -12  -3   46.94   12.32
  -2  12   3   62.47    3.63
  -2 -12   3   67.68    3.56
  -2 -12   3   79.48   10.56
   2 -12  -3   67.51    3.48
  -2  12  -3   61.14    5.21
  -2  12  -3   66.41    3.93
   2 -12  -3   67.49   16.68
  -3 -12  -3   45.13    4.51
   3 -12   3   50.04    2.50
  -3 -12  -3   42.82   12.18
  -3  12   3   48.90    2.82
  -3  12   3   41.67    5.36
   3 -12   3   55.12    9.19
  -3 -12  -3   44.12    2.71
  -3 -12   3   44.32    2.69
  -3  12  -3   43.99    3.02
   3 -12  -3   37.54   12.27
   3 -12  -3   47.83    2.59
  -3  12  -3   37.42    4.44
  -3 -12   3   49.67    8.37
  -4  12   3    7.52    1.10
  -4 -12  -3    6.96    2.18
   4 -12   3   10.25    5.42
   4 -12   3    9.45    0.77
  -4 -12  -3   14.76    7.40
  -4 -12  -3    9.82    0.99
  -4  12   3   11.30    3.77
  -4 -12   3    9.25    0.95
  -4 -12   3   10.06    4.93
  -4  12  -3    7.83    2.84
   4 -12  -3    8.61    5.81
  -4 -12   3    8.30    2.60
   4 -12  -3    9.47    0.83
  -4  12  -3    9.43    1.47
   5 -12   3   68.39    3.47
  -5  12   3   67.96    7.92
  -5 -12  -3   73.76    6.06
  -5 -12  -3   63.93    3.80
  -5  12   3   63.08    3.84
  -5 -12  -3   62.48   11.03
   5 -12   3   72.90   10.34
  -5  12  -3   78.07    7.32
  -5  12  -3   68.09    4.26
   5 -12  -3   62.50    3.55
  -5 -12   3   60.31    3.75
  -5 -12   3   61.78    8.63
   5 -12  -3   53.14   13.93
  -5 -12   3   59.64    6.20
  -6 -12  -3   11.88    6.09
  -6 -12  -3   13.81    3.61
   6 -12   3   20.50    1.45
   6 -12   3   24.89    7.99
  -6  12   3   19.44    1.89
  -6 -12  -3   20.08    1.75
  -6  12   3   14.49    5.28
  -6 -12   3   15.75    4.23
  -6  12  -3   20.68    5.35
  -6  12  -3   18.51    2.09
  -6 -12   3   19.27    1.74
   6 -12  -3   16.08    8.66
   6 -12  -3   19.94    1.52
  -6 -12   3   21.19    6.45
  -7 -12  -3   24.05    7.68
  -7  12   3   20.31    6.35
  -7 -12  -3   15.68    1.61
  -7  12   3   16.41    1.96
  -7 -12  -3   16.84    3.91
   7 -12   3   17.44    1.35
   7 -12   3   25.50    7.11
  -7 -12   3   17.47    5.33
  -7 -12   3   17.19    1.66
  -7  12  -3   10.96    4.19
   7 -12  -3   16.67    8.62
  -7  12  -3   17.70    2.13
  -7 -12   3   16.04    4.02
   7 -12  -3   18.21    1.43
   8 -12   3    3.44    0.71
  -8  12   3    5.85    1.48
  -8 -12  -3    5.58    1.21
   8 -12   3    4.32    3.98
  -8  12   3    3.65    3.98
  -8 -12  -3    2.53    2.33
  -8  12  -3    1.17    3.24
  -8  12  -3    3.97    1.35
   8 -12  -3    1.36    6.19
  -8 -12   3    2.19    2.43
   8 -12  -3    5.09    0.91
  -8 -12   3    5.09    3.47
  -8 -12   3    4.69    1.14
  -9  12   3   42.66    9.79
  -9 -12  -3   44.35    3.25
   9 -12   3   40.08    2.68
   9 -12  -3   41.30    2.78
  -9 -12   3   43.81    3.27
   0 -13  -3   22.58    9.25
   0  13   3   32.87    2.05
   0 -13   3   31.76    1.91
   0  13  -3   34.31    2.28
   0 -13  -3   34.47    1.99
   0 -13   3   36.28   10.25
  -1  13   3  109.28    5.55
   1 -13   3  116.06   14.14
   1 -13   3   96.36    5.25
  -1 -13  -3  107.41    5.44
  -1 -13  -3   84.01   14.56
   1  13  -3  113.91    5.68
   1  13   3   99.61    5.42
  -1 -13   3  125.27   14.41
  -1 -13   3  109.31    5.39
  -1  13  -3  106.38    5.77
   1 -13  -3   91.18   15.27
   1 -13  -3  107.53    5.37
  -2 -13  -3   17.68    7.99
   2 -13   3   22.15    1.29
   2  13  -3   21.81    1.57
   2 -13   3   21.32    7.85
  -2  13   3   20.02    1.53
  -2 -13  -3   20.91    1.46
  -2  13   3   19.48    4.45
  -2 -13  -3   26.89    4.21
  -2 -13   3   18.18    1.38
  -2 -13   3   36.15   10.27
   2 -13  -3   10.96    7.10
   2 -13  -3   19.96    1.33
  -2  13  -3   16.31    1.61
  -2  13  -3   18.96    3.32
   3 -13   3   29.42    1.82
   3 -13   3   34.76    9.38
  -3  13   3   29.83    5.67
  -3 -13  -3   37.55    4.16
  -3 -13  -3   21.68    9.02
  -3 -13  -3   31.60    2.09
  -3  13   3   32.52    2.18
  -3 -13   3   33.67    8.95
   3 -13  -3   26.34   10.03
   3 -13  -3   32.06    1.95
  -3  13  -3   34.06    2.46
  -3  13  -3   32.48    4.00
  -3 -13   3   35.81    2.13
  -4  13   3   54.44    3.60
  -4 -13  -3   51.97    5.44
   4 -13   3   81.83   11.51
  -4  13   3   62.72    7.46
   4 -13   3   66.41    3.34
  -4 -13  -3   64.89    3.67
  -4 -13  -3   73.09   12.75
  -4 -13   3   64.51    3.63
  -4  13  -3   63.91    6.36
  -4 -13   3   59.01    6.15
   4 -13  -3   63.38    3.42
   4 -13  -3   52.17   14.51
  -4  13  -3   65.04    4.06
   5 -13   3   51.19   11.59
   5 -13   3   42.05    2.30
  -5 -13  -3   34.62    2.55
  -5  13   3   37.89    2.68
  -5 -13  -3   33.46    5.19
  -5 -13  -3   30.00    9.69
  -5  13   3   33.59    6.85
  -5 -13   3   50.88    8.32
  -5 -13   3   36.56    6.22
  -5 -13   3   38.49    2.60
  -5  13  -3   45.06    3.15
  -5  13  -3   39.55    5.48
   5 -13  -3   42.17   12.50
   5 -13  -3   40.41    2.38
  -6  13   3   20.98    6.06
  -6 -13  -3   21.24    1.83
   6 -13   3   30.35    8.96
  -6 -13  -3   23.53    4.41
  -6  13   3   17.86    1.91
  -6 -13  -3   21.79    8.28
   6 -13   3   24.17    1.52
  -6 -13   3   28.16    7.44
  -6 -13   3   20.11    4.69
   6 -13  -3   15.35    8.53
  -6  13  -3   22.97    2.25
  -6  13  -3   15.62    4.78
   6 -13  -3   20.65    1.55
  -6 -13   3   20.54    1.79
  -7 -13  -3   50.07    3.34
   7 -13   3   62.47    9.83
   7 -13   3   56.58    2.93
  -7  13   3   46.91    3.47
  -7  13   3   45.82    9.06
  -7 -13  -3   52.70   11.11
  -7 -13  -3   47.38    5.58
   7 -13  -3   46.29    2.94
  -7  13  -3   48.78    8.68
   7 -13  -3   44.26   12.87
  -7 -13   3   53.09    7.76
  -7 -13   3   46.69    3.28
  -7 -13   3   37.00    6.55
  -7  13  -3   44.51    3.71
  -8  13   3   21.18    2.59
   8 -13   3   28.30    7.45
   8 -13   3   21.18    1.69
  -8 -13  -3   22.49    4.64
  -8  13   3   19.22    6.58
  -8 -13  -3   22.05    2.09
  -8 -13   3   20.39    5.08
  -8  13  -3   24.39    2.81
   8 -13  -3   24.36    1.81
   8 -13  -3   19.69    9.43
  -8 -13   3   32.09    6.91
  -8  13  -3   19.46    6.18
  -8 -13   3   23.14    2.12
   0 -14   3   47.54   11.98
   0  14  -3   45.97    2.94
   0 -14   3   47.70    2.59
   0 -14  -3   45.76    2.63
   0 -14  -3   36.13   12.55
   0  14   3   45.34    2.71
   1 -14   3   34.67    1.91
  -1 -14  -3   29.29   10.77
   1  14  -3   32.02    2.20
  -1 -14  -3   29.92    1.99
   1 -14   3   35.00   10.35
  -1  14   3   31.57    2.12
  -1 -14   3   31.54    1.96
   1 -14  -3   24.47   10.64
   1  14   3   30.73    2.03
  -1 -14   3   30.27    9.39
  -1  14  -3   31.96    2.30
   1 -14  -3   34.75    1.98
   2 -14   3  128.33    5.87
  -2 -14  -3  123.68    6.11
  -2  14   3  114.76    6.18
   2  14  -3  116.53    6.23
  -2  14   3  101.18    9.25
   2 -14   3  129.89   15.73
  -2 -14   3  119.30    6.04
   2 -14  -3   95.42   16.45
  -2 -14   3  129.52   15.30
  -2  14  -3  111.49    8.02
  -2  14  -3  110.81    6.43
   2 -14  -3  116.39    5.93
  -3 -14  -3   34.61    2.29
   3 -14   3   39.26    2.07
  -3  14   3   36.66    6.63
  -3  14   3   40.48    2.47
   3  14  -3   35.62    2.36
  -3 -14  -3   23.18    9.87
   3 -14   3   39.97   10.67
  -3 -14  -3   36.58    4.41
   3 -14  -3   35.58    2.12
   3 -14  -3   25.09   10.85
  -3  14  -3   27.83    4.65
  -3 -14   3   34.49    9.83
  -3  14  -3   34.28    2.63
  -3 -14   3   31.34    2.21
  -4 -14  -3   18.40    9.34
  -4  14   3   17.83    4.77
   4 -14   3   21.88    1.38
   4 -14   3   22.90    8.84
  -4 -14  -3   18.52    1.60
  -4  14   3   19.13    1.70
  -4 -14  -3   14.24    3.56
   4 -14  -3   22.73    1.49
  -4  14  -3   22.93    2.05
  -4  14  -3   22.13    4.46
   4 -14  -3   19.73   10.26
  -4 -14   3   20.70    1.62
  -4 -14   3   23.72    7.81
   5 -14   3   33.51   10.17
  -5 -14  -3   30.58    2.21
  -5 -14  -3   34.96   10.78
  -5 -14  -3   21.56    4.15
  -5  14   3   30.82    2.32
   5 -14   3   30.91    1.85
  -5  14   3   32.09    6.62
  -5  14  -3   31.73    5.94
   5 -14  -3   25.29   10.32
  -5 -14   3   32.47    2.22
  -5  14  -3   31.53    2.63
  -5 -14   3   23.47    5.21
   5 -14  -3   25.06    1.86
  -5 -14   3   31.27    8.60
  -6 -14  -3   12.81    1.38
   6 -14   3    9.56    5.80
  -6  14   3   12.38    1.67
  -6 -14  -3    8.11    2.84
  -6 -14  -3    6.51    6.51
   6 -14   3   11.90    1.04
  -6  14   3   13.47    5.49
  -6  14  -3   16.95    4.99
   6 -14  -3   13.73    9.61
  -6 -14   3   14.12    1.42
  -6 -14   3   17.29    6.52
  -6 -14   3   11.34    3.78
  -6  14  -3   11.31    1.90
   6 -14  -3   12.48    1.12
  -7 -14  -3   25.23    8.99
  -7  14   3   18.73    2.19
   7 -14   3   20.79    7.84
  -7  14   3    6.92    5.23
  -7 -14  -3   14.21    3.88
  -7 -14  -3   20.94    1.93
   7 -14   3   17.90    1.42
   7 -14  -3   17.29   10.20
  -7  14  -3   22.89    2.47
  -7 -14   3   23.38    6.92
  -7  14  -3   21.34    6.15
  -7 -14   3   16.96    1.79
   7 -14  -3   21.97    1.60
  -7 -14   3   26.10    5.80
  -8 -14  -3    0.32    2.34
  -8  14   3    2.23    4.11
  -8 -14  -3    3.87    0.99
  -8  14   3    5.54    1.66
   8 -14   3    6.40    4.62
   8 -14   3    6.99    1.00
  -8 -14  -3    7.41    6.70
  -8  14  -3    5.20    1.75
  -8 -14   3    6.68    1.42
   8 -14  -3   12.79    9.30
  -8 -14   3    5.83    4.00
  -8  14  -3    2.77    3.76
   8 -14  -3    7.05    1.12
  -8 -14   3    2.00    3.09
   0 -15  -3    1.76    5.89
   0 -15   3   -0.49    3.14
   0  15   3    0.66    0.40
   0 -15   3    0.21    0.25
   0 -15  -3    0.27    0.26
   0  15  -3    0.82    0.43
   1  15  -3   11.11    1.19
  -1 -15  -3   10.97    1.03
   1 -15   3   12.01    0.95
   1 -15   3    7.26    5.47
  -1  15   3   10.61    1.11
  -1 -15  -3    9.63    6.23
   1 -15  -3    7.17    6.83
   1 -15  -3   12.89    1.01
  -1 -15   3   11.31    6.62
  -1 -15   3   12.77    1.04
   1  15   3   12.76    1.11
  -1  15  -3   10.65    1.25
   2 -15   3   54.25   14.13
  -2 -15  -3   55.33   15.88
  -2 -15  -3   43.23    2.58
   2 -15   3   44.93    2.36
   2  15  -3   39.93    2.67
  -2  15   3   40.69    2.67
  -2  15   3   36.32    6.26
   2 -15  -3   37.31    2.37
  -2  15  -3   40.56    2.91
  -2 -15   3   42.23   11.57
  -2 -15   3   40.47    2.50
   2 -15  -3   32.21   12.60
   3 -15   3   91.36   13.72
  -3 -15  -3   82.09    4.50
  -3  15   3   73.48    4.52
   3 -15   3   82.48    4.18
   3  15  -3   84.62    4.61
  -3  15   3   61.13    7.63
  -3 -15  -3   73.01   17.85
  -3 -15  -3   75.80    7.06
   3 -15  -3   81.28    4.26
  -3  15  -3   77.29    4.87
  -3 -15   3   78.62    4.43
  -3 -15   3   87.15   12.74
   3 -15  -3   66.02   17.40
  -4 -15  -3   30.89    5.23
   4 -15   3   33.97   10.92
  -4 -15  -3   26.70    2.02
  -4  15   3   30.17    2.19
  -4 -15  -3   23.54   10.27
   4 -15   3   26.95    1.71
  -4  15   3   25.77    6.00
  -4 -15   3   32.06    9.63
   4 -15  -3   27.75    1.82
  -4  15  -3   31.40    5.51
  -4  15  -3   28.46    2.46
   4 -15  -3   18.62   10.22
  -4 -15   3   26.26    1.98
   5 -15   3   36.45   10.79
  -5 -15  -3   51.56   13.52
  -5  15   3   36.16    2.76
  -5  15   3   38.45    7.57
  -5 -15  -3   40.60    2.70
   5 -15   3   38.67    2.28
  -5 -15  -3   35.83    5.74
  -5 -15   3   37.68    2.62
  -5  15  -3   39.06    3.09
  -5  15  -3   41.84    6.96
   5 -15  -3   17.85   10.07
  -5 -15   3   44.57   10.59
   5 -15  -3   39.82    2.39
  -6 -15  -3    9.16    7.00
  -6 -15  -3    9.96    3.79
  -6 -15  -3   10.72    1.57
  -6  15   3   16.54    5.72
  -6  15   3   12.51    1.72
   6 -15   3   13.91    7.49
   6 -15   3   13.46    1.12
  -6 -15   3   12.88    4.12
  -6 -15   3   16.04    7.05
   6 -15  -3   11.23    1.13
  -6  15  -3   12.07    2.07
  -6  15  -3   10.40    4.52
   6 -15  -3   13.45   10.34
  -7  15   3   35.69    3.09
   7 -15   3   37.37    2.31
  -7  15   3   24.44    7.12
  -7 -15  -3   38.00    2.84
   7 -15   3   50.62   12.05
  -7 -15  -3   34.55    5.99
  -7 -15  -3   40.16   11.25
   7 -15  -3   36.33    2.38
  -7  15  -3   36.26    7.52
   7 -15  -3   29.41   11.77
  -7 -15   3   46.97    9.92
  -7 -15   3   36.55    2.78
  -7  15  -3   36.32    3.34
  -7 -15   3   23.84    5.37
   0 -16   3    2.31    4.54
   0 -16  -3    1.90    0.49
   0  16   3    1.95    0.59
   0 -16  -3   -0.46    5.46
   0  16  -3    1.12    0.54
   0 -16   3    2.02    0.48
   1 -16   3   73.87   12.86
   1  16  -3   59.66    3.78
  -1 -16  -3   59.66    3.52
  -1 -16  -3   61.98   17.65
   1 -16   3   62.71    3.39
  -1  16   3   61.89    3.68
  -1 -16   3   82.19   13.66
   1 -16  -3   62.51    3.45
  -1  16  -3   68.24    4.00
   1  16   3   61.56    3.60
  -1 -16   3   60.39    3.47
   1 -16  -3   43.31   14.73
  -2 -16  -3   51.95    3.10
  -2 -16  -3   40.72   14.18
  -2  16   3   52.69    3.26
   2 -16   3   53.37    2.87
   2  16  -3   48.00    3.21
   2 -16   3   46.94   12.51
  -2  16  -3   54.01    3.53
   2 -16  -3   32.15   11.98
   2 -16  -3   49.33    2.92
   2  16   3   55.66    3.15
  -2 -16   3   48.84   12.20
  -2 -16   3   51.36    3.04
  -3  16   3   26.60    2.15
   3  16  -3   32.66    2.21
   3 -16   3   28.76   10.09
  -3 -16  -3   30.71    2.09
   3 -16   3   30.80    1.80
  -3 -16  -3   23.77   11.65
  -3  16   3   26.22    5.93
   3 -16  -3   24.34    1.78
  -3  16  -3   24.41    2.33
  -3  16  -3   29.71    4.81
   3 -16  -3   22.01   10.85
  -3 -16   3   48.60   13.22
  -3 -16   3   27.41    1.99
   4 -16   3   26.52    1.61
  -4 -16  -3   24.95   11.23
   4 -16   3   27.85   10.83
  -4  16   3   16.78    5.39
  -4 -16  -3   21.60    1.83
  -4  16   3   18.49    1.89
  -4 -16  -3   28.15    5.17
   4  16  -3   23.62    1.90
  -4  16  -3   22.85    4.84
  -4 -16   3   29.09    9.84
  -4  16  -3   28.37    2.45
   4 -16  -3   18.88    9.72
  -4 -16   3   21.93    1.81
   4 -16  -3   25.24    1.66
  -5 -16  -3   14.19    3.86
   5 -16   3   23.55    9.46
   5 -16   3   21.84    1.46
  -5  16   3   21.94    2.08
  -5 -16  -3   20.11    9.66
  -5  16   3   25.78    6.52
  -5 -16  -3   23.71    1.88
  -5 -16   3   17.33    7.50
   5 -16  -3    8.56    8.70
   5 -16  -3   18.88    1.50
  -5  16  -3   19.17    2.17
  -5 -16   3   19.76    1.75
  -5  16  -3   15.38    4.66
  -6 -16  -3    6.05    1.17
   6 -16   3    5.25    7.44
  -6  16   3    5.10    4.53
  -6 -16  -3    5.18    3.03
  -6 -16  -3    7.21    7.19
   6 -16   3    5.53    0.82
  -6  16   3    6.94    1.40
  -6 -16   3    6.22    1.13
   6 -16  -3    6.84    0.99
  -6  16  -3    3.18    3.56
  -6 -16   3    3.28    2.87
   6 -16  -3    5.30    8.76
  -6 -16   3    2.37    4.81
  -6  16  -3    6.60    1.65
  -7  16   3   17.79    2.38
  -7 -16  -3   16.67    4.81
  -7 -16  -3   18.27    1.91
  -7 -16  -3   19.52    9.62
   7 -16   3   31.35   10.30
   7 -16   3   20.79    1.55
  -7  16   3   11.82    5.69
  -7  16  -3   11.28    4.63
   7 -16  -3   18.96    1.54
  -7 -16   3   19.39    1.92
   7 -16  -3   12.35    9.50
  -7 -16   3   28.95    8.45
  -7  16  -3   18.47    2.71
  -7 -16   3   13.88    4.32
   0  17   3   14.41    1.34
   0  17  -3   12.66    1.43
   0 -17  -3   11.60    1.11
   0 -17  -3   15.09   10.14
   0 -17   3   12.65    1.11
   0 -17   3   11.91    7.46
   1 -17   3   25.99    1.79
   1 -17   3   23.90    9.86
  -1  17   3   27.60    2.09
  -1 -17  -3   26.98    1.92
  -1 -17  -3   29.58   14.06
   1  17  -3   26.35    2.16
   1 -17  -3   27.38   12.27
   1  17   3   30.49    2.07
  -1 -17   3   28.49    1.91
   1 -17  -3   27.12    1.85
  -1  17  -3   28.05    2.29
  -1 -17   3   36.22   11.34
   2 -17   3   50.45    2.82
  -2 -17  -3   42.74   14.99
  -2 -17  -3   50.06    3.05
   2 -17   3   57.67   15.23
   2  17  -3   50.44    3.24
  -2  17   3   48.04    3.19
   2 -17  -3   42.95   16.02
  -2 -17   3   53.21    3.03
   2  17   3   47.48    3.04
   2 -17  -3   47.06    2.86
  -2  17  -3   47.74    3.43
  -2 -17   3   42.99   12.56
   3 -17   3   30.66   10.82
  -3  17   3   30.46    2.32
  -3  17   3   28.41    6.72
   3  17  -3   27.92    2.21
  -3 -17  -3   22.49   11.16
  -3 -17  -3   29.51    2.14
   3 -17   3   30.30    1.85
  -3 -17   3   27.52    2.06
  -3  17  -3   25.60    4.54
   3 -17  -3   27.51    1.89
  -3 -17   3   25.64    9.38
   3 -17  -3   22.83   11.77
  -3  17  -3   31.44    2.61
  -4 -17  -3   29.83    2.27
   4 -17   3   35.97   11.18
  -4 -17  -3   30.06    5.79
   4 -17   3   29.80    1.93
   4  17  -3   32.02    2.35
  -4  17   3   28.78    6.72
  -4 -17  -3   30.81   12.14
  -4  17   3   30.46    2.44
  -4  17  -3   28.27    2.72
  -4 -17   3   34.74   11.07
  -4 -17   3   31.54    2.27
   4 -17  -3   33.23    2.04
   4 -17  -3   34.16   13.77
  -4  17  -3   26.57    5.25
   5 -17   3    8.17    0.89
   5  17  -3    7.06    1.22
  -5  17   3    6.61    4.76
   5 -17   3    7.65    7.44
  -5  17   3    9.63    1.57
  -5 -17  -3   10.80    8.74
  -5 -17  -3    6.13    3.16
  -5  17  -3   11.16    4.17
  -5  17  -3    9.48    1.78
   5 -17  -3   10.87    1.03
  -5 -17   3    8.59    1.41
   5 -17  -3   -0.13    7.05
  -5 -17   3   16.02    8.16
   6 -17   3    1.64    0.52
  -6 -17  -3    3.76    0.99
  -6 -17  -3    1.51    3.11
  -6 -17  -3    0.86    6.98
  -6  17   3    0.93    1.08
  -6  17   3    2.44    4.53
   6 -17   3    2.34    6.46
  -6 -17   3    2.34    5.32
   6 -17  -3    1.32    0.50
  -6  17  -3    1.05    1.17
  -6 -17   3    0.67    0.55
  -6  17  -3    3.34    3.56
   6 -17  -3   -0.01    7.41
   0 -18   3   15.58    8.33
   0  18  -3   12.87    1.48
   0  18   3   13.06    1.37
   0 -18  -3   10.83    1.11
   0 -18  -3    4.49    8.28
   0 -18   3   11.32    1.12
  -1 -18  -3   44.45    2.73
   1  18  -3   43.65    3.03
  -1 -18  -3   38.77   14.53
   1 -18   3   45.61    2.61
   1 -18   3   46.54   13.35
  -1  18   3   45.05    2.94
   1 -18  -3   18.92   11.03
   1  18   3   41.54    2.79
  -1  18  -3   38.92    3.05
   1 -18  -3   38.67    2.58
  -1 -18   3   43.82    2.67
  -1 -18   3   48.02   13.71
  -2 -18  -3   14.89    1.36
   2 -18   3   12.49    1.12
   2 -18   3   17.61    9.07
  -2  18   3   11.63    1.62
  -2 -18  -3    6.64    8.50
   2  18  -3   14.79    1.52
   2  18   3   13.73    1.37
  -2 -18   3   13.56    7.49
   2 -18  -3   13.10    1.16
  -2  18  -3   14.47    1.72
  -2 -18   3   12.59    1.25
   2 -18  -3   20.54   12.26
  -3  18   3   20.87    1.96
   3  18  -3   20.47    1.83
   3 -18   3   19.06    1.45
   3 -18   3   19.33    9.68
  -3 -18  -3   17.61    1.67
  -3  18  -3   17.75    2.10
  -3  18  -3   19.31    4.54
   3 -18  -3   19.94    1.52
  -3 -18   3   17.06    1.62
  -3 -18   3   18.63    8.83
   3  18   3   20.15    1.72
   3 -18  -3   13.39   10.80
   4 -18   3   17.84    9.47
  -4  18   3   15.94    1.82
  -4 -18  -3   14.02    1.50
   4  18  -3   15.39    1.57
   4 -18   3   15.06    1.24
  -4  18   3    8.35    4.60
  -4 -18  -3   20.49   11.43
   4 -18  -3   15.17    1.29
   4 -18  -3   14.85   11.29
  -4  18  -3   16.73    2.34
  -4  18  -3   18.79    4.88
  -4 -18   3    9.92    7.11
  -4 -18   3   13.11    1.45
   5  18  -3   28.29    2.23
   5 -18   3   27.93    1.82
  -5  18   3   15.08    6.02
   5 -18   3   28.73   10.71
  -5 -18  -3   22.54    2.10
  -5 -18  -3   43.78   14.19
  -5 -18  -3   19.65    4.99
  -5  18   3   24.64    2.53
  -5  18  -3   32.77    6.65
  -5 -18   3   24.82    2.15
   5 -18  -3   25.85    1.85
  -5 -18   3   31.60   10.44
   5 -18  -3   18.42   12.37
  -5  18  -3   28.36    2.83
   0 -19   3   31.84    2.21
   0  19  -3   38.32    2.82
   0 -19  -3   31.74    2.25
   0 -19   3   39.48   13.79
   0  19   3   33.06    2.53
   0 -19  -3   42.40   16.75
  -1 -19  -3   15.35    1.36
  -1 -19  -3    5.25    8.32
   1 -19   3   14.29    8.38
   1 -19   3   10.13    1.12
   1  19  -3   14.75    2.06
  -1  19   3   13.90    1.58
  -1 -19   3   13.62    1.28
   1 -19  -3    9.30    9.74
   1 -19  -3   13.68    1.24
  -1  19  -3   11.43    1.76
  -1 -19   3   18.56    9.29
   1  19   3   13.28    1.45
   2  19  -3   21.64    1.96
   2 -19   3   20.27    1.52
  -2 -19  -3   17.88    1.64
  -2  19   3   21.74    2.04
   2 -19   3   20.44   10.35
  -2 -19  -3   17.13   11.65
   2 -19  -3   17.94    1.50
   2 -19  -3   13.99   10.44
  -2 -19   3   19.32   10.18
  -2  19  -3   19.27    2.12
   2  19   3   21.32    1.78
  -2 -19   3   18.12    1.61
   3 -19   3   16.72    9.17
  -3 -19  -3   24.01    1.99
  -3  19   3   26.28    2.30
  -3 -19  -3   24.05   11.95
   3 -19   3   24.13    1.72
   3  19  -3   23.31    2.07
   3 -19  -3   23.27   12.26
  -3 -19   3   23.55    1.93
   3  19   3   23.50    1.97
  -3  19  -3   22.05    2.37
  -3 -19   3   29.47   11.44
   3 -19  -3   21.92    1.70
  -4  19   3   27.75    7.32
   4 -19   3   30.99    2.15
   4 -19   3   33.77   12.94
   4  19  -3   35.84    2.69
  -4 -19  -3   35.60   14.07
  -4  19   3   33.12    2.85
   4  19   3   36.74    2.59
  -4  19  -3   41.72    3.35
   4 -19  -3   32.52   15.05
   4 -19  -3   33.00    2.25
  -4 -19   3   34.18    2.53
  -4  19  -3   28.34    6.28
  -4 -19   3   49.47   13.41
   0 -20  -3    4.64    9.42
   0 -20   3    7.14    1.05
   0 -20  -3    4.85    0.94
   0  20  -3    4.24    1.17
   0 -20   3   12.25    8.58
   0  20   3    7.11    1.40
  -1 -20  -3   11.21    9.49
  -1 -20  -3   19.32    1.65
   1 -20   3   19.84    9.88
   1 -20   3   18.79    1.54
   1  20  -3   17.79    1.93
  -1  20   3   18.76    1.97
   1 -20  -3   36.44   16.05
   1  20   3   17.73    1.79
  -1 -20   3   15.69    1.55
   1 -20  -3   21.68    1.63
  -1 -20   3   20.09   10.91
  -1  20  -3   19.54    2.09
  -2  20   3   16.23    1.94
  -2 -20  -3   12.36    1.43
   2 -20   3   14.46    1.37
  -2 -20  -3   15.99   11.57
   2  20  -3   15.80    1.76
   2 -20   3   12.54    8.26
   2  20   3   19.50    1.79
   2 -20  -3   19.67    1.48
  -2 -20   3   14.36    1.50
  -2  20  -3   15.61    2.25
  -2 -20   3   14.79    8.79
   2 -20  -3   28.79   14.48
   3 -20   3   16.42    1.45
  -3 -20  -3   15.09    1.64
  -3  20   3   18.19    2.20
   3  20  -3   18.36    1.87
   3 -20   3   18.71   10.40
  -3 -20  -3   16.17   11.39
  -3 -20   3   19.65    1.72
  -3  20  -3   19.23    2.57
  -3 -20   3   16.19    8.87
   3  20   3   17.31    1.78
   3 -20  -3   20.71    1.56
   3 -20  -3   20.45   12.64
   0 -21  -3   43.57    2.84
   0 -21   3   31.36   12.95
   0 -21  -3   34.81   14.78
   0  21  -3   45.07    3.37
   0  21   3   43.09    3.16
   0 -21   3   39.91    2.76
  -1 -21  -3   30.18    2.19
   1 -21   3   28.23    2.04
   1 -21  -3   23.35    1.97
  -1 -21   3   27.74    2.13
   1   0  -4   59.52    2.90
  -1   0  -4   60.88    3.07
  -1   0   4   46.46    4.82
  -1   0   4   61.37    2.93
   1   0   4   58.71    3.76
   1   0  -4   59.08    2.85
  -1   0  -4   56.52    3.91
   1   0   4   62.98    3.06
   1   0  -4   55.52    3.24
   1   0  -4   62.20    5.18
   2   0  -4   37.54    2.07
  -2   0  -4   34.60    2.24
  -2   0   4   39.77    2.41
   2   0  -4   37.86    2.22
  -2   0  -4   38.59    1.97
   2   0   4   37.85    1.94
   2   0   4   41.92    2.30
   2   0  -4   43.20    4.04
   2   0   4   34.02    3.05
  -2   0  -4   44.24    2.90
  -2   0  -4   43.35    3.35
   2   0  -4   40.93    2.08
  -2   0   4   38.42    4.23
   3   0  -4    4.65    0.49
   3   0  -4    4.82    1.70
  -3   0  -4    4.88    0.44
   3   0   4    5.03    1.45
   3   0  -4    6.62    1.47
   3   0   4    5.15    0.87
   3   0  -4    8.94    3.53
  -3   0  -4    5.01    1.45
   3   0   4    4.37    0.40
   3   0  -4    5.04    0.53
  -3   0   4    4.26    1.88
  -3   0   4    8.07    1.18
   3   0  -4    5.76    0.66
  -3   0  -4    5.24    0.86
  -4   0  -4  603.18   28.64
   4   0  -4  592.34   28.19
  -4   0  -4  590.08   28.03
   4   0   4  568.29   27.94
  -4   0   4  627.56   32.25
  -4   0   4  596.32   28.68
  -4   0  -4  609.13   30.59
  -5   0   4  158.14    8.36
   5   0  -4  147.72    7.68
  -5   0  -4  144.90    8.18
  -5   0   4  172.49   11.95
  -5   0  -4  160.49   10.37
  -5   0  -4  144.75    7.52
   6   0  -4   17.73    1.39
  -6   0  -4   13.48    1.18
  -6   0  -4   20.04    4.24
  -6   0   4   17.07    4.35
  -6   0   4   13.50    2.10
  -6   0  -4   15.89    1.77
  -7   0  -4    5.25    2.47
  -7   0   4    8.95    1.97
  -7   0  -4    5.00    0.87
   7   0  -4    6.22    1.03
  -7   0   4    4.30    3.56
  -7   0  -4    7.02    1.59
  -8   0  -4   56.36    6.83
   8   0  -4   58.22    3.60
  -8   0  -4   53.90    4.36
  -8   0   4   62.65   10.27
  -8   0   4   55.88    4.66
   9   0   4    5.64    1.17
  -9   0  -4    5.04    1.71
  -9   0   4    3.96    1.79
  -9   0  -4    2.11    2.86
  -9   0   4    5.18    4.75
   9   0  -4    3.22    0.99
  10   0   4   38.18    2.95
  10   0  -4   37.71    2.89
 -10   0   4   44.43   10.79
 -10   0  -4   34.82    4.00
 -10   0  -4   36.22    7.70
 -10   0   4   49.10    5.11
   0   1  -4   44.69    2.38
   0   1  -4   49.62    3.47
   0   1   4   47.61    2.27
   0  -1  -4   46.39    2.85
   0  -1   4   49.26    2.37
   0   1   4   50.79    2.81
   0   1   4   41.36    2.31
   0  -1   4   51.25    3.43
   0   1  -4   40.50    2.88
   0  -1  -4   59.05    6.20
   0  -1   4   47.89    2.85
   0  -1  -4   47.26    2.35
   0  -1  -4   44.96    2.25
   1   1  -4  119.96    5.67
   1   1  -4  115.35    5.67
   1  -1   4  112.59    5.81
   1   1  -4  110.24    7.95
  -1  -1  -4  126.44    9.69
   1   1  -4  127.31    7.04
   1   1  -4  123.25    5.70
  -1  -1  -4  122.05    5.88
  -1   1   4  102.24    7.98
  -1   1   4  118.57    5.70
  -1  -1  -4  106.05    6.64
  -1  -1  -4  121.72    5.63
   1   1  -4  116.52    6.27
   1  -1   4  108.96    6.62
  -1   1  -4  109.52    6.80
   1  -1  -4  128.16   10.10
   1   1   4  132.31    5.89
  -1   1  -4  127.71    6.98
   1   1   4  116.88    5.60
   1  -1  -4  112.23    7.98
   1  -1  -4  117.33    5.67
   1   1   4  124.88    6.52
  -1   1  -4  127.76    5.88
  -2  -1  -4  371.05   18.42
  -2  -1  -4  362.73   21.08
   2   1  -4  348.81   16.89
  -2  -1  -4  379.62   17.25
   2  -1   4  327.79   18.31
   2   1  -4  367.36   18.37
   2  -1   4  350.62   16.79
   2  -1   4  379.19   17.15
   2   1  -4  360.25   17.31
  -2  -1  -4  365.09   16.85
  -2   1   4  339.36   19.76
   2   1  -4  409.47   19.68
  -2   1   4  374.60   16.99
  -2   1  -4  348.16   16.81
  -2   1  -4  352.39   18.17
  -2  -1   4  347.32   17.51
  -2   1  -4  350.69   17.15
   2  -1  -4  362.08   16.93
   2  -1  -4  371.33   22.14
   2  -1  -4  376.62   19.52
   2   1   4  388.90   17.25
  -2  -1   4  329.76   19.64
   2   1   4  348.30   16.81
   2   1   4  336.08   18.16
  -2   1  -4  340.96   18.41
  -3   1   4    7.82    0.87
   3  -1   4   10.55    2.11
   3   1  -4    8.75    1.45
  -3   1   4    7.64    2.61
  -3  -1  -4   10.12    2.22
   3   1  -4    8.86    2.13
   3  -1   4   10.04    0.90
  -3  -1  -4   10.20    1.01
   3   1  -4   16.89    4.73
  -3   1   4   14.12    4.14
  -3  -1  -4    7.98    0.61
   3   1  -4   10.86    0.98
   3   1  -4    8.44    0.66
   3  -1   4    8.16    0.58
   3   1   4    7.81    1.85
  -3   1  -4    7.11    0.83
   3  -1  -4    7.56    0.67
   3  -1  -4    6.12    2.02
   3  -1  -4   11.60    4.14
  -3  -1   4    9.90    1.13
   3  -1  -4    8.74    0.76
   3   1   4    7.37    0.57
   3  -1  -4    9.35    0.72
  -3   1  -4    8.06    0.61
  -3  -1   4    9.32    2.67
  -3   1  -4    8.75    1.94
   3   1   4    7.26    0.87
  -4   1   4   12.51    3.27
  -4  -1  -4   11.98    2.62
   4  -1   4   11.39    0.80
  -4   1   4   12.36    1.25
   4   1  -4   13.08    2.99
   4   1  -4   13.06    1.91
  -4  -1  -4   11.76    1.26
  -4  -1  -4   12.07    0.87
   4   1  -4   12.99    1.21
   4  -1  -4   12.87    1.06
   4   1   4    8.15    2.26
  -4  -1   4   13.75    3.65
   4   1   4   10.71    0.79
   4  -1  -4   10.50    4.22
  -4   1  -4   13.54    2.91
  -4   1  -4   11.02    1.19
  -4  -1   4   11.70    1.39
  -4   1  -4   12.22    0.87
   4  -1  -4   10.27    0.92
  -5   1   4   63.68    6.70
  -5  -1  -4   57.04    3.82
  -5   1   4   60.03    3.78
  -5  -1  -4   60.50    5.41
  -5  -1  -4   57.46    3.15
   5  -1  -4   56.92    3.26
  -5   1  -4   55.20    5.33
  -5  -1   4   57.95    3.96
  -5   1  -4   59.38    3.73
  -5   1  -4   56.53    3.14
   5  -1  -4   54.05    3.35
  -5  -1   4   66.47    6.73
   6   1  -4  178.43    9.04
  -6   1   4  183.06    9.73
  -6   1   4  211.65   14.38
  -6  -1  -4  173.32    9.72
  -6  -1  -4  177.77    8.85
  -6  -1  -4  177.87   12.05
  -6  -1   4  179.20   13.60
  -6   1  -4  166.14    9.53
  -6  -1   4  176.63    9.94
   6  -1  -4  176.99    8.97
  -6   1  -4  165.13   11.96
   7   1  -4    3.51    0.76
  -7  -1  -4    4.58    1.38
  -7  -1  -4    3.61    0.74
  -7   1   4    5.62    1.45
  -7   1   4    2.54    2.68
  -7  -1  -4    3.67    2.28
  -7   1  -4    3.73    2.10
  -7   1  -4    1.21    0.86
  -7  -1   4    6.22    3.58
  -7  -1   4    6.88    1.78
   7  -1  -4    2.98    0.80
  -8   1   4    0.97    2.92
   8   1  -4    0.36    0.44
   8  -1   4    0.17    0.43
  -8  -1  -4    0.54    0.49
  -8  -1  -4    1.41    0.96
  -8  -1  -4   -0.67    1.41
  -8   1   4    0.03    1.01
  -8   1  -4    1.88    2.08
  -8  -1   4    0.59    1.20
   8  -1  -4    0.07    0.47
  -8   1  -4    0.20    0.74
  -8  -1   4   -2.50    2.73
   9   1  -4    1.53    0.71
  -9  -1  -4    3.11    1.47
  -9   1   4    1.18    3.57
  -9  -1  -4    1.49    2.77
  -9   1   4    4.37    1.94
   9  -1   4    1.50    0.77
  -9   1  -4   -0.36    0.87
   9  -1  -4    2.40    0.79
  -9   1  -4    2.30    2.52
  -9  -1   4    0.48    4.24
  -9  -1   4    2.11    1.73
 -10  -1  -4  112.03    8.45
 -10   1   4  115.84   14.56
 -10   1   4  131.99    9.04
 -10  -1  -4  119.88   12.33
  10  -1   4  129.43    7.17
  10   1   4  129.08    7.30
  10  -1  -4  134.02    7.22
 -10  -1   4  152.62    9.80
 -10   1  -4  125.70   12.61
 -10   1  -4  126.92    8.54
 -10  -1   4  128.90   15.35
   0  -2  -4  404.14   19.64
   0   2  -4  412.52   19.78
   0  -2  -4  417.90   20.26
   0   2  -4  428.85   20.53
   0  -2  -4  376.30   24.60
   0  -2   4  435.12   21.33
   0   2   4  485.59   25.97
   0   2   4  413.59   19.65
   0   2  -4  439.68   21.67
   0  -2   4  418.05   20.32
   0  -2   4  415.56   19.75
   1  -2   4  403.21   20.48
  -1  -2  -4  462.72   19.61
  -1  -2  -4  396.52   20.33
   1   2  -4  417.77   20.16
  -1   2   4  428.79   19.35
   1   2  -4  407.01   19.29
   1   2  -4  358.43   21.61
   1   2  -4  429.20   21.33
  -1  -2  -4  374.11   24.11
   1  -2   4  439.44   20.92
   1  -2   4  397.88   19.46
  -1  -2  -4  418.95   19.28
   1   2  -4  414.14   19.81
   1  -2  -4  394.24   19.31
   1   2   4  447.37   19.57
  -1  -2   4  387.58   19.29
  -1   2  -4  417.69   21.28
   1  -2  -4  415.78   21.97
  -1  -2   4  437.12   21.00
   1   2   4  408.72   20.04
   1   2   4  402.87   19.26
  -1   2  -4  413.75   19.52
  -2   2   4   66.28    5.63
  -2   2   4   59.98    3.10
  -2  -2  -4   64.10    3.42
   2  -2   4   57.77    3.22
   2   2  -4   64.13    4.73
   2  -2   4   64.69    4.20
  -2   2   4   73.57    7.63
   2   2  -4   62.13    5.04
   2   2  -4   63.04    3.63
  -2  -2  -4   51.59    6.44
   2   2  -4   61.97    3.03
   2  -2   4   60.72    4.43
  -2  -2  -4   64.41    4.31
  -2  -2  -4   60.99    3.00
   2   2   4   56.83    2.96
  -2  -2   4   61.08    5.42
  -2  -2   4   58.98    3.05
   2   2   4   58.74    4.08
  -2   2  -4   57.30    3.27
  -2  -2   4   59.04    3.81
  -2   2  -4   57.02    4.35
   2  -2  -4   65.22    5.19
   2  -2  -4   49.43    6.74
  -2  -2   4   64.05    4.34
   2  -2  -4   58.43    3.05
   3   2  -4    4.92    1.76
   3  -2   4    3.95    0.65
  -3  -2  -4    6.96    1.12
   3  -2   4    3.41    0.35
  -3   2   4    5.10    0.70
   3   2  -4    5.91    1.74
   3   2  -4    4.80    0.98
   3  -2   4    4.38    1.56
  -3   2   4    7.19    2.39
   3  -2   4    5.46    1.26
   3   2  -4    3.09    0.45
  -3  -2  -4    4.18    0.41
  -3  -2  -4    6.58    1.72
   3   2   4    3.54    1.24
   3  -2  -4    6.41    3.42
  -3  -2   4    5.48    1.18
   3  -2  -4    4.09    0.47
  -3   2  -4    5.36    1.79
   3   2   4    3.03    0.34
   3   2   4    4.54    0.82
  -3   2  -4    3.69    0.70
   3  -2  -4    4.56    0.47
  -3  -2   4    2.97    1.75
  -3   2  -4    4.44    1.62
   3  -2  -4    7.42    2.31
  -3  -2   4    4.20    0.45
  -4  -2  -4  375.07   18.68
  -4  -2  -4  345.85   16.95
   4  -2   4  333.84   16.13
   4   2  -4  352.97   18.90
   4   2  -4  324.18   16.72
   4   2  -4  339.80   18.58
  -4   2   4  372.19   16.67
  -4  -2  -4  347.06   16.24
  -4   2   4  375.98   20.51
   4   2   4  317.72   18.16
   4  -2  -4  339.71   16.31
  -4   2  -4  333.77   16.70
   4  -2  -4  338.57   16.34
  -4   2  -4  343.89   18.82
  -4  -2   4  334.36   17.16
   4   2   4  310.06   16.12
  -5  -2  -4   26.98    2.32
  -5  -2  -4   30.62    3.64
  -5   2   4   24.52    2.07
  -5   2   4   28.46    5.53
  -5  -2  -4   26.69    1.70
  -5   2  -4   29.38    3.72
  -5  -2   4   37.82    6.68
  -5  -2   4   28.30    2.54
   5  -2  -4   25.85    1.75
  -5   2  -4   23.96    2.07
   5  -2  -4   26.78    1.83
  -5  -2   4   26.52    1.77
  -6  -2  -4   35.63    4.55
  -6  -2  -4   37.57    3.06
  -6   2   4   37.52    2.92
  -6   2   4   40.75    6.79
  -6  -2  -4   35.85    2.29
   6  -2   4   37.06    2.35
  -6  -2   4   32.95    6.18
  -6   2  -4   40.39    2.94
  -6   2  -4   37.80    4.75
  -6  -2   4   40.18    3.39
   6  -2  -4   36.44    2.37
  -7  -2  -4   54.62    5.94
  -7  -2  -4   44.65    3.67
   7  -2   4   40.81    2.70
  -7  -2  -4   42.92    2.69
  -7   2   4   42.67    3.45
  -7   2   4   42.56    7.50
  -7   2  -4   44.71    7.40
   7  -2  -4   40.29    2.70
  -7  -2   4   45.32    3.96
  -7   2  -4   38.60    3.28
  -7  -2   4   54.44    7.34
  -8  -2  -4   83.23    4.76
  -8  -2  -4   86.68    8.49
  -8  -2  -4   77.35    5.81
   8  -2   4   79.87    4.71
  -8   2   4   87.81    5.85
  -8   2   4  101.04   10.95
   8   2  -4   84.29    4.95
  -8  -2   4   89.96   10.81
  -8   2  -4   78.50    5.59
   8  -2  -4   81.57    4.76
  -8  -2   4   93.55    6.53
  -8   2  -4   78.08    8.33
  -9   2   4    7.75    2.30
  -9  -2  -4    6.27    1.14
  -9   2   4    4.29    4.18
   9   2  -4    4.84    1.15
  -9  -2  -4    6.04    1.83
   9  -2   4    7.24    1.15
  -9  -2  -4    4.93    3.37
  -9  -2   4    4.36    2.15
  -9   2  -4    4.13    1.61
  -9  -2   4    7.33    5.33
  -9   2  -4    8.62    4.31
   9  -2  -4    4.65    0.95
 -10  -2  -4   20.05    3.61
  10  -2   4   23.84    2.18
 -10   2   4   19.64    7.56
  10   2  -4   29.09    2.47
 -10   2   4   28.20    4.04
 -10  -2  -4   26.18    7.12
 -10   2  -4   31.28    7.48
 -10  -2   4   33.40    5.17
 -10   2  -4   28.03    3.90
 -10  -2   4   24.24    8.12
  10  -2  -4   26.93    2.25
   0  -3   4  265.74   12.36
   0  -3  -4  240.52   12.23
   0  -3   4  267.23   12.96
   0   3   4  270.00   12.25
   0   3  -4  236.78   12.37
   0   3   4  266.24   18.52
   0  -3  -4  273.96   12.85
   0   3  -4  275.46   14.99
  -1   3   4  228.93   16.47
   1   3  -4  206.33    9.99
   1  -3   4  211.22   12.03
   1  -3   4  216.19   10.20
  -1  -3  -4  214.12   10.35
   1  -3   4  221.41   11.32
   1   3  -4  211.31   11.03
  -1   3   4  189.07   12.61
   1   3  -4  211.15   10.54
  -1  -3  -4  205.94   10.01
   1   3  -4  220.06   12.65
  -1   3   4  212.71   10.06
  -1  -3  -4  206.04   10.94
  -1   3  -4  206.13   12.56
  -1  -3   4  209.93   10.01
   1   3   4  207.18    9.99
  -1  -3   4  221.79   12.15
   1  -3  -4  208.22   10.03
   1   3   4  219.53   10.66
  -1   3  -4  218.65   10.26
   1   3   4  217.52   15.85
   1  -3  -4  214.17   12.51
  -1   3  -4  219.73   11.44
  -2  -3  -4  471.54   21.84
   2   3  -4  448.15   21.32
  -2   3   4  451.25   21.41
   2  -3   4  461.88   23.14
   2   3  -4  453.13   22.17
   2   3  -4  495.72   23.89
  -2   3   4  444.21   24.47
  -2  -3  -4  461.29   22.71
  -2   3   4  499.53   28.68
   2  -3   4  488.90   23.41
  -2  -3  -4  456.57   21.33
   2   3  -4  448.62   24.07
   2   3   4  418.51   22.34
  -2  -3   4  452.91   22.47
   2  -3  -4  450.69   21.36
  -2  -3   4  394.42   23.91
  -2   3  -4  438.13   21.60
  -2  -3   4  491.84   23.52
  -2   3  -4  403.80   24.79
   2   3   4  438.64   21.27
   2   3   4  491.46   21.80
  -2  -3   4  451.42   21.36
   2   3   4  440.28   27.04
   2  -3  -4  489.96   24.12
  -2   3  -4  443.83   23.06
   3  -3   4   26.88    3.05
  -3  -3  -4   24.76    1.50
  -3   3   4   42.83    8.75
   3  -3   4   27.75    2.67
  -3   3   4   28.05    1.64
   3  -3   4   25.66    1.74
  -3  -3  -4   21.23    2.47
   3  -3   4   24.90    1.44
  -3   3   4   24.74    4.26
   3   3  -4   28.55    3.18
  -3  -3  -4   31.60    2.12
   3   3  -4   23.51    1.49
   3   3  -4   23.91    2.01
   3  -3   4   25.69    1.47
  -3  -3  -4   19.48    5.48
   3   3  -4   27.89    3.40
  -3   3  -4   23.80    3.37
  -3   3  -4   25.45    2.94
   3   3   4   29.54    2.75
   3   3   4   24.52    1.45
   3  -3  -4   31.67    3.54
   3   3   4   30.89    5.05
  -3  -3   4   29.21    2.40
  -3  -3   4   29.60    2.82
  -3   3  -4   27.39    1.83
   3  -3  -4   26.09    7.07
   3  -3  -4   26.90    1.56
  -3  -3   4   27.75    1.58
   3   3   4   29.36    1.99
  -3  -3   4   31.35    3.96
  -4   3   4    8.05    2.61
   4   3  -4    6.48    1.96
  -4  -3  -4    7.10    1.91
  -4  -3  -4    6.95    0.65
  -4   3   4    9.12    4.56
   4   3  -4    5.62    2.16
   4  -3   4    6.36    0.57
   4  -3   4    8.63    0.68
  -4  -3  -4    9.76    1.51
  -4   3   4    9.22    0.95
   4  -3  -4    6.82    0.67
  -4  -3   4    8.69    0.74
  -4   3  -4   11.95    2.91
  -4  -3   4    5.77    2.33
   4  -3  -4    3.65    3.58
   4   3   4    5.65    1.74
  -4   3  -4    6.10    1.05
  -4  -3   4    9.55    2.06
   4  -3  -4    6.01    0.64
  -4  -3   4    8.00    1.70
  -5   3   4   12.53    3.71
  -5   3   4   21.82    1.79
  -5  -3  -4   26.51    2.21
  -5  -3  -4   20.07    1.39
  -5  -3  -4   24.93    4.18
   5  -3   4   21.63    1.41
   5  -3  -4   17.17    1.40
  -5   3  -4   12.84    3.25
  -5   3  -4   18.63    1.75
  -5  -3   4   19.56    2.19
  -5  -3   4   22.58    1.50
  -5  -3   4   26.59    5.41
  -6  -3  -4  143.04    7.18
   6  -3   4  146.67    7.16
  -6  -3  -4  137.53    8.14
  -6   3   4  139.19    7.75
  -6   3   4  143.91   11.97
  -6   3  -4  136.01   10.38
  -6   3  -4  135.06    7.76
   6  -3  -4  140.19    7.20
  -6  -3   4  141.67    7.27
  -6  -3   4  139.88   11.69
  -7   3   4   20.91    2.66
  -7  -3  -4   13.26    1.28
  -7  -3  -4   21.21    3.02
   7  -3   4   14.75    1.32
  -7   3   4   18.22    5.34
  -7  -3  -4   18.85    4.56
  -7  -3   4   13.26    1.33
  -7   3  -4   12.44    1.98
  -7  -3   4   21.37    6.22
  -7   3  -4   17.38    4.52
   7  -3  -4   15.03    1.35
  -7  -3   4   20.76    3.41
  -8  -3  -4   16.49    1.54
  -8  -3  -4   20.60    3.16
   8  -3   4   20.43    1.63
  -8  -3  -4   17.63    4.63
  -8   3   4   19.99    2.76
  -8   3   4   12.56    4.80
  -8  -3   4   20.07    3.38
   8  -3  -4   17.50    1.57
  -8  -3   4   17.80    6.20
  -8   3  -4    9.52    3.38
  -8   3  -4   14.48    2.29
   9   3  -4    1.04    0.70
  -9  -3  -4    0.93    0.57
  -9  -3  -4    1.75    2.82
  -9   3   4    0.41    1.27
  -9  -3  -4    2.40    1.33
  -9   3   4    1.58    3.99
   9  -3   4    2.34    0.77
  -9   3  -4    2.16    2.88
  -9   3  -4    1.90    1.20
  -9  -3   4   -0.57    3.85
  -9  -3   4   -0.09    1.59
   9  -3  -4    1.68    0.65
  10   3  -4   55.73    3.79
  10  -3   4   51.44    3.47
 -10  -3  -4   51.88    4.94
 -10  -3  -4   51.71    9.01
 -10   3   4   55.83    5.12
 -10   3   4   36.93    8.92
 -10   3  -4   48.25    9.47
 -10  -3   4   62.98    6.21
 -10   3  -4   52.50    4.66
 -10  -3   4   54.21   11.69
  10  -3  -4   51.81    3.51
   0  -4  -4  540.55   25.12
   0  -4   4  566.54   25.90
   0   4   4  543.37   32.95
   0  -4  -4  563.98   25.71
   0   4  -4  549.62   25.30
   0  -4  -4  483.06   27.46
   0   4  -4  498.79   28.49
   0   4   4  539.28   25.13
   0  -4   4  527.99   25.23
   0   4  -4  550.87   26.24
   0  -4   4  547.71   28.11
   1   4  -4  312.84   14.77
  -1   4   4  284.88   21.21
  -1  -4  -4  306.54   14.18
   1  -4   4  296.04   15.49
   1   4  -4  294.23   17.53
   1   4  -4  296.16   15.36
  -1   4   4  283.88   17.04
   1   4  -4  301.76   14.13
  -1   4   4  302.50   14.22
   1  -4   4  317.19   17.10
   1  -4   4  316.34   14.37
  -1  -4  -4  315.30   14.62
   1   4  -4  307.55   14.27
   1   4   4  307.88   14.71
  -1   4  -4  291.09   17.62
   1   4   4  285.20   14.14
  -1   4  -4  295.08   15.58
  -1  -4   4  295.81   14.16
   1   4   4  321.33   14.55
   1   4   4  287.97   20.84
   1  -4  -4  296.99   16.59
  -1  -4   4  305.62   16.98
   1  -4  -4  296.63   14.18
   2   4  -4   86.40    7.32
   2  -4   4   96.45    6.89
   2   4  -4  100.79    6.69
   2   4  -4   90.55    4.57
   2   4  -4   96.35    5.57
  -2   4   4   93.82    4.67
   2  -4   4   99.30    6.33
  -2  -4  -4  101.94    5.19
  -2   4   4  103.08   10.89
   2  -4   4   88.61    4.79
  -2   4   4   93.52    7.30
  -2  -4  -4   94.60    4.61
  -2   4  -4   96.15    6.24
   2   4   4  102.69    5.10
  -2   4  -4   85.09    7.47
   2   4   4   87.80    4.54
  -2   4  -4   94.01    4.89
   2  -4  -4  103.92    7.01
  -2  -4   4   95.63    6.87
  -2  -4   4   93.93    5.83
  -2  -4   4   93.55    4.63
   2  -4  -4   87.86    4.60
   2   4   4   93.33    9.88
   3  -4   4    6.20    1.88
   3  -4   4    6.33    0.49
  -3   4   4    6.92    0.69
  -3   4   4   12.67    5.25
  -3  -4  -4    4.77    0.50
  -3  -4  -4    7.28    3.69
   3  -4   4    6.74    2.00
   3   4  -4    7.36    1.89
   3   4  -4    8.15    2.90
   3   4  -4    7.00    1.37
  -3  -4  -4    6.05    1.48
  -3   4   4    4.88    2.11
   3   4  -4    5.73    0.51
   3  -4   4    5.62    0.46
   3  -4  -4    8.29    2.28
  -3   4  -4    3.77    2.20
   3   4   4    4.33    3.08
   3  -4  -4    2.16    3.01
   3   4   4    6.17    1.51
  -3   4  -4    4.68    1.70
   3   4   4    8.45    1.38
  -3  -4   4    7.71    2.14
  -3   4  -4    4.82    0.80
  -3  -4   4    4.25    1.88
  -3  -4   4    4.82    0.52
   3  -4  -4    5.43    0.53
   3   4   4    5.99    0.49
  -3  -4   4    7.59    1.64
  -4  -4  -4  148.08    8.72
   4   4  -4  118.66    9.75
  -4   4   4  149.40   10.55
   4  -4   4  132.67    6.58
   4   4  -4  146.19    8.91
  -4  -4  -4  139.87    7.54
  -4  -4  -4  135.53    6.69
   4  -4   4  127.70    6.59
  -4   4   4  137.33   14.13
  -4  -4   4  145.28    6.78
   4  -4  -4  135.28    6.64
  -4   4  -4  127.22    9.00
  -4  -4   4  139.41    8.00
  -4   4  -4  137.41    7.13
   4   4   4  117.79    8.16
   4  -4  -4  129.43    6.69
  -4  -4   4  139.39   10.06
  -5  -4  -4   15.55    1.14
  -5  -4  -4   12.80    2.90
   5   4  -4   14.79    4.15
  -5   4   4   23.32    6.70
   5  -4   4   14.66    1.08
  -5   4   4   15.52    1.43
  -5   4   4   22.12    5.18
  -5  -4  -4   11.21    1.84
   5  -4  -4   15.60    1.16
  -5  -4   4   11.68    1.10
  -5   4  -4   14.62    1.48
  -5  -4   4   18.58    2.26
  -5   4  -4   14.42    3.22
  -5  -4   4   16.52    4.36
  -5  -4   4   11.62    2.19
   5  -4  -4   13.04    1.09
   5  -4  -4   13.40    5.53
  -6   4   4   47.85    6.47
  -6  -4  -4   38.13    3.34
   6  -4   4   38.29    2.43
  -6  -4  -4   41.83    4.83
  -6   4   4   44.53    3.05
  -6  -4  -4   42.09    2.54
  -6   4  -4   36.92    4.86
   6  -4  -4   40.68    2.53
  -6  -4   4   47.00    6.33
  -6   4  -4   40.01    3.03
  -6  -4   4   43.51    2.64
  -6  -4   4   43.26    3.85
  -7  -4  -4   27.00    5.43
   7  -4   4   17.20    1.39
  -7  -4  -4   18.37    1.48
  -7  -4  -4   19.53    3.09
  -7   4   4   16.06    2.14
  -7   4   4   17.63    4.90
   7  -4  -4   13.74    1.35
  -7  -4   4   17.78    1.53
  -7   4  -4   14.19    2.13
  -7  -4   4   21.96    3.31
  -7  -4   4   16.71    5.35
  -7   4  -4   18.63    4.67
   8  -4   4  193.52    9.95
  -8   4   4  210.25   17.01
  -8   4   4  207.73   11.05
  -8  -4  -4  211.22   11.78
  -8  -4  -4  199.27   14.45
  -8  -4   4  200.51   12.24
  -8   4  -4  171.77   14.26
   8  -4  -4  189.90   10.02
  -8  -4   4  220.47   17.43
  -8   4  -4  185.12   10.89
  -9  -4  -4   16.04    2.95
  -9  -4  -4   19.95    5.47
   9  -4   4   19.16    1.70
  -9  -4  -4   19.01    1.78
  -9   4   4   25.50    7.78
  -9   4   4   23.51    3.17
  -9  -4   4   24.74    4.35
  -9  -4   4   26.36    7.83
  -9   4  -4   11.78    4.70
   9  -4  -4   19.34    1.76
  -9   4  -4   20.19    2.99
 -10   4   4    7.51    2.64
  10   4  -4    9.58    1.75
 -10  -4  -4    6.65    2.16
 -10  -4  -4    5.72    1.19
 -10  -4  -4   10.00    5.10
  10  -4   4    8.47    1.35
 -10   4   4    3.91    4.34
 -10  -4   4    7.20    6.17
 -10   4  -4    6.77    2.01
 -10   4  -4    4.90    3.94
 -10  -4   4    6.94    2.85
  10  -4  -4    9.71    1.48
   0  -5  -4    0.53    0.42
   0  -5   4    0.96    0.17
   0   5   4    2.47    3.09
   0  -5   4    1.22    1.31
   0   5   4    1.08    0.21
   0  -5   4    1.44    0.58
   0   5   4    1.28    0.39
   0   5  -4    0.87    0.58
   0  -5  -4    0.65    0.16
   0  -5   4    1.30    0.29
   0   5  -4    1.67    0.38
   0   5  -4    1.29    0.16
   0   5  -4    0.29    1.26
   0  -5  -4    1.05    1.25
   0  -5  -4    0.67    2.43
  -1  -5  -4   36.39    1.91
  -1  -5  -4   36.94    2.61
   1  -5   4   33.77    2.93
   1   5  -4   35.89    4.69
  -1   5   4   37.20    1.94
   1   5  -4   37.32    1.84
  -1   5   4   41.46    4.37
   1   5  -4   36.58    2.45
   1  -5   4   38.41    2.08
  -1  -5  -4   35.43    2.37
   1  -5   4   35.38    4.23
   1   5  -4   40.26    3.06
   1   5  -4   36.23    2.00
  -1  -5  -4   28.34    7.87
  -1   5   4   41.26    9.55
   1   5   4   36.20    2.27
  -1  -5   4   37.34    4.31
  -1   5  -4   36.24    2.13
   1  -5  -4   22.87    6.54
   1  -5  -4   36.87    1.91
  -1   5  -4   38.98    3.10
   1  -5  -4   38.73    3.79
   1   5   4   25.71    7.41
   1   5   4   36.27    2.24
   2   5  -4  462.68   23.13
  -2  -5  -4  470.22   21.97
   2   5  -4  480.48   24.11
   2   5  -4  444.32   21.90
  -2   5   4  420.81   30.11
   2  -5   4  460.06   22.15
   2  -5   4  463.15   21.81
   2  -5   4  489.03   24.02
   2   5  -4  486.50   22.39
  -2  -5  -4  464.01   22.63
  -2   5   4  468.94   22.02
   2  -5   4  478.75   25.54
  -2  -5  -4  452.49   23.11
  -2   5   4  434.30   25.09
   2   5   4  465.49   22.67
  -2  -5   4  497.97   25.58
   2   5   4  476.30   22.49
  -2  -5   4  485.68   23.64
  -2   5  -4  455.44   23.80
  -2   5  -4  471.90   22.28
   2  -5  -4  497.16   24.71
   2   5   4  460.34   21.89
  -2  -5   4  459.36   21.96
   2  -5  -4  472.24   21.96
  -3   5   4   19.39    6.84
  -3  -5  -4   11.06    1.28
   3   5  -4   16.19    2.58
  -3  -5  -4    7.93    1.74
   3   5  -4    7.35    0.65
  -3   5   4   12.57    3.13
   3   5  -4    9.71    3.45
   3  -5   4    9.16    0.62
   3  -5   4   10.45    2.84
  -3  -5  -4    5.81    3.75
  -3  -5  -4    8.83    0.71
   3  -5   4    5.37    1.94
   3  -5  -4    9.19    0.72
  -3   5  -4    7.68    3.15
  -3   5  -4    7.67    2.14
  -3   5  -4    9.54    0.95
  -3  -5   4   14.07    3.34
   3   5   4    9.98    1.77
   3   5   4    9.39    4.52
  -3  -5   4    9.61    0.75
   3  -5  -4    7.25    4.55
  -3  -5   4   10.83    2.17
  -3  -5   4   10.58    2.94
  -4  -5  -4   29.47    2.51
  -4  -5  -4   33.39    7.46
  -4   5   4   33.70    4.56
   4  -5   4   32.23    3.61
  -4  -5  -4   30.01    1.81
   4  -5   4   31.09    1.74
   4   5  -4   30.65    3.31
   4   5  -4   25.03    4.53
  -4   5  -4   27.60    2.09
   4  -5  -4   27.33    1.77
  -4  -5   4   34.11    3.64
  -4  -5   4   32.73    3.01
   4   5   4   27.07    6.87
   4   5   4   31.25    3.09
  -4   5  -4   31.72    3.69
  -4  -5   4   30.51    1.86
  -4   5  -4   22.58    5.68
  -5  -5  -4   35.69    2.20
  -5   5   4   36.02    2.45
  -5  -5  -4   34.31    3.89
  -5   5   4   41.38    5.48
   5  -5   4   36.88    2.10
   5   5  -4   30.11    5.40
  -5   5   4   53.28   10.80
  -5  -5  -4   34.02    3.00
  -5  -5   4   34.97    2.23
  -5  -5   4   39.90    3.54
  -5   5  -4   35.36    2.59
  -5  -5   4   42.66    3.87
  -5   5  -4   39.52    4.55
   5  -5  -4   34.59    2.17
  -5  -5   4   40.40    6.38
   5  -5  -4   34.34    2.13
  -6   5   4  216.48   15.75
  -6  -5  -4  220.00   10.56
  -6   5   4  223.29   11.02
  -6  -5  -4  227.89   13.75
   6  -5   4  217.12   10.40
  -6  -5  -4  211.65   11.78
  -6   5  -4  196.17   13.99
  -6  -5   4  212.21   10.61
  -6  -5   4  208.54   12.31
  -6  -5   4  217.63   15.47
   6  -5  -4  204.32   10.47
  -6   5  -4  192.22   11.02
  -7   5   4   15.96    5.15
   7  -5   4   18.06    1.32
  -7  -5  -4   13.11    1.31
  -7  -5  -4   12.20    3.58
  -7   5   4   17.92    2.20
  -7  -5  -4   18.76    3.10
  -7  -5   4   10.85    2.79
  -7  -5   4   15.18    1.41
   7  -5  -4   14.33    1.30
  -7  -5   4   21.88    6.12
  -7   5  -4   10.95    3.52
  -7   5  -4   13.03    2.12
  -8  -5  -4   40.08    7.13
  -8   5   4   23.40    6.54
  -8  -5  -4   33.00    3.55
  -8  -5  -4   38.03    2.48
   8  -5   4   33.89    2.27
  -8   5   4   34.48    3.14
  -8  -5   4   31.67    4.71
  -8   5  -4   31.52    3.00
  -8   5  -4   25.12    5.54
   8  -5  -4   28.00    2.22
  -8  -5   4   35.12    2.51
  -8  -5   4   57.52   10.22
  -9  -5  -4    2.15    3.27
  -9   5   4    4.72    1.74
  -9   5   4    5.18    5.17
  -9  -5  -4    2.94    1.62
  -9  -5  -4    2.86    0.78
   9  -5   4    3.08    0.85
   9  -5  -4    1.19    0.61
  -9   5  -4    9.85    4.75
  -9  -5   4   -0.16    4.69
  -9  -5   4    3.40    2.31
  -9   5  -4    3.69    1.44
 -10  -5  -4   37.06    2.79
 -10   5   4   34.37    8.76
  10  -5   4   35.94    2.59
  10   5  -4   32.86    2.88
 -10   5   4   34.71    4.14
 -10  -5  -4   32.69    7.63
 -10  -5  -4   37.79    4.40
  10  -5  -4   34.85    2.61
 -10  -5   4   48.52    6.68
 -10   5  -4   32.84    3.65
 -10   5  -4   22.12    6.33
 -10  -5   4   35.36   10.98
   0   6  -4  166.94    8.24
   0   6   4  161.19    8.37
   0   6  -4  168.21    7.94
   0  -6   4  171.55    8.16
   0   6  -4  173.21    9.19
   0  -6  -4  174.58    8.83
   0  -6   4  177.99   12.23
   0  -6  -4  161.15    8.04
   0  -6   4  171.70    8.81
   0  -6   4  170.90    7.97
   0   6   4  168.46    8.05
   0   6   4  134.15   14.70
   0  -6  -4  178.85    8.59
   0  -6  -4  168.96   10.20
  -1  -6  -4   28.55    8.13
   1  -6   4   44.27    5.19
  -1  -6  -4   37.83    2.70
   1   6  -4   34.55    3.15
  -1  -6  -4   34.20    3.75
   1   6  -4   35.47    5.20
   1  -6   4   40.88    2.25
  -1   6   4   41.31    4.48
  -1   6   4   42.07    2.15
   1  -6   4   43.99    3.36
   1  -6   4   41.08    1.98
   1   6  -4   45.13    2.05
   1   6  -4   39.15    2.21
  -1   6   4   46.39   11.00
  -1  -6  -4   41.18    2.12
   1   6   4   39.63    2.50
   1  -6  -4   38.83    2.10
  -1  -6   4   37.56    4.82
  -1   6  -4   39.21    2.00
   1   6   4   38.05    2.06
   1   6   4   51.74   11.45
   1  -6  -4   34.06    8.98
   1  -6  -4   47.16    4.07
  -1   6  -4   42.99    3.37
  -1   6  -4   39.82    2.34
   2   6  -4    8.13    0.59
   2  -6   4    8.40    2.85
  -2   6   4   10.45    5.79
   2   6  -4    5.76    3.03
  -2  -6  -4    7.65    0.63
  -2   6   4    7.81    0.72
  -2  -6  -4    9.42    5.22
  -2  -6  -4   10.14    1.57
  -2   6   4   10.55    2.86
   2  -6   4   11.97    2.38
   2   6   4    7.78    0.59
  -2  -6   4   12.00    3.68
   2  -6  -4   12.21    2.80
  -2   6  -4    8.58    0.59
   2  -6  -4    7.66    4.78
  -2   6  -4    8.78    2.05
   2   6   4    9.00    1.03
   2   6   4    8.16    0.99
  -2  -6   4    8.78    0.66
  -2   6  -4    9.23    0.87
   2   6   4    8.10    4.67
  -2  -6   4   10.23    2.06
   2  -6  -4    8.38    0.63
  -2   6  -4    7.08    3.28
   3   6  -4    7.16    3.20
  -3  -6  -4    8.12    1.79
  -3   6   4    5.63    2.26
  -3   6   4    9.73    5.38
   3  -6   4    7.62    0.55
  -3  -6  -4    6.78    0.65
  -3  -6  -4    9.60    1.62
   3  -6   4    7.21    2.59
   3   6  -4    6.29    1.60
  -3  -6  -4    2.98    3.51
   3  -6  -4    6.29    4.49
  -3  -6   4    5.01    2.15
  -3  -6   4    6.82    2.52
  -3   6  -4    8.86    0.91
  -3   6  -4   14.20    4.90
   3  -6  -4    7.66    0.64
   3   6   4    9.33    4.83
  -3  -6   4    8.46    0.71
  -3  -6   4    8.52    1.93
  -3   6  -4    4.68    1.70
  -3   6  -4    8.92    0.67
   3   6   4    9.02    1.52
   4  -6   4  168.59   11.36
  -4  -6  -4  171.34    9.92
  -4  -6  -4  162.11    8.14
  -4  -6  -4  164.89    9.17
   4  -6   4  167.28    8.05
   4   6  -4  163.35    9.84
  -4   6   4  154.06   11.71
   4  -6  -4  169.89    8.11
  -4  -6   4  151.97   11.25
  -4  -6   4  174.81    8.20
  -4   6  -4  163.55   10.80
  -4  -6   4  154.80    9.74
   4   6   4  154.37    9.46
  -4  -6   4  168.75   11.16
  -4   6  -4  170.07    8.58
  -5   6   4    7.24    3.10
  -5  -6  -4    5.71    1.42
   5  -6   4    8.32    0.72
   5  -6   4    8.75    2.61
  -5  -6  -4    9.26    2.46
  -5  -6  -4    6.95    0.79
   5  -6  -4    8.92    0.82
  -5  -6   4   10.40    2.87
  -5  -6   4    8.42    0.85
  -5   6  -4    7.65    1.29
  -5  -6   4    6.96    1.81
   5  -6  -4    7.69    0.75
  -5   6  -4    9.44    3.05
  -5  -6   4   11.00    3.45
  -6   6   4    3.02    0.89
   6  -6   4    2.52    0.52
  -6  -6  -4    1.96    0.53
  -6  -6  -4    4.09    2.35
  -6   6   4    5.90    3.27
  -6  -6  -4    3.13    1.21
  -6  -6   4    2.68    0.64
  -6   6  -4    2.76    1.79
  -6  -6   4    3.92    1.60
   6  -6  -4    2.26    0.51
   6  -6  -4    0.50    3.90
  -6   6  -4    3.40    0.97
  -6  -6   4   -1.19    2.17
  -7  -6  -4    0.58    2.03
  -7  -6  -4    0.55    0.44
  -7  -6  -4    0.76    0.92
  -7   6   4    2.38    2.67
   7  -6   4    0.89    0.43
  -7   6   4    1.37    0.81
  -7  -6   4    0.54    1.12
  -7  -6   4    1.51    0.60
  -7  -6   4   -0.34    2.61
  -7   6  -4    0.24    1.73
  -7   6  -4    0.91    0.78
   7  -6  -4    1.39    0.53
  -8  -6  -4  131.26    7.63
  -8   6   4  126.46   13.34
  -8  -6  -4  162.82   12.18
  -8   6   4  148.06    8.41
   8  -6   4  143.65    7.45
  -8  -6  -4  152.17    9.56
  -8   6  -4  138.35    8.44
   8  -6  -4  151.18    7.60
  -8  -6   4  147.83   10.21
  -8   6  -4  126.82   11.88
  -8  -6   4  151.34    7.84
  -8  -6   4  163.74   14.73
  -9   6   4    6.16    4.85
  -9  -6  -4    9.88    1.51
  -9  -6  -4    5.99    4.35
  -9  -6  -4    6.20    2.14
   9  -6   4   10.55    1.33
  -9   6   4   11.73    2.36
  -9   6  -4   15.46    4.86
  -9  -6   4   11.11    5.96
   9  -6  -4   10.34    1.40
  -9  -6   4   11.95    1.78
  -9   6  -4    9.15    2.03
  -9  -6   4   10.98    3.15
 -10  -6  -4    4.39    4.93
 -10   6   4    5.32    2.01
 -10   6   4    4.29    4.94
  10  -6   4    8.17    1.25
 -10  -6  -4    7.67    1.40
 -10  -6  -4    7.22    2.46
 -10  -6   4    7.23    8.13
 -10  -6   4    5.88    3.18
  10  -6  -4    7.42    1.29
 -10   6  -4    3.63    3.71
 -10   6  -4    6.24    1.98
   0   7   4   55.92    2.98
   0   7  -4   55.69    3.93
   0  -7   4   56.04    6.54
   0  -7   4   58.96    3.69
   0   7   4   56.25    3.39
   0  -7  -4   55.33   12.61
   0  -7  -4   58.55    3.87
   0   7  -4   61.39    2.89
   0  -7   4   59.58    2.91
   0   7  -4   65.08    3.24
   0  -7  -4   57.04    2.99
   0  -7  -4   65.04    4.89
   1   7  -4   67.98    3.55
  -1   7   4   65.48    5.99
   1  -7   4   74.72    7.52
  -1  -7  -4   70.92    3.44
   1  -7   4   71.72    4.79
   1   7  -4   66.02    3.31
  -1   7   4   68.34    3.84
   1  -7   4   66.92    3.28
  -1  -7  -4   69.10    4.30
  -1  -7  -4   60.57   13.20
   1  -7  -4   79.16    5.56
   1  -7  -4   65.77    3.40
  -1   7  -4   63.59    4.64
   1  -7  -4   53.06    9.39
  -1  -7   4   70.13    7.23
  -1   7  -4   69.27    3.31
  -1  -7   4   67.53    3.38
  -1   7  -4   69.55    3.69
   1   7   4   60.78    3.84
   2   7  -4  338.86   16.94
   2  -7   4  363.17   22.20
   2  -7   4  361.55   16.88
   2  -7   4  403.97   19.44
  -2  -7  -4  357.74   17.06
  -2   7   4  323.75   20.24
  -2  -7  -4  377.72   18.13
   2  -7  -4  361.81   17.03
   2   7   4  338.49   17.62
  -2  -7   4  392.31   22.28
  -2   7  -4  335.05   18.88
  -2  -7   4  368.91   17.06
  -2   7  -4  367.29   16.95
  -2   7  -4  362.21   17.39
  -3  -7  -4   24.52    2.31
  -3   7   4   26.40    4.60
  -3  -7  -4   25.48    1.58
  -3  -7  -4   23.47    7.80
   3  -7   4   27.01    1.42
   3  -7   4   24.75    4.24
  -3  -7   4   24.27    2.84
  -3   7  -4   23.85    1.83
  -3  -7   4   31.88    4.44
  -3  -7   4   26.52    1.60
  -3   7  -4   22.82    3.00
   3  -7  -4   16.18    6.94
   3  -7  -4   26.37    1.54
  -3   7  -4   26.07    1.52
  -4  -7  -4    9.02    4.76
  -4  -7  -4   13.12    2.51
  -4  -7  -4   12.34    1.00
  -4   7   4   10.52    3.19
   4   7  -4   12.98    2.32
   4  -7   4   12.04    3.65
  -4  -7  -4   12.71    2.06
  -4   7  -4   11.25    1.23
   4  -7  -4    8.51    5.21
  -4   7  -4   17.14    3.65
   4  -7  -4   13.37    0.96
  -4  -7   4   11.51    3.58
  -4  -7   4   14.87    2.94
   4   7   4    9.51    1.89
   4   7   4    6.67    5.72
  -4  -7   4   11.58    0.99
  -5  -7  -4   14.69    2.47
   5  -7   4   13.41    0.97
  -5  -7  -4   18.51    3.35
  -5   7   4   19.77    4.95
  -5  -7  -4   16.12    5.76
  -5  -7  -4   11.60    1.07
   5  -7   4   16.05    3.99
   5   7  -4   15.08    2.74
  -5  -7   4   12.36    2.71
   5   7   4   15.47    7.27
  -5  -7   4   15.38    3.69
  -5  -7   4   11.68    3.54
   5   7   4   11.50    2.52
  -5   7  -4    6.48    4.67
  -5  -7   4   14.50    1.18
   5  -7  -4   10.65    5.85
  -5   7  -4   14.76    1.48
   5  -7  -4   11.52    1.02
  -5   7  -4   19.64    4.30
  -6   7   4  187.19    9.45
  -6   7   4  164.70   13.81
  -6  -7  -4  190.98   12.10
   6  -7   4  188.05    8.92
  -6  -7  -4  184.16    9.17
  -6  -7  -4  175.07   10.59
  -6   7  -4  178.37   12.91
  -6  -7   4  179.09   11.32
  -6  -7   4  179.27    9.19
  -6  -7   4  197.85   11.92
  -6   7  -4  170.21    9.64
  -6  -7   4  168.16   13.50
   6  -7  -4  177.23    9.02
   7  -7   4   13.91    1.18
  -7  -7  -4   12.59    2.45
  -7  -7  -4   16.75    1.41
  -7   7   4   18.20    1.90
  -7   7  -4    7.92    3.30
  -7  -7   4   14.62    1.38
  -7  -7   4   17.00    3.43
  -7  -7   4    4.63    3.63
  -7   7  -4    9.69    1.83
   7  -7  -4   13.93    1.25
  -8  -7  -4   26.55    5.60
  -8   7   4   21.94    6.45
  -8  -7  -4   31.99    3.62
   8  -7   4   28.64    1.91
  -8   7   4   23.71    2.61
  -8  -7  -4   24.22    2.02
  -8  -7   4   19.32    4.26
  -8  -7   4   23.75    2.06
  -8  -7   4   26.38    7.25
   8  -7  -4   23.82    1.88
  -8   7  -4   24.79    5.80
  -8   7  -4   27.22    2.70
  -9  -7  -4    7.93    2.39
  -9  -7  -4    7.09    3.98
   9  -7   4    8.03    1.14
  -9   7   4   10.25    2.11
  -9   7   4    2.81    4.15
  -9  -7  -4   11.84    1.72
  -9  -7   4   10.59    6.46
  -9  -7   4   11.71    3.46
  -9   7  -4    7.77    1.87
   9  -7  -4   11.06    1.43
  -9   7  -4    9.25    4.33
  -9  -7   4    6.95    1.34
 -10   7   4   19.55    3.22
 -10  -7  -4   15.96    6.41
  10  -7   4   19.13    1.72
 -10  -7  -4   11.24    3.13
 -10   7   4   21.69    7.73
 -10  -7  -4   18.96    1.88
 -10  -7   4   22.81    9.32
 -10   7  -4    9.79    4.56
 -10  -7   4   21.07    4.80
  10  -7  -4   15.92    1.61
 -10   7  -4   14.32    2.74
   0   8   4  472.02   23.57
   0  -8   4  477.39   22.92
   0  -8  -4  463.12   23.00
   0  -8  -4  526.11   25.08
   0  -8   4  496.10   29.42
   0  -8  -4  508.56   23.54
   0  -8  -4  474.98   24.20
   0   8  -4  492.82   23.26
   0   8  -4  504.24   22.91
  -1  -8  -4   22.30    1.29
   1   8  -4   19.04    1.15
   1   8  -4   19.66    1.37
   1  -8   4   21.61    2.39
   1  -8   4   20.34    1.14
   1  -8   4   18.95    5.16
  -1   8   4   21.05    1.73
  -1  -8  -4   22.18    2.17
  -1   8   4   17.95    3.66
  -1  -8  -4   15.35    7.36
   1  -8  -4   17.75    7.30
  -1   8  -4   20.47    2.31
  -1   8  -4   22.32    1.52
  -1  -8   4   29.47    4.87
   1   8   4   20.44    1.74
   1  -8  -4   20.72    1.25
   1  -8  -4   23.87    3.00
  -1   8  -4   22.06    1.17
  -1  -8   4   22.22    1.25
   2  -8   4   64.23    3.11
   2  -8   4   56.95    7.17
  -2   8   4   65.97    6.21
  -2  -8  -4   63.31    3.29
   2  -8   4   76.92    5.42
  -2  -8  -4   69.42    4.44
   2   8  -4   59.41    3.16
  -2  -8  -4   48.73   11.73
   2  -8  -4   46.81   11.28
  -2   8  -4   62.56    3.59
  -2   8  -4   63.66    4.94
   2  -8  -4   67.70    5.53
  -2   8  -4   63.27    3.17
  -2  -8   4   59.98    3.25
  -2  -8   4   65.08    7.35
   2  -8  -4   61.35    3.23
   3  -8   4   21.40    1.19
   3  -8   4   18.38    4.90
  -3  -8  -4   12.59    5.96
  -3  -8  -4   17.66    2.08
  -3   8   4   20.97    4.40
  -3  -8  -4   22.14    1.39
  -3  -8   4   26.79    6.04
  -3  -8   4   17.56    3.04
  -3  -8   4   22.45    1.39
  -3   8  -4   21.22    3.66
   3  -8  -4   11.87    6.76
  -3   8  -4   20.46    1.29
  -3   8  -4   20.36    1.64
   3  -8  -4   19.75    1.29
  -4  -8  -4  126.39    6.05
  -4  -8  -4  128.20    7.42
   4  -8   4  129.50   10.68
  -4  -8  -4   93.04   12.09
  -4   8  -4  103.13    8.34
   4  -8  -4  118.11    5.90
  -4  -8   4  114.78    8.02
  -4  -8   4  124.21   10.06
  -4   8  -4  109.76    6.35
  -5  -8  -4    1.18    0.93
  -5  -8  -4    0.72    2.76
   5  -8   4    1.53    1.88
   5  -8   4    1.63    0.37
  -5   8   4    0.92    1.97
  -5  -8  -4    1.45    1.36
  -5  -8  -4    1.54    0.49
   5   8  -4    0.55    1.21
   5  -8  -4    0.67    0.33
  -5   8  -4    1.24    0.58
   5   8   4    0.14    1.03
  -5  -8   4    0.46    2.44
   5  -8  -4    1.86    0.47
  -5  -8   4    1.01    1.53
  -5  -8   4    1.17    1.23
  -5   8  -4    0.49    1.23
   5  -8  -4    1.05    3.66
  -5  -8   4    1.44    0.53
  -6  -8  -4   14.29    2.76
  -6   8   4   16.58    4.64
  -6  -8  -4    9.67    1.06
   6  -8   4   11.23    0.92
  -6  -8  -4    9.46    2.92
  -6   8   4    9.96    1.40
   6  -8  -4    8.91    0.94
  -6   8  -4    7.97    3.09
  -6  -8   4   13.14    4.53
  -6  -8   4   15.82    3.93
  -6   8  -4   14.34    2.00
  -6  -8   4    9.29    1.29
  -6  -8   4    8.31    2.37
   6  -8  -4    4.39    5.73
   7  -8   4   26.77    1.76
  -7  -8  -4   26.48    2.01
  -7   8   4   24.41    6.18
  -7  -8  -4   21.48    3.46
  -7  -8  -4   28.85    5.22
  -7   8   4   26.45    2.33
  -7   8  -4   31.36    6.16
  -7  -8   4   27.16    4.64
  -7  -8   4   26.09    6.31
  -7   8  -4   23.75    2.40
   7  -8  -4   24.75    1.83
  -7  -8   4   25.84    2.01
  -8   8   4   52.14    9.84
  -8  -8  -4   73.95    7.95
  -8  -8  -4   59.90    5.49
  -8   8   4   55.53    4.19
  -8  -8  -4   56.24    3.72
   8  -8   4   60.23    3.45
   8  -8  -4   61.66    3.57
  -8   8  -4   49.08    8.29
  -8   8  -4   55.59    4.32
  -8  -8   4   77.51    6.81
  -8  -8   4   62.53    3.85
  -8  -8   4   50.50    9.56
  -9   8   4    7.08    1.81
  -9   8   4    6.40    5.38
  -9  -8  -4    6.43    1.24
   9  -8   4    5.47    0.94
  -9  -8  -4    1.32    3.64
  -9  -8  -4    3.81    1.95
   9  -8  -4    6.62    1.09
  -9   8  -4    2.75    3.25
  -9   8  -4    6.88    1.82
  -9  -8   4    7.07    6.69
  -9  -8   4    8.32    3.44
  -9  -8   4    8.67    1.55
 -10  -8  -4    5.28    1.26
 -10  -8  -4    2.61    5.16
 -10   8   4    0.88    4.83
  10  -8   4    7.44    1.15
 -10  -8   4    7.79    1.44
  10  -8  -4    8.18    1.31
 -10   8  -4    3.34    4.03
 -10  -8   4   -3.22    7.18
   0  -9  -4    9.28    0.71
   0   9  -4    8.84    0.61
   0   9  -4    9.32    0.88
   0  -9   4   13.59    4.83
   0  -9  -4    5.69    5.01
  -1   9   4   11.07    1.32
  -1  -9  -4    8.52    5.89
   1  -9   4   10.02    0.66
   1  -9   4   11.33    2.06
  -1  -9  -4   10.52    0.79
  -1  -9  -4   11.06    2.15
   1   9  -4    9.73    0.68
   1  -9   4   15.97    5.41
  -1   9   4    6.55    2.44
   1   9  -4    9.01    0.85
  -1   9   4   11.05    0.78
  -1  -9   4   11.02    0.76
   1   9   4   12.16    1.41
   1  -9  -4   11.96    2.52
   1  -9  -4    4.03    5.13
   1  -9  -4    9.73    0.74
  -1  -9   4   12.11    4.24
  -1   9  -4   11.27    1.01
  -1   9  -4   10.43    0.69
  -1   9  -4   11.68    2.26
  -2  -9  -4  131.40    6.42
   2   9  -4  130.61    6.50
   2  -9   4  133.27    6.20
  -2  -9  -4  128.35    7.74
   2  -9   4  139.77    8.63
   2  -9   4  126.73   11.94
  -2   9   4  123.28    9.60
   2  -9  -4  118.85    8.64
  -2   9  -4  127.18    6.27
   2  -9  -4  125.59    6.33
  -2   9  -4  130.95    6.76
  -2   9  -4  132.03    8.34
  -2  -9   4  132.94   11.84
  -2  -9   4  124.99    6.36
  -3   9   4   34.55    4.56
  -3  -9  -4   31.76    2.97
   3  -9   4   28.46    6.62
  -3  -9  -4   27.71    9.12
   3  -9   4   29.11    1.63
  -3  -9  -4   30.88    1.87
  -3   9  -4   31.48    1.78
   3  -9  -4   23.94    9.03
  -3  -9   4   31.87    3.57
  -3  -9   4   31.15    1.86
   3  -9  -4   29.25    1.77
  -3   9  -4   31.07    2.19
  -3   9  -4   24.94    3.35
  -3  -9   4   32.97    5.45
   4  -9   4   -0.21    0.13
  -4  -9  -4    1.23    3.57
  -4  -9  -4   -0.07    0.54
  -4   9   4    0.82    1.75
  -4  -9  -4    0.60    0.28
   4  -9   4    0.40    1.80
  -4  -9   4    0.28    0.28
  -4   9  -4   -0.37    0.93
  -4  -9   4   -0.64    1.11
   4  -9  -4    0.81    0.30
   4  -9  -4    0.56    3.98
  -4   9  -4    0.25    0.38
  -4  -9   4   -0.41    0.78
   5  -9   4    5.06    0.54
   5  -9   4    5.74    3.25
  -5  -9  -4    3.74    1.43
  -5   9   4    5.48    2.88
  -5  -9  -4    2.20    3.73
  -5  -9  -4    4.99    0.80
  -5   9  -4    5.26    2.38
   5  -9  -4    5.38    0.79
  -5  -9   4    5.94    2.24
  -5  -9   4    4.28    0.80
  -5  -9   4    4.66    2.55
   5  -9  -4    4.48    0.67
  -5   9  -4    5.85    1.19
   5  -9  -4    0.74    4.26
  -6  -9  -4  172.42   10.74
  -6  -9  -4  135.66   13.70
   6  -9   4  155.15    7.41
  -6  -9  -4  145.69    7.73
  -6   9   4  145.82   12.75
  -6   9   4  145.15    7.85
  -6  -9  -4  149.21    9.52
  -6  -9   4  152.28    7.78
  -6  -9   4  154.76   10.46
  -6   9  -4  145.92    8.25
   6  -9  -4  144.01    7.52
  -6   9  -4  140.95   11.42
  -6  -9   4  163.40   11.60
  -6  -9   4  131.75   11.77
  -7   9   4   11.78    4.98
  -7  -9  -4    6.48    1.09
  -7  -9  -4    8.75    2.52
  -7   9   4   12.27    1.67
  -7  -9  -4    7.17    3.42
   7  -9   4    8.16    0.88
  -7  -9   4    6.41    4.58
  -7  -9   4    6.77    2.60
  -7   9  -4    6.85    2.97
  -7  -9   4    6.92    1.13
   7  -9  -4    9.67    5.95
  -7  -9   4    9.88    3.24
   7  -9  -4    8.92    0.97
  -7   9  -4    7.99    1.63
   8  -9   4   15.68    1.37
  -8  -9  -4   17.85    1.68
  -8  -9  -4   12.90    2.91
  -8   9   4   17.08    2.24
  -8   9   4   21.29    6.48
  -8  -9  -4   17.72    4.94
  -8   9  -4   14.85    2.34
  -8  -9   4   19.87    1.77
  -8  -9   4   14.04    6.48
  -8  -9   4   13.12    3.39
  -8   9  -4   20.34    5.88
   8  -9  -4   17.15    1.49
  -9  -9  -4    5.32    4.62
  -9  -9  -4    2.45    1.78
  -9  -9  -4    3.15    0.91
  -9   9   4   -0.47    3.32
   9  -9   4    4.70    0.88
  -9   9   4    3.64    1.65
  -9  -9   4    1.75    6.04
  -9   9  -4   -0.13    2.87
  -9  -9   4    4.87    1.14
   9  -9  -4    3.56    0.78
  -9   9  -4    3.11    1.57
  -9  -9   4    3.42    2.68
   0  10   4  488.74   22.78
   0 -10   4  488.62   31.05
   0  10  -4  478.07   22.66
   0  10  -4  494.42   23.10
   0 -10   4  489.68   22.70
   0 -10  -4  463.71   22.77
  -1  10   4   26.66    4.69
  -1  10   4   28.50    1.70
  -1 -10  -4   29.28    2.95
  -1  10   4   24.70    2.24
   1 -10   4   26.51    6.75
   1  10  -4   27.76    1.85
   1 -10   4   32.27    3.02
  -1 -10  -4   18.74    7.55
  -1  10  -4   32.08    1.62
   1 -10  -4   22.20    8.47
  -1 -10   4   30.91    1.68
  -1 -10   4   32.69    8.04
   1 -10  -4   24.56    1.62
  -1  10  -4   29.89    2.91
   1 -10  -4   29.98    3.40
  -1  10  -4   31.74    2.02
  -2  10   4   34.64    2.10
  -2 -10  -4   38.80    2.15
   2  10  -4   37.83    2.22
   2 -10   4   43.91    7.01
   2 -10   4   38.97    1.94
  -2 -10  -4   37.29    3.41
  -2  10   4   30.57    2.69
  -2  10   4   37.09    4.84
  -2 -10  -4   19.76    8.36
   2 -10   4   39.00    4.00
   2 -10  -4   36.79    2.05
  -2  10  -4   35.71    2.00
   2 -10  -4   37.39   11.72
  -2 -10   4   36.14    2.09
  -2 -10   4   29.30    7.19
  -2  10  -4   36.41    2.43
  -3  10   4   29.49    5.34
   3 -10   4   29.21    7.39
  -3 -10  -4   26.98    1.66
  -3 -10  -4   18.14    2.97
  -3 -10  -4   17.32    7.58
  -3  10  -4   25.11    1.93
   3 -10  -4   24.46    1.52
   3 -10  -4   12.50    6.54
  -3 -10   4   20.67    3.61
  -3 -10   4   25.00    1.61
  -3 -10   4   32.00    7.51
  -3  10  -4   25.74    4.27
  -4 -10  -4  172.27   10.39
  -4  10   4  171.87   12.98
  -4 -10  -4  174.47    8.68
   4 -10   4  176.99   14.91
  -4  10  -4  168.80    9.08
  -4  10  -4  173.24   11.65
  -4 -10   4  188.57    8.72
   4 -10  -4  177.41    8.53
  -4 -10   4  150.54   13.51
  -4 -10   4  165.02   11.17
  -5  10   4   24.83    5.42
  -5 -10  -4   21.35    1.67
  -5 -10  -4   13.69    6.47
  -5 -10  -4   23.07    3.63
   5 -10   4   28.44    6.89
   5 -10   4   22.11    1.42
   5 -10  -4   23.44    1.54
   5 -10  -4   21.23    8.54
  -5  10  -4   22.22    2.03
  -5  10  -4   31.21    5.73
  -5 -10   4   20.81    4.14
  -5 -10   4   22.95    1.70
  -5 -10   4   26.00    6.37
  -6 -10  -4   33.00    3.98
   6 -10   4   54.70    7.28
  -6 -10  -4   42.00    9.64
  -6 -10  -4   42.22    2.76
  -6  10   4   56.11    9.15
   6 -10   4   43.98    2.43
   6 -10  -4   43.30    2.57
   6 -10  -4   33.01   10.32
  -6  10  -4   28.30    5.63
  -6 -10   4   41.67    5.00
  -6  10  -4   39.39    3.15
  -6 -10   4   44.22    5.94
  -6 -10   4   46.75    2.84
  -7  10   4    2.74    3.45
   7 -10   4    0.45    0.39
  -7 -10  -4    1.03    0.52
  -7  10   4    0.06    0.75
  -7 -10  -4   -0.84    1.03
  -7  10  -4    1.27    2.11
   7 -10  -4    1.37    4.44
   7 -10  -4    0.58    0.38
  -7 -10   4    1.68    2.22
  -7 -10   4   -0.12    1.44
  -7 -10   4    0.69    0.60
  -7  10  -4    0.48    0.70
  -8  10   4   31.67    8.45
  -8 -10  -4   28.48    4.55
  -8 -10  -4   44.35    7.47
  -8  10   4   39.73    3.22
  -8 -10  -4   37.85    2.73
   8 -10   4   33.58    2.28
   8 -10  -4   27.09   10.18
  -8 -10   4   34.83    2.70
  -8 -10   4   34.21    8.27
   8 -10  -4   41.26    2.51
  -8  10  -4   35.30    3.33
  -8  10  -4   36.21    7.33
  -8 -10   4   50.20    7.40
  -9  10   4   10.27    2.10
  -9  10   4    7.14    5.64
  -9 -10  -4    6.88    1.34
  -9 -10  -4   10.64    3.32
  -9 -10  -4    6.53    5.38
   9 -10   4    9.94    1.26
  -9  10  -4    9.51    2.06
  -9 -10   4    3.57    3.04
  -9 -10   4    7.23    1.31
   9 -10  -4   10.46    1.32
  -9 -10   4   15.86    8.13
  -9  10  -4    4.47    3.42
   0 -11   4    9.68    0.69
   0  11   4    7.95    0.72
   0 -11   4   13.70    5.58
   0  11  -4    6.81    0.85
   0 -11  -4    5.84    6.40
   0 -11  -4    8.71    0.72
   1 -11   4   23.06    2.70
  -1 -11  -4   29.90   11.26
  -1  11   4   22.98    4.49
  -1 -11  -4   24.83    1.59
   1  11  -4   25.64    1.76
   1 -11   4   32.83    8.32
  -1  11   4   27.29    1.63
  -1  11   4   24.63    2.29
  -1 -11  -4   24.22    2.87
   1 -11  -4   15.70    7.90
  -1  11  -4   26.23    1.88
  -1 -11   4   26.16    1.56
   1 -11  -4   25.91    1.56
   1 -11  -4   34.20    3.68
  -1 -11   4   23.35    6.70
  -2  11   4  175.73   10.00
  -2  11   4  166.56   12.64
  -2  11   4  189.21    9.21
  -2 -11  -4  189.03    9.20
   2  11  -4  198.51    9.36
  -2 -11  -4  181.81   11.07
   2 -11   4  214.26   17.49
  -2 -11   4  194.74   16.54
  -2  11  -4  174.56   11.11
   2 -11  -4  148.63   19.03
  -2  11  -4  198.81    9.64
   2 -11  -4  190.79    9.11
  -2 -11   4  191.13    9.16
  -3 -11  -4    9.66    6.32
  -3  11   4   12.54    3.80
   3 -11   4   11.14    4.89
  -3  11   4    7.82    1.63
  -3 -11  -4   13.26    2.67
  -3 -11  -4   12.90    1.05
  -3 -11   4    8.60    4.39
   3 -11  -4   10.31    6.47
  -3 -11   4   12.76    1.02
   3 -11  -4   12.23    0.93
  -3  11  -4   12.01    2.87
  -3  11  -4   11.86    1.28
   4 -11   4    3.80    0.52
  -4 -11  -4    3.72    0.67
   4 -11   4    5.86    3.78
  -4  11   4    4.17    2.84
  -4 -11  -4    3.86    1.51
  -4 -11  -4    1.20    4.18
  -4  11  -4    5.51    1.17
   4 -11  -4    2.47    5.38
  -4 -11   4    4.23    0.76
   4 -11  -4    4.09    0.66
  -4  11  -4    2.62    1.85
  -4 -11   4    0.85    1.45
  -4 -11   4    6.80    3.99
  -5 -11  -4    9.50    2.62
   5 -11   4    9.62    0.78
  -5  11   4    8.22    3.83
  -5 -11  -4    6.77    1.05
  -5 -11  -4    8.81    5.69
   5 -11   4   13.59    5.39
   5 -11  -4    7.87    0.83
  -5  11  -4    9.01    1.47
  -5 -11   4    9.71    1.30
   5 -11  -4    9.23    6.82
  -5 -11   4   17.74    5.74
  -5 -11   4    5.37    2.42
  -5  11  -4    7.30    2.83
  -6 -11  -4   83.31   12.06
  -6 -11  -4   82.16    7.23
   6 -11   4  107.93    5.21
  -6  11   4   96.79   10.63
  -6 -11  -4   99.24    5.58
   6 -11   4  126.08   11.68
   6 -11  -4  100.33    5.32
  -6  11  -4  104.98    6.16
   6 -11  -4   77.73   14.04
  -6 -11   4  111.46    8.81
  -6 -11   4   99.43    5.58
  -6  11  -4   93.09    9.06
  -6 -11   4  120.73   10.48
   7 -11   4   15.08    4.85
  -7 -11  -4   10.22    5.73
  -7 -11  -4    9.39    2.53
  -7 -11  -4   14.87    1.46
  -7  11   4   11.67    1.70
   7 -11   4   13.22    1.11
  -7  11   4   13.03    5.27
  -7  11  -4   14.86    2.28
  -7 -11   4   15.18    1.48
   7 -11  -4    4.83    6.49
   7 -11  -4   12.92    1.20
  -7 -11   4   19.74    5.06
  -7  11  -4   11.65    4.32
  -7 -11   4    9.36    3.11
   8 -11   4    2.54    0.63
  -8  11   4    5.21    1.42
  -8 -11  -4    2.10    0.73
  -8 -11  -4    5.05    2.26
  -8  11   4    0.89    4.35
  -8 -11   4    3.04    0.97
   8 -11  -4    4.09    0.84
  -8 -11   4    5.94    3.06
  -8  11  -4    3.04    3.03
   8 -11  -4    5.51    6.08
  -8 -11   4    0.42    2.25
  -8  11  -4    4.88    1.45
  -9 -11  -4    6.74    1.35
  -9  11   4    5.28    1.93
  -9 -11  -4    4.67    2.55
   9 -11   4    6.14    1.00
  -9 -11  -4   -0.88    5.72
  -9  11   4    5.53    4.83
  -9 -11   4    5.93    1.32
  -9 -11   4    3.35    3.18
   9 -11  -4    6.96    1.12
  -9  11  -4    9.57    4.71
  -9  11  -4    6.88    1.81
   0 -12   4  323.60   24.40
   0 -12   4  311.72   14.71
   0  12   4  304.39   14.82
   0  12  -4  303.34   15.14
   0 -12  -4  311.39   14.80
  -1 -12  -4   16.84    8.19
  -1  12   4   24.65    4.64
  -1 -12  -4   28.24    1.79
   1 -12   4   24.42    7.49
   1 -12   4   29.09    1.66
  -1  12   4   30.74    1.86
   1  12  -4   30.50    2.00
   1 -12  -4   32.14   11.80
   1 -12  -4   25.71    3.55
  -1 -12   4   28.81    1.74
  -1 -12   4   36.03    9.41
  -1  12  -4   31.59    2.14
   1 -12  -4   29.17    1.76
   2 -12   4    9.58    5.03
   2  12  -4    6.82    0.79
  -2  12   4    7.58    3.13
  -2 -12  -4    6.11    0.84
  -2  12   4    7.32    0.79
  -2 -12  -4    4.26    5.37
  -2 -12  -4    5.76    1.88
  -2 -12   4    6.53    0.68
   2 -12  -4    6.01    0.62
  -2  12  -4    5.14    0.97
  -2 -12   4    5.85    3.88
  -2  12  -4    8.54    2.27
   2 -12  -4   -0.81    4.01
  -3 -12  -4   33.76   11.81
   3 -12   4   40.79    9.91
  -3  12   4   34.71    2.16
  -3  12   4   30.38    6.06
  -3 -12  -4   36.22    2.19
  -3 -12  -4   37.15    3.87
  -3  12  -4   32.36    2.46
   3 -12  -4   33.64    2.01
  -3  12  -4   27.70    3.81
  -3 -12   4   51.99   11.05
  -3 -12   4   34.41    2.12
   3 -12  -4   20.12    8.82
  -4 -12  -4   82.26   13.20
  -4 -12  -4   90.30    4.93
   4 -12   4   92.84    4.59
  -4 -12  -4   95.29    7.00
   4 -12   4  106.77   12.09
  -4  12   4   85.92    8.85
  -4 -12   4   88.11    4.89
  -4 -12   4  112.72   11.64
  -4  12  -4   91.93    5.38
   4 -12  -4   77.10   18.00
  -4  12  -4   88.05    7.66
   4 -12  -4   89.38    4.72
  -4 -12   4   83.43    7.42
  -5 -12  -4   39.11   10.89
  -5  12   4   43.14    2.80
  -5 -12  -4   44.30    2.82
   5 -12   4   45.95    2.46
   5 -12   4   50.57    8.40
  -5 -12  -4   40.20    4.44
  -5  12   4   40.20    7.41
  -5  12  -4   39.89    5.42
  -5 -12   4   43.84    5.28
   5 -12  -4   28.65   11.15
  -5  12  -4   45.95    3.27
  -5 -12   4   58.23    7.97
  -5 -12   4   44.28    2.80
   5 -12  -4   42.59    2.58
  -6 -12  -4   11.49    2.82
  -6 -12  -4   15.33    7.11
  -6  12   4   20.53    6.11
   6 -12   4   18.05    1.26
  -6 -12  -4   17.73    1.59
   6 -12   4   23.49    7.02
  -6  12  -4   14.96    1.84
  -6 -12   4   18.79    5.55
   6 -12  -4   10.99    8.08
  -6  12  -4   23.66    5.41
  -6 -12   4   15.35    4.08
  -6 -12   4   14.92    1.48
   6 -12  -4   17.79    1.37
  -7 -12  -4   10.44    3.15
  -7  12   4   13.42    5.50
  -7 -12  -4   10.10    6.12
  -7 -12  -4   12.88    1.39
   7 -12   4   11.55    1.06
   7 -12   4   12.42    4.99
  -7 -12   4   14.42    1.87
   7 -12  -4    8.04    7.80
  -7  12  -4    9.60    1.87
  -7 -12   4   13.95    4.95
  -7 -12   4   12.06    3.95
   7 -12  -4   10.39    1.08
  -7  12  -4   10.89    4.67
  -8 -12  -4   67.02    4.11
  -8  12   4   60.09   11.16
  -8 -12  -4   57.11    6.25
   8 -12   4   62.75    3.50
  -8  12   4   57.72    4.28
  -8  12  -4   50.83    8.97
  -8 -12   4   71.05    7.70
  -8 -12   4   62.37    4.02
   8 -12  -4   67.96   15.39
  -8  12  -4   58.31    4.60
   8 -12  -4   61.05    3.63
   0  13  -4   22.77    1.76
   0 -13   4   25.48    7.60
   0 -13  -4   22.98    1.47
   0 -13   4   22.20    1.39
   0  13   4   19.91    1.46
  -1 -13  -4   19.95    9.64
   1 -13   4   19.55    7.13
  -1  13   4   22.78    1.64
   1  13  -4   26.14    1.83
  -1 -13  -4   24.31    1.61
   1 -13   4   23.80    1.46
  -1  13  -4   23.77    1.89
   1 -13  -4   22.46   10.40
  -1 -13   4   25.87    1.57
  -1 -13   4   42.03   10.53
   1 -13  -4   24.30    1.56
  -2 -13  -4  159.92    7.96
   2  13  -4  158.54    8.12
  -2  13   4  134.79   11.56
   2 -13   4  173.23    7.72
  -2 -13  -4  125.75   18.31
  -2 -13  -4  154.81   10.23
   2 -13   4  190.64   17.66
  -2  13   4  165.23    8.02
  -2  13  -4  145.72    9.87
   2 -13  -4  157.48    7.82
  -2 -13   4  157.68    7.89
  -2 -13   4  158.37   16.06
  -2  13  -4  157.91    8.38
   3  13  -4   12.72    1.14
  -3  13   4    5.38    3.03
  -3 -13  -4   12.55    1.09
  -3 -13  -4   13.14    2.92
   3 -13   4   11.97    0.85
  -3 -13  -4    7.97    7.12
   3 -13   4   16.16    6.63
  -3  13   4   11.69    1.11
  -3  13  -4    9.27    1.49
  -3 -13   4    8.96    4.87
  -3  13  -4   10.33    2.96
   3 -13  -4    4.19    6.17
  -3 -13   4    9.01    0.95
   3 -13  -4   11.69    0.95
  -4  13   4   50.02    8.03
   4 -13   4   50.66    2.69
   4 -13   4   59.56    9.73
  -4 -13  -4   42.69    4.77
  -4 -13  -4   33.38   10.86
  -4 -13  -4   51.57    3.06
   4 -13  -4   52.00    2.85
   4 -13  -4   35.61   12.93
  -4  13  -4   50.14    3.45
  -4 -13   4   48.47    2.99
  -4  13  -4   46.59    5.46
  -4 -13   4   57.13    8.81
   5 -13   4    8.04    0.76
   5 -13   4   12.78    6.33
  -5 -13  -4    8.67    2.69
  -5 -13  -4    7.71    7.18
  -5 -13  -4    7.47    1.10
  -5  13   4   10.82    4.49
   5 -13  -4    5.38    6.92
  -5 -13   4   14.34    5.65
  -5 -13   4   10.01    1.36
  -5  13  -4   10.12    3.33
  -5 -13   4    2.94    2.32
   5 -13  -4    7.44    0.82
  -5  13  -4    8.16    1.48
   6 -13   4   47.24    2.51
  -6  13   4   38.80    7.83
  -6 -13  -4   41.26    2.88
  -6 -13  -4   40.11    4.90
  -6 -13  -4   41.23   11.29
   6 -13   4   43.20    9.73
  -6  13  -4   44.62    3.43
   6 -13  -4   37.47   13.26
  -6 -13   4   41.23    2.86
  -6 -13   4   38.83    6.20
   6 -13  -4   41.53    2.60
  -6 -13   4   44.68    7.49
  -6  13  -4   41.17    7.35
  -7 -13  -4    2.27    5.70
  -7  13   4    2.93    4.19
  -7 -13  -4    3.18    1.97
   7 -13   4    3.18    0.62
   7 -13   4    1.73    3.82
  -7 -13  -4    1.91    0.75
   7 -13  -4    1.85    0.62
  -7 -13   4    0.50    2.47
  -7  13  -4    1.08    2.48
   7 -13  -4    2.66    7.30
  -7 -13   4    0.72    0.55
  -7 -13   4    2.42    3.48
  -7  13  -4    0.73    0.96
  -8  13   4    5.96    4.37
  -8 -13  -4    9.22    1.55
   8 -13   4   12.66    4.93
   8 -13   4   11.57    1.16
  -8 -13  -4   11.11    3.67
  -8  13  -4   10.73    2.16
   8 -13  -4    6.25    8.87
  -8 -13   4    8.91    4.58
  -8 -13   4    9.34    1.58
   8 -13  -4   11.91    1.47
  -8 -13   4    9.24    3.59
  -8  13  -4    4.68    3.64
   0 -14   4   51.74   12.63
   0 -14  -4   34.77    2.10
   0 -14   4   35.32    2.03
   0  14  -4   31.07    2.36
   0  14   4   36.25    2.17
   0 -14  -4   24.87   11.03
   1  14  -4    8.11    0.96
  -1  14   4    7.54    0.86
   1 -14   4   13.22    7.02
  -1 -14  -4    7.43    0.78
   1 -14   4    7.57    0.69
  -1 -14  -4    8.36    7.11
   1 -14  -4    7.74    0.76
  -1 -14   4    8.71    0.80
   1  14   4    6.42    0.75
  -1  14  -4    6.97    1.18
  -1 -14   4    4.03    4.53
   1 -14  -4    2.75    5.90
  -2  14   4    9.60    3.73
   2  14  -4    7.68    1.13
  -2  14   4    6.89    1.03
   2 -14   4   11.35    5.96
  -2 -14  -4    4.32    2.05
  -2 -14  -4    5.63    0.85
   2 -14   4    6.91    0.63
  -2 -14  -4    3.06    5.48
  -2  14  -4    9.95    2.57
  -2 -14   4    9.14    6.00
  -2 -14   4    6.20    0.85
   2 -14  -4    1.12    5.36
  -2  14  -4    5.77    1.15
   2 -14  -4    5.17    0.73
   3  14  -4   13.56    1.31
   3 -14   4   16.79    1.09
  -3 -14  -4   17.24    1.36
  -3 -14  -4   10.10    6.75
  -3  14   4   12.70    1.30
   3 -14   4   18.64    7.08
  -3 -14  -4   15.88    3.36
  -3  14   4   15.28    4.81
  -3 -14   4   13.60    1.23
  -3 -14   4   18.76    7.59
   3 -14  -4   10.33    8.23
   3 -14  -4   16.30    1.18
  -3  14  -4   18.33    1.73
  -3  14  -4   12.20    3.16
  -4 -14  -4   83.98    7.23
  -4  14   4   75.72    8.98
  -4 -14  -4   71.96   15.73
  -4  14   4   81.64    4.73
  -4 -14  -4   80.38    4.75
   4 -14   4   94.45    4.43
   4 -14   4   87.79   12.55
  -4 -14   4   84.76    4.74
   4 -14  -4   84.08    4.54
  -4 -14   4  106.29   12.44
  -4  14  -4   82.05    7.57
   4 -14  -4   79.29   18.34
  -4  14  -4   93.18    5.35
  -5 -14  -4   25.42    9.76
  -5  14   4   22.21    6.19
   5 -14   4   53.46   12.29
   5 -14   4   37.27    2.07
  -5 -14  -4   27.45    4.71
  -5 -14  -4   37.70    2.50
  -5 -14   4   46.79    8.21
  -5 -14   4   25.11    5.29
  -5  14  -4   31.67    2.79
  -5 -14   4   36.66    2.45
  -5  14  -4   29.49    5.71
   5 -14  -4   16.83    9.45
   5 -14  -4   35.10    2.19
   6 -14   4    5.94    0.78
  -6 -14  -4    6.22    6.88
  -6 -14  -4    6.53    1.11
   6 -14   4    9.25    5.76
  -6 -14  -4    7.02    2.57
  -6  14   4    2.36    4.00
  -6 -14   4    4.84    3.29
  -6 -14   4    4.56    1.04
  -6  14  -4    6.41    3.47
  -6  14  -4    7.67    1.62
   6 -14  -4   -0.20    6.25
   6 -14  -4    3.75    0.70
  -6 -14   4    2.28    4.07
   7 -14   4   20.21    7.21
  -7 -14  -4    3.14    1.98
  -7  14   4    7.84    4.89
   7 -14   4    9.11    0.94
  -7 -14  -4    5.59    6.71
  -7 -14  -4    6.57    1.28
   7 -14  -4   12.65    9.64
  -7 -14   4    6.95    3.33
  -7  14  -4    7.75    4.16
  -7 -14   4    7.70    1.42
   7 -14  -4    8.56    1.16
  -7 -14   4   10.11    5.04
  -7  14  -4    9.11    1.87
  -8  14   4   34.00    8.93
  -8 -14  -4   53.80    3.64
  -8 -14  -4   62.12   12.76
   8 -14   4   51.73    3.02
   8 -14   4   69.18    9.82
  -8 -14   4   45.51    3.48
   8 -14  -4   51.07    3.15
  -8  14  -4   44.54    9.05
   8 -14  -4   42.86   13.70
   0 -15  -4   -0.47    4.27
   0 -15   4    5.66    5.16
   0  15  -4    4.13    0.95
   0 -15   4    5.34    0.70
   0  15   4    4.62    0.78
   0 -15  -4    3.38    0.63
   1 -15   4   52.33   13.00
   1 -15   4   37.22    2.00
  -1 -15  -4   35.80    2.15
   1  15  -4   34.34    2.37
  -1 -15  -4   19.88   10.14
  -1  15   4   27.66    2.10
  -1 -15   4   32.15    2.03
   1 -15  -4   31.00    2.00
  -1 -15   4   47.28   12.53
   1 -15  -4   26.59   11.61
   1  15   4   32.08    2.11
  -1  15  -4   31.81    2.42
   2 -15   4  146.00    7.00
   2  15  -4  145.41    7.48
   2 -15   4  159.42   17.66
  -2 -15  -4  140.72    7.26
  -2 -15  -4  140.29   20.30
  -2  15   4  138.26    7.33
   2 -15  -4  134.86    7.09
   2 -15  -4  127.48   19.94
  -2 -15   4  137.23    7.17
  -2  15  -4  139.64    7.72
  -2 -15   4  168.49   17.62
   3 -15   4   25.13    1.48
  -3 -15  -4   20.96   10.09
  -3 -15  -4   24.04    4.31
  -3 -15  -4   20.99    1.70
  -3  15   4   21.18    5.40
  -3  15   4   21.32    1.76
   3  15  -4   21.66    1.78
   3 -15   4   40.98   10.95
  -3  15  -4   21.83    2.08
  -3  15  -4   18.95    4.13
   3 -15  -4   23.47    1.57
  -3 -15   4   22.29    1.67
  -3 -15   4   32.93    9.98
   3 -15  -4   10.69    7.76
   4 -15   4   27.16    9.00
  -4 -15  -4   36.37    5.80
   4  15  -4   34.10    2.42
  -4 -15  -4   33.70    2.39
  -4  15   4   25.59    6.20
   4 -15   4   37.36    2.08
  -4 -15  -4   33.41   12.02
  -4  15   4   34.05    2.42
  -4  15  -4   31.54    2.78
  -4  15  -4   30.86    5.53
   4 -15  -4   33.65   11.99
   4 -15  -4   39.05    2.25
  -4 -15   4   37.29    9.81
  -4 -15   4   37.04    2.41
   5 -15   4    5.50    5.74
  -5 -15  -4    0.59    0.50
  -5  15   4   -0.37    3.08
   5 -15   4    1.59    0.41
  -5 -15  -4   -0.72    6.19
  -5 -15  -4   -0.16    1.91
   5 -15  -4   -1.07    4.15
   5 -15  -4    1.10    0.43
  -5 -15   4   -0.10    2.92
  -5  15  -4    1.27    0.80
  -5  15  -4    0.21    2.21
  -5 -15   4    1.83    0.63
   6 -15   4   53.15   11.84
   6 -15   4   40.78    2.33
  -6 -15  -4   44.42   13.07
  -6  15   4   30.04    7.66
  -6 -15  -4   37.58    6.15
  -6 -15  -4   39.42    2.78
  -6 -15   4   43.65   10.30
  -6  15  -4   39.92    3.40
   6 -15  -4   38.40    2.43
   6 -15  -4   25.59   11.35
  -6 -15   4   22.86    5.38
  -6  15  -4   30.49    6.53
  -6 -15   4   36.08    2.70
  -7 -15  -4    3.28    2.39
   7 -15   4    3.62    0.72
   7 -15   4    4.97    5.31
  -7  15   4    2.93    4.77
  -7 -15  -4    0.91    6.48
  -7 -15  -4    3.27    0.93
   7 -15  -4    2.97    0.67
  -7  15  -4    4.47    3.86
  -7 -15   4    4.03    1.05
   7 -15  -4    7.17    8.63
  -7 -15   4    4.22    4.45
  -7 -15   4    7.17    3.54
  -7  15  -4    4.99    1.57
   0 -16   4   27.43    9.58
   0 -16   4   22.95    1.59
   0  16  -4   23.52    2.00
   0 -16  -4   25.36   12.49
   0 -16  -4   22.79    1.65
   0  16   4   25.06    1.78
  -1  16   4    5.16    0.93
  -1 -16  -4    7.44    8.61
   1 -16   4    5.36    6.15
   1  16  -4    3.86    0.86
   1 -16   4    4.52    0.72
  -1 -16  -4    4.55    0.76
  -1 -16   4    3.56    0.73
  -1  16  -4    3.17    0.85
   1  16   4    2.79    0.67
   1 -16  -4    1.18    7.20
  -1 -16   4    4.08    4.70
   1 -16  -4    2.64    0.56
   2 -16   4    4.12    0.65
   2 -16   4    0.66    4.45
   2  16  -4    4.62    0.97
  -2 -16  -4    4.94    0.85
  -2 -16  -4   -1.91    5.06
  -2  16   4    3.69    0.85
   2  16   4    3.18    0.70
   2 -16  -4    0.18    6.00
  -2  16  -4    4.15    0.99
  -2 -16   4    4.57    4.92
  -2 -16   4    3.07    0.67
   2 -16  -4    4.61    0.78
   3 -16   4   12.97    1.01
  -3 -16  -4    4.15    7.14
  -3  16   4    4.75    4.05
   3  16  -4   10.77    1.27
  -3 -16  -4   10.09    3.17
  -3  16   4   12.51    1.37
   3 -16   4   18.47    8.08
  -3 -16  -4   11.80    1.23
  -3  16  -4   10.34    3.35
   3 -16  -4   16.40    9.85
   3 -16  -4   14.68    1.14
  -3 -16   4   11.39    6.03
  -3  16  -4   12.08    1.80
  -3 -16   4   12.77    1.21
  -4 -16  -4   81.24   18.75
  -4  16   4   61.60   10.26
  -4  16   4   69.08    4.25
  -4 -16  -4   70.39    7.09
   4 -16   4   79.94   13.10
   4 -16   4   76.03    3.88
   4  16  -4   70.20    4.30
  -4 -16  -4   76.62    4.33
   4 -16  -4   74.78    4.00
  -4  16  -4   74.28    4.83
   4 -16  -4   46.71   14.42
  -4  16  -4   68.31    7.26
  -4 -16   4   74.74   11.77
  -4 -16   4   75.37    4.25
  -5 -16  -4    9.97    3.32
  -5 -16  -4    7.22    1.28
   5 -16   4    6.01    6.38
   5 -16   4    9.48    0.88
  -5 -16  -4    4.83    6.97
  -5  16   4    8.26    4.51
   5  16  -4    8.87    1.39
  -5  16  -4    6.91    3.62
   5 -16  -4    4.43    7.15
   5 -16  -4    9.90    1.00
  -5 -16   4   11.09    1.49
  -5  16  -4   10.88    1.89
  -5 -16   4    6.35    5.05
  -6 -16  -4   10.33    8.73
  -6 -16  -4    4.73    2.94
   6 -16   4    2.03    0.53
  -6 -16  -4    3.01    0.88
   6 -16   4    2.58    4.95
  -6  16   4    3.69    4.51
   6 -16  -4    2.34    0.64
  -6 -16   4    0.99    0.59
   6 -16  -4    1.73    8.20
  -6 -16   4    1.01    4.05
  -6  16  -4    2.20    3.32
  -6  16  -4    3.25    1.40
   7 -16   4   19.86    1.54
  -7  16   4   20.31    7.01
  -7 -16  -4   18.84    1.95
  -7 -16   4   18.53    1.95
   7 -16  -4   20.60    1.61
   0 -17  -4   -0.67    4.12
   0  17   4    0.73    0.52
   0 -17   4    1.27    4.22
   0 -17  -4    0.29    0.33
   0  17  -4    0.46    0.49
   0 -17   4    0.68    0.41
  -1 -17  -4   19.96   10.86
  -1 -17  -4   26.22    1.89
   1 -17   4   31.02   10.53
  -1  17   4   26.04    1.98
   1  17  -4   27.76    2.19
   1 -17   4   30.52    1.80
  -1 -17   4   23.74    1.78
  -1 -17   4   40.15   12.05
   1  17   4   23.91    1.89
   1 -17  -4   12.18    8.07
  -1  17  -4   27.03    2.28
   1 -17  -4   26.06    1.81
  -2  17   4   63.31    3.90
   2 -17   4   68.89    3.57
  -2 -17  -4   62.57    3.78
   2 -17   4   83.82   13.57
   2  17  -4   63.06    4.00
  -2 -17  -4   49.75   16.10
   2 -17  -4   45.58   14.32
  -2 -17   4   68.07    3.76
  -2  17  -4   69.87    4.35
   2  17   4   62.63    3.77
  -2 -17   4   85.99   13.59
   2 -17  -4   62.95    3.63
   3 -17   4   21.78    1.44
   3  17  -4   19.72    1.76
  -3 -17  -4   13.55    9.89
  -3  17   4   19.68    1.82
  -3  17   4   18.03    5.93
   3 -17   4   29.16   10.25
  -3 -17  -4   17.84    1.63
   3 -17  -4   16.87   10.54
  -3  17  -4   22.19    2.19
  -3 -17   4   20.37    1.65
   3 -17  -4   19.85    1.49
  -3 -17   4   18.24    7.83
  -4 -17  -4    6.37    8.42
   4 -17   4    3.55    5.34
  -4  17   4    7.07    4.30
   4 -17   4    6.06    0.80
  -4 -17  -4    5.55    3.02
  -4  17   4    6.38    1.21
  -4 -17  -4    4.76    0.93
   4  17  -4    7.02    1.19
   4 -17  -4   -1.26    5.93
  -4  17  -4    1.41    2.52
  -4  17  -4    6.15    1.52
   4 -17  -4    4.69    0.77
  -4 -17   4    0.34    4.17
  -4 -17   4    4.86    0.97
   5 -17   4    6.22    6.32
  -5  17   4    1.45    4.11
  -5 -17  -4    6.58    3.32
   5 -17   4    4.54    0.79
  -5 -17  -4    9.03    8.78
  -5 -17  -4    4.16    0.86
   5  17  -4    5.71    1.08
   5 -17  -4    6.07    9.62
  -5 -17   4    6.07    5.33
   5 -17  -4    5.79    0.87
  -5  17  -4    3.13    3.48
  -5  17  -4    5.06    1.42
  -5 -17   4    6.70    1.22
   6 -17   4   36.07    2.32
  -6  17   4   28.40    7.86
  -6 -17  -4   38.36   12.91
  -6 -17  -4   37.53    2.85
   6 -17   4   48.97   12.64
  -6 -17  -4   35.63    6.47
  -6  17  -4   40.52    7.53
  -6  17  -4   44.27    3.70
   6 -17  -4   26.88   13.40
   6 -17  -4   39.04    2.48
  -6 -17   4   34.45    9.71
   0 -18  -4   38.23   14.89
   0 -18  -4   72.57    3.99
   0  18   4   65.31    4.08
   0 -18   4   72.78    3.92
   0  18  -4   70.25    4.45
   0 -18   4   94.63   15.12
   1 -18   4    5.36    0.85
  -1 -18  -4    3.71    7.30
  -1  18   4    6.96    1.18
   1 -18   4    5.29    6.04
  -1 -18  -4    4.63    0.85
   1  18  -4    7.95    1.35
  -1 -18   4   11.34    7.22
   1 -18  -4    6.49    1.01
   1 -18  -4   13.93   10.10
  -1 -18   4    5.96    0.94
   1  18   4    5.25    1.00
  -1  18  -4    5.84    1.27
  -2 -18  -4    6.23    7.96
   2  18  -4    1.79    0.70
   2 -18   4   -1.91    4.88
   2 -18   4    1.89    0.51
  -2  18   4    2.19    0.82
  -2 -18  -4    0.57    0.42
   2 -18  -4    0.94    0.44
   2 -18  -4   -2.91    5.71
  -2 -18   4    1.19    0.51
  -2  18  -4    1.68    0.88
   2  18   4    1.04    0.63
  -2 -18   4    1.13    4.50
   3  18  -4    8.10    1.32
  -3  18   4    8.71    1.44
   3 -18   4    8.22    6.78
  -3  18   4    2.02    3.92
  -3 -18  -4    6.70    9.32
   3 -18   4   10.02    0.99
  -3 -18  -4    9.72    1.30
  -3  18  -4    9.50    1.62
  -3 -18   4    9.49    1.26
  -3  18  -4    4.58    2.97
   3 -18  -4   11.92    1.08
  -3 -18   4    7.64    6.15
   3 -18  -4   10.25    9.60
   3  18   4   12.22    1.22
  -4 -18  -4   42.11   14.54
   4  18  -4   46.71    3.32
  -4  18   4   36.85    8.17
  -4  18   4   46.75    3.36
   4 -18   4   52.87    2.89
   4 -18   4   57.66   14.56
  -4 -18  -4   52.81    3.34
  -4  18  -4   55.86    3.98
   4 -18  -4   25.86   12.92
  -4 -18   4   48.30    3.21
  -4 -18   4   67.67   14.64
   4 -18  -4   50.15    2.98
  -4  18  -4   45.31    6.96
  -5  18   4   -0.31    0.99
  -5 -18  -4   -0.14    0.34
   5 -18   4    0.28    0.42
  -5 -18  -4   -1.15    1.93
   5 -18   4    3.05    5.80
  -5  18   4   -2.10    3.67
   5  18  -4   -0.03    0.44
  -5 -18  -4   -2.32    6.97
  -5  18  -4    0.46    1.01
  -5 -18   4   -0.18    0.50
   5 -18  -4    1.44    9.33
  -5 -18   4    0.06    4.13
   5 -18  -4    0.30    0.36
  -5  18  -4    1.65    3.20
   0 -19  -4    3.86    9.20
   0 -19   4   -2.16    4.24
   0 -19   4   -0.09    0.41
   0 -19  -4    0.08    0.35
   0  19  -4    0.55    0.68
   0  19   4    0.44    0.78
   1  19  -4    1.55    0.78
   1 -19   4    1.01    0.48
  -1 -19  -4    3.55    8.55
   1 -19   4    5.34    6.31
  -1 -19  -4    2.51    0.76
  -1  19   4    1.32    0.87
  -1 -19   4    0.93    4.99
   1 -19  -4    2.32    0.68
   1 -19  -4    0.02    7.79
  -1  19  -4    2.02    0.88
  -1 -19   4    2.33    0.66
   1  19   4    2.20    0.81
  -2 -19  -4   27.92    2.02
  -2 -19  -4   11.37   10.57
   2 -19   4   26.91    1.78
   2  19  -4   24.31    2.15
  -2  19   4   23.32    2.14
   2 -19   4   19.83    9.49
  -2  19  -4   26.70    2.44
   2 -19  -4   22.60    1.73
  -2 -19   4   17.61    8.68
  -2 -19   4   22.27    1.85
   2 -19  -4    5.79    8.97
   2  19   4   24.01    1.95
  -3  19   4    8.77    1.53
   3 -19   4    5.05    5.36
   3  19  -4    6.43    1.23
  -3 -19  -4    9.36    1.44
   3 -19   4    7.88    1.02
  -3 -19  -4    6.35    9.73
  -3  19  -4    8.00    1.65
  -3 -19   4   14.19    8.37
   3 -19  -4    1.96    8.63
   3 -19  -4    5.31    0.91
  -3 -19   4    7.79    1.25
   3  19   4    7.22    1.20
  -4  19   4    7.40    1.52
  -4 -19  -4   11.16   10.12
   4  19  -4    7.91    1.36
  -4 -19  -4    7.08    1.27
   4 -19   4    7.55    1.01
   4 -19   4    9.86    7.60
  -4  19   4    2.30    4.91
  -4  19  -4    9.51    4.28
  -4 -19   4    8.27    1.33
  -4 -19   4   11.44    7.67
  -4  19  -4   11.43    2.17
   4 -19  -4    6.29   10.54
   4 -19  -4    6.77    1.04
   0  20  -4   74.86    4.72
   0 -20  -4   72.75    4.16
   0 -20   4   72.28    4.08
   0 -20  -4   55.70   19.40
   0  20   4   66.94    4.35
   0 -20   4   64.59   16.09
   1 -20   4   30.72   12.44
  -1 -20  -4    3.90    9.38
   1 -20   4   20.67    1.65
   1  20  -4   19.43    2.01
  -1 -20  -4   17.35    1.63
  -1  20   4   20.29    2.01
  -1  20  -4   20.43    2.14
   1 -20  -4   19.56   13.23
  -1 -20   4   21.96    1.73
   1 -20  -4   18.33    1.58
   1  20   4   18.61    1.83
  -1 -20   4   20.28    9.47
   2  20  -4   14.28    2.02
  -2 -20  -4   16.06    1.59
   2 -20   4   18.33    1.51
   2 -20   4   15.88    9.25
  -2  20   4   17.85    2.01
  -2 -20  -4   12.69   12.52
  -2 -20   4   15.44    9.52
   2  20   4   16.10    1.69
  -2  20  -4   21.62    2.28
   2 -20  -4    6.74   10.51
   2 -20  -4   17.91    1.48
  -2 -20   4   17.90    1.61
  -3 -20  -4   11.88   11.21
   3  20  -4   12.46    1.78
   3 -20   4    9.23    7.20
  -3  20   4    8.94    1.62
   3 -20   4    8.51    1.12
  -3 -20  -4    9.41    1.47
   3  20   4   10.65    1.50
  -3  20  -4    9.85    1.90
   3 -20  -4   13.69   12.00
  -3 -20   4    7.16    1.29
  -3 -20   4   11.21    7.80
   3 -20  -4   10.21    1.09
   0 -21   4    6.03    1.07
   0 -21  -4    5.97    1.03
   0   0  -5    0.42    1.66
   0   0  -5    0.45    0.42
   0   0  -5    0.23    0.14
   0   0   5    0.10    0.33
   1   0  -5  184.23   12.16
   1   0  -5  198.68    9.18
  -1   0  -5  192.95   10.58
   1   0  -5  192.00    9.19
  -1   0   5  200.99    9.23
   1   0   5  183.63    9.35
  -1   0  -5  200.30    9.41
   1   0   5  200.44   10.24
  -2   0   5  552.06   32.09
  -2   0  -5  621.77   28.97
   2   0  -5  668.48   32.13
   2   0   5  591.12   28.52
   2   0   5  685.87   28.99
  -2   0  -5  620.41   30.49
   2   0  -5  610.46   28.68
  -2   0   5  584.20   29.16
   2   0  -5  613.79   28.93
   2   0  -5  607.07   28.68
   2   0   5  598.30   30.22
  -2   0  -5  597.78   28.55
   3   0  -5  191.70   13.74
  -3   0  -5  155.44    7.70
  -3   0  -5  165.10    8.93
  -3   0  -5  165.62    9.79
   3   0  -5  153.52    7.84
   3   0   5  165.17    8.17
   3   0  -5  170.96   10.71
  -3   0   5  156.30    8.30
  -3   0  -5  181.28   12.21
  -3   0  -5  163.98    8.22
   3   0   5  153.77    7.65
   3   0  -5  154.08    8.00
   3   0  -5  150.45    7.80
  -3   0   5  147.16   11.09
   3   0  -5  174.88    9.36
   3   0   5  147.26    9.52
   4   0  -5   27.72    6.68
   4   0  -5   21.83    1.51
  -4   0   5   22.38    1.94
   4   0  -5   22.26    2.46
  -4   0   5   27.64    5.27
  -4   0  -5   28.57    3.23
   4   0   5   23.39    1.35
   4   0  -5   21.24    1.65
  -4   0  -5   22.92    1.85
  -4   0  -5   24.24    1.42
  -5   0   5  148.30   11.37
  -5   0  -5  134.11    6.63
   5   0  -5  129.21    6.78
  -5   0  -5  130.48    9.28
  -5   0  -5  128.54    7.30
  -5   0   5  133.78    7.45
  -6   0  -5   41.10    2.59
  -6   0  -5   45.71    5.12
  -6   0  -5   48.54    3.42
   6   0  -5   42.76    2.74
  -6   0   5   47.11    3.55
  -6   0   5   44.23    7.48
   7   0  -5   22.16    1.80
  -7   0   5   27.26    6.94
  -7   0   5   23.85    2.66
  -7   0  -5   22.26    2.37
  -7   0  -5   20.70    4.43
  -7   0  -5   24.12    1.74
  -8   0  -5    6.40    3.18
  -8   0  -5    3.83    1.35
  -8   0   5    6.07    1.87
   8   0  -5    4.71    0.94
  -8   0   5    4.15    4.15
   9   0  -5   11.21    1.64
  -9   0  -5   11.11    2.42
   9   0   5   12.37    1.71
  -9   0   5    8.14    2.43
  -9   0   5    7.16    5.31
  -9   0  -5    8.57    3.90
 -10   0   5  101.98   13.77
 -10   0  -5   81.95    9.66
 -10   0  -5   73.36    5.94
  10   0   5   70.35    4.67
  10   0  -5   77.94    4.75
 -10   0   5   74.18    6.81
   0  -1  -5  282.35   13.80
   0   1   5  279.73   12.93
   0   1   5  268.10   13.00
   0   1  -5  266.94   13.87
   0  -1  -5  275.31   12.92
   0   1   5  284.53   13.64
   0  -1  -5  279.83   13.04
   0  -1   5  281.63   13.06
   0  -1   5  275.40   13.70
   0   1  -5  256.73   13.07
   0   1  -5  292.43   14.66
   1   1  -5   98.98    4.69
   1   1  -5   94.08    4.68
   1   1  -5   93.08    5.28
   1   1  -5   90.31    7.33
   1   1  -5   97.03    4.71
   1   1  -5  100.50    6.22
  -1  -1  -5   93.63    4.89
  -1   1   5   97.17    4.72
  -1  -1  -5   97.71    9.07
   1  -1   5   96.80    4.86
  -1  -1  -5   93.96    4.63
  -1  -1  -5   93.75    5.88
   1  -1   5   99.80    5.78
   1  -1  -5   97.49    7.50
   1   1   5   96.82    5.57
   1  -1  -5   98.80    4.69
   1   1   5  103.48    4.90
  -1   1  -5   95.42    6.04
   1  -1  -5  113.64    9.86
  -1   1  -5  105.57    6.22
   1   1   5   96.85    4.61
   2   1  -5   24.07    1.46
  -2   1   5   20.97    3.91
  -2  -1  -5   24.79    1.36
  -2  -1  -5   21.48    2.47
   2   1  -5   24.91    1.43
  -2  -1  -5   26.14    1.71
   2  -1   5   23.50    2.53
  -2   1   5   36.93    5.53
   2   1  -5   23.83    1.82
   2  -1   5   28.39    1.67
   2   1  -5   26.12    2.61
  -2  -1  -5   32.56    4.88
   2   1  -5   25.97    3.49
  -2   1   5   27.40    1.52
   2  -1  -5   25.38    1.45
   2   1   5   24.77    2.44
  -2  -1   5   26.08    2.06
   2   1   5   26.29    1.34
   2  -1  -5   36.67    7.60
  -2  -1   5   18.94    3.88
  -2   1  -5   25.82    1.67
   2   1   5   28.72    1.74
   2  -1  -5   25.39    3.44
  -2   1  -5   25.84    2.69
  -3  -1  -5   68.60    7.43
   3   1  -5   76.85    4.32
   3  -1   5   72.78    5.63
   3  -1   5   80.42    4.30
  -3  -1  -5   81.30    3.92
   3   1  -5   96.74    6.84
   3  -1   5   79.02    3.84
   3   1  -5   81.75    4.08
  -3  -1  -5   85.95    5.82
   3   1  -5   83.95    5.60
  -3   1   5   83.58    7.24
  -3  -1  -5   82.73    4.43
  -3   1  -5   77.65    3.88
  -3   1  -5   73.24    5.67
   3  -1  -5   77.40    4.07
  -3  -1   5   78.02    7.09
   3   1   5   73.17    3.84
   3  -1  -5   85.05    6.71
  -3   1  -5   77.60    5.36
   3  -1  -5   76.18    4.01
  -3  -1   5   79.41    4.67
   3  -1  -5   71.45    8.37
   3   1   5   83.86    4.40
   3   1   5   70.05    5.43
  -3   1  -5   74.17    4.31
  -4  -1  -5  343.40   19.21
  -4  -1  -5  364.77   17.52
   4  -1   5  345.40   16.73
   4   1  -5  361.10   17.03
  -4   1   5  383.29   17.44
   4   1  -5  348.58   17.27
   4   1  -5  381.96   19.02
  -4   1   5  370.63   21.47
  -4  -1  -5  363.10   16.84
   4  -1  -5  344.97   23.20
  -4   1  -5  358.63   16.81
  -4   1  -5  333.30   19.29
   4  -1  -5  355.08   16.96
  -4   1  -5  354.80   17.41
  -4  -1   5  343.04   17.68
  -4  -1   5  363.87   21.30
   4   1   5  341.42   16.73
   4  -1  -5  332.89   17.00
  -5  -1  -5    8.97    2.47
  -5   1   5   15.50    4.02
  -5   1   5   13.18    1.48
   5   1  -5   10.40    1.03
  -5  -1  -5   13.06    0.98
  -5  -1  -5   15.08    2.06
  -5  -1   5   11.93    3.67
   5  -1  -5   13.72    5.02
   5  -1  -5   10.30    0.99
  -5  -1   5   15.06    2.16
  -5   1  -5   11.51    2.81
  -5   1  -5   11.78    0.95
   5  -1  -5   11.56    1.14
  -5   1  -5   13.10    1.44
  -6  -1  -5   18.78    1.42
   6   1  -5   16.63    1.51
  -6  -1  -5   17.26    1.96
  -6   1   5   27.30    6.19
  -6   1   5   18.99    2.07
  -6  -1  -5   19.99    4.49
  -6  -1   5   30.44    6.65
  -6   1  -5   22.29    1.49
  -6   1  -5   20.53    2.00
  -6   1  -5   24.59    5.04
   6  -1  -5   20.17    1.54
  -6  -1   5   20.89    2.33
   7   1  -5    6.37    1.07
  -7  -1  -5    9.24    1.23
  -7   1   5   10.94    4.28
  -7   1   5   11.42    2.14
  -7  -1  -5    5.02    2.48
  -7  -1  -5    5.75    1.46
  -7   1  -5   11.74    3.49
  -7  -1   5    9.24    2.00
   7  -1  -5    7.14    1.10
  -7   1  -5   11.51    1.97
  -7  -1   5   10.11    4.35
   8  -1   5   62.48    3.73
   8   1  -5   58.65    3.75
  -8  -1  -5   56.13    3.58
  -8   1   5   76.30   12.00
  -8   1   5   57.03    4.76
  -8  -1  -5   53.86    6.82
  -8  -1  -5   52.71    4.47
  -8  -1   5   88.38   10.48
  -8   1  -5   60.64    4.55
  -8   1  -5   59.48    7.15
   8  -1  -5   59.92    3.70
  -8  -1   5   72.42    5.37
  -9   1   5   19.77    3.34
  -9   1   5   21.58    7.64
  -9  -1  -5   23.30    5.79
   9  -1   5   18.22    1.80
  -9  -1  -5   19.96    3.15
   9   1  -5   18.79    1.84
  -9  -1   5   14.43    6.77
  -9   1  -5   18.27    2.96
  -9  -1   5   24.69    4.08
  -9   1  -5   15.72    4.63
   9  -1  -5   20.96    1.87
  10   1  -5   21.77    2.06
 -10  -1  -5   22.73    3.80
 -10   1   5   18.73    3.79
  10  -1   5   26.01    2.19
 -10  -1  -5   13.47    5.32
 -10   1   5   29.39    8.73
 -10  -1   5   22.93    8.51
 -10   1  -5   23.53    6.36
 -10  -1   5   30.05    4.82
 -10   1  -5   16.71    3.03
  10   1   5   21.28    2.20
  10  -1  -5   21.68    2.02
   0  -2   5  157.83    8.67
   0  -2  -5  140.46    6.89
   0  -2  -5  126.06   11.67
   0  -2   5  144.02    7.02
   0   2  -5  148.24    8.89
   0   2   5  147.65    6.91
   0  -2  -5  142.74    7.66
   0   2  -5  150.74    7.95
   0   2  -5  145.63    7.07
   0  -2   5  150.24    7.69
  -1  -2  -5  118.12    5.60
  -1   2   5  109.03    5.36
   1   2  -5  109.47    5.96
   1   2  -5  103.48    5.29
  -1  -2  -5   92.58    9.61
   1   2  -5  112.76    5.38
   1   2  -5  104.11    6.18
  -1  -2  -5  105.81    6.44
   1  -2   5  107.53    6.46
   1   2  -5   90.87    7.72
   1  -2   5  124.31    6.99
   1   2  -5  116.92    7.32
   1  -2   5  109.37    5.51
  -1  -2  -5  112.18    5.29
   1  -2  -5  114.55    8.25
   1  -2  -5  113.47    5.33
  -1   2  -5  118.34    5.59
  -1   2  -5  111.53    7.22
   1  -2  -5  102.46   10.21
   1   2   5  113.43    5.27
   1   2   5  112.61    6.14
   1   2   5  125.83    5.61
  -1   2  -5  102.68    6.69
   2   2  -5  434.11   21.56
  -2   2   5  372.26   21.81
   2   2  -5  381.60   18.14
  -2  -2  -5  385.16   19.83
   2  -2   5  367.95   19.86
  -2   2   5  393.25   18.23
   2   2  -5  401.13   18.93
  -2  -2  -5  397.04   18.11
  -2  -2  -5  394.16   18.56
   2  -2   5  364.40   19.52
   2   2  -5  431.87   20.63
   2  -2   5  389.16   18.40
  -2   2  -5  405.29   20.44
   2   2   5  371.33   18.05
   2  -2  -5  385.68   21.24
  -2   2  -5  363.13   19.93
   2  -2  -5  397.16   18.18
   2   2   5  355.76   19.36
  -2  -2   5  371.87   18.17
  -2   2  -5  382.32   18.46
  -2  -2   5  371.50   19.13
  -3  -2  -5   57.42    3.31
   3  -2   5   53.62    3.07
  -3   2   5   50.03    5.62
  -3   2   5   55.39    2.93
   3   2  -5   64.01    5.31
   3   2  -5   49.83    4.47
   3  -2   5   60.15    3.96
  -3  -2  -5   49.30    2.73
   3  -2   5   48.97    2.65
   3   2  -5   55.06    3.32
  -3  -2  -5   46.42    4.14
   3  -2   5   51.67    4.48
   3   2  -5   50.55    2.77
  -3  -2  -5   45.85    6.34
   3  -2  -5   64.10    5.54
   3   2   5   51.56    2.68
   3  -2  -5   53.30    2.83
  -3  -2   5   52.57    2.83
  -3   2  -5   55.50    3.16
  -3   2  -5   48.89    4.37
  -3   2  -5   55.80    4.68
  -3  -2   5   52.03    3.62
   3   2   5   62.58    3.31
   3   2   5   54.08    4.25
   3  -2  -5   48.03    7.19
   4   2  -5   43.30    3.01
  -4  -2  -5   47.67    2.57
   4   2  -5   48.68    4.52
  -4  -2  -5   49.15    3.20
  -4  -2  -5   51.65    4.48
  -4   2   5   48.06    2.93
  -4   2   5   46.74    5.57
  -4  -2   5   45.14    2.65
   4  -2  -5   42.77    9.04
   4  -2  -5   47.97    2.66
  -4  -2   5   43.23    5.47
  -4   2  -5   43.44    2.97
  -4   2  -5   48.56    4.56
  -4  -2   5   45.45    3.42
   4   2   5   47.86    2.49
   4  -2  -5   51.08    2.68
  -5  -2  -5   33.74    1.99
  -5  -2  -5   30.74    2.56
  -5   2   5   35.67    2.50
   5   2  -5   46.18    6.61
  -5   2   5   40.40    6.97
  -5  -2  -5   34.33    3.91
   5   2  -5   35.08    4.01
  -5  -2   5   34.92    2.95
  -5   2  -5   30.19    2.42
   5  -2  -5   28.04    1.99
   5  -2  -5   27.10    7.46
  -5  -2   5   40.39    6.77
   5  -2  -5   30.22    2.06
  -6  -2  -5  100.56    6.23
   6  -2   5   99.17    5.35
  -6  -2  -5  109.29    8.36
  -6   2   5  107.47   10.18
  -6   2   5  102.71    6.05
  -6  -2  -5   97.95    5.31
   6  -2  -5   98.41    5.39
  -6   2  -5   99.66    6.01
  -6  -2   5  102.67    6.58
  -6   2  -5   99.44    8.36
  -6  -2   5  123.60   10.59
  -7  -2  -5    2.37    1.93
  -7  -2  -5    3.61    1.18
  -7   2   5    5.12    1.50
  -7  -2  -5    4.74    0.89
   7  -2   5    2.02    0.64
   7   2  -5    4.24    0.90
  -7   2   5    3.08    3.30
  -7   2  -5    3.82    2.15
  -7   2  -5    2.96    1.05
  -7  -2   5    2.07    3.05
   7  -2  -5    5.95    1.02
  -7  -2   5    3.58    1.40
   8   2  -5    7.94    1.30
  -8  -2  -5    8.08    1.19
   8  -2   5    7.61    1.14
  -8   2   5   10.73    2.13
  -8   2   5    9.04    5.58
  -8  -2  -5    7.67    3.37
  -8  -2  -5    6.40    1.71
  -8   2  -5    9.53    3.93
  -8  -2   5    7.44    2.11
   8  -2  -5    9.97    1.27
  -8   2  -5    4.38    1.56
  -8  -2   5    9.34    4.83
  -9  -2  -5   50.57    8.43
   9  -2   5   49.00    3.13
  -9  -2  -5   41.85    3.03
   9   2  -5   45.16    3.22
  -9  -2  -5   39.10    4.05
  -9   2   5   46.50    4.45
  -9   2   5   66.33   12.23
  -9   2  -5   39.45    7.25
   9  -2  -5   49.03    3.17
  -9  -2   5   48.41    5.05
  -9  -2   5   66.33   11.81
  -9   2  -5   43.64    3.97
 -10   2   5   69.98   13.46
 -10  -2  -5   49.92    5.05
  10   2  -5   55.05    3.87
  10  -2   5   57.84    3.77
 -10  -2  -5   71.74    9.09
 -10   2   5   61.15    5.73
  10  -2  -5   57.12    3.75
 -10  -2   5   53.90    5.94
 -10   2  -5   55.88   10.27
 -10  -2   5   63.37   12.93
 -10   2  -5   58.90    5.02
   0   3   5  150.75    7.29
   0  -3  -5  151.28    8.02
   0  -3  -5  147.06    7.28
   0  -3   5  152.07    7.41
   0   3  -5  151.15    8.39
   0  -3   5  159.62    8.12
   0  -3  -5  135.00   12.83
   0   3  -5  150.88    7.46
   0   3  -5  163.97   10.00
   0  -3   5  160.77    9.42
   0   3   5  182.60   14.27
   1   3  -5  256.85   15.03
  -1   3   5  222.28   15.41
  -1   3   5  287.08   19.83
  -1  -3  -5  259.22   12.35
   1  -3   5  270.09   14.48
  -1   3   5  267.27   12.41
   1   3  -5  254.38   13.05
   1   3  -5  248.69   12.31
  -1  -3  -5  266.10   12.69
   1   3  -5  260.55   12.45
   1   3  -5  239.62   13.40
   1  -3   5  260.56   12.56
  -1  -3  -5  268.81   13.56
   1  -3   5  247.97   13.62
  -1   3  -5  253.46   13.94
  -1  -3   5  278.23   14.62
   1   3   5  267.02   12.33
  -1   3  -5  298.93   15.48
  -1   3  -5  277.82   12.65
   1  -3  -5  260.92   15.46
   1   3   5  275.91   13.15
  -1  -3   5  263.07   12.35
   1  -3  -5  258.77   12.37
  -2  -3  -5   75.77    3.98
   2   3  -5   67.25    3.47
   2   3  -5   78.63    6.14
  -2  -3  -5   54.89    7.68
  -2   3   5   73.29    3.58
   2  -3   5   64.41    4.96
   2  -3   5   67.06    3.71
  -2  -3  -5   64.87    4.79
   2  -3   5   79.90    5.28
   2   3  -5   71.40    5.79
  -2   3   5   71.16    6.52
  -2   3   5   86.28    9.60
  -2  -3  -5   73.79    3.49
   2   3  -5   71.35    4.36
   2  -3  -5   70.18    5.98
   2   3   5   66.70    3.42
  -2  -3   5   67.16    4.55
   2   3   5   67.19    4.45
  -2   3  -5   68.15    5.09
   2  -3  -5   61.84    8.40
  -2   3  -5   70.22    3.79
  -2  -3   5   76.44    5.34
   2  -3  -5   66.50    3.50
  -2  -3   5   70.86    3.52
  -2   3  -5   65.33    5.73
   2   3   5   78.67    8.62
   3  -3   5  189.32   10.82
   3   3  -5  181.42    9.19
  -3  -3  -5  167.00   10.09
   3   3  -5  167.06    8.38
  -3  -3  -5  175.95    8.39
  -3  -3  -5  178.83    9.03
  -3   3   5  174.18   14.70
   3   3  -5  201.56   11.32
  -3   3   5  172.64    8.52
  -3   3   5  192.72   12.47
   3  -3   5  186.36   10.06
   3   3  -5  189.27   11.42
   3  -3   5  169.58    8.27
   3  -3  -5  179.19   11.43
   3  -3  -5  148.90   14.33
   3  -3  -5  174.87    8.43
   3   3   5  169.66    8.30
  -3  -3   5  170.59    9.58
  -3   3  -5  168.27   10.50
   3   3   5  164.16    9.89
  -3  -3   5  167.43   11.85
  -3   3  -5  159.88   11.10
  -3  -3   5  175.07    8.45
  -3   3  -5  163.85    8.75
  -4  -3  -5  332.90   15.64
  -4  -3  -5  344.61   16.47
   4  -3   5  333.53   15.59
  -4  -3  -5  310.62   17.75
   4  -3   5  318.87   15.50
   4  -3   5  314.12   16.86
  -4   3   5  326.51   20.09
   4   3  -5  331.01   18.89
   4   3  -5  320.86   19.64
  -4   3  -5  294.21   18.67
  -4   3  -5  330.17   16.15
  -4  -3   5  339.87   20.07
  -4  -3   5  332.90   15.73
   4  -3  -5  346.60   15.72
  -4  -3   5  337.83   16.96
  -4   3  -5  332.77   18.43
  -5   3   5    8.30    3.35
  -5  -3  -5    6.84    0.69
  -5   3   5   10.85    4.99
   5   3  -5    7.27    2.77
  -5  -3  -5    6.74    1.39
   5   3  -5   14.76    5.07
   5  -3   5    8.44    0.74
  -5  -3  -5    6.44    2.14
   5  -3  -5    3.03    3.83
   5  -3  -5    5.23    0.80
  -5  -3   5    6.61    1.68
  -5  -3   5    7.46    3.36
  -5   3  -5    9.37    2.72
  -5   3  -5    8.14    1.40
  -5  -3   5    4.83    0.83
   5  -3  -5    5.56    0.84
  -6  -3  -5   10.09    1.77
  -6  -3  -5   13.66    3.28
   6  -3   5   10.45    1.02
  -6  -3  -5   11.51    1.05
  -6   3   5   14.27    4.53
  -6   3   5   15.32    1.63
  -6  -3   5   13.81    4.53
  -6  -3   5   10.60    2.11
  -6   3  -5   11.06    1.69
  -6   3  -5    7.72    2.66
   6  -3  -5   13.56    1.14
  -6  -3   5   11.73    1.14
  -7   3   5   44.33    3.46
  -7  -3  -5   40.97    3.61
  -7  -3  -5   40.29    5.32
  -7   3   5   42.32    7.77
  -7  -3  -5   40.65    2.69
   7  -3   5   48.55    2.77
  -7   3  -5   44.87    3.42
  -7  -3   5   47.23    4.24
  -7   3  -5   31.38    5.71
   7  -3  -5   43.09    2.75
  -7  -3   5   49.29    8.50
   8  -3   5  120.66    6.31
  -8   3   5  117.14   12.76
   8   3  -5  119.85    6.60
  -8   3   5  123.38    7.42
  -8  -3  -5  112.77    7.58
  -8  -3  -5  117.39   10.27
  -8  -3  -5  111.73    6.30
  -8   3  -5  114.21    7.23
  -8  -3   5  116.10    8.24
  -8  -3   5  123.86   12.97
  -8   3  -5  107.52   10.26
   8  -3  -5  119.56    6.37
  -9  -3  -5    2.35    3.24
  -9  -3  -5    6.28    2.01
  -9   3   5    4.78    4.70
   9   3  -5    6.74    1.31
   9  -3   5    5.85    1.04
  -9   3   5    5.83    1.94
  -9  -3  -5    7.45    1.28
  -9   3  -5    4.14    3.04
  -9  -3   5    3.15    1.96
   9  -3  -5    4.37    1.06
  -9  -3   5    3.65    5.37
  -9   3  -5    4.22    1.61
 -10  -3  -5    5.75    4.28
 -10   3   5   12.54    6.00
 -10   3   5    7.91    2.54
 -10  -3  -5    8.32    1.42
  10  -3   5   11.59    1.53
 -10  -3  -5    7.98    2.31
  10   3  -5    6.98    1.36
 -10  -3   5    4.75    6.26
 -10   3  -5   13.50    2.74
 -10  -3   5   15.87    4.02
  10  -3  -5    8.30    1.41
 -10   3  -5   12.38    4.91
   0  -4   5    0.37    0.72
   0  -4  -5    0.09    1.16
   0  -4  -5    0.28    0.12
   0   4  -5    0.25    1.00
   0  -4  -5    0.44    2.35
   0  -4  -5    0.02    0.34
   0   4  -5    0.48    0.22
   0   4   5    0.33    0.13
   0  -4   5    0.36    0.44
   0  -4   5    0.60    0.21
   0   4   5    0.25    2.26
   0   4  -5    0.41    0.53
   1   4  -5    8.17    1.67
  -1   4   5    7.51    0.56
  -1   4   5    6.45    2.43
   1   4  -5    7.76    0.47
  -1  -4  -5    8.05    0.81
   1  -4   5    7.45    0.65
  -1   4   5    8.35    4.61
   1   4  -5    6.32    0.57
   1  -4   5   11.12    1.92
  -1  -4  -5    5.17    3.71
   1   4  -5    7.35    1.23
   1   4  -5    5.80    2.17
  -1  -4  -5   10.67    1.34
   1  -4   5    8.37    2.41
  -1  -4  -5    7.43    0.51
   1  -4  -5    7.47    2.32
  -1   4  -5    8.41    1.83
   1  -4  -5    4.24    3.38
  -1   4  -5    7.35    0.70
  -1   4  -5    7.91    2.69
   1   4   5    4.77    3.81
  -1  -4   5    6.43    2.00
   1   4   5    7.12    0.48
   1  -4  -5    6.55    0.50
   1   4   5    7.72    0.95
  -1  -4   5    6.11    0.48
  -2  -4  -5  391.07   21.44
  -2   4   5  454.75   28.92
   2   4  -5  392.10   23.40
   2  -4   5  435.29   22.05
   2   4  -5  432.39   21.18
  -2  -4  -5  430.95   20.01
   2  -4   5  411.89   20.24
  -2   4   5  400.86   23.75
  -2  -4  -5  438.25   20.57
   2   4  -5  465.89   23.23
   2   4  -5  423.57   19.97
   2   4  -5  422.58   20.59
  -2   4   5  431.58   20.09
   2  -4   5  450.96   22.71
  -2  -4   5  459.34   22.86
   2  -4  -5  426.27   20.02
  -2   4  -5  425.59   20.35
   2   4   5  406.55   27.22
   2   4   5  399.38   20.90
  -2  -4   5  416.63   20.02
   2  -4  -5  467.46   23.36
   2   4   5  413.88   19.93
  -2   4  -5  436.52   22.09
  -2   4  -5  403.22   23.70
  -3  -4  -5   21.32    1.78
  -3   4   5   33.08    9.12
  -3  -4  -5   16.04    5.73
   3  -4   5   21.56    1.16
   3   4  -5   21.19    2.06
   3   4  -5   27.15    3.27
  -3   4   5   17.33    4.06
  -3  -4  -5   21.40    1.26
   3  -4   5   21.89    2.65
   3   4  -5   20.54    3.37
  -3  -4  -5   19.18    2.35
   3   4  -5   20.75    1.23
  -3  -4   5   19.81    1.28
   3  -4  -5   15.94    6.12
  -3  -4   5   21.25    4.13
   3   4   5   18.50    1.16
   3   4   5   17.67    2.16
  -3  -4   5   17.14    2.48
  -3   4  -5   21.82    2.75
  -3   4  -5   18.16    1.51
   3   4   5   22.98    6.46
  -3  -4   5   20.76    2.28
   3  -4  -5   19.36    1.25
   4  -4   5    6.75    1.81
   4  -4   5    6.37    0.58
  -4  -4  -5    4.10    3.39
   4   4  -5    6.63    1.94
  -4   4   5    6.53    2.64
  -4  -4  -5    5.75    1.25
  -4  -4  -5    7.69    2.16
  -4  -4  -5    6.60    0.63
   4   4  -5    6.86    2.60
   4  -4   5    6.03    0.54
   4   4   5    5.09    1.67
  -4  -4   5   10.31    3.16
   4   4   5    7.96    4.43
  -4  -4   5    6.53    1.94
  -4  -4   5    4.91    1.49
  -4   4  -5    3.70    2.50
   4  -4  -5    9.07    5.26
  -4   4  -5    8.64    2.53
   4  -4  -5    7.50    0.68
  -4   4  -5    9.01    1.38
  -4  -4   5    5.96    0.82
  -5  -4  -5   49.01    2.69
  -5   4   5   57.20    6.59
  -5  -4  -5   49.27    4.72
   5   4  -5   41.47    5.48
  -5  -4  -5   46.77    3.49
   5  -4   5   45.42    2.58
  -5   4   5   55.58    8.25
  -5  -4   5   45.75    6.03
   5  -4  -5   46.44    2.68
  -5   4  -5   43.97    3.10
  -5   4  -5   46.29    5.00
  -5  -4   5   49.77    4.00
  -5  -4   5   42.93    2.71
  -6   4   5  138.37    7.47
  -6  -4  -5  134.53    8.03
  -6  -4  -5  138.17    6.97
  -6   4   5  128.11   11.70
  -6  -4  -5  138.46    9.85
   6  -4   5  140.36    6.88
  -6   4  -5  136.94   10.38
  -6   4  -5  132.20    7.58
  -6  -4   5  136.77    8.62
  -6  -4   5  128.35   11.63
  -6  -4   5  129.03    7.02
   6  -4  -5  138.49    6.98
  -7  -4  -5   59.59    3.68
  -7  -4  -5   55.00    4.61
  -7   4   5   77.53    9.28
  -7  -4  -5   62.99    6.63
  -7   4   5   70.88    4.46
   7  -4   5   58.68    3.57
  -7  -4   5   65.91    8.78
  -7   4  -5   67.15    7.15
  -7  -4   5   76.46    5.69
  -7  -4   5   63.85    3.82
  -7   4  -5   62.94    4.40
   7  -4  -5   66.00    3.74
  -8  -4  -5   27.34    6.00
  -8   4   5   15.94    5.82
   8  -4   5   18.69    1.60
  -8  -4  -5   18.96    1.67
  -8  -4  -5   22.24    3.38
  -8   4   5   23.13    2.51
  -8   4  -5   15.97    2.48
   8  -4  -5   19.08    1.67
  -8   4  -5   11.28    3.86
  -8  -4   5   30.21    7.59
  -8  -4   5   27.50    4.43
  -9  -4  -5   23.12    1.94
  -9  -4  -5   17.82    3.11
   9  -4   5   18.23    1.71
  -9   4   5   27.28    3.53
  -9  -4  -5   27.43    6.23
   9   4  -5   24.88    2.23
  -9   4   5   13.24    6.50
  -9   4  -5   22.97    6.02
  -9   4  -5   19.26    2.94
   9  -4  -5   18.75    1.78
  -9  -4   5   24.45    8.40
  -9  -4   5   24.92    4.45
  10  -4   5   42.76    2.85
 -10   4   5   37.28    4.43
 -10  -4  -5   34.82    7.79
  10   4  -5   39.18    3.09
 -10   4   5   36.46    9.13
 -10  -4  -5   40.02    2.94
 -10  -4  -5   38.62    4.37
 -10  -4   5   44.37    6.53
 -10  -4   5   43.67   10.65
 -10   4  -5   39.81    8.24
  10  -4  -5   36.13    2.77
 -10   4  -5   33.90    3.80
   0   5   5  115.76   12.50
   0  -5  -5  108.72    5.77
   0  -5   5  104.04    5.20
   0   5  -5   99.00    8.58
   0   5  -5  105.40    6.34
   0  -5  -5   82.82   10.90
   0  -5   5  109.63    8.10
   0  -5  -5  105.05    5.07
   0   5   5  106.82    5.09
   0  -5  -5   98.61    7.63
   0   5  -5  105.32    5.29
   0  -5   5  107.44    5.90
   0  -5  -5  105.39    5.47
   1   5  -5  284.78   13.51
   1  -5   5  293.40   13.80
  -1   5   5  278.94   22.17
  -1  -5  -5  283.47   13.59
   1  -5   5  296.89   17.00
  -1   5   5  292.56   13.64
   1   5  -5  280.19   14.39
  -1  -5  -5  295.86   14.11
   1  -5   5  270.38   14.96
   1   5  -5  295.60   13.74
   1   5  -5  283.97   15.05
   1   5  -5  271.88   17.68
  -1   5  -5  284.58   15.26
   1  -5  -5  294.64   13.60
   1   5   5  265.84   21.43
   1   5   5  309.75   14.21
  -1  -5   5  307.76   17.14
   1  -5  -5  315.60   16.79
   1   5   5  283.28   13.56
  -1  -5   5  291.56   13.57
  -1   5  -5  262.83   17.66
  -1   5  -5  282.65   13.88
  -2  -5  -5   15.69    1.39
   2   5  -5   17.17    4.48
   2   5  -5   11.85    1.21
  -2  -5  -5    8.72    1.85
  -2   5   5   13.88    0.94
  -2   5   5   11.31    3.18
  -2   5   5   26.24    8.46
   2   5  -5   12.21    0.81
   2   5  -5   20.53    3.68
   2  -5   5   16.59    2.87
  -2  -5  -5   13.51    0.88
   2  -5   5   15.11    2.60
   2  -5   5   12.27    1.06
   2   5  -5   14.72    1.75
   2  -5  -5    7.12    4.40
   2   5   5   15.23    1.28
   2   5   5   13.19    5.59
   2   5   5   12.37    0.80
  -2  -5   5   14.16    0.89
   2  -5  -5   14.52    3.03
  -2   5  -5   12.37    1.09
  -2   5  -5   14.46    3.96
  -2   5  -5   16.12    2.91
   2   5   5   14.08    1.47
  -2  -5   5   16.76    2.72
   2  -5  -5   12.35    0.86
  -3  -5  -5  155.87    7.38
  -3  -5  -5  148.99    8.10
   3  -5   5  156.46    7.21
  -3   5   5  151.07   15.19
   3   5  -5  166.75    9.82
  -3   5   5  150.09   11.11
   3  -5   5  154.71    7.25
   3   5  -5  147.31    7.31
   3   5  -5  138.63   11.15
   3  -5   5  156.46   10.09
  -3   5  -5  152.74    7.77
   3   5   5  147.58    8.55
   3   5   5  135.96   13.55
   3  -5  -5  143.23    7.35
  -3  -5   5  160.15   10.20
  -3  -5   5  150.40    7.40
  -3  -5   5  151.58    8.98
  -3   5  -5  140.95    9.47
  -4  -5  -5  154.05    9.97
   4  -5   5  161.01    8.05
   4   5  -5  141.21   12.00
   4  -5   5  177.94   10.64
  -4  -5  -5  164.65    9.08
  -4   5   5  155.63   12.16
   4   5  -5  174.27   10.55
   4  -5   5  171.66    8.05
  -4  -5  -5  167.62    8.20
   4   5   5  159.85    9.82
   4   5   5  149.02   14.18
  -4   5  -5  164.24    8.64
  -4  -5   5  184.03   10.04
   4  -5  -5  175.69    8.22
  -4  -5   5  158.19   11.88
  -4  -5   5  189.65   10.95
  -4   5  -5  170.99   10.94
  -4  -5   5  166.68    8.25
  -5  -5  -5    9.10    2.62
  -5  -5  -5    8.38    1.61
  -5  -5  -5    7.01    0.73
  -5   5   5    4.26    2.61
   5  -5  -5    2.32    3.56
  -5  -5   5    6.55    0.91
  -5   5  -5    4.65    1.01
  -5  -5   5   10.25    2.41
  -5   5  -5    5.13    2.19
   5  -5  -5    5.37    0.77
  -5  -5   5    4.93    2.95
  -5  -5   5   11.58    2.67
  -6  -5  -5   31.42    2.01
  -6  -5  -5   30.82    4.12
  -6  -5  -5   29.27    2.86
   6  -5   5   31.85    1.89
  -6   5   5   29.31    6.13
  -6   5   5   28.59    2.35
   6   5  -5   19.43    6.44
  -6  -5   5   32.05    3.43
  -6   5  -5   22.00    4.44
  -6   5  -5   29.42    2.47
  -6  -5   5   37.17    7.14
   6  -5  -5   20.09    7.17
   6  -5  -5   28.92    1.95
  -6  -5   5   28.83    2.04
  -7   5   5   62.10    8.40
  -7  -5  -5   45.67    3.01
  -7  -5  -5   48.45    4.16
  -7  -5  -5   52.70    5.95
  -7   5   5   53.65    3.70
   7  -5   5   51.28    2.92
  -7   5  -5   48.81    3.66
  -7  -5   5   48.74    3.13
  -7  -5   5   46.71    4.68
  -7   5  -5   51.14    6.21
   7  -5  -5   45.55    2.96
  -7  -5   5   52.03    8.92
   8  -5   5  100.83    5.54
  -8  -5  -5   95.55    7.08
  -8  -5  -5  105.05    9.57
  -8   5   5  112.62    6.59
  -8   5   5   96.85   11.85
  -8  -5  -5  106.45    5.78
  -8  -5   5  115.47   12.86
  -8   5  -5  107.46   10.22
   8  -5  -5  103.22    5.67
  -8  -5   5  102.21    5.86
  -8   5  -5   96.94    6.49
  -8  -5   5  109.25    8.10
  -9  -5  -5    5.84    2.09
   9  -5   5    8.36    1.23
  -9  -5  -5    5.47    3.52
  -9   5   5    7.26    2.04
  -9  -5  -5    7.64    1.28
  -9   5   5    7.04    5.07
   9  -5  -5    5.90    1.08
  -9  -5   5    6.63    2.79
  -9   5  -5    4.69    1.61
  -9  -5   5   11.37    6.83
  -9   5  -5    5.55    3.72
 -10  -5  -5    3.66    4.53
  10   5  -5    6.37    1.42
 -10  -5  -5    6.59    1.29
  10  -5   5    9.41    1.37
 -10  -5  -5    4.61    1.98
 -10   5   5    1.55    4.19
 -10   5   5    7.48    2.29
  10  -5  -5    5.96    1.17
 -10   5  -5    5.45    4.24
 -10  -5   5    7.11    3.35
 -10  -5   5    7.99    7.20
 -10   5  -5    4.16    1.67
   0   6   5    0.69    0.20
   0  -6  -5    0.49    0.16
   0  -6  -5    0.29    0.44
   0  -6   5    0.32    1.04
   0  -6  -5   -1.23    1.06
   0   6  -5    0.79    0.71
   0   6   5    3.27    4.18
   0   6  -5    0.71    0.14
   0  -6   5    0.38    0.20
   0  -6  -5   -0.17    0.27
   0   6  -5    0.30    1.64
   0   6   5    0.75    0.37
   0  -6   5    0.60    0.60
   0   6  -5    0.52    0.23
   0  -6  -5    1.79    2.99
   1  -6   5  263.54   14.25
  -1   6   5  239.67   16.13
   1   6  -5  240.67   15.29
   1   6  -5  270.10   12.68
  -1   6   5  263.62   12.81
  -1  -6  -5  281.64   13.48
   1   6  -5  274.14   12.94
   1   6  -5  237.93   18.08
   1  -6   5  297.28   17.14
  -1  -6  -5  267.57   12.79
  -1  -6   5  281.77   12.75
   1  -6  -5  281.26   12.79
  -1  -6   5  288.20   16.98
  -1   6  -5  235.65   17.43
  -1   6  -5  280.94   13.12
  -1   6  -5  290.76   14.63
   1   6   5  223.32   20.72
   1  -6  -5  308.97   15.95
   1   6   5  267.59   12.75
  -2  -6  -5  215.17   11.14
   2   6  -5  215.29   12.92
  -2   6   5  194.09   13.89
   2  -6   5  230.69   14.32
   2  -6   5  217.57   12.45
   2   6  -5  211.84   10.95
  -2  -6  -5  210.11   10.39
  -2  -6  -5  196.52   11.63
   2   6  -5  197.40   10.29
   2  -6  -5  240.02   13.51
  -2  -6   5  238.68   14.39
   2   6   5  225.02   10.97
   2   6   5  233.00   11.10
  -2   6  -5  211.51   12.37
  -2   6  -5  223.59   10.78
  -2  -6   5  226.87   10.41
   2  -6  -5  229.11   10.41
   2   6   5  187.17   17.95
  -3  -6  -5   36.97    2.21
   3  -6   5   38.85    2.04
   3   6  -5   46.43    4.15
  -3  -6  -5   37.96    3.39
  -3  -6  -5   44.62    3.05
  -3   6   5   44.12    5.29
   3  -6   5   43.89    4.83
  -3  -6  -5   33.60    8.97
  -3  -6   5   44.32    4.80
   3   6   5   35.01    9.06
   3  -6  -5   39.50    2.21
  -3   6  -5   29.25    5.26
   3   6   5   41.63    3.09
  -3   6  -5   41.15    2.59
   3  -6  -5   25.04    8.05
  -3  -6   5   40.20    3.68
  -3  -6   5   40.79    2.26
  -3   6  -5   47.63    4.30
  -4  -6  -5    8.93    2.15
   4  -6   5    8.55    0.72
   4  -6   5   10.04    2.90
   4  -6   5   10.93    0.71
   4   6  -5    9.98    2.22
  -4  -6  -5    9.57    0.82
  -4   6   5   13.25    3.86
  -4  -6  -5   10.63    5.17
  -4  -6  -5   11.29    1.91
   4  -6  -5    6.97    4.68
  -4  -6   5    9.02    3.07
  -4   6  -5    8.28    2.32
  -4   6  -5    7.41    1.15
  -4  -6   5   10.48    3.04
   4   6   5    3.83    4.11
   4   6   5    9.83    1.99
   4  -6  -5    7.61    0.75
  -4  -6   5   13.62    2.81
  -4  -6   5    8.32    0.81
  -5   6   5   32.55    6.42
  -5  -6  -5   27.50    6.98
  -5  -6  -5   26.67    1.72
  -5  -6  -5   25.03    2.50
   5  -6   5   31.24    3.56
  -5   6  -5   20.53    1.97
   5   6   5   26.57    7.91
  -5  -6   5   26.63    3.42
   5  -6  -5   16.89    7.35
  -5  -6   5   23.91    1.72
   5  -6  -5   22.32    1.61
  -5  -6   5   33.57    3.41
  -5   6  -5   24.24    4.40
  -6   6   5  140.65   12.39
  -6  -6  -5  130.84    7.12
  -6  -6  -5  140.17    9.94
   6  -6   5  137.40    6.94
  -6  -6  -5  136.98    8.42
  -6   6   5  134.56    7.45
  -6  -6   5  140.25    7.24
  -6   6  -5  126.66   10.46
  -6  -6   5  145.54   12.29
  -6  -6   5  143.03    9.26
  -6  -6   5  152.53    9.45
   6  -6  -5  137.77    7.09
  -6   6  -5  143.22    7.81
  -7  -6  -5   35.11    5.87
  -7  -6  -5   19.01    3.08
   7  -6   5   24.30    1.69
  -7  -6  -5   22.90    1.82
  -7   6   5   19.41    5.77
  -7   6   5   25.52    2.41
   7  -6  -5   26.14    1.81
  -7   6  -5   21.05    2.30
  -7  -6   5   27.09    4.23
  -7  -6   5   26.76    6.61
  -7  -6   5   24.44    1.91
  -7   6  -5   16.94    4.32
  -8   6   5   26.81    7.38
  -8  -6  -5   29.37    3.52
  -8   6   5   27.37    2.94
   8  -6   5   36.10    2.23
  -8  -6  -5   29.86    5.83
  -8  -6  -5   30.81    2.34
  -8  -6   5   39.01    5.55
  -8   6  -5   26.14    5.84
  -8  -6   5   41.36    8.79
  -8   6  -5   31.74    3.05
   8  -6  -5   33.05    2.28
  -8  -6   5   31.88    2.44
  -9  -6  -5   17.17    3.49
  -9   6   5   16.13    6.65
  -9  -6  -5   10.96    4.30
   9  -6   5   12.42    1.34
  -9  -6  -5   14.24    1.55
  -9   6   5   17.25    2.68
  -9   6  -5   16.14    5.13
  -9  -6   5   23.09    4.54
  -9   6  -5   14.19    2.48
   9  -6  -5   13.07    1.39
  -9  -6   5   17.02    7.60
  10  -6   5   23.27    1.98
 -10   6   5   24.37    8.23
 -10  -6  -5   23.69    4.20
 -10  -6  -5   27.61    2.28
 -10  -6  -5   22.72    6.64
 -10   6   5   21.29    3.50
  10   6  -5   21.77    2.30
 -10   6  -5   24.65    3.65
 -10  -6   5   17.15    9.17
  10  -6  -5   21.59    1.96
 -10   6  -5   21.85    6.47
 -10  -6   5   19.44    4.81
   0  -7  -5  312.34   17.02
   0  -7  -5  299.41   14.87
   0   7  -5  306.49   15.63
   0   7  -5  299.48   14.46
   0  -7  -5  291.35   15.04
   0  -7   5  294.65   18.94
   0  -7  -5  306.76   14.20
   0   7   5  299.24   14.54
   0   7  -5  300.77   14.06
   0  -7   5  304.61   15.06
   0  -7   5  289.82   14.09
  -1  -7  -5    9.33    0.75
   1   7  -5   12.16    0.92
  -1   7   5    7.57    2.77
  -1  -7  -5   11.42    1.47
  -1  -7  -5    9.94    5.46
  -1  -7  -5    6.03    2.07
   1   7  -5   10.46    0.68
   1  -7   5   11.55    3.55
   1  -7   5   11.94    2.05
  -1  -7  -5   12.50    1.76
[truncated: 707,012 more chars]
