# Supplementary material for: Imine-Oxazoline (ImOx): A C 1‑Symmetric N,N‑Bidentate Ligand for Asymmetric Catalysis
Source: ACS Catal. 2025 Jun 17;15(13):11349–55. doi: 10.1021/acscatal.5c03134 (PMC12235631; doi:10.1021/acscatal.5c03134)
Supplement: Supplementary file 5 [file cs5c03134_si_006.cif]

 
data_23tnd10s

_publ_section_references                
;

Brandenburg, K. (2014) "Diamond 3.2k4", Crystal Impact GbR: Bonn Germany.

Bruker (2020). <i>APEX4</i>. Bruker AXS LLC, Madison, WI, USA.

H\"ubschle, C. B., Sheldrick, G. M. & Dittrich, B. (2011).
"ShelXle: a Qt graphical user interface for SHELXL",
J. Appl. Cryst. 44, 1281--1284.
doi:10.1107/S0021889811043202

Macrae, C. F.; Edgington, P. R.; McCabe, P.; Pidcock, E.; Shields, G. P.;
Taylor, R.; Towler, M.; van de Streek, J. (2006),
"Mercury: visualization and analysis of crystal structures"
Journal of Applied Crystallography 39 (3), 453--457.
doi: 10.1107/S002188980600731X

Sheldrick, G. M. (2015). "SHELXT--Integrated space--group and
crystal--structure determination",
Acta Cryst. A71, 3--8.
doi:10.1107/S2053273314026370

Sheldrick, G. M. (2015) "Crystal structure refinement with SHELXL",
Acta Cryst., C71, 3--8
doi:10.1107/S2053229614024218

Spek, A. L. (2009). "Structure validation in chemical crystallography",
Acta Cryst. D65, 148--155.
doi:10.1107/S090744490804362X

Wilson, A. J. C. (Ed). (1992)
International Tables for Crystallography,  Volume C.
Kluwer Academic Publishers, Dordrecht: Tables 6.1.1.4 (pp. 500--502),
4.2.6.8 (pp. 219--222) and 4.2.4.2 (pp. 193--199).
doi: 10.1107/97809553602060000103
;
 
_audit_creation_method            'SHELXL-2019/1'
_shelx_SHELXL_version_number      '2019/1'
_chemical_name_systematic         ?
_chemical_name_common             ?
_chemical_melting_point           ?
_chemical_formula_moiety          ?
_chemical_formula_sum
 'C19 H28 Cl4 N2 O Pd' 
_chemical_formula_weight          548.63

loop_
 _atom_type_symbol
 _atom_type_description
 _atom_type_scat_dispersion_real
 _atom_type_scat_dispersion_imag
 _atom_type_scat_source
 'C'  'C'   0.0033   0.0016
 'International Tables Vol C Tables 4.2.6.8 and 6.1.1.4'
 'H'  'H'   0.0000   0.0000
 'International Tables Vol C Tables 4.2.6.8 and 6.1.1.4'
 'Cl'  'Cl'   0.1484   0.1585
 'International Tables Vol C Tables 4.2.6.8 and 6.1.1.4'
 'N'  'N'   0.0061   0.0033
 'International Tables Vol C Tables 4.2.6.8 and 6.1.1.4'
 'O'  'O'   0.0106   0.0060
 'International Tables Vol C Tables 4.2.6.8 and 6.1.1.4'
 'Pd'  'Pd'  -0.9988   1.0072
 'International Tables Vol C Tables 4.2.6.8 and 6.1.1.4'
 
_space_group_crystal_system       orthorhombic
_space_group_IT_number            19
_space_group_name_H-M_alt         'P 21 21 21'
_space_group_name_Hall            'P 2ac 2ab'
 
_shelx_space_group_comment
;
The symmetry employed for this shelxl refinement is uniquely defined
by the following loop, which should always be used as a source of
symmetry information in preference to the above space-group names.
They are only intended as comments.
;
 
loop_
 _space_group_symop_operation_xyz
 'x, y, z'
 '-x+1/2, -y, z+1/2'
 '-x, y+1/2, -z+1/2'
 'x+1/2, -y+1/2, -z'
 
_cell_length_a                    8.9867(3)
_cell_length_b                    15.1263(5)
_cell_length_c                    17.2304(5)
_cell_angle_alpha                 90
_cell_angle_beta                  90
_cell_angle_gamma                 90
_cell_volume                      2342.22(13)
_cell_formula_units_Z             4
_cell_measurement_temperature     100(2)
_cell_measurement_reflns_used           9913
_cell_measurement_theta_min             2.3640
_cell_measurement_theta_max             28.4762
 
_exptl_crystal_description              needle
_exptl_crystal_colour                   'clear orange'
_exptl_crystal_density_meas       ?
_exptl_crystal_density_method     ?
_exptl_crystal_density_diffrn     1.556          
_exptl_crystal_F_000              1112

_exptl_transmission_factor_min    ?
_exptl_transmission_factor_max    ?
_exptl_crystal_size_max           0.320
_exptl_crystal_size_mid           0.080
_exptl_crystal_size_min           0.070
_exptl_absorpt_coefficient_mu     1.260
_shelx_estimated_absorpt_T_min    0.689
_shelx_estimated_absorpt_T_max    0.917
_exptl_absorpt_correction_type          Multi-Scan
_exptl_absorpt_process_details          
;
Krause, L., Herbst-Irmer, R., Sheldrick, G. M., Stalke, D. (2015).
"Comparison of silver and molybdenum microfocus X-ray sources for
single-crystal structure determination"
J. Appl. Cryst. 48, 3-10.
doi:10.1107/S1600576714022985
;
_exptl_absorpt_correction_T_min   ?
_exptl_absorpt_correction_T_max   ?

_diffrn_ambient_temperature       100(2)

_diffrn_source                          'microfocus sealed X-ray tube'
_diffrn_source_type                     Incotec
_diffrn_source_power                    0.05
_diffrn_source_current                  1.0
_diffrn_source_voltage                  50
_diffrn_radiation_probe                 x-ray
_diffrn_radiation_type                  MoK\a
_diffrn_radiation_wavelength            0.71073
_diffrn_radiation_monochromator         'multilayer optics'

_diffrn_measurement_device              'three-circle diffractometer'
_diffrn_measurement_device_type         'Bruker D8 SMART APEXII'
_diffrn_measurement_method              '\f and \w scans'

_diffrn_detector_area_resol_mean        7.3910

_diffrn_reflns_number             29258
_diffrn_reflns_av_unetI/netI      0.0462
_diffrn_reflns_av_R_equivalents   0.0608
_diffrn_reflns_limit_h_min        -12
_diffrn_reflns_limit_h_max        12
_diffrn_reflns_limit_k_min        -20
_diffrn_reflns_limit_k_max        19
_diffrn_reflns_limit_l_min        -23
_diffrn_reflns_limit_l_max        23
_diffrn_reflns_theta_min          1.791
_diffrn_reflns_theta_max          28.601
_diffrn_reflns_theta_full         25.242
_diffrn_measured_fraction_theta_max   0.991
_diffrn_measured_fraction_theta_full  1.000
_diffrn_reflns_Laue_measured_fraction_max    0.991
_diffrn_reflns_Laue_measured_fraction_full   1.000
_diffrn_reflns_point_group_measured_fraction_max   0.990
_diffrn_reflns_point_group_measured_fraction_full  1.000
_reflns_number_total              5950
_reflns_number_gt                 5646
_reflns_threshold_expression      'I > 2\s(I)'
_reflns_Friedel_coverage          0.773
_reflns_Friedel_fraction_max      0.987
_reflns_Friedel_fraction_full     1.000
 
_reflns_special_details
;
 Reflections were merged by SHELXL according to the crystal
 class for the calculation of statistics and refinement.
 
 _reflns_Friedel_fraction is defined as the number of unique
 Friedel pairs measured divided by the number that would be
 possible theoretically, ignoring centric projections and
 systematic absences.
;
 
_computing_data_collection              'Bruker APEX4'
_computing_cell_refinement              'Bruker APEX4'
_computing_data_reduction               'Bruker APEX4'
_computing_structure_solution           'SHELXT (Sheldrick 2015)'
_computing_structure_refinement         'SHELXL-2018/3 (Sheldrick, 2018)'
_computing_molecular_graphics           'Diamond (Brakdenburg 2014)'
_computing_publication_material         'Bruker APEX4'

_refine_special_details           ?
_refine_ls_structure_factor_coef  Fsqd
_refine_ls_matrix_type            full
_refine_ls_weighting_scheme       calc
_refine_ls_weighting_details
'w=1/[\s^2^(Fo^2^)+(0.0286P)^2^+0.7941P] where P=(Fo^2^+2Fc^2^)/3'
_atom_sites_solution_hydrogens          geom
_atom_sites_solution_primary            dual
_atom_sites_solution_secondary          difmap
_refine_ls_hydrogen_treatment     constr
_refine_ls_extinction_method      none
_refine_ls_extinction_coef        .
_refine_ls_abs_structure_details
;
 Flack x determined using 2340 quotients [(I+)-(I-)]/[(I+)+(I-)]
 (Parsons, Flack and Wagner, Acta Cryst. B69 (2013) 249-259).
;
_refine_ls_abs_structure_Flack    0.036(17)
_chemical_absolute_configuration  ?
_refine_ls_number_reflns          5950
_refine_ls_number_parameters      268
_refine_ls_number_restraints      7
_refine_ls_R_factor_all           0.0317
_refine_ls_R_factor_gt            0.0294
_refine_ls_wR_factor_ref          0.0679
_refine_ls_wR_factor_gt           0.0667
_refine_ls_goodness_of_fit_ref    1.031
_refine_ls_restrained_S_all       1.031
_refine_ls_shift/su_max           0.002
_refine_ls_shift/su_mean          0.000
 
loop_
 _atom_site_label
 _atom_site_type_symbol
 _atom_site_fract_x
 _atom_site_fract_y
 _atom_site_fract_z
 _atom_site_U_iso_or_equiv
 _atom_site_adp_type
 _atom_site_occupancy
 _atom_site_site_symmetry_order  
 _atom_site_calc_flag
 _atom_site_refinement_flags_posn
 _atom_site_refinement_flags_adp
 _atom_site_refinement_flags_occupancy
 _atom_site_disorder_assembly
 _atom_site_disorder_group
Pd1 Pd 0.60670(3) 0.69398(2) 0.61001(2) 0.01062(7) Uani 1 1 d . . . . .
Cl1 Cl 0.40733(11) 0.77627(6) 0.57139(6) 0.01579(19) Uani 1 1 d . . . . .
Cl2 Cl 0.46117(10) 0.57064(6) 0.61635(6) 0.01718(19) Uani 1 1 d . . . . .
O1 O 0.9992(3) 0.82388(17) 0.60232(18) 0.0165(6) Uani 1 1 d . . . . .
N1 N 0.8008(4) 0.6261(2) 0.62806(18) 0.0115(7) Uani 1 1 d . . . . .
N2 N 0.7547(3) 0.7947(2) 0.6110(2) 0.0121(6) Uani 1 1 d . . . . .
C1 C 0.8329(6) 0.5002(3) 0.5013(3) 0.0241(10) Uani 1 1 d . . . . .
H1A H 0.744543 0.534865 0.487795 0.036 Uiso 1 1 calc R U . . .
H1B H 0.837951 0.447624 0.468115 0.036 Uiso 1 1 calc R U . . .
H1C H 0.922271 0.536213 0.493493 0.036 Uiso 1 1 calc R U . . .
C2 C 0.8163(6) 0.2583(3) 0.7018(3) 0.0299(11) Uani 1 1 d . . . . .
H2A H 0.749130 0.246911 0.745497 0.045 Uiso 1 1 calc R U . . .
H2B H 0.918018 0.241794 0.716390 0.045 Uiso 1 1 calc R U . . .
H2C H 0.784859 0.223218 0.656917 0.045 Uiso 1 1 calc R U . . .
C3 C 0.7689(5) 0.5758(3) 0.7847(2) 0.0236(10) Uani 1 1 d . . . . .
H3A H 0.855830 0.614802 0.786995 0.035 Uiso 1 1 calc R U . . .
H3B H 0.756168 0.546051 0.834762 0.035 Uiso 1 1 calc R U . . .
H3C H 0.679920 0.610776 0.772986 0.035 Uiso 1 1 calc R U . . .
C4 C 0.8237(5) 0.4722(3) 0.5850(2) 0.0167(8) Uani 1 1 d . . . . .
C5 C 0.8265(5) 0.3826(3) 0.6050(3) 0.0195(8) Uani 1 1 d . . . . .
H5 H 0.838857 0.339505 0.565409 0.023 Uiso 1 1 calc R U . . .
C6 C 0.8117(5) 0.3552(3) 0.6813(3) 0.0207(9) Uani 1 1 d . . . . .
C7 C 0.7940(4) 0.4180(3) 0.7391(2) 0.0177(8) Uani 1 1 d . . . . .
H7 H 0.783216 0.399233 0.791438 0.021 Uiso 1 1 calc R U . . .
C8 C 0.7916(4) 0.5079(3) 0.7223(2) 0.0144(8) Uani 1 1 d . . . . .
C9 C 0.8079(4) 0.5326(3) 0.6445(2) 0.0133(8) Uani 1 1 d . . . . .
C10 C 1.0760(4) 0.6377(3) 0.6159(3) 0.0180(8) Uani 1 1 d . . . . .
H10A H 1.144654 0.687698 0.610811 0.027 Uiso 0.29(5) 1 calc R U P . .
H10B H 1.088641 0.597748 0.571600 0.027 Uiso 0.29(5) 1 calc R U P . .
H10C H 1.097222 0.605759 0.664104 0.027 Uiso 0.29(5) 1 calc R U P . .
H10D H 1.075691 0.573106 0.620199 0.027 Uiso 0.71(5) 1 calc R U P . .
H10E H 1.131704 0.663055 0.659410 0.027 Uiso 0.71(5) 1 calc R U P . .
H10F H 1.123123 0.655044 0.566906 0.027 Uiso 0.71(5) 1 calc R U P . .
C11 C 0.9206(4) 0.6709(2) 0.6176(2) 0.0124(7) Uani 1 1 d . . . . .
C12 C 0.8890(4) 0.7662(2) 0.6082(2) 0.0128(6) Uani 1 1 d . . . . .
C13 C 0.9242(4) 0.9094(3) 0.5894(2) 0.0176(9) Uani 1 1 d . . . . .
H13A H 0.932420 0.927657 0.534406 0.021 Uiso 1 1 calc R U . . .
H13B H 0.968555 0.956055 0.622477 0.021 Uiso 1 1 calc R U . . .
C14 C 0.7596(4) 0.8932(2) 0.6118(3) 0.0136(7) Uani 1 1 d . . . . .
H14 H 0.693514 0.916679 0.569968 0.016 Uiso 1 1 calc R U . . .
C15 C 0.8086(5) 0.8998(3) 0.7569(2) 0.0219(9) Uani 1 1 d . . . . .
H15A H 0.777561 0.928561 0.805204 0.033 Uiso 1 1 calc R U . . .
H15B H 0.913396 0.913560 0.746605 0.033 Uiso 1 1 calc R U . . .
H15C H 0.796354 0.835716 0.761765 0.033 Uiso 1 1 calc R U . . .
C16 C 0.7293(6) 1.0343(3) 0.6828(3) 0.0268(11) Uani 1 1 d . . . . .
H16A H 0.693671 1.062543 0.730522 0.040 Uiso 1 1 calc R U . . .
H16B H 0.670243 1.055208 0.638677 0.040 Uiso 1 1 calc R U . . .
H16C H 0.834159 1.049439 0.674619 0.040 Uiso 1 1 calc R U . . .
C17 C 0.5508(4) 0.9132(3) 0.7075(3) 0.0190(9) Uani 1 1 d . . . . .
H17A H 0.519656 0.945593 0.753980 0.029 Uiso 1 1 calc R U . . .
H17B H 0.538944 0.849574 0.716300 0.029 Uiso 1 1 calc R U . . .
H17C H 0.489166 0.931299 0.663338 0.029 Uiso 1 1 calc R U . . .
C18 C 0.7134(4) 0.9336(3) 0.6901(2) 0.0151(8) Uani 1 1 d . . . . .
Cl4A Cl 0.2689(6) 0.3655(4) 0.5187(3) 0.0652(18) Uani 0.363(4) 1 d D . P A 1
Cl5A Cl 0.441(14) 0.238(5) 0.607(5) 0.0577(11) Uani 0.363(4) 1 d D . P A 1
C19A C 0.444(4) 0.340(4) 0.558(3) 0.041(3) Uani 0.363(4) 1 d D . P A 1
H19A H 0.519138 0.337892 0.515983 0.050 Uiso 0.363(4) 1 calc R U P A 1
H19B H 0.474206 0.387079 0.594919 0.050 Uiso 0.363(4) 1 calc R U P A 1
Cl3B Cl 0.5137(3) 0.34662(18) 0.46939(14) 0.0548(9) Uani 0.637(4) 1 d D . P A 2
Cl5B Cl 0.442(8) 0.242(3) 0.605(3) 0.0577(11) Uani 0.637(4) 1 d D . P A 2
C19B C 0.442(3) 0.349(2) 0.5652(13) 0.041(3) Uani 0.637(4) 1 d D . P A 2
H19C H 0.503448 0.388529 0.597857 0.050 Uiso 0.637(4) 1 calc R U P A 2
H19D H 0.338983 0.372486 0.564588 0.050 Uiso 0.637(4) 1 calc R U P A 2
 
loop_
 _atom_site_aniso_label
 _atom_site_aniso_U_11
 _atom_site_aniso_U_22
 _atom_site_aniso_U_33
 _atom_site_aniso_U_23
 _atom_site_aniso_U_13
 _atom_site_aniso_U_12
Pd1 0.00997(11) 0.00964(12) 0.01224(12) 0.00091(12) -0.00025(11) -0.00081(11)
Cl1 0.0132(4) 0.0145(4) 0.0196(4) 0.0015(4) -0.0035(4) 0.0014(4)
Cl2 0.0149(4) 0.0131(4) 0.0235(5) 0.0043(4) -0.0018(4) -0.0042(3)
O1 0.0134(12) 0.0113(13) 0.0247(15) -0.0019(13) 0.0038(12) -0.0006(10)
N1 0.0122(15) 0.0108(15) 0.0115(16) -0.0025(13) 0.0007(11) -0.0016(13)
N2 0.0142(14) 0.0081(14) 0.0141(14) -0.0020(16) 0.0008(13) -0.0020(12)
C1 0.039(3) 0.017(2) 0.016(2) -0.0022(18) 0.0032(19) -0.001(2)
C2 0.036(3) 0.017(2) 0.037(3) 0.003(2) -0.004(2) -0.001(2)
C3 0.031(2) 0.026(2) 0.0138(19) 0.0009(19) 0.0034(17) 0.001(2)
C4 0.020(2) 0.0140(19) 0.0165(19) -0.0022(16) -0.0021(15) -0.0015(16)
C5 0.024(2) 0.0132(18) 0.022(2) -0.0014(19) -0.0007(19) 0.0010(16)
C6 0.018(2) 0.014(2) 0.030(2) 0.0042(18) -0.0046(18) -0.0001(17)
C7 0.0141(18) 0.021(2) 0.018(2) 0.0093(18) -0.0019(15) -0.0003(16)
C8 0.0096(17) 0.018(2) 0.016(2) 0.0009(17) -0.0013(14) 0.0010(15)
C9 0.0091(17) 0.0115(18) 0.019(2) 0.0015(16) 0.0001(14) 0.0003(15)
C10 0.0101(18) 0.0166(18) 0.027(2) -0.0044(19) -0.0002(17) 0.0009(14)
C11 0.0114(17) 0.0137(17) 0.0121(17) -0.0031(15) -0.0011(14) 0.0000(13)
C12 0.0122(15) 0.0130(16) 0.0131(15) -0.0002(16) 0.0017(18) -0.0008(15)
C13 0.021(2) 0.0107(18) 0.021(2) -0.0001(16) 0.0055(15) -0.0020(15)
C14 0.0167(17) 0.0078(16) 0.0164(18) 0.0017(18) -0.0005(17) -0.0003(13)
C15 0.015(2) 0.032(3) 0.019(2) -0.0068(19) -0.0029(16) -0.0002(18)
C16 0.033(3) 0.014(2) 0.034(3) -0.006(2) 0.008(2) -0.0023(19)
C17 0.0155(19) 0.020(2) 0.021(2) -0.0077(19) 0.0018(16) 0.0022(17)
C18 0.0135(19) 0.0148(19) 0.0171(19) -0.0017(17) 0.0011(15) -0.0002(15)
Cl4A 0.082(4) 0.066(3) 0.048(3) -0.007(2) -0.035(3) 0.002(3)
Cl5A 0.0905(16) 0.032(3) 0.050(3) 0.0018(16) -0.001(2) -0.011(3)
C19A 0.052(4) 0.023(7) 0.049(5) -0.004(5) -0.001(3) -0.008(3)
Cl3B 0.0769(19) 0.0573(17) 0.0302(12) 0.0051(11) -0.0088(11) -0.0305(15)
Cl5B 0.0905(16) 0.032(3) 0.050(3) 0.0018(16) -0.001(2) -0.011(3)
C19B 0.052(4) 0.023(7) 0.049(5) -0.004(5) -0.001(3) -0.008(3)
 
_geom_special_details
;
 All esds (except the esd in the dihedral angle between two l.s. planes)
 are estimated using the full covariance matrix.  The cell esds are taken
 into account individually in the estimation of esds in distances, angles
 and torsion angles; correlations between esds in cell parameters are only
 used when they are defined by crystal symmetry.  An approximate (isotropic)
 treatment of cell esds is used for estimating esds involving l.s. planes.
;
 
loop_
 _geom_bond_atom_site_label_1
 _geom_bond_atom_site_label_2
 _geom_bond_distance
 _geom_bond_site_symmetry_2
 _geom_bond_publ_flag
Pd1 N2 2.023(3) . ?
Pd1 N1 2.047(3) . ?
Pd1 Cl1 2.2809(10) . ?
Pd1 Cl2 2.2810(9) . ?
O1 C12 1.324(4) . ?
O1 C13 1.476(5) . ?
N1 C11 1.285(5) . ?
N1 C9 1.444(5) . ?
N2 C12 1.282(5) . ?
N2 C14 1.490(4) . ?
C1 C4 1.505(6) . ?
C1 H1A 0.9800 . ?
C1 H1B 0.9800 . ?
C1 H1C 0.9800 . ?
C2 C6 1.508(6) . ?
C2 H2A 0.9800 . ?
C2 H2B 0.9800 . ?
C2 H2C 0.9800 . ?
C3 C8 1.500(6) . ?
C3 H3A 0.9800 . ?
C3 H3B 0.9800 . ?
C3 H3C 0.9800 . ?
C4 C9 1.381(6) . ?
C4 C5 1.399(6) . ?
C5 C6 1.385(7) . ?
C5 H5 0.9500 . ?
C6 C7 1.385(6) . ?
C7 C8 1.391(6) . ?
C7 H7 0.9500 . ?
C8 C9 1.399(6) . ?
C10 C11 1.484(5) . ?
C10 H10A 0.9800 . ?
C10 H10B 0.9800 . ?
C10 H10C 0.9800 . ?
C10 H10D 0.9800 . ?
C10 H10E 0.9800 . ?
C10 H10F 0.9800 . ?
C11 C12 1.479(5) . ?
C13 C14 1.549(5) . ?
C13 H13A 0.9900 . ?
C13 H13B 0.9900 . ?
C14 C18 1.538(6) . ?
C14 H14 1.0000 . ?
C15 C18 1.522(6) . ?
C15 H15A 0.9800 . ?
C15 H15B 0.9800 . ?
C15 H15C 0.9800 . ?
C16 C18 1.536(6) . ?
C16 H16A 0.9800 . ?
C16 H16B 0.9800 . ?
C16 H16C 0.9800 . ?
C17 C18 1.523(6) . ?
C17 H17A 0.9800 . ?
C17 H17B 0.9800 . ?
C17 H17C 0.9800 . ?
Cl4A C19A 1.76(2) . ?
Cl5A C19A 1.755(19) . ?
C19A H19A 0.9900 . ?
C19A H19B 0.9900 . ?
Cl3B C19B 1.77(2) . ?
Cl5B C19B 1.758(13) . ?
C19B H19C 0.9900 . ?
C19B H19D 0.9900 . ?
 
loop_
 _geom_angle_atom_site_label_1
 _geom_angle_atom_site_label_2
 _geom_angle_atom_site_label_3
 _geom_angle
 _geom_angle_site_symmetry_1
 _geom_angle_site_symmetry_3
 _geom_angle_publ_flag
N2 Pd1 N1 79.41(13) . . ?
N2 Pd1 Cl1 96.19(9) . . ?
N1 Pd1 Cl1 170.75(9) . . ?
N2 Pd1 Cl2 173.11(9) . . ?
N1 Pd1 Cl2 94.09(10) . . ?
Cl1 Pd1 Cl2 90.57(4) . . ?
C12 O1 C13 104.3(3) . . ?
C11 N1 C9 120.5(3) . . ?
C11 N1 Pd1 115.4(3) . . ?
C9 N1 Pd1 123.9(3) . . ?
C12 N2 C14 108.0(3) . . ?
C12 N2 Pd1 111.4(2) . . ?
C14 N2 Pd1 140.6(2) . . ?
C4 C1 H1A 109.5 . . ?
C4 C1 H1B 109.5 . . ?
H1A C1 H1B 109.5 . . ?
C4 C1 H1C 109.5 . . ?
H1A C1 H1C 109.5 . . ?
H1B C1 H1C 109.5 . . ?
C6 C2 H2A 109.5 . . ?
C6 C2 H2B 109.5 . . ?
H2A C2 H2B 109.5 . . ?
C6 C2 H2C 109.5 . . ?
H2A C2 H2C 109.5 . . ?
H2B C2 H2C 109.5 . . ?
C8 C3 H3A 109.5 . . ?
C8 C3 H3B 109.5 . . ?
H3A C3 H3B 109.5 . . ?
C8 C3 H3C 109.5 . . ?
H3A C3 H3C 109.5 . . ?
H3B C3 H3C 109.5 . . ?
C9 C4 C5 117.4(4) . . ?
C9 C4 C1 122.1(4) . . ?
C5 C4 C1 120.5(4) . . ?
C6 C5 C4 121.5(4) . . ?
C6 C5 H5 119.3 . . ?
C4 C5 H5 119.3 . . ?
C5 C6 C7 119.2(4) . . ?
C5 C6 C2 120.7(4) . . ?
C7 C6 C2 120.1(4) . . ?
C6 C7 C8 121.5(4) . . ?
C6 C7 H7 119.3 . . ?
C8 C7 H7 119.3 . . ?
C7 C8 C9 117.3(4) . . ?
C7 C8 C3 121.4(4) . . ?
C9 C8 C3 121.2(4) . . ?
C4 C9 C8 123.1(4) . . ?
C4 C9 N1 120.5(4) . . ?
C8 C9 N1 116.4(4) . . ?
C11 C10 H10A 109.5 . . ?
C11 C10 H10B 109.5 . . ?
H10A C10 H10B 109.5 . . ?
C11 C10 H10C 109.5 . . ?
H10A C10 H10C 109.5 . . ?
H10B C10 H10C 109.5 . . ?
C11 C10 H10D 109.5 . . ?
H10A C10 H10D 141.1 . . ?
H10B C10 H10D 56.3 . . ?
H10C C10 H10D 56.3 . . ?
C11 C10 H10E 109.5 . . ?
H10A C10 H10E 56.3 . . ?
H10B C10 H10E 141.1 . . ?
H10C C10 H10E 56.3 . . ?
H10D C10 H10E 109.5 . . ?
C11 C10 H10F 109.5 . . ?
H10A C10 H10F 56.3 . . ?
H10B C10 H10F 56.3 . . ?
H10C C10 H10F 141.1 . . ?
H10D C10 H10F 109.5 . . ?
H10E C10 H10F 109.5 . . ?
N1 C11 C12 111.6(3) . . ?
N1 C11 C10 127.8(4) . . ?
C12 C11 C10 120.6(3) . . ?
N2 C12 O1 119.1(3) . . ?
N2 C12 C11 120.3(3) . . ?
O1 C12 C11 120.5(3) . . ?
O1 C13 C14 105.0(3) . . ?
O1 C13 H13A 110.7 . . ?
C14 C13 H13A 110.7 . . ?
O1 C13 H13B 110.7 . . ?
C14 C13 H13B 110.7 . . ?
H13A C13 H13B 108.8 . . ?
N2 C14 C18 113.4(3) . . ?
N2 C14 C13 100.7(3) . . ?
C18 C14 C13 114.4(3) . . ?
N2 C14 H14 109.3 . . ?
C18 C14 H14 109.3 . . ?
C13 C14 H14 109.3 . . ?
C18 C15 H15A 109.5 . . ?
C18 C15 H15B 109.5 . . ?
H15A C15 H15B 109.5 . . ?
C18 C15 H15C 109.5 . . ?
H15A C15 H15C 109.5 . . ?
H15B C15 H15C 109.5 . . ?
C18 C16 H16A 109.5 . . ?
C18 C16 H16B 109.5 . . ?
H16A C16 H16B 109.5 . . ?
C18 C16 H16C 109.5 . . ?
H16A C16 H16C 109.5 . . ?
H16B C16 H16C 109.5 . . ?
C18 C17 H17A 109.5 . . ?
C18 C17 H17B 109.5 . . ?
H17A C17 H17B 109.5 . . ?
C18 C17 H17C 109.5 . . ?
H17A C17 H17C 109.5 . . ?
H17B C17 H17C 109.5 . . ?
C15 C18 C17 108.9(3) . . ?
C15 C18 C16 110.0(4) . . ?
C17 C18 C16 107.8(4) . . ?
C15 C18 C14 112.2(3) . . ?
C17 C18 C14 110.6(3) . . ?
C16 C18 C14 107.3(3) . . ?
Cl5A C19A Cl4A 111(4) . . ?
Cl5A C19A H19A 109.4 . . ?
Cl4A C19A H19A 109.4 . . ?
Cl5A C19A H19B 109.4 . . ?
Cl4A C19A H19B 109.4 . . ?
H19A C19A H19B 108.0 . . ?
Cl5B C19B Cl3B 110(3) . . ?
Cl5B C19B H19C 109.7 . . ?
Cl3B C19B H19C 109.7 . . ?
Cl5B C19B H19D 109.7 . . ?
Cl3B C19B H19D 109.7 . . ?
H19C C19B H19D 108.2 . . ?
 
_refine_diff_density_max    0.657
_refine_diff_density_min   -0.854
_refine_diff_density_rms    0.092

_shelx_res_file
;
REM <I/s>   1.086 for   24 systematic absences,  Orientation as input
REM Flack x =  0.085 ( 0.016 ) from  1936 Parsons' quotients
REM Formula found by SHELXT:  C20 Cl3 N2 O2 Pd
CELL  0.71073   8.9867  15.1263  17.2304   90.000   90.000   90.000
ZERR    4.000   0.0003   0.0005   0.0005    0.000    0.000    0.000
LATT -1
SYMM 1/2-X, -Y, 1/2+Z
SYMM -X, 1/2+Y, 1/2-Z
SYMM 1/2+X, 1/2-Y, -Z
SFAC C H CL N O PD
UNIT 76 112 16 8 4 4
TEMP -173.270
SIZE 0.07 0.08 0.32
L.S. 10
BOND $H
LIST 4
ACTA
FMAP 2
PLAN 20
SADI C19A CL4A C19A CL5A C19B CL3B C19B CL5B
SADI 0.04 CL4A CL5A CL3B CL5B
DELU CL4A CL3B
SIMU CL4A CL3B
EADP C19A C19B
EADP CL5A CL5B
WGHT    0.028600    0.794100
FVAR       0.10756   0.36322   0.28693
PD1   6    0.606702    0.693979    0.610014    11.00000    0.00997    0.00964 =
         0.01224    0.00091   -0.00025   -0.00081
CL1   3    0.407327    0.776269    0.571385    11.00000    0.01321    0.01452 =
         0.01965    0.00146   -0.00349    0.00140
CL2   3    0.461170    0.570642    0.616347    11.00000    0.01493    0.01312 =
         0.02348    0.00426   -0.00181   -0.00423
O1    5    0.999240    0.823884    0.602316    11.00000    0.01336    0.01126 =
         0.02473   -0.00194    0.00377   -0.00064
N1    4    0.800783    0.626140    0.628055    11.00000    0.01223    0.01083 =
         0.01152   -0.00247    0.00070   -0.00162
N2    4    0.754701    0.794731    0.611027    11.00000    0.01416    0.00815 =
         0.01406   -0.00196    0.00084   -0.00199
C1    1    0.832912    0.500158    0.501297    11.00000    0.03922    0.01725 =
         0.01582   -0.00224    0.00315   -0.00107
AFIX 137
H1A   2    0.744543    0.534865    0.487795    11.00000   -1.50000
H1B   2    0.837951    0.447624    0.468115    11.00000   -1.50000
H1C   2    0.922271    0.536213    0.493493    11.00000   -1.50000
AFIX   0
C2    1    0.816326    0.258295    0.701831    11.00000    0.03568    0.01748 =
         0.03653    0.00290   -0.00425   -0.00135
AFIX 137
H2A   2    0.749130    0.246911    0.745497    11.00000   -1.50000
H2B   2    0.918018    0.241794    0.716390    11.00000   -1.50000
H2C   2    0.784859    0.223218    0.656917    11.00000   -1.50000
AFIX   0
C3    1    0.768908    0.575770    0.784661    11.00000    0.03068    0.02619 =
         0.01382    0.00090    0.00338    0.00086
AFIX 137
H3A   2    0.855830    0.614802    0.786995    11.00000   -1.50000
H3B   2    0.756168    0.546051    0.834762    11.00000   -1.50000
H3C   2    0.679920    0.610776    0.772986    11.00000   -1.50000
AFIX   0
C4    1    0.823651    0.472164    0.584976    11.00000    0.01958    0.01397 =
         0.01650   -0.00217   -0.00215   -0.00150
C5    1    0.826486    0.382557    0.605030    11.00000    0.02351    0.01316 =
         0.02180   -0.00139   -0.00066    0.00099
AFIX  43
H5    2    0.838857    0.339505    0.565409    11.00000   -1.20000
AFIX   0
C6    1    0.811664    0.355206    0.681342    11.00000    0.01821    0.01419 =
         0.02969    0.00421   -0.00457   -0.00014
C7    1    0.793963    0.418005    0.739123    11.00000    0.01407    0.02137 =
         0.01780    0.00927   -0.00194   -0.00030
AFIX  43
H7    2    0.783216    0.399233    0.791438    11.00000   -1.20000
AFIX   0
C8    1    0.791569    0.507935    0.722278    11.00000    0.00961    0.01761 =
         0.01588    0.00090   -0.00131    0.00104
C9    1    0.807859    0.532611    0.644505    11.00000    0.00911    0.01152 =
         0.01914    0.00147    0.00009    0.00031
C10   1    1.075973    0.637706    0.615880    11.00000    0.01015    0.01657 =
         0.02739   -0.00437   -0.00017    0.00092
AFIX 127
H10A  2    1.144654    0.687698    0.610811    31.00000   -1.50000
H10B  2    1.088641    0.597748    0.571600    31.00000   -1.50000
H10C  2    1.097222    0.605759    0.664104    31.00000   -1.50000
H10D  2    1.075691    0.573106    0.620199   -31.00000   -1.50000
H10E  2    1.131704    0.663055    0.659410   -31.00000   -1.50000
H10F  2    1.123123    0.655044    0.566906   -31.00000   -1.50000
AFIX   0
C11   1    0.920584    0.670895    0.617586    11.00000    0.01143    0.01371 =
         0.01213   -0.00314   -0.00108   -0.00003
C12   1    0.888980    0.766234    0.608197    11.00000    0.01224    0.01300 =
         0.01309   -0.00016    0.00171   -0.00081
C13   1    0.924227    0.909443    0.589427    11.00000    0.02076    0.01072 =
         0.02145   -0.00010    0.00553   -0.00198
AFIX  23
H13A  2    0.932420    0.927657    0.534406    11.00000   -1.20000
H13B  2    0.968555    0.956055    0.622477    11.00000   -1.20000
AFIX   0
C14   1    0.759621    0.893169    0.611843    11.00000    0.01669    0.00781 =
         0.01639    0.00173   -0.00048   -0.00035
AFIX  13
H14   2    0.693514    0.916679    0.569968    11.00000   -1.20000
AFIX   0
C15   1    0.808648    0.899848    0.756865    11.00000    0.01494    0.03177 =
         0.01888   -0.00677   -0.00286   -0.00021
AFIX 137
H15A  2    0.777561    0.928561    0.805204    11.00000   -1.50000
H15B  2    0.913396    0.913560    0.746605    11.00000   -1.50000
H15C  2    0.796354    0.835716    0.761765    11.00000   -1.50000
AFIX   0
C16   1    0.729302    1.034301    0.682827    11.00000    0.03258    0.01372 =
         0.03422   -0.00617    0.00793   -0.00232
AFIX 137
H16A  2    0.693671    1.062543    0.730522    11.00000   -1.50000
H16B  2    0.670243    1.055208    0.638677    11.00000   -1.50000
H16C  2    0.834159    1.049439    0.674619    11.00000   -1.50000
AFIX   0
C17   1    0.550798    0.913190    0.707484    11.00000    0.01554    0.02023 =
         0.02138   -0.00766    0.00182    0.00219
AFIX 137
H17A  2    0.519656    0.945593    0.753980    11.00000   -1.50000
H17B  2    0.538944    0.849574    0.716300    11.00000   -1.50000
H17C  2    0.489166    0.931299    0.663338    11.00000   -1.50000
AFIX   0
C18   1    0.713367    0.933551    0.690134    11.00000    0.01348    0.01485 =
         0.01712   -0.00174    0.00111   -0.00024
PART 1
CL4A  3    0.268855    0.365457    0.518748    21.00000    0.08183    0.06592 =
         0.04787   -0.00726   -0.03491    0.00156
CL5A  3    0.441048    0.237987    0.606626    21.00000    0.09054    0.03225 =
         0.05045    0.00179   -0.00075   -0.01143
C19A  1    0.444384    0.340017    0.558145    21.00000    0.05167    0.02278 =
         0.04938   -0.00447   -0.00076   -0.00754
AFIX  23
H19A  2    0.519138    0.337892    0.515983    21.00000   -1.20000
H19B  2    0.474206    0.387079    0.594919    21.00000   -1.20000
AFIX   0
PART 2
CL3B  3    0.513740    0.346617    0.469394   -21.00000    0.07692    0.05730 =
         0.03019    0.00514   -0.00881   -0.03048
CL5B  3    0.442177    0.241810    0.604580   -21.00000    0.09054    0.03225 =
         0.05045    0.00179   -0.00075   -0.01143
C19B  1    0.441809    0.349012    0.565235   -21.00000    0.05167    0.02278 =
         0.04938   -0.00447   -0.00076   -0.00754
AFIX  23
H19C  2    0.503448    0.388529    0.597857   -21.00000   -1.20000
H19D  2    0.338983    0.372486    0.564588   -21.00000   -1.20000
AFIX   0
HKLF 4


REM
REM wR2 = 0.0679, GooF = S = 1.031, Restrained GooF = 1.031 for all data
REM R1 = 0.0294 for 5646 Fo > 4sig(Fo) and 0.0317 for all 5950 data
REM 268 parameters refined using 7 restraints

END

WGHT      0.0286      0.7942

REM Highest difference peak  0.657,  deepest hole -0.854,  1-sigma level  0.092
Q1    1   0.5593  0.3005  0.4812  11.00000  0.05    0.66
Q2    1   0.2498  0.3193  0.5411  11.00000  0.05    0.47
Q3    1   0.5266  0.3619  0.4870  11.00000  0.05    0.42
Q4    1   0.4167  0.3574  0.4806  11.00000  0.05    0.41
Q5    1   0.7694  0.5383  0.7515  11.00000  0.05    0.39
Q6    1   0.4064  0.3049  0.6046  11.00000  0.05    0.36
Q7    1   0.3337  0.3632  0.4892  11.00000  0.05    0.35
Q8    1   0.4302  0.3829  0.5155  11.00000  0.05    0.33
Q9    1   0.7030  0.6956  0.6087  11.00000  0.05    0.32
Q10   1   0.4979  0.6344  0.6045  11.00000  0.05    0.32
Q11   1   0.8369  0.5000  0.6134  11.00000  0.05    0.32
Q12   1   0.7289  0.6393  0.6187  11.00000  0.05    0.31
Q13   1   0.2866  0.3556  0.4893  11.00000  0.05    0.31
Q14   1   0.5218  1.0033  0.6472  11.00000  0.05    0.31
Q15   1   0.7448  0.2610  0.4987  11.00000  0.05    0.30
Q16   1   0.4156  0.7384  0.5376  11.00000  0.05    0.30
Q17   1   0.3026  0.2980  0.5740  11.00000  0.05    0.30
Q18   1   0.7870  0.3032  0.6952  11.00000  0.05    0.30
Q19   1   0.5358  0.3380  0.4327  11.00000  0.05    0.29
Q20   1   0.5557  1.1387  0.6424  11.00000  0.05    0.29
;
_shelx_res_checksum   86017

_shelx_hkl_file
;
   1   0   0   -0.13    0.06
   1   0   0    0.06    0.06
   1   0   0    0.06    0.05
  -1   0   0   -0.04    0.10
  -1   0   0    0.03    0.04
  -1   0   0    0.04    0.06
  -2   0   0    1.73    0.44
  -2   0   0    1.71    0.31
  -2   0   0    2.01    0.33
   2   0   0    1.07    0.22
  -3   0   0   -0.10    0.12
   3   0   0    0.11    0.12
   3   0   0   -0.04    0.20
  -3   0   0    0.03    0.09
  -3   0   0   -0.10    0.22
  -4   0   0    7.99    0.72
   4   0   0    7.08    1.18
  -4   0   0    6.34    0.63
  -4   0   0    8.17    0.95
  -4   0   0    4.93    1.04
  -5   0   0    0.29    0.39
  -5   0   0    0.03    0.20
  -5   0   0    0.00    0.15
  -5   0   0    0.55    0.47
   5   0   0    0.03    0.36
  -6   0   0  124.67    6.06
  -6   0   0  129.18    6.45
  -6   0   0  112.08    5.39
   6   0   0  113.93    6.12
  -6   0   0  112.75    5.60
  -7   0   0    0.04    0.16
  -8   0   0   -0.04    0.23
  -9   0   0   -0.13    0.30
   9   0   0    0.13    0.39
 -10   0   0   75.31    4.53
  10   0   0   76.70    4.23
  11   0   0    0.08    0.61
 -11   0   0   -0.11    0.40
 -12   0   0    1.44    0.81
   1  -1   0   56.50    2.42
   1  -1   0   55.37    2.70
   1   1   0   52.57    2.52
  -1  -1   0   58.16    2.42
  -1   1   0   59.44    2.76
   1   1   0   57.16    2.42
  -1  -1   0   59.34    2.54
  -1   1   0   55.00    2.42
   2  -1   0  203.81    8.47
  -2  -1   0  204.05    8.47
  -2   1   0  210.71    8.95
   2   1   0  206.24    8.46
   2  -1   0  199.43    8.86
  -2  -1   0  200.29    8.55
  -2   1   0  203.91    8.47
   3   1   0    1.68    0.33
  -3  -1   0    1.65    0.34
  -3   1   0    1.72    0.60
  -3  -1   0    3.31    0.57
   3  -1   0    3.30    0.79
   3  -1   0    2.43    0.44
  -4  -1   0    2.57    0.77
  -4   1   0    3.35    0.47
  -4  -1   0    4.49    0.87
  -4   1   0    4.49    1.06
   4  -1   0    3.72    0.91
  -4  -1   0    3.03    0.58
   4   1   0    3.59    0.48
  -4  -1   0    3.46    0.61
  -5  -1   0   98.22    5.12
   5  -1   0   99.51    5.39
  -5  -1   0  100.51    5.35
  -5   1   0  105.65    5.56
  -5   1   0   98.07    4.74
  -5  -1   0   97.04    4.70
  -5  -1   0  100.16    4.76
   5   1   0  101.28    5.04
   6   1   0   33.87    2.56
  -6   1   0   38.88    2.35
  -6  -1   0   38.48    2.85
  -6  -1   0   38.38    2.35
  -6  -1   0   37.19    2.28
   6  -1   0   37.09    2.96
  -6   1   0   44.38    3.20
  -6  -1   0   38.55    2.75
  -7   1   0    9.47    1.07
   7   1   0   13.54    1.94
  -7  -1   0    9.68    1.08
  -7  -1   0    8.87    1.05
  -7  -1   0   10.36    1.87
  -8  -1   0   12.73    1.36
  -8   1   0   12.68    1.35
  -8  -1   0   14.02    2.28
   9   1   0   19.37    1.58
  -9  -1   0   19.90    1.83
  -9  -1   0   19.08    2.35
   9  -1   0   20.57    1.76
  -9   1   0   19.37    1.81
 -10   1   0    4.01    1.00
  10  -1   0    3.82    1.03
 -10  -1   0    2.42    0.81
 -11   1   0    6.43    1.40
 -11  -1   0   11.15    1.89
  11  -1   0    7.45    1.45
  12  -1   0   14.60    2.31
 -12   1   0   14.21    1.81
   0  -2   0  264.41   10.53
   0  -2   0  246.26   10.63
   1   2   0   52.71    2.29
   1  -2   0   53.37    2.31
  -1   2   0   54.37    2.79
  -1  -2   0   54.40    2.31
  -1  -2   0   52.79    2.51
  -1   2   0   52.67    2.30
   1   2   0   53.90    2.54
   1  -2   0   53.03    2.77
  -2   2   0  242.15   11.01
   2   2   0  250.17   10.35
  -2  -2   0  257.35   10.60
   2  -2   0  259.47   10.39
   2  -2   0  247.47   10.95
   3  -2   0   40.25    2.06
   3   2   0   42.33    2.05
  -3   2   0   40.22    2.05
   3  -2   0   38.23    2.56
  -3  -2   0   39.68    2.05
  -3  -2   0   40.42    2.22
  -3   2   0   42.08    2.71
   4   2   0  219.82    9.36
  -4   2   0  221.25    9.40
   4  -2   0  214.11    9.38
  -4  -2   0  224.03    9.56
  -4   2   0  237.68   10.41
   4  -2   0  191.94   10.02
  -4  -2   0  227.46   10.29
  -4  -2   0  219.46    9.41
  -5   2   0   11.98    1.99
  -5   2   0   12.18    1.06
  -5  -2   0   12.85    1.56
   5  -2   0   13.80    1.63
  -5  -2   0   14.11    1.21
  -5  -2   0   14.64    1.15
  -6  -2   0  113.81    5.58
  -6  -2   0  112.74    5.53
  -6   2   0  121.60    6.71
  -7   2   0    5.08    1.01
  -7  -2   0    4.03    1.40
  -7  -2   0    2.87    0.69
  -8   2   0   43.64    2.82
  -8  -2   0   43.95    3.56
  -8  -2   0   42.22    2.82
  -9  -2   0   12.74    1.46
  -9   2   0   12.23    1.40
  -9  -2   0   15.15    2.60
   9  -2   0   15.10    1.53
 -10  -2   0   51.77    3.42
 -10  -2   0   47.35    4.08
  10  -2   0   47.21    3.26
 -11   2   0    0.74    0.51
  11  -2   0    1.73    0.94
 -11  -2   0    0.19    0.46
 -12   2   0    9.89    1.88
   0   3   0   -0.07    0.07
   0  -3   0    0.03    0.23
   0  -3   0    0.04    0.14
   0  -3   0    0.05    0.18
  -1   3   0   25.65    1.21
  -1  -3   0   22.70    1.43
  -1   3   0   25.35    1.76
  -1  -3   0   24.68    1.18
   1   3   0   26.94    1.20
   1  -3   0   23.08    1.70
   1  -3   0   24.35    1.20
   2  -3   0   61.80    3.34
   2   3   0   59.35    2.61
  -2   3   0   55.86    2.61
  -2  -3   0   56.48    2.63
  -2  -3   0   57.71    2.92
   2  -3   0   56.87    2.64
   3  -3   0  308.17   12.86
  -3   3   0  299.88   12.83
  -3   3   0  316.06   13.88
   3   3   0  308.80   12.81
  -3  -3   0  307.30   12.86
  -3  -3   0  326.98   13.22
   3  -3   0  298.21   13.70
   4  -3   0   23.39    1.48
   4  -3   0   24.92    2.16
  -4  -3   0   24.57    1.69
  -4  -3   0   23.91    1.49
  -4   3   0   24.18    2.20
  -4  -3   0   25.03    2.23
   4   3   0   22.44    1.42
  -4   3   0   23.01    1.46
  -5  -3   0    4.84    1.26
  -5  -3   0    3.57    0.68
  -5  -3   0    2.84    0.68
  -5   3   0    5.16    1.44
  -6   3   0    4.83    0.76
  -6  -3   0    4.23    1.39
  -6   3   0    6.18    1.73
  -7  -3   0   55.07    4.17
  -7   3   0   61.40    3.38
  -7  -3   0   57.62    3.36
  -8  -3   0   -0.27    0.70
  -8   3   0    0.78    0.39
  -8  -3   0    1.09    0.55
  -9  -3   0    7.49    1.94
  -9  -3   0    5.28    1.07
  -9   3   0    3.63    0.87
   9  -3   0    4.84    1.11
 -10  -3   0    9.48    2.32
 -10  -3   0    8.43    1.54
 -10   3   0   11.16    1.40
  10  -3   0    9.05    1.63
 -11  -3   0   36.65    2.92
  11  -3   0   36.34    3.02
 -11  -3   0   37.71    3.91
 -11   3   0   32.04    2.72
   0  -4   0    0.31    0.30
   0  -4   0    0.10    0.11
   0  -4   0    0.16    0.18
   0  -4   0    0.23    0.22
  -1  -4   0    8.78    0.81
   1  -4   0    7.82    0.63
   1   4   0    8.30    0.56
  -1   4   0    8.87    0.62
  -1   4   0    9.44    1.46
  -1  -4   0    9.47    0.56
  -1  -4   0    9.08    0.59
   1  -4   0    9.50    1.10
   1  -4   0    7.12    0.80
   1  -4   0    9.31    0.59
  -1  -4   0    9.61    0.87
   2  -4   0    0.18    0.13
   2  -4   0    0.62    0.45
  -2  -4   0    0.30    0.15
   2   4   0    0.33    0.14
  -2  -4   0    0.17    0.23
  -2   4   0   -0.18    0.28
  -2   4   0    0.37    0.15
  -3   4   0   74.37    4.27
   3  -4   0   67.26    3.16
  -3  -4   0   68.29    3.17
   3  -4   0   62.69    3.96
  -3  -4   0   60.44    4.06
   3   4   0   68.13    3.10
  -3   4   0   65.73    3.12
  -4  -4   0   67.20    3.62
  -4   4   0   65.27    3.24
   4  -4   0   69.46    4.53
  -4   4   0   70.86    4.42
   4   4   0   67.55    3.21
   4  -4   0   60.20    3.23
  -4  -4   0   68.53    3.30
  -4  -4   0   66.54    4.34
  -5  -4   0   67.70    4.58
  -5   4   0   67.75    3.45
  -5  -4   0   67.07    3.48
  -5   4   0   70.72    4.72
  -6  -4   0   13.74    2.41
  -6   4   0   14.35    1.21
  -6  -4   0   11.11    1.13
  -6   4   0   21.72    3.39
  -7  -4   0    8.42    1.95
  -7  -4   0    7.60    1.28
  -7   4   0    6.57    0.87
  -8  -4   0    2.24    0.68
  -8  -4   0    4.76    1.73
  -8   4   0    3.52    0.90
  -9  -4   0   86.36    4.85
   9  -4   0   83.25    4.87
  -9   4   0   86.69    4.77
  -9  -4   0   86.27    6.01
 -10   4   0    6.67    1.34
  10  -4   0    5.87    1.38
 -10  -4   0    6.10    1.27
 -10  -4   0    7.43    2.18
 -11   4   0   10.87    1.85
  11  -4   0    8.53    1.81
 -11  -4   0    7.35    1.45
 -11  -4   0    7.75    2.51
   0  -5   0    0.18    0.16
   0  -5   0    0.21    0.25
   0  -5   0    0.06    0.16
   0  -5   0    0.46    0.39
   0   5   0   -0.09    0.13
   0  -5   0   -0.01    0.29
  -1  -5   0  274.63   11.30
  -1   5   0  301.80   11.56
   1  -5   0  269.10   12.29
  -1  -5   0  266.90   11.78
  -1  -5   0  264.02   11.79
  -1  -5   0  274.02   11.38
   1  -5   0  282.24   11.98
   1  -5   0  270.42   11.52
   2   5   0   58.07    2.59
   2  -5   0   56.89    2.64
   2  -5   0   51.78    3.45
  -2   5   0   54.70    2.61
  -2   5   0   58.19    3.70
  -2  -5   0   55.29    2.60
  -3  -5   0  504.92   21.31
   3   5   0  504.73   20.67
  -3  -5   0  524.91   22.33
  -3   5   0  529.27   22.33
  -3  -5   0  494.49   20.74
   3  -5   0  478.66   21.92
  -3   5   0  493.01   20.70
   3  -5   0  521.14   20.79
  -4  -5   0   15.98    1.15
   4   5   0   14.50    1.05
  -4   5   0   15.78    1.93
  -4   5   0   14.81    1.09
  -4  -5   0   17.13    2.03
  -5  -5   0    5.52    0.69
  -5   5   0    4.63    1.54
  -5   5   0    5.63    0.67
  -5  -5   0    4.09    1.43
  -6   5   0    4.34    0.84
  -6  -5   0    3.42    0.77
  -6  -5   0    2.99    1.21
  -7   5   0   45.51    2.84
  -7  -5   0   56.01    4.35
  -7  -5   0   47.75    2.95
  -8  -5   0    3.65    0.86
  -8   5   0    4.39    0.90
  -8  -5   0    8.89    2.30
   8  -5   0    3.52    0.96
  -9   5   0   12.64    1.42
  -9  -5   0   18.50    3.22
   9  -5   0   14.57    1.75
  -9  -5   0   14.56    1.58
 -10  -5   0    2.34    0.90
 -10  -5   0    0.95    1.42
  10  -5   0    1.92    0.92
 -10   5   0    0.70    0.55
 -11   5   0   26.31    2.37
 -11  -5   0   30.52    4.49
  11  -5   0   29.33    2.86
 -11  -5   0   24.09    2.37
   0  -6   0   14.03    1.14
   0  -6   0   11.91    1.41
   0  -6   0    9.26    1.25
   0  -6   0    9.57    0.89
   0  -6   0   11.63    1.06
  -1   6   0  198.93    8.41
  -1  -6   0  203.42    9.45
   1  -6   0  176.05    9.07
  -1  -6   0  181.91    8.68
  -1  -6   0  194.15    8.18
  -1  -6   0  202.47    8.77
   1  -6   0  190.29    8.35
  -1  -6   0  184.88    8.59
  -1  -6   0  202.56    8.07
   2  -6   0    0.43    0.19
  -2  -6   0    0.15    0.13
   2  -6   0    0.11    0.38
  -2   6   0    0.49    0.22
   2  -6   0    0.19    0.21
  -2  -6   0    0.39    0.48
   2   6   0    0.17    0.13
  -2  -6   0    0.20    0.27
  -2   6   0    0.12    0.44
  -3   6   0    0.91    0.70
   3  -6   0    0.60    0.27
  -3  -6   0    0.48    0.27
  -3   6   0    0.50    0.26
   3   6   0    0.49    0.24
  -3  -6   0    0.11    0.48
  -4  -6   0   21.78    1.44
  -4  -6   0   22.82    2.49
  -4   6   0   21.48    2.46
  -4   6   0   21.20    1.39
  -5   6   0   34.09    3.37
  -5  -6   0   39.96    3.52
  -5   6   0   36.97    2.15
  -5  -6   0   35.91    2.20
  -6  -6   0    2.38    0.72
  -6   6   0    2.74    0.72
  -6  -6   0    3.03    1.54
  -7  -6   0    2.70    0.71
  -7   6   0    1.53    0.53
  -7  -6   0    1.81    1.21
  -8  -6   0   21.89    3.59
  -8   6   0   23.96    1.90
   8  -6   0   23.26    2.14
  -8  -6   0   23.53    1.97
  -9  -6   0   25.84    2.26
   9  -6   0   28.37    2.54
  -9   6   0   29.96    2.28
  -9  -6   0   30.37    3.63
  10  -6   0   16.96    2.13
 -10   6   0   19.33    1.88
 -10  -6   0   20.28    2.00
 -10  -6   0   16.99    3.38
  11  -6   0   -0.85    0.68
 -11  -6   0   -0.01    0.48
 -11   6   0    0.41    0.47
 -11  -6   0    0.02    1.71
   0  -7   0    0.26    0.21
   0  -7   0    0.20    0.26
   0  -7   0    0.22    0.27
   0  -7   0    0.05    0.41
   0  -7   0    0.77    0.46
   1  -7   0    0.34    0.54
  -1  -7   0    0.52    0.45
   1  -7   0    0.99    0.54
   1  -7   0    0.19    0.21
   1  -7   0    0.59    0.23
  -1  -7   0    0.82    0.31
  -1  -7   0    0.40    0.31
  -1  -7   0    1.01    0.44
  -1  -7   0    0.34    0.50
  -1  -7   0    0.49    0.19
  -1   7   0    0.76    0.36
   1  -7   0    0.02    0.17
   2  -7   0   82.91    3.57
  -2   7   0   76.43    3.63
  -2  -7   0   78.87    4.95
   2   7   0   69.07    3.46
   2  -7   0   73.15    3.59
   2  -7   0   72.34    3.98
  -2  -7   0   77.05    3.47
   3   7   0  105.28    4.65
  -3  -7   0  104.07    6.31
   3  -7   0  108.18    4.76
  -3   7   0  100.89    4.69
  -3  -7   0   97.53    4.66
  -4   7   0    8.15    0.79
  -4  -7   0    9.23    2.13
  -4  -7   0    9.83    0.88
  -5  -7   0    1.68    1.19
  -5   7   0    4.89    0.84
  -5  -7   0    5.09    0.68
  -6  -7   0   87.63    4.51
  -6  -7   0   96.74    6.40
  -6   7   0   83.69    4.37
  -7  -7   0  129.13    8.25
  -7   7   0  131.49    6.29
  -7  -7   0  129.37    6.40
  -8   7   0   39.32    2.62
  -8  -7   0   41.37    2.79
   8  -7   0   39.34    3.01
  -8  -7   0   36.28    3.98
  -9  -7   0   16.29    1.75
   9  -7   0   17.29    1.98
  -9   7   0   17.89    1.69
  -9  -7   0   27.51    4.32
 -10  -7   0    4.85    1.15
  10  -7   0    4.13    1.35
 -10   7   0    4.57    1.08
 -10  -7   0    4.25    2.03
 -11   7   0    2.62    0.81
  11  -7   0    4.96    1.60
 -11  -7   0    2.87    2.22
 -11  -7   0    4.13    1.19
   0  -8   0   81.42    4.05
   0  -8   0   79.81    4.95
   0  -8   0   84.91    4.31
   0  -8   0   86.90    4.89
  -1  -8   0   59.93    4.14
  -1  -8   0   53.02    3.37
  -1  -8   0   59.04    3.61
   1  -8   0   58.71    3.72
   1  -8   0   59.08    3.16
  -1  -8   0   60.19    2.78
   1  -8   0   59.88    3.16
  -1  -8   0   57.57    2.94
  -2  -8   0   58.27    2.76
  -2  -8   0   56.08    4.19
  -2   8   0   58.51    3.03
  -2  -8   0   55.96    3.34
   2  -8   0   54.92    2.93
   2  -8   0   57.50    3.43
   3   8   0    0.04    0.16
  -3   8   0    0.06    0.17
  -3  -8   0    0.08    0.15
  -3  -8   0    0.08    0.60
  -4  -8   0   20.20    1.43
  -4   8   0   22.08    1.46
  -4  -8   0   21.72    2.68
  -5  -8   0    0.13    0.22
  -5  -8   0    0.49    0.78
  -5   8   0   -0.08    0.17
  -6   8   0   35.32    2.16
  -6  -8   0   31.76    3.56
  -6  -8   0   30.78    2.16
  -7  -8   0    1.73    0.60
   7  -8   0    2.52    0.89
  -7   8   0    1.83    0.64
  -7  -8   0    1.73    1.33
   8  -8   0   40.06    3.13
  -8  -8   0   30.85    3.89
  -8   8   0   39.58    2.63
  -8  -8   0   40.84    2.79
  -9  -8   0    1.00    1.58
  -9  -8   0    0.56    0.52
  -9   8   0    0.76    0.58
   9  -8   0    0.77    0.72
 -10  -8   0   11.54    3.18
 -10   8   0   12.16    1.50
  10  -8   0   15.01    2.44
 -10  -8   0   14.23    1.69
 -11  -8   0    0.74    0.68
  11  -8   0   -0.09    0.77
 -11   8   0    0.45    0.52
   0  -9   0    0.52    0.59
   0  -9   0    0.01    0.45
   0  -9   0    0.06    0.19
   0  -9   0    0.13    0.30
  -1  -9   0   10.90    0.81
   1  -9   0    9.50    1.03
  -1  -9   0   11.60    0.99
  -1  -9   0   10.11    1.24
  -1  -9   0    9.85    2.11
   1  -9   0    9.52    1.81
   1  -9   0   11.38    1.13
  -1  -9   0    7.63    1.51
  -2  -9   0   48.20    2.47
   2  -9   0   52.09    3.30
  -2   9   0   44.20    2.77
  -2  -9   0   49.07    2.59
   2  -9   0   47.31    2.71
  -2  -9   0   56.85    3.28
  -2  -9   0   43.09    3.08
   2  -9   0   49.22    2.95
   2  -9   0   56.20    2.65
  -2  -9   0   52.05    4.08
  -3  -9   0   14.23    2.89
  -3  -9   0   18.14    1.25
  -3   9   0   19.19    1.41
   3  -9   0   18.99    1.63
  -4  -9   0   -0.14    0.72
   4  -9   0    0.27    0.32
  -4  -9   0    0.00    0.17
  -4   9   0    0.13    0.23
  -5  -9   0    1.27    0.45
   5  -9   0    0.69    0.43
  -5  -9   0    0.82    0.89
  -5   9   0    2.14    0.56
   6  -9   0   85.72    5.03
  -6   9   0   89.94    4.49
  -6  -9   0   88.41    4.58
  -6  -9   0   84.84    6.51
   7  -9   0    6.14    1.46
  -7  -9   0    6.01    1.17
  -7   9   0    6.85    0.92
  -7  -9   0    5.05    2.20
  -8   9   0   70.26    3.87
  -8  -9   0   61.66    3.89
   8  -9   0   67.07    4.43
  -8  -9   0   67.53    5.86
  -9   9   0    0.89    0.70
   9  -9   0    1.13    1.03
  -9  -9   0    0.48    1.66
  -9  -9   0    1.89    0.93
 -10  -9   0   15.77    3.64
 -10   9   0   12.66    1.52
 -10  -9   0   16.04    1.80
  10  -9   0   19.15    2.35
   0 -10   0   34.63    3.13
   0 -10   0   33.89    1.99
   0 -10   0   42.11    2.39
  -1 -10   0   61.38    4.59
  -1 -10   0   62.60    4.06
  -1 -10   0   62.87    3.03
   1 -10   0   60.28    3.48
  -1 -10   0   70.36    3.86
   1 -10   0   62.27    4.23
  -1 -10   0   59.54    3.28
  -2 -10   0    5.58    0.71
   2 -10   0    5.23    1.04
  -2  10   0    5.37    1.02
  -2 -10   0    6.46    1.36
  -2 -10   0    7.22    1.42
   2 -10   0   10.23    1.80
   2 -10   0    7.63    0.88
  -2 -10   0    3.61    1.34
  -2 -10   0    6.84    0.65
   3 -10   0    0.22    0.30
  -3 -10   0    0.50    0.26
  -3  10   0    0.63    0.40
  -3 -10   0    0.23    0.71
  -4 -10   0   76.54    5.87
  -4 -10   0   77.45    3.93
  -4  10   0   83.02    4.10
   4 -10   0   77.12    4.48
  -5 -10   0   13.57    1.24
  -5  10   0   14.99    1.29
   5 -10   0   13.77    1.57
  -5 -10   0   15.49    3.07
  -6 -10   0   36.93    4.11
  -6 -10   0   34.14    2.36
  -6  10   0   38.96    2.40
   6 -10   0   35.61    2.86
  -7 -10   0    1.43    0.61
  -7  10   0    0.96    0.47
  -7 -10   0    1.54    1.53
   7 -10   0    1.81    0.88
  -8 -10   0   19.90    4.04
  -8  10   0   20.94    1.81
   8 -10   0   24.04    2.39
  -8 -10   0   19.60    1.87
  -9 -10   0   11.46    3.30
   9 -10   0   11.45    2.23
  -9 -10   0   11.75    1.50
  -9  10   0   12.56    1.44
 -10 -10   0   25.39    4.71
  10 -10   0   14.02    2.56
 -10  10   0   18.09    1.87
 -10 -10   0   17.81    1.93
   0 -11   0    0.11    0.64
   0 -11   0   -0.15    0.20
   0 -11   0    0.02    0.17
   0 -11   0    0.05    0.30
  -1 -11   0    5.26    1.74
  -1 -11   0    7.94    0.92
  -1 -11   0    6.55    0.66
   1 -11   0    4.55    0.93
   1 -11   0   10.15    2.12
  -2 -11   0   33.28    2.13
  -2 -11   0   35.77    3.57
  -2 -11   0   34.49    2.78
  -2 -11   0   34.81    1.96
   2 -11   0   38.33    3.02
   2 -11   0   36.85    2.53
   3 -11   0    2.94    0.70
  -3 -11   0    3.53    1.60
   3 -11   0    4.96    1.11
  -3 -11   0    4.59    0.59
   3 -11   0    3.76    1.10
  -3  11   0    5.52    1.10
   4 -11   0   32.28    2.64
  -4  11   0   39.58    2.48
  -4 -11   0   36.88    2.24
  -4 -11   0   45.01    4.29
  -5 -11   0    5.88    0.81
  -5  11   0    4.66    0.93
   5 -11   0    6.52    1.46
  -5 -11   0    3.77    1.60
   6 -11   0   29.51    2.57
  -6 -11   0   26.57    4.52
  -6  11   0   27.99    2.03
  -6 -11   0   25.94    1.99
  -7 -11   0   32.63    5.16
  -7 -11   0   36.30    2.56
  -7  11   0   40.04    2.59
   7 -11   0   32.51    2.93
  -8  11   0    0.02    0.33
   8 -11   0   -0.18    0.58
  -8 -11   0   -0.02    0.44
  -8 -11   0   -0.26    1.34
   9 -11   0    1.55    1.00
  -9 -11   0    0.25    0.55
  -9 -11   0    1.03    1.76
  -9  11   0    0.76    0.55
  10 -11   0    5.27    1.58
 -10  11   0    7.64    1.52
 -10 -11   0    3.43    1.01
 -10 -11   0    4.82    2.60
   0 -12   0   -0.04    0.29
   0 -12   0    0.10    0.18
   0 -12   0   -0.23    0.51
  -1 -12   0   61.97    4.93
  -1 -12   0   62.73    3.50
   1 -12   0   60.65    4.50
  -1 -12   0   63.43    3.12
   1 -12   0   63.40    3.71
  -2 -12   0   21.81    1.41
  -2 -12   0   25.92    3.08
   2 -12   0   20.61    1.88
   2 -12   0   23.21    2.43
  -2 -12   0   19.14    1.56
  -3 -12   0   28.07    3.41
  -3 -12   0   26.02    1.73
   3 -12   0   29.04    2.34
   3 -12   0   26.90    1.99
   3 -12   0   31.85    2.67
  -4  12   0   25.06    2.00
  -4 -12   0   23.18    1.68
  -4 -12   0   26.01    4.23
   4 -12   0   24.84    2.21
  -5 -12   0   73.03    6.14
   5 -12   0   72.95    4.49
  -5 -12   0   65.57    3.72
  -5  12   0   70.84    3.97
   6 -12   0   10.66    2.00
  -6  12   0    7.99    1.09
  -6 -12   0    8.54    2.77
  -6 -12   0    8.95    1.10
  -7  12   0    0.93    0.57
  -7 -12   0    0.68    0.57
   7 -12   0    1.13    0.77
  -7 -12   0    0.65    1.24
  -8  12   0   11.87    1.41
  -8 -12   0   13.70    3.87
  -8 -12   0    9.83    1.36
   8 -12   0    8.79    1.88
   9 -12   0   49.49    4.21
  -9  12   0   49.51    3.51
  -9 -12   0   67.26    6.44
  -9 -12   0   60.39    3.82
   0 -13   0    0.08    0.32
   0 -13   0   -0.14    0.80
   0 -13   0    0.08    0.19
  -1 -13   0   10.52    2.44
   1 -13   0   15.43    2.73
  -1 -13   0   13.12    1.36
  -1 -13   0   14.14    1.08
   1 -13   0   13.23    1.47
   2 -13   0   -0.06    0.30
  -2 -13   0    0.34    0.84
  -2 -13   0    0.06    0.30
  -2  13   0    0.01    0.38
  -2 -13   0   -0.05    0.14
   2 -13   0   -0.27    0.77
  -3 -13   0   85.89    6.68
   3 -13   0   94.88    5.63
  -3 -13   0   90.39    4.42
   3 -13   0   90.61    5.20
  -4  13   0    3.97    1.04
  -4 -13   0    3.20    0.72
   4 -13   0    1.45    0.81
  -4 -13   0    1.31    1.26
  -5 -13   0    3.99    0.83
  -5  13   0    3.55    0.97
  -5 -13   0    2.20    1.68
   5 -13   0    1.82    0.85
  -6 -13   0    1.61    0.63
  -6 -13   0    2.36    1.85
   6 -13   0    1.15    0.81
  -6  13   0    0.94    0.58
  -7 -13   0   10.11    1.29
  -7  13   0    8.23    1.42
   7 -13   0    5.96    1.49
  -7 -13   0    9.47    2.93
   8 -13   0    4.27    1.50
  -8 -13   0    5.27    2.44
  -8 -13   0    5.09    1.19
  -8  13   0    5.59    1.25
  -9 -13   0   -0.25    0.44
  -9  13   0    0.09    0.55
  -9 -13   0   -0.31    1.49
   9 -13   0   -0.05    0.80
   0 -14   0    4.13    1.64
   0 -14   0    3.66    0.70
   0 -14   0    2.90    0.82
   1 -14   0   47.61    3.21
  -1 -14   0   49.49    2.56
  -1 -14   0   41.66    4.22
  -1 -14   0   44.37    2.96
   1 -14   0   45.86    4.08
  -2 -14   0    2.52    0.72
   2 -14   0    1.86    1.11
  -2 -14   0    5.55    2.12
   2 -14   0    2.48    0.88
  -2 -14   0    2.63    0.58
   3 -14   0    5.14    1.62
  -3 -14   0    7.35    2.25
  -3 -14   0    5.00    0.86
  -3  14   0    2.83    1.02
   3 -14   0    4.47    1.23
  -4  14   0    4.51    1.15
  -4 -14   0    5.25    0.91
  -4 -14   0    6.85    2.32
   4 -14   0    4.74    1.24
  -5 -14   0   71.46    3.87
   5 -14   0   71.33    4.71
  -5 -14   0   70.97    6.41
  -5  14   0   67.08    4.27
   6 -14   0    0.40    0.67
  -6 -14   0    0.38    0.45
  -6  14   0    0.23    0.49
  -6 -14   0   -0.12    1.22
  -7 -14   0    0.20    1.45
   7 -14   0    0.08    0.69
  -7 -14   0    0.35    0.53
  -7  14   0    0.18    0.55
  -8 -14   0    2.71    2.09
  -8 -14   0    1.51    0.72
   8 -14   0    2.58    1.18
  -8  14   0    2.33    0.89
   0 -15   0    0.03    0.37
   0 -15   0    0.09    0.98
   0 -15   0   -0.23    0.19
   1 -15   0    7.74    1.47
   1 -15   0   13.62    2.78
  -1 -15   0   13.98    3.12
  -1 -15   0    9.90    0.93
  -1 -15   0    9.88    1.57
   1 -15   0    8.06    0.95
   2 -15   0   52.27    4.26
  -2 -15   0   41.92    4.47
  -2 -15   0   41.44    2.86
   2 -15   0   41.80    3.21
  -2 -15   0   44.54    2.50
   3 -15   0    1.96    1.11
   3 -15   0    0.95    1.17
  -3  15   0    0.67    0.96
  -3 -15   0    0.81    1.56
  -4 -15   0   16.15    3.56
  -4 -15   0   16.70    1.44
   4 -15   0   17.27    2.11
  -5 -15   0   18.45    4.11
  -5 -15   0   17.17    1.52
   5 -15   0   19.46    2.26
  -5  15   0   13.07    1.79
   6 -15   0    7.42    1.80
  -6 -15   0   13.15    3.78
  -6 -15   0    9.46    1.49
  -6  15   0    8.87    1.75
   7 -15   0   45.50    3.88
  -7 -15   0   44.35    5.58
  -7  15   0   50.95    3.64
  -7 -15   0   46.60    3.17
  -8 -15   0    8.19    1.48
   8 -15   0    4.46    1.41
  -8 -15   0    7.71    2.96
  -8  15   0   11.08    2.05
   0 -16   0   29.76    2.57
   0 -16   0   34.34    2.07
   0 -16   0   31.52    3.78
  -1 -16   0   10.91    1.02
   1 -16   0   11.84    2.72
  -1 -16   0   12.44    1.88
  -1 -16   0   10.42    2.73
   1 -16   0    9.60    1.74
   1 -16   0   11.14    1.13
   2 -16   0    3.49    1.11
   2 -16   0    3.36    1.65
  -2 -16   0    2.20    0.84
  -2 -16   0    5.06    1.96
   3 -16   0    4.21    1.56
  -3 -16   0    4.88    2.14
   3 -16   0    3.26    1.24
  -3 -16   0    2.38    0.58
   4 -16   0   11.06    2.07
  -4  16   0    7.80    1.74
  -4 -16   0   10.50    1.15
  -4 -16   0   13.23    3.34
  -5 -16   0   28.83    2.08
  -5  16   0   21.72    2.48
   5 -16   0   30.16    2.87
  -5 -16   0   20.29    4.27
  -6 -16   0    0.46    1.59
   6 -16   0    1.29    0.93
  -6  16   0    0.23    0.81
  -6 -16   0    1.04    0.57
  -7 -16   0    0.34    0.61
   7 -16   0    1.25    1.03
  -7  16   0    0.31    0.78
  -7 -16   0    1.06    2.00
   0 -17   0    0.09    0.29
   0 -17   0    0.31    1.20
   0 -17   0   -0.02    0.61
   1 -17   0    0.79    1.32
   1 -17   0    0.61    0.41
  -1 -17   0    0.29    0.31
  -1 -17   0   -0.34    1.15
   1 -17   0   -0.10    0.56
  -1 -17   0    0.51    0.60
   2 -17   0   94.47    6.51
  -2 -17   0   81.16    6.89
  -2 -17   0   81.87    4.19
   2 -17   0   76.05    4.35
   2 -17   0   88.84    5.33
  -3 -17   0   -1.19    0.99
   3 -17   0    0.15    1.20
   3 -17   0   -0.12    0.54
  -3 -17   0    0.01    0.29
  -3  17   0    0.31    0.78
  -4 -17   0    6.14    2.48
  -4 -17   0    8.76    1.10
   4 -17   0    9.11    1.91
  -5 -17   0    5.61    1.11
  -5  17   0    3.20    1.32
  -5 -17   0    5.23    2.40
   5 -17   0    4.73    1.40
  -6 -17   0   23.82    4.84
  -6 -17   0   29.67    2.33
   6 -17   0   32.59    3.16
   0 -18   0   47.56    2.75
   0 -18   0   48.16    3.61
   0 -18   0   48.64    5.03
  -1 -18   0   13.93    2.14
  -1 -18   0   13.50    3.30
   1 -18   0   12.46    3.04
  -1 -18   0   14.75    1.29
   1 -18   0   13.92    2.29
   1 -18   0   15.53    1.38
  -2 -18   0    0.24    0.35
  -2 -18   0    0.31    1.50
   2 -18   0    0.36    1.25
   2 -18   0   -0.12    0.66
   2 -18   0   -0.04    0.37
  -3 -18   0   12.20    3.37
  -3 -18   0   12.88    1.32
   3 -18   0    7.66    1.89
   3 -18   0   14.60    3.19
  -4 -18   0   16.70    1.55
   4 -18   0   13.57    2.49
  -4 -18   0   10.96    3.25
  -5  18   0    0.48    0.99
   5 -18   0   -0.02    0.69
  -5 -18   0    0.19    0.47
  -5 -18   0   -0.01    1.58
   0 -19   0    0.52    0.89
   0 -19   0    1.25    1.84
   0 -19   0    0.15    0.35
  -1 -19   0   12.87    1.21
  -1 -19   0    9.93    1.98
   1 -19   0   10.12    2.87
   1 -19   0   11.30    1.21
  -1 -19   0    8.54    2.87
   1 -19   0   10.47    2.07
  -2 -19   0   72.09    4.79
   2 -19   0   82.30    5.43
  -2 -19   0   78.06    4.15
  -2 -19   0   80.25    7.18
   2 -19   0   88.74    6.64
   2 -19   0   79.95    4.32
  -3 -19   0    0.39    1.69
   3 -19   0   -0.07    0.68
  -3 -19   0    0.11    0.43
   3 -19   0    0.39    0.52
   3 -19   0    0.48    1.57
  -4 -19   0   34.86    5.95
   4 -19   0   33.30    3.26
  -4 -19   0   29.59    2.25
   0 -20   0    0.68    0.48
   0 -20   0    0.65    0.89
   0 -20   0    0.41    1.56
  -1 -20   0   14.45    1.41
   1 -20   0   17.97    1.54
   1 -20   0   14.11    2.44
  -1 -20   0   21.41    2.97
  -1 -20   0   11.18    3.34
   1 -20   0   14.44    3.27
   1   0  -1   77.89    3.26
   1   0  -1   77.57    3.27
  -1   0  -1   78.31    3.48
   1   0   1   81.14    3.49
  -1   0  -1   79.23    3.27
   1   0  -1   75.72    3.30
   1   0   1   77.69    3.40
  -1   0   1   78.18    3.30
  -1   0   1   75.63    3.27
   1   0   1   77.99    3.27
  -2   0   1   76.59    3.44
   2   0  -1   75.48    3.42
  -2   0   1   79.96    3.43
   2   0  -1   75.84    3.66
   2   0   1   79.71    3.45
   2   0   1   76.04    3.69
   2   0   1   81.95    3.68
  -2   0  -1   80.33    3.63
  -2   0  -1   84.47    3.79
  -2   0  -1   75.36    3.43
   3   0  -1  108.40    5.00
  -3   0  -1  104.33    4.69
  -3   0  -1  107.08    4.68
  -3   0  -1  110.25    4.95
  -3   0   1  103.47    4.69
   3   0   1  104.57    4.68
   3   0  -1  105.25    4.67
   3   0  -1  107.19    4.69
  -3   0  -1  106.89    5.10
  -3   0   1  102.87    4.62
  -4   0  -1    2.31    0.52
  -4   0  -1    2.85    0.72
  -4   0   1    3.27    0.62
  -4   0   1    2.39    0.47
  -4   0  -1    2.36    0.71
   4   0   1    2.66    0.50
   4   0  -1    2.71    0.50
   4   0  -1    2.68    0.70
  -4   0  -1    2.40    0.49
   4   0  -1    2.84    0.56
  -5   0  -1  202.87    9.18
  -5   0   1  219.76    9.40
  -5   0   1  213.10    9.21
   5   0  -1  213.34    9.82
  -5   0  -1  223.53    9.39
  -5   0  -1  218.29   10.03
  -5   0  -1  210.36    9.68
  -6   0  -1  121.02    6.44
  -6   0  -1  113.66    5.43
   6   0   1  119.76    6.24
  -6   0   1  114.80    6.10
  -6   0   1  120.75    5.50
  -6   0   1  116.32    5.67
  -6   0  -1  117.16    5.98
   6   0  -1  126.85    6.26
  -7   0   1    0.56    0.41
   7   0  -1    0.40    0.80
   7   0  -1    1.31    0.49
  -7   0  -1    0.84    0.44
  -7   0   1    0.54    0.37
  -7   0  -1   -0.17    0.50
  -8   0  -1   19.71    2.35
  -8   0  -1   18.71    1.68
  -8   0   1   19.69    1.72
   8   0  -1   19.94    1.57
  -9   0   1   13.40    1.45
  -9   0  -1   11.36    1.35
   9   0  -1    9.95    1.21
  10   0  -1   11.27    1.45
 -10   0   1   15.43    1.68
  10   0   1   13.22    1.49
 -10   0  -1   13.92    1.59
  11   0  -1    1.36    0.82
  11   0   1    1.04    0.73
 -11   0   1    2.36    0.92
 -11   0  -1    1.21    0.74
  12   0   1    6.33    1.56
 -12   0   1    6.35    1.35
 -12   0  -1    7.90    1.67
   0   1  -1  296.86   12.20
  -1   1   1  144.87    5.92
   1  -1   1  139.39    6.18
  -1   1   1  142.97    5.85
   1   1  -1  143.39    5.98
   1  -1   1  144.29    5.86
  -1  -1  -1  145.46    6.19
  -1  -1  -1  139.95    5.96
   1  -1  -1  139.16    5.84
  -1   1  -1  139.43    6.19
   1   1   1  140.33    5.83
   1   1   1  141.53    6.19
   1  -1  -1  146.16    5.93
  -2  -1  -1   35.56    1.89
  -2  -1  -1   37.16    1.74
   2  -1   1   35.59    1.74
   2   1  -1   38.51    1.86
   2   1  -1   38.18    1.75
  -2  -1  -1   39.01    2.12
   2  -1   1   38.04    2.15
   2   1   1   35.75    2.13
   2  -1  -1   35.37    1.73
  -2   1  -1   34.77    2.12
   2   1   1   35.63    1.86
   2   1   1   36.26    1.73
  -2  -1   1   35.43    1.82
   2  -1  -1   35.67    2.12
  -2   1  -1   32.12    1.71
   3  -1   1  175.47    7.55
  -3  -1  -1  171.69    7.78
   3   1  -1  173.88    7.52
   3  -1   1  172.91    8.07
   3   1  -1  175.56    7.65
  -3  -1  -1  174.73    7.54
  -3  -1  -1  173.90    7.65
   3  -1  -1  180.58    8.07
  -3  -1   1  184.35    7.63
  -3  -1   1  178.92    7.57
  -3   1  -1  176.89    8.12
   3   1   1  180.94    7.78
   3  -1  -1  182.87    7.56
  -3   1  -1  176.35    7.55
  -4  -1  -1  192.27    8.10
   4   1  -1  196.29    8.22
   4   1  -1  187.38    8.27
   4  -1   1  190.18    8.09
  -4  -1  -1  189.30    8.44
  -4  -1  -1  200.95    8.18
  -4   1   1  186.16    8.09
   4  -1   1  177.06    8.66
   4   1  -1  189.77    8.06
  -4   1  -1  199.38    8.83
  -4   1  -1  184.77    8.07
   4   1   1  182.91    8.05
   4  -1  -1  180.95    8.05
   4  -1  -1  182.25    8.63
   4   1   1  174.91    8.30
  -4  -1   1  176.69    8.07
  -4  -1   1  179.15    8.09
  -5  -1  -1   14.21    1.20
   5  -1   1   19.69    1.84
  -5   1   1   14.96    1.20
  -5  -1  -1   15.73    1.22
  -5  -1  -1   16.38    1.51
  -5  -1  -1   17.53    1.62
   5   1  -1   16.12    1.46
   5   1   1   15.40    1.48
  -5   1  -1   15.39    1.72
  -5  -1   1   15.92    1.24
   5  -1  -1   15.61    1.66
  -5  -1   1   16.61    1.25
  -6  -1  -1  179.02    8.09
  -6  -1  -1  186.53    8.80
  -6   1   1  178.43    8.16
  -6  -1  -1  178.33    8.15
   6   1  -1  181.51    8.50
  -6  -1  -1  178.17    8.73
  -6  -1   1  183.32    8.94
  -6  -1   1  190.49    8.13
  -6  -1   1  180.27    8.19
  -6   1  -1  175.15    8.13
   6   1   1  174.66    8.54
  -6   1  -1  179.14    9.12
  -7  -1  -1   47.54    3.40
  -7  -1  -1   48.42    2.92
  -7  -1  -1   53.23    3.57
  -7  -1  -1   46.89    2.83
  -7   1   1   49.99    2.95
   7   1  -1   51.62    2.68
   7   1   1   48.71    3.40
  -7  -1   1   50.56    3.59
   7  -1  -1   47.37    2.78
  -7   1  -1   49.32    2.92
  -7  -1   1   45.48    2.90
  -7   1  -1   48.98    3.73
  -7  -1   1   47.57    2.85
   8   1  -1   29.14    1.90
  -8  -1  -1   26.28    2.55
  -8   1   1   27.69    2.14
  -8  -1  -1   29.17    2.17
  -8  -1  -1   30.67    2.83
  -8   1  -1   28.27    2.14
   8  -1  -1   30.34    2.08
  -8   1  -1   31.95    3.11
  -8  -1   1   28.86    2.18
  -8  -1   1   28.68    2.72
  -9  -1  -1    4.21    0.94
  -9   1   1    3.03    0.81
  -9  -1   1    3.35    1.28
  -9   1  -1    5.94    1.12
   9  -1  -1    6.46    1.16
  -9  -1   1    4.48    0.96
 -10  -1  -1   47.36    3.28
  10  -1   1   52.96    3.25
 -10   1   1   53.09    3.43
 -10   1  -1   44.68    3.21
  10  -1  -1   46.45    3.11
 -10  -1   1   46.21    3.29
  10   1   1   45.77    2.95
 -11  -1  -1   14.07    1.63
  11  -1   1    9.80    1.67
  11  -1  -1    8.41    1.60
 -11  -1   1   12.34    1.60
 -11   1  -1   10.71    1.47
 -12  -1  -1    1.59    0.79
 -12   1   1    0.87    0.66
 -12  -1   1    1.12    0.77
 -12   1  -1    1.12    0.70
   0  -2   1    0.86    0.28
   0   2  -1    0.77    0.28
   0  -2   1    0.60    0.18
   0  -2   1    1.42    0.33
   0  -2  -1    1.22    0.34
   0   2  -1    1.04    0.23
   0   2   1    1.20    0.35
   0   2  -1    0.71    0.25
   0   2   1    1.05    0.20
   0  -2  -1    0.86    0.19
  -1  -2  -1   48.49    2.27
  -1  -2  -1   49.61    2.18
  -1  -2  -1   48.49    2.67
   1   2  -1   51.33    2.22
   1  -2   1   49.84    2.65
   1  -2   1   52.85    2.25
   1   2   1   50.13    2.24
   1   2   1   50.63    2.72
   1  -2  -1   50.36    2.19
  -1   2  -1   49.64    2.66
   1   2   1   50.48    2.17
  -1  -2   1   53.45    2.23
   1  -2  -1   48.85    2.33
  -1   2  -1   53.47    2.25
  -2  -2  -1   68.12    3.45
   2   2  -1   62.93    3.03
   2   2  -1   62.59    2.79
   2  -2   1   62.31    3.34
   2  -2   1   64.34    2.83
  -2  -2  -1   62.05    2.79
  -2   2   1   63.32    2.80
   2  -2  -1   60.54    3.36
   2   2   1   60.95    2.77
  -2   2  -1   59.55    2.79
  -2   2  -1   62.27    3.37
   2  -2  -1   61.42    2.80
  -2  -2   1   60.40    2.81
  -3   2   1   60.94    2.90
  -3  -2  -1   63.28    2.91
   3   2  -1   68.01    3.17
   3  -2   1   57.72    3.48
   3   2  -1   66.07    2.91
  -3  -2  -1   65.50    3.14
  -3  -2  -1   59.82    3.51
   3   2   1   58.70    2.86
   3  -2  -1   57.90    2.88
   3  -2  -1   55.46    3.44
  -3   2  -1   59.49    3.51
  -3  -2   1   62.07    3.06
  -3   2  -1   59.17    2.88
  -4  -2  -1   45.05    2.32
   4  -2   1   42.95    2.31
  -4   2   1   43.31    2.31
   4   2  -1   41.09    2.47
   4  -2   1   40.85    2.91
   4   2  -1   43.83    2.28
  -4  -2  -1   38.04    2.80
  -4  -2  -1   39.73    2.41
   4  -2  -1   43.77    2.92
  -4   2  -1   41.34    2.96
   4  -2  -1   43.48    2.30
  -4  -2   1   46.93    2.37
   4   2   1   44.08    2.28
  -4  -2   1   44.98    2.45
  -4   2  -1   46.20    2.33
  -5  -2  -1   73.84    3.66
  -5  -2  -1   69.75    3.49
  -5   2   1   68.04    3.47
   5  -2   1   63.75    4.17
  -5  -2  -1   72.78    4.23
   5  -2  -1   64.53    4.15
  -5   2  -1   71.48    4.41
  -5  -2   1   68.75    3.58
  -5  -2   1   64.33    3.46
  -5   2  -1   67.88    3.46
  -6   2   1   19.72    1.59
  -6  -2  -1   24.43    1.71
  -6  -2  -1   24.04    1.78
  -6  -2  -1   25.54    2.04
  -6  -2   1   25.04    1.79
  -6   2  -1   22.68    2.36
  -7  -2  -1   65.03    4.38
  -7  -2  -1   62.86    3.64
  -7   2   1   67.38    3.70
  -7   2  -1   68.38    3.69
   7  -2  -1   65.30    3.62
  -7  -2   1   65.34    3.70
  -7   2  -1   70.77    4.81
  -7  -2   1   68.63    4.58
  -8   2   1    5.24    1.11
  -8  -2  -1    4.50    0.95
  -8  -2  -1    6.10    1.55
  -8  -2   1    5.20    1.52
  -8   2  -1    3.31    1.32
  -8   2  -1    5.88    1.07
   8  -2  -1    6.85    1.18
  -8  -2   1    5.99    1.15
  -9  -2  -1   25.60    2.80
  -9   2   1   24.17    2.12
  -9  -2  -1   28.72    2.24
   9  -2  -1   29.21    2.21
  -9  -2   1   21.98    2.76
  -9   2  -1   29.16    2.23
  -9  -2   1   29.10    2.29
 -10  -2  -1    5.57    1.16
  10  -2   1    6.91    1.35
 -10   2   1    5.83    1.21
 -10  -2  -1    7.96    2.11
 -10  -2   1    7.09    1.47
 -10  -2   1    8.97    2.17
  10  -2  -1    6.27    1.27
 -10   2  -1    8.70    1.50
  11  -2   1   18.32    2.10
 -11  -2  -1   20.24    2.03
 -11   2   1   20.06    2.02
 -11   2  -1   19.53    1.97
 -11  -2   1   15.72    1.89
 -11  -2   1   19.66    3.18
  11  -2  -1   17.85    2.05
   0   3   1   13.73    0.84
   0   3   1   15.64    1.20
   0   3  -1   14.67    0.92
   0   3  -1   13.84    1.07
   0   3  -1   11.89    1.03
   0  -3  -1   15.38    0.88
   0  -3   1   14.78    1.07
   0  -3  -1   13.28    1.10
   0  -3   1   16.65    1.13
   1  -3   1  156.19    6.63
  -1  -3  -1  156.89    6.67
   1  -3   1  154.25    7.21
  -1  -3  -1  150.88    7.28
   1   3  -1  162.42    6.93
   1   3  -1  160.65    6.64
  -1   3   1  158.85    6.88
  -1  -3  -1  153.29    6.54
   1   3   1  154.55    6.53
   1   3   1  157.68    7.34
  -1   3  -1  159.98    6.65
  -1  -3   1  166.21    6.63
   1  -3  -1  159.24    6.80
  -1   3  -1  154.42    7.23
  -1   3  -1  169.79    6.71
   1  -3  -1  163.39    6.85
  -1  -3   1  164.70    6.90
   1  -3  -1  164.86    7.38
   1  -3  -1  159.53    6.56
   1   3   1  161.24    6.63
   2   3  -1  132.41    6.76
   2  -3   1  153.24    7.26
  -2  -3  -1  151.25    6.48
   2   3  -1  157.00    6.49
  -2  -3  -1  162.54    7.40
   2  -3   1  158.67    6.54
   2   3   1  161.53    6.47
   2  -3  -1  156.24    7.32
   2  -3  -1  162.84    6.51
  -2  -3   1  159.84    6.82
  -2   3  -1  153.01    6.50
  -2   3  -1  139.78    7.21
  -3  -3  -1   79.19    4.45
   3  -3   1   77.83    3.62
   3   3  -1   80.27    3.94
  -3  -3  -1   75.23    3.58
  -3  -3  -1   76.02    3.89
   3   3  -1   76.12    3.56
   3  -3   1   78.43    4.38
  -3   3   1   76.52    3.58
   3  -3  -1   76.23    4.39
  -3   3  -1   82.94    4.52
   3  -3  -1   81.67    3.62
  -3   3  -1   76.55    3.58
   3   3   1   81.17    3.57
  -3  -3   1   79.59    3.63
  -3  -3   1   78.66    3.86
  -4  -3  -1   83.04    4.27
  -4  -3  -1   83.10    4.00
   4   3  -1   86.68    4.37
   4   3  -1   85.55    3.97
   4  -3   1   84.25    4.87
  -4   3   1   85.48    4.01
  -4  -3  -1   80.80    4.85
   4  -3   1   82.89    4.02
  -4  -3   1   87.08    4.25
   4   3   1   87.09    3.98
  -4   3  -1   83.76    3.99
   4  -3  -1   83.44    4.00
   4  -3  -1   90.65    4.94
  -4   3  -1   86.56    5.02
  -4  -3   1   85.94    4.05
  -5  -3  -1    5.01    0.64
  -5  -3  -1    4.62    1.29
  -5   3   1    4.51    0.62
  -5  -3  -1    5.04    0.97
  -5   3  -1    4.45    0.61
  -5  -3   1    4.42    0.87
  -5  -3   1    5.30    0.67
  -5   3  -1    5.44    1.42
  -6  -3  -1   23.56    1.68
  -6  -3  -1   24.65    2.40
  -6   3   1   19.57    1.58
  -6  -3   1   24.15    1.72
  -6  -3   1   20.97    2.37
  -6   3  -1   23.78    1.67
  -6   3  -1   24.61    2.54
  -7  -3  -1    9.58    2.04
  -7  -3  -1    7.97    0.99
  -7   3   1    8.96    1.01
  -7  -3   1    7.79    0.99
  -7   3  -1   11.72    2.40
  -7   3  -1    7.55    0.94
   7  -3  -1    8.93    1.38
  -7  -3   1    9.76    2.10
  -8  -3  -1   46.69    3.08
  -8   3   1   49.00    3.10
   8  -3  -1   50.21    3.15
  -8   3  -1   51.53    3.13
  -8  -3   1   54.75    3.26
  -8   3  -1   48.59    4.33
  -9   3   1   38.43    2.71
  -9  -3  -1   33.14    3.44
  -9  -3  -1   43.83    2.86
  -9  -3   1   35.22    2.68
  -9   3  -1   34.54    2.60
   9  -3  -1   37.97    2.74
  -9  -3   1   41.33    3.76
 -10   3   1   34.17    2.66
  10  -3   1   34.21    2.77
 -10  -3  -1   33.91    2.68
 -10  -3  -1   35.53    3.55
 -10  -3   1   38.58    2.84
 -10  -3   1   29.29    3.47
 -10   3  -1   39.21    2.79
  10  -3  -1   32.64    2.69
  11  -3   1    6.90    1.54
 -11   3   1    4.38    1.10
 -11  -3  -1    3.50    1.89
 -11  -3  -1    3.00    0.89
 -11  -3   1    4.80    1.21
 -11  -3   1    4.37    1.91
 -11   3  -1    6.63    1.53
  11  -3  -1    4.62    1.31
   0  -4  -1   44.10    2.59
   0   4   1   44.54    2.65
   0   4  -1   44.13    2.27
   0  -4   1   47.10    2.53
   0   4   1   43.54    2.15
   0   4  -1   44.11    2.54
   0  -4  -1   43.51    2.16
   1  -4   1  176.22    7.88
  -1  -4  -1  176.20    8.02
   1  -4   1  163.82    7.18
   1   4  -1  155.38    7.12
   1   4  -1  169.35    7.49
  -1   4   1  164.23    7.54
  -1  -4  -1  168.77    7.01
  -1   4   1  175.19    7.06
   1  -4  -1  168.45    7.32
  -1   4  -1  167.36    7.21
   1  -4  -1  171.87    7.98
   1   4   1  166.95    7.12
   1  -4  -1  172.38    7.04
   1   4   1  171.59    7.02
  -1   4  -1  177.35    7.97
  -1  -4   1  169.25    7.11
   1  -4  -1  167.54    7.48
  -1   4  -1  189.31    7.32
   2   4  -1   28.43    1.46
  -2  -4  -1   28.38    1.45
  -2  -4  -1   32.90    2.35
  -2  -4  -1   32.32    1.92
   2  -4   1   31.12    2.22
   2  -4   1   28.19    1.51
   2   4   1   28.58    1.42
  -2  -4   1   26.59    1.76
   2  -4  -1   27.97    1.46
  -2   4  -1   28.23    1.49
   2  -4  -1   26.47    1.65
  -2   4  -1   29.01    2.24
  -2  -4   1   28.38    1.49
   2  -4  -1   27.09    2.18
  -3  -4  -1  249.65   11.48
  -3  -4  -1  264.60   12.25
   3   4  -1  252.85   11.01
  -3  -4  -1  263.07   11.06
   3  -4   1  271.35   11.13
   3   4  -1  277.55   11.62
   3  -4   1  253.50   12.08
  -3   4   1  269.49   11.06
  -3  -4   1  266.62   11.11
  -3   4  -1  257.87   11.05
   3  -4  -1  273.80   12.25
   3  -4  -1  267.59   11.08
   3   4   1  264.38   11.01
  -3   4  -1  273.19   12.33
   4   4  -1  104.41    5.01
   4   4  -1  119.87    5.65
   4  -4   1  107.94    5.27
  -4  -4  -1  116.70    5.54
  -4  -4  -1  111.29    6.23
  -4  -4  -1  110.02    5.09
  -4   4   1  109.21    5.07
   4   4   1  115.53    5.05
  -4   4  -1  115.69    5.11
   4  -4  -1  110.37    5.10
  -4   4  -1  106.87    6.23
  -4  -4   1  113.36    5.15
   4  -4  -1  112.01    6.40
  -5  -4  -1    3.96    1.26
  -5  -4  -1    5.25    0.86
  -5   4   1    3.56    0.68
  -5   4  -1    4.38    0.58
  -5  -4   1    2.86    0.60
  -5   4  -1    2.99    1.13
  -6  -4  -1   22.39    2.42
  -6   4   1   19.55    1.51
  -6  -4   1   24.58    2.62
  -6   4  -1   23.32    2.56
  -6  -4   1   18.80    1.53
  -6   4  -1   19.14    1.50
  -7  -4  -1   47.08    3.83
  -7  -4  -1   45.85    2.82
  -7   4   1   44.16    2.76
   7  -4  -1   39.53    2.79
  -7   4  -1   47.25    4.09
  -7  -4   1   48.38    2.90
  -7   4  -1   48.01    2.82
  -7  -4   1   47.13    3.95
  -8  -4  -1    3.61    0.85
  -8  -4  -1    2.28    1.35
  -8   4   1    4.39    1.00
  -8  -4   1    4.38    1.63
  -8   4  -1    5.52    1.11
  -8   4  -1    2.87    1.44
   8  -4  -1    1.99    0.72
  -8  -4   1    3.54    0.93
  -9  -4  -1    7.46    1.41
  -9  -4  -1    7.71    2.05
  -9   4   1    6.24    1.15
  -9   4  -1    5.32    1.07
  -9  -4   1    5.79    1.12
  -9  -4   1    6.84    2.02
   9  -4  -1    5.47    1.27
 -10  -4  -1   27.32    3.32
 -10  -4  -1   21.96    2.08
 -10   4   1   22.89    2.07
  10  -4   1   21.28    2.23
 -10   4  -1   23.18    2.07
 -10  -4   1   25.86    3.85
  10  -4  -1   21.83    2.25
 -10  -4   1   20.54    2.05
 -11   4   1   22.67    2.16
 -11  -4  -1   20.79    3.52
  11  -4   1   21.68    2.35
 -11  -4  -1   20.69    2.13
  11  -4  -1   22.19    2.35
 -11   4  -1   19.67    2.04
 -11  -4   1   21.37    2.16
 -11  -4   1   18.19    3.53
   0  -5  -1   23.35    1.81
   0   5  -1   18.93    1.57
   0  -5   1   24.36    1.47
   0  -5   1   22.45    1.69
   0   5  -1   22.46    1.46
   0  -5  -1   24.29    1.38
   0   5   1   19.75    1.39
   0   5  -1   23.07    1.75
   0  -5   1   27.79    1.72
   1  -5   1   13.92    1.41
  -1  -5  -1   15.31    1.24
  -1  -5  -1   14.71    1.54
  -1  -5  -1   14.45    0.96
   1  -5   1   14.60    1.01
  -1  -5  -1   14.43    0.81
   1   5  -1   17.09    1.27
  -1   5   1   16.28    0.94
   1  -5  -1   14.15    0.84
  -1   5  -1   18.65    1.65
  -1  -5   1   14.85    0.90
  -1  -5   1   16.48    1.23
   1  -5  -1   13.76    1.23
   1   5   1   14.97    0.94
   1  -5  -1   14.88    1.08
  -1  -5   1   16.57    1.22
  -1   5  -1   15.32    1.10
   1  -5  -1   19.18    1.68
   2   5  -1  146.28    5.93
   2   5  -1  142.31    6.49
  -2  -5  -1  139.63    7.11
  -2  -5  -1  119.98    6.34
  -2   5   1  138.09    5.85
  -2   5  -1  138.06    7.05
   2  -5  -1  130.32    6.95
   2  -5  -1  136.55    5.88
  -2   5  -1  141.42    5.98
   2  -5  -1  136.77    6.21
   2   5   1  141.86    5.82
  -2  -5   1  137.17    5.91
  -3  -5  -1   18.22    1.50
  -3  -5  -1   15.77    1.85
   3   5  -1   18.33    1.11
  -3   5   1   17.29    1.09
   3  -5   1   18.43    1.88
   3   5  -1   18.37    1.54
   3  -5   1   18.27    1.18
  -3  -5  -1   17.84    1.12
  -3  -5   1   17.65    1.15
   3  -5  -1   16.12    1.10
   3   5   1   18.33    1.08
  -3   5  -1   16.39    1.87
  -3  -5   1   16.65    1.42
   3  -5  -1   16.68    1.88
  -3   5  -1   15.98    1.09
  -4   5   1   41.99    2.24
  -4  -5  -1   41.63    2.27
  -4  -5  -1   40.36    3.27
   4  -5  -1   41.62    2.27
  -4  -5   1   40.28    2.29
  -4   5  -1   42.49    3.34
   4   5   1   43.03    2.21
  -4   5  -1   42.58    2.26
  -5  -5  -1   33.69    2.08
  -5  -5  -1   34.65    3.11
  -5   5   1   35.83    2.08
  -5  -5   1   36.93    2.17
  -5   5  -1   33.49    3.11
  -5   5  -1   33.03    2.04
  -6   5   1   15.83    1.30
  -6  -5  -1   18.23    2.30
  -6  -5  -1   15.09    1.31
   6  -5  -1   14.63    1.43
  -6  -5   1   25.52    3.71
  -6   5  -1   16.50    2.82
  -6  -5   1   13.62    1.29
  -6   5  -1   15.80    1.30
  -7   5   1    6.09    1.03
  -7  -5  -1    4.03    0.93
  -7  -5  -1    7.50    1.93
   7  -5  -1    4.53    1.06
  -7   5  -1    4.41    0.85
  -7  -5   1    5.44    1.06
  -7   5  -1    3.66    1.45
  -7  -5   1    4.89    1.67
  -8   5   1   12.92    1.33
  -8  -5  -1   14.75    2.88
  -8  -5  -1   11.38    1.30
  -8  -5   1   12.09    1.37
  -8   5  -1   13.81    1.36
   8  -5  -1   10.96    1.39
  -8  -5   1   18.65    3.33
  -9  -5  -1   35.26    3.81
  -9  -5  -1   39.40    2.83
  -9   5   1   35.96    2.70
  -9   5  -1   44.18    2.87
  -9  -5   1   48.11    4.36
   9  -5  -1   43.67    3.11
  -9  -5   1   39.06    2.87
  10  -5   1    8.71    1.81
 -10  -5  -1    8.81    2.40
 -10   5   1    9.62    1.32
 -10  -5  -1   11.38    1.82
  10  -5  -1    9.24    1.80
 -10  -5   1    6.68    1.34
 -10  -5   1   12.00    2.90
 -10   5  -1    8.51    1.53
 -11  -5  -1    3.56    1.96
 -11  -5  -1    3.03    1.01
 -11   5   1    3.04    0.84
  11  -5   1    6.07    1.60
 -11  -5   1    2.43    0.88
  11  -5  -1    5.06    1.41
 -11  -5   1    2.64    2.08
 -11   5  -1    4.68    1.11
   0   6  -1  106.60    5.60
   0  -6  -1  109.77    4.96
   0  -6  -1  108.32    5.17
   0   6  -1  106.70    5.15
   0  -6  -1  110.28    5.68
   0  -6  -1  110.97    5.67
   0  -6   1  114.03    5.53
   0  -6   1  106.66    5.07
  -1  -6  -1   51.43    2.63
  -1   6   1   56.18    2.68
   1   6  -1   48.40    2.96
   1  -6   1   51.26    2.70
  -1  -6  -1   47.75    2.88
   1  -6   1   50.85    3.32
  -1  -6  -1   51.75    3.49
  -1  -6  -1   54.03    2.43
  -1   6  -1   60.89    3.60
  -1  -6   1   56.42    2.56
  -1  -6   1   56.37    2.58
   1  -6  -1   53.48    2.80
   1  -6  -1   59.75    2.86
  -1  -6   1   51.11    2.96
  -1  -6   1   53.18    3.17
  -1   6  -1   56.32    2.92
   1  -6  -1   56.02    3.16
   1  -6  -1   51.73    3.42
  -2  -6  -1  102.26    4.46
   2  -6   1   99.82    4.54
  -2  -6  -1  104.47    5.84
  -2  -6  -1  101.80    5.12
   2   6  -1  100.90    4.55
   2   6  -1  104.90    5.19
  -2   6   1  104.22    4.50
   2  -6   1  112.53    4.65
   2  -6   1  109.20    5.72
  -2  -6   1   99.52    5.04
   2  -6  -1   98.12    4.59
  -2  -6   1  102.35    4.53
   2  -6  -1  101.91    4.89
   2  -6  -1   93.74    4.82
   2  -6  -1   97.24    5.67
   2   6   1  102.52    4.44
  -2   6  -1  107.89    4.68
   2  -6  -1   99.20    4.48
  -2   6  -1   97.00    5.67
   3   6  -1  176.09    8.28
  -3  -6  -1  168.79    9.00
  -3   6   1  169.89    7.47
  -3  -6  -1  176.46    7.53
   3  -6   1  180.79    7.64
   3   6  -1  177.78    7.52
   3  -6  -1  175.49    7.55
  -3   6  -1  178.09    7.58
  -3   6  -1  181.21    9.08
   3   6   1  175.70    7.44
   3  -6  -1  171.05    7.92
  -3  -6   1  169.17    7.56
  -4  -6  -1  101.72    4.88
  -4   6   1  104.60    4.85
  -4  -6  -1  106.09    6.39
   4  -6  -1  106.14    5.26
  -4  -6   1  108.27    4.97
   4   6   1  107.39    4.81
  -4   6  -1  113.61    6.50
  -4   6  -1  105.07    4.88
  -5  -6  -1   21.57    2.58
  -5   6   1   24.81    1.64
  -5  -6  -1   25.00    1.69
  -5   6  -1   25.95    2.82
  -5   6  -1   24.40    1.64
  -5  -6   1   25.66    1.73
   5  -6  -1   25.34    1.92
  -5  -6   1   29.01    2.97
  -6   6   1    8.60    0.92
  -6  -6  -1    6.88    1.81
  -6  -6  -1    7.51    0.91
  -6  -6   1    9.59    2.29
  -6   6  -1    8.33    0.91
   6  -6  -1    7.49    1.32
  -6  -6   1    8.41    0.96
  -6   6  -1   12.46    2.61
  -7  -6  -1   69.11    5.25
  -7  -6  -1   67.22    3.83
  -7   6   1   69.37    3.78
  -7   6  -1   65.04    5.44
   7  -6  -1   66.21    4.08
  -7   6  -1   72.66    3.83
  -7  -6   1   67.19    5.36
  -7  -6   1   75.63    4.00
  -8  -6  -1    6.55    1.99
  -8   6   1    8.08    1.05
  -8  -6  -1    7.73    1.07
  -8   6  -1    8.52    1.40
   8  -6  -1    9.13    1.65
  -8  -6   1    8.13    1.12
  -8  -6   1    9.95    2.62
  -9  -6  -1   26.96    2.26
  -9  -6  -1   25.62    4.07
  -9   6   1   30.28    2.28
   9  -6  -1   28.43    2.51
  -9   6  -1   27.03    2.17
  -9  -6   1   26.23    2.28
  -9  -6   1   27.14    4.20
  10  -6   1    5.46    1.48
 -10  -6  -1    8.36    2.56
 -10   6   1    8.72    1.56
 -10  -6  -1   10.20    1.39
 -10  -6   1    6.56    1.33
  10  -6  -1   11.20    2.03
 -10   6  -1    7.31    1.34
 -10  -6   1   11.80    3.02
 -11   6   1   12.70    1.60
 -11  -6  -1   12.84    1.65
 -11  -6  -1    6.85    2.39
  11  -6   1   10.28    2.09
 -11  -6   1    8.37    2.76
  11  -6  -1   11.58    2.03
 -11  -6   1   11.55    1.98
   0  -7  -1   60.65    3.46
   0   7  -1   62.98    3.71
   0  -7   1   66.44    3.46
   0  -7   1   78.69    4.06
  -1   7   1   28.11    1.80
  -1  -7  -1   28.45    2.05
   1  -7   1   31.74    1.86
  -1  -7  -1   30.72    2.59
   1   7  -1   33.34    2.18
   1  -7   1   34.71    2.57
  -1  -7  -1   30.81    1.52
  -1  -7  -1   28.33    2.00
  -1  -7  -1   30.62    1.76
  -1  -7  -1   32.55    2.35
   1  -7  -1   34.33    2.65
  -1  -7   1   31.56    2.07
  -1  -7   1   27.88    1.66
  -1  -7   1   26.41    2.13
  -1   7  -1   30.42    2.57
   1  -7  -1   29.45    2.22
  -1  -7   1   29.85    2.12
   1  -7  -1   31.55    1.92
   1  -7  -1   30.82    1.90
  -1  -7   1   30.50    1.64
  -2  -7  -1   69.52    3.15
  -2  -7  -1   64.30    3.27
   2  -7   1   69.70    3.33
   2   7  -1   59.89    3.21
  -2  -7  -1   69.10    4.55
  -2   7  -1   72.88    3.48
   2  -7  -1   66.43    3.58
   2  -7  -1   71.42    3.21
  -2   7  -1   73.65    4.59
   2   7   1   68.29    3.17
   2  -7  -1   69.98    3.37
   2  -7  -1   66.24    3.70
  -2  -7   1   72.24    3.24
   3  -7   1   48.49    2.63
  -3   7   1   46.93    2.49
   3   7  -1   49.52    2.55
  -3  -7  -1   48.41    3.83
  -3  -7  -1   47.00    2.51
  -3   7  -1   53.08    2.66
  -3   7  -1   54.01    3.96
   3   7   1   54.47    2.51
   3  -7  -1   52.77    2.59
  -3  -7   1   52.43    2.61
  -4  -7  -1   22.54    1.43
  -4  -7  -1   19.64    2.40
  -4   7   1   17.61    1.28
   4  -7  -1   20.88    1.69
  -4   7  -1   20.81    1.39
  -4  -7   1   20.70    1.42
  -4   7  -1   21.55    2.47
  -5  -7  -1   14.51    1.21
  -5   7   1   14.77    1.17
  -5   7  -1   13.97    1.16
  -5  -7   1   15.43    1.27
  -5   7  -1   15.99    2.98
  -5  -7   1   16.77    2.95
  -6  -7  -1   31.04    3.30
  -6  -7  -1   29.01    2.02
  -6   7   1   33.51    2.04
   6  -7  -1   30.27    2.34
  -6  -7   1   28.31    2.04
  -6   7  -1   28.08    1.95
  -6   7  -1   32.76    3.52
  -6  -7   1   33.15    3.51
  -7   7   1   20.91    1.66
  -7  -7  -1   18.51    3.22
  -7  -7  -1   23.24    1.80
   7  -7  -1   21.62    2.00
  -7   7  -1   18.31    1.59
  -7  -7   1   21.31    3.73
  -7  -7   1   23.22    1.83
  -8   7   1   28.78    2.14
  -8  -7  -1   27.80    2.20
  -8  -7  -1   33.12    3.70
  -8  -7   1   31.05    2.32
   8  -7  -1   22.19    2.26
  -8  -7   1   30.25    3.68
  -8   7  -1   29.66    2.16
  -9  -7  -1    3.52    1.74
  -9   7   1    4.76    1.01
  -9  -7  -1    4.39    1.05
   9  -7   1    4.61    1.32
  -9  -7   1    3.26    1.87
  -9  -7   1    4.83    1.16
   9  -7  -1    2.40    0.96
  -9   7  -1    3.22    0.83
  10  -7   1    8.32    1.82
 -10   7   1   11.52    1.44
 -10  -7  -1   12.75    1.57
 -10  -7  -1    9.17    2.80
  10  -7  -1   13.48    2.27
 -10   7  -1   13.51    1.53
 -10  -7   1   14.25    1.68
 -10  -7   1    7.24    2.48
 -11  -7  -1    4.60    2.34
  11  -7   1    6.70    1.77
 -11  -7  -1    5.91    1.31
 -11   7   1    8.08    1.51
 -11  -7   1    5.71    2.50
  11  -7  -1    9.20    1.96
 -11   7  -1    8.52    1.64
 -11  -7   1    5.30    1.26
   0  -8   1   14.52    1.65
   0  -8  -1   13.74    1.72
   0  -8  -1   16.07    1.26
   0  -8  -1   16.69    1.43
   0  -8   1   20.06    1.56
   0  -8   1   15.20    1.35
   0  -8  -1   18.19    1.87
  -1  -8  -1   67.35    3.24
   1  -8   1   67.89    4.06
  -1  -8  -1   65.13    3.89
   1  -8   1   59.24    3.27
  -1  -8  -1   68.12    2.92
  -1  -8  -1   57.16    3.45
  -1  -8  -1   58.23    4.17
   1  -8  -1   61.40    3.83
  -1  -8   1   56.39    3.67
   1  -8  -1   64.39    3.39
  -1  -8   1   63.96    3.03
  -1  -8   1   63.69    3.71
  -1  -8   1   64.66    3.14
  -2  -8  -1  179.68    9.71
  -2  -8  -1  187.08    8.20
   2  -8   1  189.00    8.26
   2  -8   1  182.70    8.87
  -2  -8  -1  176.51    7.95
  -2  -8  -1  187.20    8.83
  -2   8  -1  198.35    8.49
  -2  -8   1  178.62    8.01
   2  -8  -1  189.78    8.80
  -2  -8   1  190.37    8.07
  -2   8  -1  205.68   10.01
   2  -8  -1  195.44    8.60
   2  -8  -1  192.60    8.31
  -3  -8  -1   59.86    2.96
  -3   8   1   60.34    3.00
  -3  -8  -1   62.35    4.57
   3   8   1   62.74    2.95
   3  -8  -1   63.31    3.03
   3  -8  -1   60.94    3.46
  -3  -8   1   56.01    2.99
  -3   8  -1   60.31    3.14
  -3   8  -1   57.06    4.43
  -4   8   1    2.85    0.56
  -4  -8  -1    3.06    1.37
  -4  -8  -1    2.80    0.59
  -4   8  -1    1.73    0.50
   4  -8  -1    1.36    0.57
  -4   8  -1    2.50    1.15
  -4  -8   1    2.42    1.18
  -4  -8   1    2.30    0.58
  -5   8   1   19.60    1.42
  -5  -8  -1   20.63    1.50
  -5  -8  -1   22.68    2.76
  -5  -8   1   24.78    2.98
   5  -8  -1   19.43    1.79
  -5   8  -1   23.97    1.57
  -5   8  -1   15.86    2.99
  -5  -8   1   17.21    1.45
  -6  -8  -1   32.09    3.51
  -6   8   1   34.89    2.12
  -6  -8  -1   31.50    2.13
  -6  -8   1   30.57    3.54
   6  -8  -1   29.03    2.40
  -6   8  -1   30.66    2.06
  -6  -8   1   31.77    2.18
  -7   8   1   12.28    1.23
  -7  -8  -1   11.81    2.68
  -7  -8  -1   12.20    1.28
  -7   8  -1   12.18    1.23
   7  -8  -1   13.17    1.57
  -7  -8   1   12.12    1.31
  -7  -8   1   14.14    3.07
  -8  -8  -1   40.44    2.78
  -8  -8  -1   41.86    4.37
  -8   8   1   39.66    2.64
  -8   8  -1   40.45    2.68
  -8  -8   1   39.44    4.39
  -8  -8   1   38.50    2.78
   8  -8  -1   42.11    3.19
  -9  -8  -1   19.93    1.88
  -9   8   1   19.84    1.77
  -9  -8  -1   15.58    3.39
   9  -8   1   18.32    2.14
  -9  -8   1   20.34    3.91
   9  -8  -1   16.13    2.50
  -9   8  -1   17.55    1.71
  -9  -8   1   15.82    1.77
  10  -8   1    1.54    0.91
 -10  -8  -1    3.15    2.18
 -10  -8  -1    0.92    0.62
 -10   8   1    1.83    0.74
 -10  -8   1    0.98    1.73
  10  -8  -1    1.78    1.07
 -10   8  -1    1.31    0.69
 -10  -8   1    1.46    0.72
  11  -8   1    4.49    1.48
 -11  -8  -1    3.42    1.06
 -11   8   1    4.46    1.22
 -11  -8   1    3.44    1.03
  11  -8  -1    3.74    1.40
 -11   8  -1    4.75    1.21
   0  -9   1  368.18   16.58
   0  -9  -1  347.87   15.20
   0  -9   1  348.07   16.07
   0  -9   1  365.65   15.19
   0  -9  -1  359.69   16.40
   1  -9   1  121.59    6.60
   1  -9   1  118.19    5.73
  -1  -9  -1  118.86    5.59
  -1  -9  -1  119.82    6.40
  -1  -9  -1  122.14    5.22
  -1  -9  -1  125.27    5.97
  -1  -9  -1  124.39    6.98
  -1  -9   1  119.53    5.51
   1  -9  -1  112.82    6.36
  -1  -9   1  117.36    5.35
  -1  -9   1  119.96    6.24
   1  -9  -1  121.85    5.81
  -1  -9   1  113.59    6.15
   1  -9  -1  122.99    5.83
  -2  -9  -1   43.11    3.64
  -2  -9  -1   41.00    2.11
   2  -9   1   45.38    2.48
  -2  -9  -1   40.19    2.33
   2  -9   1   41.39    2.97
  -2  -9  -1   44.33    2.95
  -2  -9  -1   36.28    2.65
  -2  -9   1   39.22    2.20
  -2  -9   1   41.95    2.73
  -2  -9   1   40.05    2.18
   2  -9  -1   44.51    2.22
   2  -9  -1   41.80    2.64
  -2  -9   1   40.14    3.61
   2  -9  -1   44.80    2.97
  -2   9  -1   40.75    2.59
  -3  -9  -1   19.50    2.54
  -3  -9  -1   22.86    1.42
  -3   9   1   21.76    1.49
  -3   9  -1   26.03    2.87
  -3  -9   1   22.94    2.73
  -3  -9   1   23.14    1.48
  -3   9  -1   24.84    1.70
   3  -9  -1   22.40    1.84
   3   9   1   21.12    1.40
  -4  -9  -1   23.30    1.60
  -4   9   1   25.45    1.64
  -4  -9  -1   21.43    2.77
  -4   9  -1   26.07    1.75
  -4   9  -1   26.56    3.09
  -4  -9   1   19.59    3.41
  -4  -9   1   25.58    1.69
   4  -9  -1   30.44    2.19
  -5  -9  -1    3.69    0.73
  -5   9   1    3.86    0.76
  -5  -9  -1    5.52    1.84
  -5   9  -1    3.11    0.71
  -5  -9   1    3.78    0.76
  -5  -9   1    3.61    1.66
  -6  -9  -1   19.14    1.58
  -6  -9  -1   21.33    3.72
  -6   9   1   20.74    1.55
  -6  -9   1   19.30    3.52
  -6   9  -1   20.35    1.59
  -6  -9   1   19.73    1.63
   6  -9  -1   18.00    1.86
  -7   9   1   44.03    2.78
  -7  -9  -1   48.74    2.98
  -7  -9  -1   46.78    4.62
   7  -9  -1   47.23    3.39
  -7  -9   1   48.86    3.04
  -7  -9   1   41.01    4.54
  -7   9  -1   45.44    2.85
  -8   9   1    9.58    1.16
  -8  -9  -1    9.68    1.25
   8  -9   1    8.12    1.71
  -8  -9  -1    8.42    2.63
   8  -9  -1    7.33    1.56
  -8  -9   1    7.06    2.48
  -8  -9   1    9.76    1.27
  -8   9  -1   10.97    1.24
  -9  -9  -1    2.08    0.78
  -9  -9  -1    2.93    1.93
  -9   9   1    2.54    0.82
   9  -9   1    3.00    1.23
  -9  -9   1    3.94    1.05
  -9   9  -1    3.16    0.94
   9  -9  -1    2.67    1.16
  -9  -9   1    2.96    1.94
  10  -9   1    6.89    1.74
 -10   9   1    5.17    1.09
 -10  -9  -1    6.15    2.79
 -10  -9  -1    5.72    1.30
 -10   9  -1    6.54    1.36
  10  -9  -1    5.66    1.57
 -10  -9   1    5.00    1.21
 -10  -9   1    6.72    2.63
   0 -10   1    6.52    0.72
   0 -10  -1    5.73    0.99
   0 -10   1    7.95    0.90
   0 -10  -1    8.23    1.73
   0 -10   1   10.65    2.25
   0 -10  -1    8.32    0.71
  -1 -10  -1   18.68    1.44
   1 -10   1   17.18    2.06
   1 -10   1   17.57    1.49
  -1 -10  -1   19.15    2.29
  -1 -10  -1   15.83    1.08
  -1 -10   1   21.23    2.05
  -1 -10   1   19.23    1.40
   1 -10  -1   18.12    1.54
  -1 -10   1   18.49    1.23
   1 -10  -1   15.94    1.94
  -1 -10   1   22.78    3.45
  -2 -10  -1   81.74    4.81
  -2 -10  -1   83.25    4.09
   2 -10   1   86.61    4.99
  -2 -10  -1   74.47    5.46
  -2 -10  -1   85.04    3.80
   2 -10   1   83.45    4.21
   2 -10  -1   89.18    3.93
  -2 -10   1   65.89    5.35
  -2 -10   1   80.68    3.94
   2 -10  -1   79.74    4.40
  -2 -10   1   73.76    4.48
   2 -10  -1   84.82    4.86
  -2 -10   1   84.48    3.89
   2 -10  -1   76.76    4.16
  -3 -10  -1   10.74    2.57
  -3  10   1    9.41    0.95
  -3 -10  -1    8.57    0.79
  -3 -10   1    7.84    0.79
  -3  10  -1    6.68    0.94
  -3 -10   1    9.12    2.34
   3 -10  -1    7.57    1.32
  -4  10   1   44.30    2.43
  -4 -10  -1   38.43    2.28
  -4 -10  -1   37.51    3.83
   4 -10  -1   41.64    2.86
  -4  10  -1   41.44    2.52
  -4 -10   1   36.12    2.29
  -4 -10   1   39.48    4.01
  -5 -10  -1   63.78    5.13
  -5 -10  -1   51.09    2.96
  -5  10   1   56.94    3.02
   5 -10  -1   49.66    3.46
  -5  10  -1   53.88    3.09
  -5 -10   1   53.64    4.94
  -5 -10   1   51.58    3.03
  -6 -10  -1   20.03    3.61
  -6  10   1   21.50    1.64
  -6 -10  -1   21.28    1.68
  -6 -10   1   20.50    1.70
   6 -10  -1   24.09    2.22
  -6 -10   1   18.60    3.65
  -6  10  -1   21.01    1.69
  -7 -10  -1   13.22    3.25
  -7  10   1    7.41    1.00
   7 -10   1    6.22    1.52
  -7 -10  -1    7.95    1.07
   7 -10  -1    9.21    1.84
  -7 -10   1    9.35    1.48
  -7 -10   1    9.32    2.58
  -8  10   1   13.31    1.39
   8 -10   1   11.05    2.08
  -8 -10  -1   12.38    1.46
  -8 -10  -1   13.90    3.40
  -8 -10   1   13.41    3.34
  -8  10  -1   16.21    1.56
   8 -10  -1   17.87    2.08
  -8 -10   1   13.66    1.55
  -9 -10  -1    8.04    2.86
   9 -10   1    7.97    1.84
  -9  10   1    9.85    1.26
  -9 -10  -1    9.14    1.58
  -9 -10   1    4.90    2.39
   9 -10  -1    8.81    1.95
  -9 -10   1    7.92    1.43
  -9  10  -1    9.46    1.28
 -10 -10  -1    5.74    2.57
  10 -10   1    3.95    1.42
 -10  10   1    3.17    0.96
 -10 -10  -1    2.90    0.97
  10 -10  -1    4.80    1.48
 -10 -10   1    2.78    0.92
 -10  10  -1    5.79    1.33
 -10 -10   1    7.36    2.87
   0 -11   1   49.33    2.78
   0 -11   1   59.54    4.38
   0 -11  -1   51.62    3.09
   0 -11  -1   51.90    2.66
   0 -11   1   55.53    3.11
   0 -11  -1   55.43    4.14
  -1 -11  -1   90.76    4.63
   1 -11   1   94.80    5.80
   1 -11   1   91.88    4.80
  -1 -11  -1   88.20    5.97
  -1 -11  -1   87.29    4.14
  -1 -11   1   97.34    6.29
   1 -11  -1   93.88    4.85
   1 -11  -1   99.58    5.77
  -1 -11   1   88.96    4.29
  -1 -11   1   89.67    4.53
  -2 -11  -1    6.30    1.70
  -2 -11  -1    5.49    0.60
   2 -11   1    6.84    1.60
   2 -11   1    5.92    1.12
  -2  11   1    5.13    1.11
  -2 -11  -1    7.13    0.88
  -2 -11  -1    3.91    1.08
  -2 -11  -1    4.75    1.56
  -2 -11   1    6.92    0.71
  -2 -11   1    9.09    1.69
   2 -11  -1    8.84    1.75
   2 -11  -1    9.94    1.58
  -2 -11   1    7.23    0.82
  -2 -11   1    6.19    1.77
  -2  11  -1    3.51    0.97
  -3 -11  -1   12.54    2.75
   3 -11   1   10.13    1.28
   3 -11   1   11.79    1.94
  -3  11   1   10.63    1.13
  -3 -11  -1    9.97    0.89
   3 -11  -1   10.58    1.31
   3 -11  -1   10.62    1.09
  -3 -11   1    9.93    0.93
   3 -11  -1   12.83    2.00
  -3 -11   1   10.09    2.40
  -3  11  -1    9.27    1.17
  -4 -11  -1   25.66    3.22
  -4  11   1   24.58    1.78
  -4 -11  -1   21.41    1.58
   4 -11  -1   28.07    2.25
  -4 -11   1   27.88    3.43
  -4  11  -1   25.06    1.92
  -4 -11   1   22.70    1.65
   5 -11   1   36.06    2.79
  -5  11   1   34.91    2.28
  -5 -11  -1   39.10    2.32
  -5 -11  -1   35.22    3.98
   5 -11  -1   32.37    2.73
  -5 -11   1   31.75    3.93
  -5  11  -1   37.48    2.45
  -5 -11   1   34.27    2.29
   6 -11   1   28.51    2.57
  -6  11   1   27.94    2.03
  -6 -11  -1   31.83    2.14
  -6 -11  -1   32.36    3.88
   6 -11  -1   30.64    2.62
  -6 -11   1   26.79    2.07
  -6  11  -1   28.00    2.12
  -6 -11   1   33.85    5.28
  -7  11   1    8.27    1.06
  -7 -11  -1    6.78    2.45
   7 -11   1    9.83    1.92
  -7 -11  -1    7.79    1.09
  -7  11  -1    8.80    1.14
  -7 -11   1    8.64    1.14
  -7 -11   1    5.71    2.27
   7 -11  -1    6.46    1.50
  -8 -11  -1   12.18    1.42
  -8  11   1   10.96    1.29
   8 -11   1   12.39    2.32
  -8 -11  -1    7.38    2.70
  -8  11  -1   10.94    1.33
  -8 -11   1    4.41    2.26
  -8 -11   1    7.42    1.36
   8 -11  -1    8.08    1.83
  -9 -11  -1   12.24    3.25
   9 -11   1    8.12    1.88
  -9 -11  -1    7.28    1.38
  -9  11   1   10.78    1.38
   9 -11  -1   17.30    2.80
  -9  11  -1   11.30    1.43
  -9 -11   1   11.07    3.31
  -9 -11   1   14.12    1.64
  10 -11   1   17.42    2.83
 -10 -11  -1    9.12    2.99
 -10  11   1   13.87    1.63
 -10 -11  -1   14.86    1.75
 -10 -11   1   13.26    1.71
  10 -11  -1   11.49    2.30
 -10  11  -1   12.90    1.63
 -10 -11   1   13.31    3.64
   0 -12  -1   17.59    2.94
   0 -12   1   16.97    1.53
   0 -12   1   15.67    1.27
   0 -12  -1   17.43    1.20
   0 -12  -1   18.39    1.62
   0 -12   1   17.54    2.96
  -1 -12  -1   12.07    1.25
  -1 -12  -1   16.27    1.66
  -1 -12  -1   12.46    0.93
   1 -12   1   12.42    2.35
  -1 -12  -1   17.08    3.00
   1 -12   1   11.48    1.32
  -1 -12   1   11.71    1.18
   1 -12  -1   12.17    2.31
  -1 -12   1   13.97    2.86
  -1 -12   1   12.61    1.03
  -1  12  -1    9.35    1.68
   1 -12  -1   12.20    1.36
  -2 -12  -1   21.98    1.68
  -2 -12  -1   25.39    4.00
   2 -12   1   21.98    1.89
   2 -12   1   17.06    2.18
  -2 -12  -1   20.06    1.32
  -2 -12   1   16.42    3.13
   2 -12  -1   20.87    2.33
   2 -12  -1   17.76    1.77
  -2 -12   1   19.98    1.54
  -2 -12   1   21.81    1.43
   3 -12   1   44.07    3.03
   3 -12   1   39.17    2.70
  -3 -12  -1   45.00    2.41
   3 -12   1   51.30    3.51
  -3 -12  -1   41.68    4.16
  -3 -12   1   42.50    2.45
   3 -12  -1   46.12    3.33
   3 -12  -1   41.94    3.02
  -3 -12   1   36.67    4.10
   4 -12   1   80.74    4.44
  -4 -12  -1   62.84    5.52
  -4 -12  -1   67.70    3.52
  -4  12   1   67.60    3.81
   4 -12  -1   70.71    4.31
  -4  12  -1   61.96    3.90
  -4 -12   1   66.03    3.57
  -4 -12   1   64.02    5.68
  -5 -12  -1    6.03    2.23
  -5  12   1    7.12    1.22
   5 -12   1    4.85    1.21
  -5 -12  -1    6.86    0.88
   5 -12  -1    7.21    1.62
  -5 -12   1    6.31    1.09
  -5  12  -1    8.36    1.40
  -5 -12   1    9.41    2.75
   6 -12   1   15.43    2.41
  -6 -12  -1   12.23    1.29
  -6 -12  -1   11.28    2.85
  -6  12   1   15.54    1.46
  -6  12  -1   15.40    1.53
  -6 -12   1   15.59    1.47
   6 -12  -1   10.46    1.93
  -6 -12   1    9.84    2.80
  -7 -12  -1    2.81    0.82
   7 -12   1    5.40    1.49
  -7  12   1    4.62    1.05
  -7 -12  -1    5.35    2.28
  -7  12  -1    4.74    1.11
  -7 -12   1    4.59    2.17
   7 -12  -1    3.76    1.31
  -7 -12   1    3.84    0.97
  -8  12   1    6.34    1.26
  -8 -12  -1    4.62    1.07
   8 -12   1    5.05    1.53
  -8 -12  -1    7.12    2.60
  -8  12  -1    6.97    1.38
  -8 -12   1    4.89    1.13
  -8 -12   1    5.58    2.55
   8 -12  -1    8.18    1.97
  -9  12   1   15.79    1.70
  -9 -12  -1   14.35    1.68
  -9 -12  -1    9.26    3.14
   9 -12   1   11.51    2.33
   9 -12  -1   17.72    2.86
  -9 -12   1   13.63    3.47
  -9  12  -1   17.46    1.81
  -9 -12   1   15.70    1.77
   0 -13  -1    9.77    0.88
   0 -13  -1   10.79    1.28
   0 -13   1   10.03    1.23
   0 -13   1   10.01    0.98
   0 -13   1   11.82    2.53
   0 -13  -1   12.13    2.54
   1 -13   1   23.17    2.03
   1 -13   1   23.60    2.81
  -1 -13  -1   27.54    1.60
  -1 -13  -1   23.38    1.97
  -1 -13  -1   31.68    3.34
  -1 -13   1   24.13    1.92
  -1 -13   1   26.39    1.69
   1 -13  -1   28.58    2.97
   1 -13  -1   29.10    2.25
  -1 -13   1   27.09    3.23
  -2 -13  -1   27.23    3.28
  -2 -13  -1   26.36    1.65
   2 -13   1   30.07    2.35
   2 -13   1   29.66    2.93
  -2 -13  -1   26.33    2.01
  -2 -13   1   27.39    1.94
   2 -13  -1   24.89    2.22
   2 -13  -1   29.50    2.90
  -2 -13   1   28.21    1.76
  -2 -13   1   27.03    3.42
  -3 -13  -1   28.79    2.02
   3 -13   1   25.03    2.62
  -3 -13  -1   28.44    3.49
  -3 -13  -1   27.16    1.72
   3 -13   1   27.57    2.33
   3 -13  -1   28.34    2.40
  -3 -13   1   28.59    3.60
  -3 -13   1   22.86    1.70
   3 -13  -1   27.46    2.67
  -4 -13  -1    4.53    0.82
  -4 -13  -1    4.54    1.83
  -4  13   1    4.77    1.08
   4 -13   1    5.45    1.30
   4 -13  -1    5.18    1.36
  -4  13  -1    4.64    1.11
  -4 -13   1    6.99    0.86
  -4 -13   1    4.14    1.88
  -5 -13  -1   76.10    3.88
   5 -13   1   77.95    4.74
  -5  13   1   75.40    4.17
  -5 -13  -1   61.01    5.87
  -5 -13   1   70.17    3.89
   5 -13  -1   67.98    4.58
  -5 -13   1   68.21    6.25
  -5  13  -1   66.23    4.20
  -6 -13  -1    4.95    0.96
  -6  13   1    5.16    1.12
  -6 -13  -1    5.81    2.37
   6 -13   1    4.38    1.27
  -6 -13   1    1.82    1.79
  -6  13  -1    2.86    0.92
   6 -13  -1    4.82    1.43
   7 -13   1    2.32    1.07
  -7 -13  -1    3.19    1.99
  -7 -13  -1    3.41    0.91
  -7  13   1    2.89    0.90
  -7 -13   1    1.26    1.92
  -7  13  -1    3.08    0.91
  -7 -13   1    3.46    0.92
   7 -13  -1    1.07    0.87
  -8  13   1    3.87    1.09
  -8 -13  -1    4.56    1.02
   8 -13   1    3.79    1.36
  -8 -13  -1    2.21    1.92
  -8  13  -1    4.34    1.15
  -8 -13   1    5.94    1.32
  -8 -13   1    4.05    2.38
   8 -13  -1    3.75    1.35
  -9  13   1   28.31    2.44
  -9 -13  -1   26.39    5.03
   9 -13   1   32.15    3.22
  -9 -13  -1   28.81    2.44
   9 -13  -1   30.04    3.13
  -9 -13   1   28.80    2.49
  -9 -13   1   29.08    5.40
  -9  13  -1   26.48    2.44
   0 -14   1   53.40    3.33
   0 -14  -1   52.49    4.49
   0 -14   1   48.39    2.84
   0 -14  -1   54.44    2.74
   0 -14  -1   48.52    3.29
   0 -14   1   53.56    4.62
   1 -14   1   19.26    1.86
  -1 -14  -1   17.20    3.16
  -1 -14  -1   18.78    1.76
   1 -14   1   22.52    2.77
  -1 -14  -1   20.06    1.34
  -1 -14   1   21.02    1.46
   1 -14  -1   21.05    2.68
  -1 -14   1   15.91    1.64
  -1 -14   1   25.86    4.18
   1 -14  -1   20.25    1.46
   1 -14  -1   21.08    1.96
  -2 -14  -1    9.32    1.17
   2 -14   1    8.12    2.12
   2 -14   1    6.89    1.40
  -2 -14  -1    8.80    0.86
  -2 -14  -1    6.95    2.23
  -2 -14   1    8.66    1.32
  -2 -14   1    7.91    2.52
   2 -14  -1   11.26    2.28
  -2 -14   1    9.57    0.93
  -2  14  -1    7.68    1.74
   2 -14  -1   11.31    1.83
   3 -14   1   30.22    3.00
  -3 -14  -1   28.55    1.83
   3 -14   1   27.47    2.48
  -3 -14  -1   21.42    3.78
  -3 -14  -1   25.54    2.05
   3 -14  -1   32.06    2.64
  -3 -14   1   28.35    4.78
   3 -14  -1   34.89    3.10
  -3 -14   1   27.16    1.87
  -4 -14  -1   35.95    2.24
  -4 -14  -1   41.64    4.52
  -4  14   1   33.36    2.66
   4 -14   1   33.81    2.89
   4 -14  -1   35.97    2.96
  -4 -14   1   33.94    2.27
  -4 -14   1   43.79    4.75
  -5  14   1    4.12    1.08
   5 -14   1    3.51    1.18
  -5 -14  -1    3.48    0.77
  -5 -14  -1    2.85    1.92
  -5 -14   1    3.13    0.82
  -5  14  -1    3.21    1.08
  -5 -14   1    2.27    1.81
   5 -14  -1    6.21    1.61
  -6 -14  -1    5.77    2.36
  -6 -14  -1    5.62    1.05
   6 -14   1    6.84    1.67
  -6  14   1    6.49    1.35
  -6 -14   1    6.47    1.21
  -6  14  -1    7.93    1.67
  -6 -14   1    3.29    1.95
   6 -14  -1    5.97    1.62
   7 -14   1   10.84    2.13
  -7  14   1   10.38    1.72
  -7 -14  -1   10.02    1.30
  -7 -14  -1    7.82    2.84
  -7 -14   1    5.21    2.53
   7 -14  -1   11.09    2.19
  -7 -14   1   11.17    1.38
  -7  14  -1    9.54    1.71
  -8  14   1    1.38    0.79
   8 -14   1    0.97    0.91
  -8 -14  -1    2.72    0.82
  -8 -14  -1    3.59    2.25
  -8  14  -1    1.24    0.81
   8 -14  -1    3.36    1.39
  -8 -14   1    2.67    2.23
  -8 -14   1    1.15    0.71
   0 -15  -1    1.94    0.49
   0 -15  -1    1.52    1.23
   0 -15  -1    2.01    0.78
   0 -15   1    1.47    1.26
   0 -15   1    1.38    0.64
   0 -15   1    1.21    0.49
   1 -15   1   48.75    4.42
  -1 -15  -1   50.46    2.64
  -1 -15  -1   50.25    3.25
   1 -15   1   51.83    3.44
   1 -15   1   50.48    2.95
  -1 -15  -1   51.18    4.76
   1 -15  -1   48.34    2.76
   1 -15  -1   45.53    3.38
  -1 -15   1   49.03    3.18
   1 -15  -1   54.14    4.57
  -1 -15   1   48.80    2.75
  -1 -15   1   47.77    4.72
  -2 -15  -1    6.42    1.29
   2 -15   1    6.34    1.84
  -2 -15  -1    4.32    0.74
   2 -15   1    5.58    1.42
  -2 -15  -1    7.07    2.28
   2 -15  -1    4.84    1.32
  -2 -15   1    4.12    1.76
   2 -15  -1    5.25    1.80
  -2 -15   1    3.73    0.90
  -2 -15   1    5.33    0.72
  -2  15  -1    3.54    1.18
  -3  15   1    9.56    1.83
  -3 -15  -1   14.36    1.22
  -3 -15  -1   17.44    1.64
   3 -15   1   16.84    1.94
  -3 -15  -1   10.81    2.79
   3 -15   1   15.24    2.75
  -3 -15   1   15.75    3.42
   3 -15  -1   17.06    2.86
  -3 -15   1   14.17    1.27
  -4  15   1   -0.34    0.51
  -4 -15  -1    0.29    1.13
  -4 -15  -1    0.60    0.43
   4 -15   1    0.73    0.73
  -4 -15   1    1.17    0.52
   4 -15  -1    0.33    0.69
  -4  15  -1    0.57    0.71
  -4 -15   1    1.45    1.36
  -5 -15  -1   21.88    1.77
  -5  15   1   22.29    2.22
  -5 -15  -1   20.86    4.13
   5 -15   1   26.76    2.62
  -5 -15   1   22.19    1.84
  -5 -15   1   33.88    5.64
  -5  15  -1   22.13    2.33
   5 -15  -1   22.91    2.48
   6 -15   1   22.13    2.46
  -6  15   1   18.99    2.05
  -6 -15  -1   19.94    4.11
  -6 -15  -1   23.74    1.87
  -6 -15   1   18.70    1.77
  -6 -15   1   12.80    3.45
   6 -15  -1   18.75    2.35
  -6  15  -1   18.39    2.14
   7 -15   1    4.02    1.34
  -7  15   1    6.11    1.51
  -7 -15  -1    9.18    1.55
  -7 -15  -1    2.34    2.07
  -7 -15   1    5.61    2.53
  -7 -15   1    5.26    1.21
  -7  15  -1    6.38    1.51
   7 -15  -1    6.46    1.80
  -8  15   1   14.94    1.90
  -8 -15  -1   12.79    1.56
   8 -15   1   11.71    2.35
  -8  15  -1   14.11    2.42
  -8 -15   1   12.15    1.61
   0 -16   1   17.68    1.40
   0 -16  -1   12.57    1.13
   0 -16   1   19.02    3.62
   0 -16  -1   15.52    1.81
   0 -16  -1   14.31    3.01
   0 -16   1   19.05    1.90
  -1 -16  -1   13.53    1.14
   1 -16   1   20.10    3.46
   1 -16   1   15.72    1.43
  -1 -16  -1   12.01    2.85
  -1 -16  -1   15.54    1.71
   1 -16   1   17.10    1.92
  -1 -16   1   14.18    1.25
   1 -16  -1   16.04    3.10
  -1 -16   1   16.36    1.70
   1 -16  -1   15.38    1.29
  -1 -16   1   18.83    3.70
   1 -16  -1   18.47    2.00
  -2 -16  -1   30.10    1.85
  -2 -16  -1   21.28    4.09
   2 -16   1   26.64    2.50
  -2 -16  -1   31.39    2.43
   2 -16   1   29.64    4.24
   2 -16  -1   26.94    2.59
   2 -16  -1   30.70    3.34
  -2 -16   1   25.39    1.84
  -2 -16   1   22.69    4.23
  -2 -16   1   29.67    2.25
  -3 -16  -1    4.64    0.84
  -3 -16  -1    6.37    2.46
   3 -16   1    4.35    1.32
   3 -16   1    2.35    1.37
  -3 -16  -1    4.18    1.04
  -3  16  -1    2.59    1.12
   3 -16  -1    5.66    1.71
  -3 -16   1    6.38    2.65
   3 -16  -1    7.77    1.77
  -3 -16   1    4.46    0.87
  -4 -16  -1   12.80    1.24
  -4  16   1    9.08    1.86
  -4 -16  -1    8.93    2.82
   4 -16   1   12.37    2.24
   4 -16  -1    9.38    1.85
  -4 -16   1    8.34    2.75
  -4  16  -1    7.96    1.85
  -4 -16   1   11.96    1.26
  -5 -16  -1    7.24    2.65
   5 -16   1    6.45    1.67
  -5  16   1    5.76    1.51
  -5 -16  -1    7.76    1.04
  -5 -16   1    9.14    3.16
  -5  16  -1    6.62    1.72
   5 -16  -1    8.71    1.88
  -6  16   1   20.49    2.31
  -6 -16  -1   21.34    1.83
  -6 -16  -1   25.72    5.08
   6 -16   1   20.86    2.52
   6 -16  -1   21.26    2.50
  -6 -16   1   22.33    4.53
  -6 -16   1   20.14    1.87
  -6  16  -1   16.20    2.21
  -7  16   1    5.46    1.59
  -7 -16  -1    8.45    1.42
  -7 -16  -1    2.81    2.35
   7 -16   1    6.53    1.90
  -7 -16   1    6.51    1.31
  -7  16  -1   10.48    2.19
   7 -16  -1   11.14    2.35
  -7 -16   1    3.45    2.52
   0 -17  -1   19.97    2.16
   0 -17  -1   20.17    1.45
   0 -17   1   19.65    2.09
   0 -17   1   22.57    3.88
   0 -17   1   20.98    1.60
   0 -17  -1   15.41    3.32
   1 -17   1   16.04    1.43
  -1 -17  -1   13.28    3.16
   1 -17   1   13.12    2.10
   1 -17   1   12.18    2.95
  -1 -17  -1   13.80    1.17
  -1 -17  -1   15.85    1.89
   1 -17  -1    9.21    2.52
  -1 -17   1   14.43    1.28
   1 -17  -1   14.51    1.26
  -1 -17   1   15.55    3.44
  -1 -17   1   15.52    1.77
   1 -17  -1   15.42    2.36
   2 -17   1    3.95    1.27
  -2 -17  -1    3.62    1.87
  -2 -17  -1    4.39    1.28
   2 -17   1    6.60    2.28
  -2 -17  -1    5.56    0.77
  -2 -17   1    6.07    1.27
  -2 -17   1    5.56    0.99
   2 -17  -1    5.48    1.48
   2 -17  -1    5.16    1.85
   2 -17  -1    4.35    0.90
  -2 -17   1    3.28    2.12
  -3  17   1    6.28    1.61
  -3 -17  -1   10.45    1.07
  -3 -17  -1    7.11    2.77
   3 -17   1   12.15    2.20
   3 -17   1   13.13    2.81
   3 -17  -1    8.55    1.87
   3 -17  -1   14.30    2.94
  -3 -17   1    9.32    2.73
  -3 -17   1    9.57    1.11
  -4 -17  -1    5.70    1.03
   4 -17   1    6.62    1.72
  -4  17   1    3.28    1.29
  -4 -17  -1    4.59    2.41
  -4 -17   1    6.03    1.14
  -4  17  -1    3.97    1.45
  -4 -17   1    2.80    2.11
   4 -17  -1    6.21    1.75
  -5 -17  -1    7.64    1.07
  -5 -17  -1    6.63    2.81
   5 -17   1    7.34    1.80
   5 -17  -1    6.16    1.68
  -5 -17   1    8.38    2.97
  -5 -17   1    8.87    1.43
  -6 -17  -1    1.87    0.74
  -6  17   1    0.78    0.97
  -6 -17  -1    0.69    1.74
   6 -17   1    2.27    1.20
  -6  17  -1    0.41    0.97
  -6 -17   1    0.75    0.62
   6 -17  -1    1.49    1.06
  -6 -17   1    1.15    1.84
   0 -18   1    6.49    1.55
   0 -18   1    7.96    2.68
   0 -18  -1    5.02    1.38
   0 -18  -1    9.49    2.86
   0 -18  -1    7.25    0.86
   0 -18   1    6.92    0.94
  -1 -18  -1    9.95    2.92
   1 -18   1    8.83    1.77
  -1 -18  -1   11.48    1.96
   1 -18   1   10.10    2.79
  -1 -18  -1    9.84    1.01
   1 -18   1    8.83    1.13
  -1 -18   1   13.50    2.10
   1 -18  -1    8.76    1.01
   1 -18  -1    9.44    2.69
   1 -18  -1   12.49    2.16
  -1 -18   1   11.89    1.16
  -1 -18   1    7.54    2.49
  -2 -18  -1   38.26    2.41
  -2 -18  -1   45.58    3.62
   2 -18   1   40.07    3.41
  -2 -18  -1   38.62    4.77
   2 -18   1   43.68    4.58
   2 -18   1   44.16    2.83
  -2 -18   1   39.15    2.53
   2 -18  -1   43.79    3.58
   2 -18  -1   37.59    2.53
  -2 -18   1   45.71    5.17
   2 -18  -1   42.89    4.43
  -3 -18  -1    3.39    2.02
  -3 -18  -1    3.01    0.75
   3 -18   1    2.86    1.20
   3 -18   1    4.04    1.77
  -3 -18   1    1.74    0.66
   3 -18  -1    1.98    1.66
  -3 -18   1    1.28    2.10
   3 -18  -1    4.79    1.53
   4 -18   1   11.50    2.29
  -4  18   1    6.81    1.81
  -4 -18  -1   12.02    1.26
  -4 -18  -1   15.44    4.01
  -4 -18   1   13.82    1.42
  -4  18  -1    7.77    2.05
  -4 -18   1    9.16    3.31
   4 -18  -1    8.42    1.96
  -5 -18  -1   14.11    1.46
  -5 -18  -1   12.23    3.62
   5 -18   1   14.70    2.71
  -5  18  -1    8.74    2.30
  -5 -18   1   16.91    4.14
  -5 -18   1   16.63    1.64
   5 -18  -1   15.65    2.71
   0 -19  -1    1.00    0.50
   0 -19  -1    0.14    1.36
   0 -19   1    0.28    0.36
   0 -19   1    0.75    1.56
   0 -19  -1    0.49    0.79
   0 -19   1    0.44    0.89
  -1 -19  -1    4.20    2.22
   1 -19   1    6.53    2.23
  -1 -19  -1    3.44    1.31
   1 -19   1    7.09    1.22
   1 -19   1    3.23    1.33
   1 -19  -1    3.74    0.82
   1 -19  -1    3.65    2.04
   1 -19  -1    6.18    1.69
  -1 -19   1    4.77    0.92
  -1 -19   1    2.70    2.01
  -1 -19   1    6.19    1.55
   2 -19   1    0.97    1.63
  -2 -19  -1    1.82    1.89
   2 -19   1    2.00    1.13
   2 -19   1    2.20    0.82
  -2 -19  -1    2.56    1.16
   2 -19  -1    3.61    1.96
   2 -19  -1    2.11    0.68
  -2 -19   1    2.32    0.68
   2 -19  -1    2.70    1.25
  -2 -19   1    0.78    1.67
  -2 -19   1    0.83    0.74
   3 -19   1   30.67    3.12
  -3 -19  -1   30.78    5.45
  -3 -19  -1   32.83    2.21
   3 -19   1   40.93    4.38
   3 -19  -1   41.20    4.68
  -3 -19   1   30.81    2.25
   3 -19  -1   28.81    3.09
   3 -19  -1   31.18    2.33
  -3 -19   1   26.68    4.89
  -4 -19  -1   20.29    1.71
   4 -19   1   19.26    3.04
  -4 -19  -1   32.52    5.86
  -4 -19   1   17.52    4.22
   4 -19  -1   23.48    3.44
  -4 -19   1   17.64    1.75
   0 -20   1    5.83    1.03
   0 -20   1   10.30    2.13
   0 -20  -1    9.11    2.04
   0 -20   1    5.12    2.51
   0 -20  -1    6.27    2.48
   0 -20  -1    6.62    0.92
   1 -20   1    6.35    1.14
  -1 -20  -1    8.82    2.03
   1 -20   1    8.12    1.91
   1 -20   1    7.28    2.65
  -1 -20  -1    6.33    1.04
  -1 -20  -1    6.77    2.59
   1 -20  -1    7.41    2.73
  -1 -20   1    6.96    1.69
   1 -20  -1    5.04    1.61
   1 -20  -1    6.58    0.91
  -1 -20   1    6.15    2.68
  -1 -20   1    7.36    1.25
   0   0   2   34.11    1.62
   0   0  -2   28.19    1.59
   0   0   2   29.59    1.58
   0   0   2   34.89    1.64
   0   0  -2   34.79    1.64
   0   0  -2   35.19    1.65
   1   0   2  595.54   24.32
   2   0   2  257.23   11.39
   2   0  -2  263.59   11.08
   2   0   2  263.71   11.30
  -2   0   2  270.13   10.98
  -2   0   2  268.05   11.09
   2   0  -2  268.36   11.01
  -2   0  -2  277.02   11.48
   2   0  -2  273.54   11.01
   3   0  -2   13.07    0.86
  -3   0  -2   12.74    1.07
  -3   0  -2   13.46    1.23
   3   0   2   12.14    1.14
   3   0   2   11.34    0.83
   3   0  -2   11.72    0.79
  -3   0   2   11.23    0.84
   3   0  -2   10.58    0.83
  -3   0  -2   11.67    0.83
   3   0  -2   11.03    1.07
  -4   0  -2   34.34    2.37
  -4   0  -2   33.59    2.13
   4   0  -2   34.95    1.88
   4   0  -2   33.15    1.78
  -4   0   2   31.82    1.88
   4   0  -2   34.04    1.89
  -4   0  -2   36.28    1.91
   4   0  -2   30.92    2.17
   4   0   2   33.02    2.29
  -4   0   2   29.75    1.80
  -5   0   2   74.48    3.72
   5   0  -2   76.49    3.79
   5   0   2   78.16    4.37
   5   0  -2   76.40    3.66
  -5   0  -2   80.58    3.85
   5   0  -2   77.17    4.25
  -5   0  -2   75.67    3.74
  -5   0   2   80.57    3.88
  -5   0  -2   77.29    4.12
  -5   0  -2   73.22    4.39
  -6   0  -2    8.17    0.91
  -6   0  -2    8.14    1.57
   6   0  -2   10.17    0.91
  -6   0  -2    9.55    1.22
  -6   0   2    6.54    0.86
   6   0  -2   10.08    1.66
  -6   0   2   10.52    0.98
  -6   0  -2    8.79    0.92
  -7   0   2  114.89    5.55
  -7   0   2  109.91    6.06
  -7   0  -2  109.14    5.45
  -7   0   2  108.90    5.26
   7   0  -2  106.90    5.22
   7   0  -2  108.36    6.06
  -7   0  -2  112.69    6.41
  -8   0  -2   10.48    2.08
   8   0  -2   10.35    1.10
  -8   0  -2    8.90    1.11
  -8   0   2    7.73    1.06
  -9   0  -2   15.88    2.78
   9   0  -2   12.82    1.38
  -9   0   2   16.26    1.64
  -9   0  -2   16.46    1.61
  10   0  -2    1.18    0.72
 -10   0  -2    0.77    0.51
 -10   0   2    0.37    0.44
  11   0   2   26.51    2.28
 -11   0   2   24.02    2.30
 -12   0   2    5.79    1.42
 -12   0  -2    8.51    1.70
   0   1   2  160.18    6.32
   0  -1   2  137.63    6.42
   0   1   2  154.95    6.45
   0  -1  -2  155.24    6.32
   0  -1   2  152.30    6.29
   0  -1   2  143.74    6.37
   0   1  -2  155.87    6.41
   0   1  -2  137.42    6.26
  -1   1   2   64.88    2.94
  -1  -1  -2   70.97    3.22
  -1  -1  -2   63.53    2.74
   1   1  -2   69.35    2.80
   1  -1   2   61.74    3.15
   1  -1   2   61.13    2.91
  -1  -1  -2   64.04    3.04
   1   1  -2   62.96    2.84
   1   1  -2   64.20    2.95
   1  -1   2   69.78    2.82
   1  -1  -2   64.40    2.92
  -1  -1   2   64.96    2.79
   1   1   2   65.19    3.16
   1   1   2   64.92    2.75
   1   1   2   63.36    2.99
  -1  -1   2   64.43    2.94
   1  -1  -2   64.42    2.89
   1  -1  -2   63.79    2.75
   2  -1   2   13.92    0.92
   2  -1   2   12.70    1.12
   2  -1   2   12.94    0.78
  -2   1   2   12.65    0.80
   2   1  -2   11.57    0.86
  -2  -1  -2   12.99    1.07
  -2  -1  -2   12.00    0.74
  -2   1   2   10.81    0.73
  -2  -1  -2   12.78    1.01
  -2   1   2   11.98    0.79
   2  -1  -2   11.83    0.74
  -2  -1   2   12.20    0.87
   2  -1  -2   12.60    0.82
   2   1   2   12.79    0.76
  -2  -1   2   11.80    0.76
   2   1   2   11.71    1.07
  -2   1  -2   11.73    1.10
   2  -1  -2   12.30    0.77
  -3  -1  -2  117.54    5.42
  -3   1   2  111.28    4.91
  -3  -1  -2  114.32    5.29
  -3  -1  -2  110.82    4.89
   3  -1   2  101.15    5.40
   3   1  -2  107.98    5.00
  -3   1   2  109.68    4.83
   3  -1   2  102.71    4.88
   3  -1  -2  116.73    4.94
  -3  -1   2  109.57    5.00
   3   1   2  116.35    5.50
   3   1   2  112.04    4.89
   3  -1  -2  114.63    5.48
  -3   1  -2  105.65    4.88
  -3  -1   2  110.58    4.92
   3  -1  -2  112.64    4.89
  -3   1  -2  115.91    5.55
  -4  -1  -2   42.20    2.29
   4   1  -2   47.59    2.47
   4  -1   2   43.62    2.32
   4   1  -2   42.50    2.28
   4  -1   2   40.38    2.82
  -4   1  -2   47.89    3.00
  -4  -1   2   41.89    2.35
  -4  -1   2   44.65    2.36
   4  -1  -2   41.80    2.80
   4  -1  -2   42.91    2.29
   4   1   2   46.63    2.68
  -5  -1  -2  125.83    6.31
  -5   1   2  128.48    5.80
   5  -1   2  130.95    6.54
  -5  -1  -2  124.91    5.75
  -5  -1  -2  125.38    6.29
  -5  -1  -2  118.14    5.76
   5   1  -2  128.73    5.88
  -5   1  -2  131.30    6.64
  -5  -1   2  126.04    5.80
   5  -1  -2  118.92    5.66
  -5  -1   2  119.62    5.75
   5   1   2  120.29    6.15
  -6  -1  -2    2.02    0.79
  -6   1   2    2.27    0.59
  -6  -1  -2    2.13    0.80
   6   1  -2    2.74    0.55
  -6  -1  -2    2.63    0.68
  -6  -1  -2    1.73    0.49
   6   1   2    3.02    0.99
  -6   1  -2    2.04    0.85
  -6  -1   2    2.26    0.53
  -6   1  -2    1.90    0.54
  -6  -1   2    4.10    0.79
  -7  -1  -2    0.05    0.36
  -7   1   2    0.22    0.28
  -7  -1  -2    0.71    0.46
  -7  -1  -2    0.32    0.60
  -7  -1  -2    0.26    0.57
  -7  -1   2    0.53    0.39
   7  -1  -2    0.48    0.36
  -7  -1   2   -0.02    0.62
  -7   1  -2    0.20    0.62
  -7  -1   2    0.71    0.48
  -7   1  -2    0.30    0.32
  -8  -1  -2    7.21    1.69
  -8  -1  -2    9.25    1.82
  -8   1   2    6.31    1.11
  -8  -1  -2    6.45    1.20
  -8  -1   2    6.25    1.70
  -8   1  -2    9.90    2.14
  -8  -1   2    7.58    1.33
   8  -1  -2    5.32    1.01
  -8   1  -2    4.33    0.91
  -9  -1  -2   41.55    3.42
  -9   1   2   43.63    2.97
  -9  -1  -2   43.92    2.94
  -9  -1  -2   43.51    3.71
  -9  -1   2   44.00    3.64
  -9   1  -2   44.25    2.94
   9  -1  -2   41.97    2.78
  -9   1  -2   44.31    4.02
  -9  -1   2   39.93    2.91
 -10  -1  -2    5.37    1.19
 -10   1   2    4.17    1.08
 -10   1  -2    4.50    1.07
 -10  -1   2    7.23    1.51
  10  -1  -2    5.14    1.19
 -11   1   2    7.86    1.44
 -11  -1  -2    9.88    1.64
  11  -1   2    9.78    1.72
 -11  -1   2    9.69    1.82
  11   1   2    7.93    1.42
  11  -1  -2    9.55    1.61
 -11   1  -2    8.06    1.41
 -12  -1  -2    3.91    1.06
 -12   1  -2    3.58    1.00
   0  -2   2  195.31    8.64
   0   2  -2  197.55    8.37
   0   2  -2  203.98    8.55
   0  -2  -2  208.66    8.40
   0   2   2  207.18    8.64
   0  -2   2  200.85    8.53
   0   2   2  192.79    8.35
   0  -2   2  203.19    8.37
   0  -2  -2  197.06    8.61
  -1   2   2   11.15    0.83
  -1   2   2   12.27    0.77
  -1  -2  -2   10.57    0.78
  -1  -2  -2   10.99    0.98
  -1   2   2   11.22    0.59
   1   2  -2   11.22    0.80
   1  -2   2   10.88    0.98
  -1  -2  -2   11.26    0.57
   1  -2   2   12.90    0.72
   1  -2   2   11.96    0.72
   1   2  -2   12.25    0.67
   1   2   2    9.21    0.98
   1   2   2   10.09    0.56
   1  -2  -2    9.45    0.57
  -1  -2   2   10.42    0.64
  -1   2  -2   11.60    0.70
  -1   2  -2   11.08    1.02
   1  -2  -2   10.15    0.78
  -1  -2   2   11.01    0.80
  -1   2  -2   10.35    0.67
   1   2   2    9.90    0.72
   1  -2  -2   10.17    0.74
  -2   2   2  190.44    8.08
   2   2  -2  190.51    8.33
   2   2  -2  199.42    8.10
  -2  -2  -2  191.70    8.34
  -2  -2  -2  188.87    8.06
   2  -2   2  192.21    8.76
  -2  -2  -2  185.15    8.70
   2  -2   2  199.23    8.14
  -2  -2   2  200.79    8.35
   2  -2  -2  192.63    8.08
   2  -2  -2  197.35    8.24
  -2   2  -2  199.23    8.80
   2   2   2  193.53    8.26
   2   2   2  195.93    8.80
   2   2   2  196.93    8.07
   3   2  -2   45.83    2.46
   3  -2   2   38.43    2.75
   3   2  -2   43.22    2.20
  -3  -2  -2   43.40    2.21
  -3  -2  -2   42.06    2.77
  -3  -2  -2   43.20    2.46
   3  -2  -2   45.49    2.33
  -3   2  -2   45.18    2.90
   3   2   2   44.20    2.41
   3  -2  -2   42.94    2.84
   3   2   2   48.53    2.24
  -3   2  -2   44.64    2.23
   3  -2  -2   47.54    2.25
  -3  -2   2   45.16    2.41
   3   2   2   52.44    3.02
   4  -2   2   12.53    0.94
  -4   2   2   10.59    0.87
  -4  -2  -2   10.08    0.84
   4  -2   2   11.53    1.42
   4   2  -2   11.54    1.03
   4   2  -2   11.09    0.86
  -4  -2  -2   10.17    1.08
   4  -2  -2    6.91    1.39
  -4  -2   2   10.47    0.96
   4  -2  -2    9.62    0.83
   4  -2  -2    8.78    0.86
   4   2   2    9.12    0.80
   4   2   2    9.82    1.03
  -4  -2   2    9.31    0.84
  -4   2  -2   12.29    1.89
  -4   2  -2    8.54    0.79
  -5  -2  -2   16.66    1.25
  -5  -2  -2   14.86    1.33
  -5   2   2   16.12    1.25
   5   2  -2   15.91    1.38
   5  -2   2   19.44    2.12
  -5  -2  -2   14.01    1.62
  -5  -2  -2   17.29    1.56
  -5  -2   2   17.53    1.37
   5  -2  -2   14.59    1.74
  -5  -2   2   16.39    1.28
   5  -2  -2   16.18    1.27
   5   2   2   16.03    1.50
  -5   2  -2   17.90    1.28
  -5   2  -2   14.34    1.75
  -6  -2  -2   93.44    5.05
  -6  -2  -2   95.89    4.77
  -6  -2  -2   92.31    4.60
   6  -2  -2   91.45    4.59
  -6  -2   2   93.70    4.67
  -6   2  -2   91.09    4.58
  -6   2  -2   91.13    5.65
  -6  -2   2   90.92    4.68
  -7  -2  -2   49.52    3.43
  -7  -2  -2   51.90    2.99
  -7  -2  -2   48.48    3.59
  -7   2   2   49.05    2.96
   7   2   2   43.60    3.23
  -7   2  -2   51.57    2.97
  -7  -2   2   51.08    3.04
  -7   2  -2   47.27    3.90
   7  -2  -2   51.84    2.96
  -7  -2   2   46.96    3.76
  -8  -2  -2   49.78    3.00
  -8   2   2   47.27    2.97
  -8  -2  -2   40.97    3.33
  -8  -2  -2   43.00    3.46
   8  -2  -2   45.73    2.89
  -8   2  -2   46.25    2.92
  -8   2  -2   44.19    3.91
  -8  -2   2   45.60    2.98
  -8  -2   2   45.49    3.83
  -9   2   2    4.84    0.99
  -9  -2  -2    3.81    0.91
  -9  -2  -2    5.50    1.58
  -9  -2  -2    5.26    1.48
  -9  -2   2    6.95    1.39
  -9  -2   2    5.67    1.77
  -9   2  -2    6.42    1.94
  -9   2  -2    2.83    0.79
   9  -2  -2    4.00    1.01
 -10   2   2    8.56    1.54
 -10  -2  -2    7.48    1.98
 -10  -2  -2    7.10    1.33
 -10   2  -2    5.59    1.16
  10  -2  -2    9.18    1.53
 -10  -2   2   11.10    2.54
 -10  -2   2    7.87    1.50
 -11  -2  -2   20.38    2.05
  11  -2   2   18.42    2.18
 -11   2   2   22.15    2.14
  11  -2  -2   21.91    2.24
 -11   2  -2   20.05    2.03
 -11  -2   2   22.79    3.54
 -11  -2   2   21.15    2.16
   0   3  -2  149.04    6.46
   0   3   2  147.95    6.58
   0   3   2  146.37    6.17
   0  -3   2  142.85    6.43
   0  -3   2  145.67    6.22
   0  -3  -2  142.45    6.18
   0   3  -2  132.91    6.19
   0  -3  -2  149.11    6.53
  -1   3   2    4.93    0.62
   1  -3   2    6.81    0.54
   1  -3   2    5.18    0.48
  -1  -3  -2    5.73    0.56
   1  -3   2    4.61    0.83
  -1   3   2    5.97    0.55
   1   3  -2    4.80    0.43
  -1  -3  -2    7.17    0.86
  -1   3   2    5.07    0.35
   1  -3  -2    5.63    0.62
  -1  -3   2    5.66    0.60
   1   3   2    5.00    0.48
  -1   3  -2    5.34    0.95
  -1  -3   2    6.54    0.47
   1   3   2    6.28    1.08
   1  -3  -2    5.52    0.37
   2   3  -2    7.13    0.52
  -2  -3  -2    7.10    0.68
  -2   3   2    4.94    0.44
   2  -3   2    7.43    0.57
   2   3  -2    5.39    0.66
   2  -3   2    3.64    0.82
  -2  -3  -2    4.04    0.88
  -2  -3  -2    6.24    0.48
   2  -3  -2    6.22    0.49
  -2  -3   2    7.06    0.71
   2   3   2    6.32    0.57
   2  -3  -2    6.22    0.63
  -2   3  -2    6.08    0.51
  -2  -3   2    5.72    0.50
   2   3   2    5.40    0.44
  -2   3  -2    5.91    1.11
   2   3   2    6.40    1.22
   3  -3   2   86.76    5.19
  -3  -3  -2  102.25    5.34
  -3   3   2  104.64    4.50
   3   3  -2  104.23    4.87
  -3  -3  -2  102.32    4.47
   3  -3  -2  100.61    4.67
  -3  -3   2  102.03    4.54
   3  -3  -2  101.30    4.48
  -3   3  -2   96.48    5.34
   3   3   2  102.05    4.45
   3  -3  -2  102.33    5.40
   3   3   2   95.46    4.53
  -4  -3  -2  191.97    8.37
   4  -3   2  187.39    8.40
  -4  -3  -2  195.09    9.35
  -4   3   2  198.68    8.40
   4   3  -2  203.56    8.81
  -4  -3  -2  198.84    8.79
   4   3  -2  191.13    8.33
   4  -3   2  193.94    9.41
   4  -3  -2  193.88    9.44
   4   3   2  197.59    8.34
  -4  -3   2  186.81    8.63
  -4   3  -2  189.21    8.36
  -4  -3   2  192.34    8.43
   4  -3  -2  192.58    8.53
  -4   3  -2  192.37    9.44
   4  -3  -2  196.07    8.38
   5   3  -2   87.64    4.58
  -5  -3  -2   84.17    4.47
  -5  -3  -2   85.26    5.10
  -5   3   2   93.74    4.28
  -5  -3  -2   86.61    4.22
   5  -3  -2   86.15    4.33
  -5  -3   2   88.19    4.30
  -5   3  -2   84.47    5.27
  -5  -3   2   82.48    4.40
  -5   3  -2   86.65    4.21
  -6  -3  -2   53.97    3.77
  -6  -3  -2   51.58    2.86
   6  -3  -2   46.30    2.86
  -6   3  -2   52.19    3.97
  -6  -3   2   47.39    2.86
  -6   3  -2   50.06    2.83
  -7  -3  -2    6.25    0.86
  -7  -3  -2    7.43    1.70
  -7   3   2    6.88    1.17
  -7   3  -2    6.05    0.84
  -7   3  -2    8.81    2.11
   7  -3  -2    7.55    1.26
  -7  -3   2    6.50    1.15
  -7  -3   2    5.88    1.65
  -8  -3  -2    7.03    1.25
  -8  -3   2    8.84    1.12
  -8   3  -2    7.41    2.02
  -8   3  -2    7.69    1.02
   8  -3  -2    6.95    1.28
  -9   3   2   36.74    2.64
  -9  -3  -2   34.62    2.57
  -9  -3  -2   34.54    3.33
  -9  -3   2   30.68    2.53
   9  -3  -2   36.98    2.65
  -9   3  -2   36.08    2.58
  -9   3  -2   41.68    4.08
  -9  -3   2   39.14    3.72
 -10  -3  -2   25.71    3.16
 -10   3   2   27.06    2.31
 -10  -3  -2   26.13    2.29
 -10  -3   2   27.48    3.33
 -10   3  -2   29.03    2.35
 -10  -3   2   26.43    2.36
  10  -3  -2   31.78    2.51
 -11  -3  -2   24.30    3.69
 -11   3   2   28.03    2.42
 -11  -3  -2   26.09    2.37
  11  -3   2   25.17    2.55
  11  -3  -2   24.98    2.49
 -11   3  -2   24.71    2.28
 -11  -3   2   25.75    3.95
 -11  -3   2   25.28    2.41
   0  -4   2    4.51    0.89
   0  -4  -2    2.76    0.50
   0   4   2    2.57    0.71
   0   4  -2    3.07    0.74
   0  -4   2    2.94    0.67
   0  -4  -2    4.44    0.89
   0   4  -2    3.85    0.64
   0  -4   2    4.56    0.67
   0   4   2    4.06    0.45
   0   4  -2    3.42    0.74
   1   4  -2   18.20    1.29
   1  -4   2   17.46    1.52
   1   4  -2   18.56    1.23
  -1  -4  -2   19.63    1.17
  -1   4   2   17.36    0.89
  -1   4   2   16.60    1.33
  -1  -4  -2   18.13    1.59
  -1   4   2   19.91    1.21
   1  -4   2   18.95    1.12
   1  -4  -2   18.81    0.92
   1  -4  -2   17.60    1.33
  -1  -4   2   18.59    1.28
   1  -4  -2   19.60    1.22
  -1  -4   2   18.76    1.05
  -1   4  -2   17.26    1.08
  -1   4  -2   18.58    1.23
   1   4   2   17.72    1.61
  -1   4  -2   14.69    1.45
  -1  -4   2   18.15    1.21
   2   4  -2  397.14   15.43
   2  -4   2  371.10   16.38
   2  -4   2  410.92   15.52
   2   4  -2  374.98   15.87
  -2  -4  -2  364.90   15.31
  -2  -4  -2  363.71   16.39
  -2  -4  -2  365.02   15.55
   2   4   2  364.26   15.41
   2   4   2  391.20   16.60
   2   4   2  374.65   15.28
   2  -4  -2  387.56   15.71
   2  -4  -2  370.71   15.34
  -2   4  -2  353.65   16.34
  -2  -4   2  370.93   15.81
   2  -4  -2  369.11   16.54
  -3  -4  -2    9.75    1.72
   3  -4   2    8.61    0.75
   3   4  -2    9.69    0.73
   3   4  -2    8.90    0.96
  -3   4   2    8.94    0.70
   3  -4   2    6.11    1.32
  -3  -4  -2    7.77    0.67
   3  -4  -2    9.25    0.72
  -3   4  -2   11.02    1.80
   3  -4  -2   10.38    0.92
   3  -4  -2    8.78    1.68
   3   4   2    8.26    0.65
  -3   4  -2    8.55    0.71
  -3  -4   2    9.57    0.97
  -3  -4   2    8.83    0.74
  -4  -4  -2   88.10    4.30
  -4  -4  -2   97.66    5.45
  -4   4   2   90.94    4.32
   4   4  -2   90.19    4.77
  -4  -4  -2   93.32    4.80
   4  -4  -2   91.96    4.33
   4   4   2   96.37    4.30
   4  -4  -2   93.88    6.01
  -4   4  -2   94.73    4.35
  -4  -4   2   96.53    4.43
  -4  -4   2   93.00    4.72
  -4   4  -2   92.24    5.47
   4  -4  -2   92.02    4.57
  -5  -4  -2    8.75    1.87
  -5  -4  -2    5.83    0.70
   5   4  -2    4.31    0.98
  -5   4   2    5.45    0.67
   5  -4  -2    5.09    0.94
  -5   4  -2    5.54    1.47
  -5   4  -2    5.97    0.70
  -5  -4   2    6.21    0.74
  -6   4   2   23.36    1.71
  -6  -4  -2   23.72    1.72
  -6  -4  -2   24.42    2.55
  -6   4  -2   27.54    2.83
  -6   4  -2   26.41    1.77
   6  -4  -2   24.40    1.87
  -6  -4   2   25.37    1.82
  -7  -4  -2    4.09    0.87
  -7  -4  -2    4.87    1.58
  -7   4   2    5.02    0.93
  -7  -4   2    4.34    0.96
  -7   4  -2    2.62    0.70
  -7  -4   2    4.43    1.55
  -7   4  -2    6.37    1.91
   7  -4  -2    2.86    0.86
  -8  -4  -2   27.16    2.16
  -8  -4  -2   28.63    3.11
  -8   4   2   34.64    2.33
   8  -4  -2   30.32    2.35
  -8  -4   2   31.98    3.40
  -8   4  -2   30.67    2.22
  -8  -4   2   29.01    2.27
  -8   4  -2   32.56    3.53
  -9   4   2    5.18    1.02
  -9  -4  -2    5.36    1.81
  -9  -4  -2    3.51    0.87
  -9   4  -2    5.19    2.03
  -9  -4   2    2.22    1.40
   9  -4  -2    3.77    1.01
  -9  -4   2    4.65    1.09
  -9   4  -2    3.39    0.84
 -10  -4  -2   19.17    3.20
 -10  -4  -2   22.37    2.04
 -10   4   2   19.14    1.89
 -10  -4   2   17.97    1.92
 -10   4  -2   19.02    1.87
 -10  -4   2   18.47    3.45
  10  -4  -2   18.99    2.09
 -11  -4  -2    1.95    0.90
 -11   4   2    1.29    0.65
  11  -4   2    1.97    1.02
 -11  -4  -2    0.24    1.56
 -11  -4   2    1.44    0.69
 -11  -4   2    2.68    1.97
  11  -4  -2    2.00    1.06
 -11   4  -2    1.40    0.72
   0   5   2   45.86    2.37
   0   5  -2   48.20    2.53
   0   5   2   49.14    3.00
   0  -5  -2   47.39    2.42
   0   5  -2   48.45    2.84
   0  -5   2   48.73    2.79
   0  -5  -2   43.24    2.82
   0  -5   2   45.71    2.46
  -1   5   2   43.08    2.60
   1  -5   2   41.39    2.16
  -1  -5  -2   40.51    2.16
  -1   5   2   45.04    1.94
   1   5  -2   39.31    2.36
  -1  -5  -2   43.86    2.86
   1  -5   2   42.12    2.72
  -1   5  -2   40.81    2.34
  -1  -5   2   41.04    2.35
   1   5   2   41.02    2.10
  -1  -5   2   41.17    2.33
  -1  -5   2   39.43    2.60
  -1  -5   2   41.93    2.06
   1   5   2   40.05    2.86
   1  -5  -2   43.96    2.51
   1   5   2   39.15    1.87
   1  -5  -2   41.84    1.88
  -1   5  -2   43.98    2.81
  -2  -5  -2   16.13    0.94
   2   5  -2   15.90    1.03
  -2  -5  -2   17.50    1.16
   2  -5   2   18.66    1.13
   2  -5   2   15.08    1.59
  -2   5   2   16.99    1.32
  -2  -5  -2   16.40    1.72
   2   5  -2   19.52    1.45
   2  -5  -2   16.26    1.23
  -2  -5   2   16.71    1.03
   2  -5  -2   16.42    1.80
   2   5   2   15.47    0.89
  -2   5  -2   17.89    1.76
   2  -5  -2   14.80    1.20
   2   5   2   14.65    1.00
   2  -5  -2   15.83    0.95
  -3  -5  -2   28.79    2.48
  -3  -5  -2   27.62    2.05
   3   5  -2   28.60    1.60
  -3   5   2   29.82    1.58
   3  -5   2   30.39    1.71
   3  -5   2   24.54    2.46
  -3  -5  -2   27.85    1.57
   3   5  -2   27.23    2.01
  -3  -5   2   30.00    2.02
   3  -5  -2   27.49    2.51
   3   5   2   27.95    1.52
  -3   5  -2   28.84    1.63
   3  -5  -2   30.17    1.61
   3  -5  -2   29.19    1.88
  -3   5  -2   30.59    2.59
  -3  -5   2   27.48    1.63
  -4  -5  -2  147.13    7.99
  -4  -5  -2  148.53    6.71
  -4   5   2  151.12    6.70
   4   5  -2  159.28    7.39
   4  -5  -2  149.90    6.73
  -4   5  -2  153.06    6.75
   4  -5  -2  154.88    7.08
   4   5   2  150.91    6.64
  -4  -5   2  157.46    6.84
  -4   5  -2  149.89    8.17
  -5   5   2    5.49    0.67
  -5  -5  -2    5.53    0.67
  -5  -5  -2    6.44    1.74
   5   5  -2    6.53    1.26
   5  -5  -2    4.25    0.91
  -5  -5   2    3.46    0.71
  -5   5  -2    6.02    1.75
  -5   5  -2    4.57    0.62
  -6  -5  -2   34.14    3.23
  -6   5   2   38.01    2.28
   6  -5  -2   35.51    2.46
  -6  -5   2   36.27    2.34
  -6   5  -2   35.03    2.22
  -6   5  -2   35.84    3.42
  -7  -5  -2   12.40    2.43
  -7   5   2   13.80    1.28
  -7  -5  -2   11.47    1.20
  -7   5  -2   15.58    3.02
  -7   5  -2   12.88    1.24
  -7  -5   2   19.48    3.40
  -7  -5   2   11.36    1.26
   7  -5  -2   11.34    1.35
  -8  -5  -2   21.04    1.82
  -8   5   2   19.91    1.75
  -8  -5  -2   27.71    3.97
  -8  -5   2   19.43    3.35
  -8   5  -2   23.46    1.84
  -8   5  -2   19.43    3.53
  -8  -5   2   24.94    2.00
   8  -5  -2   19.85    1.92
  -9  -5  -2    4.06    1.61
  -9  -5  -2    2.87    0.86
  -9   5   2    2.30    0.74
  -9   5  -2    2.62    0.83
  -9  -5   2    2.54    0.81
   9  -5  -2    3.65    1.13
  -9  -5   2    2.97    1.70
 -10  -5  -2   31.56    3.62
 -10  -5  -2   33.38    2.57
 -10   5   2   27.11    2.35
 -10  -5   2   30.42    2.57
 -10  -5   2   29.08    3.73
  10  -5  -2   26.11    2.56
 -10   5  -2   32.07    2.47
 -11  -5  -2    0.73    1.66
 -11  -5  -2    0.47    0.52
  11  -5   2    0.84    0.95
 -11   5   2    0.19    0.55
 -11  -5   2   -0.77    1.47
 -11   5  -2    0.21    0.44
 -11  -5   2    0.29    0.47
  11  -5  -2    0.72    0.92
   0   6  -2   88.11    4.70
   0  -6  -2   88.47    4.14
   0  -6   2   87.94    4.59
   0  -6  -2   85.16    4.72
   0   6   2   84.61    4.06
   0   6  -2   85.22    4.25
   0   6   2   89.65    4.88
   1  -6   2   60.74    2.95
  -1  -6  -2   55.86    3.64
  -1  -6  -2   59.47    2.93
  -1   6   2   61.19    3.52
   1  -6   2   54.95    3.52
   1   6  -2   66.06    3.30
  -1   6   2   61.48    2.76
   1   6  -2   57.95    3.24
  -1  -6   2   58.55    2.79
  -1  -6   2   53.29    3.40
   1  -6  -2   59.26    2.60
   1  -6  -2   56.04    3.00
  -1  -6   2   58.62    3.16
  -1   6  -2   53.67    3.60
   1  -6  -2   59.58    3.36
  -1  -6   2   55.48    3.15
   1   6   2   54.53    2.82
  -2   6   2  131.36    5.52
  -2  -6  -2  132.32    5.82
   2   6  -2  130.90    6.26
  -2   6   2  131.99    6.21
   2   6  -2  121.39    5.67
   2  -6   2  131.57    5.68
   2  -6   2  126.47    6.73
  -2  -6  -2  118.97    5.48
  -2  -6  -2  130.83    6.89
   2   6   2  133.02    5.48
  -2  -6   2  129.67    6.15
   2  -6  -2  126.53    5.53
  -2   6  -2  129.39    5.71
   2  -6  -2  130.92    6.02
   2  -6  -2  125.50    6.86
  -2   6  -2  131.73    5.85
  -2  -6   2  132.99    5.66
   2   6   2  127.22    5.63
  -2   6  -2  126.23    6.87
   2  -6  -2  129.80    6.08
   3  -6   2  113.41    5.04
  -3   6   2  108.68    4.82
  -3  -6  -2  112.51    6.29
   3   6  -2  115.46    4.94
   3   6  -2  106.99    5.54
  -3  -6  -2  103.99    4.83
  -3   6  -2  113.43    5.00
   3  -6  -2  104.91    5.26
   3  -6  -2   96.76    4.82
  -3  -6   2  111.36    4.97
   3   6   2  112.22    4.78
  -3   6  -2  107.69    6.28
   4   6  -2   14.52    1.56
  -4   6   2   15.44    1.13
  -4  -6  -2   17.73    2.08
  -4  -6  -2   14.54    1.13
   4  -6  -2   15.62    1.27
  -4   6  -2   20.07    2.25
  -4   6  -2   17.74    1.23
  -4  -6   2   17.11    1.25
   4  -6  -2   17.59    1.48
   4   6   2   18.40    1.15
   5   6  -2   13.05    1.51
  -5   6   2   11.53    1.01
  -5  -6  -2   11.76    1.04
  -5  -6  -2   15.18    2.74
  -5   6  -2   10.38    2.15
   5  -6  -2    9.97    1.18
  -5  -6   2   12.47    1.12
  -5   6  -2   11.82    1.04
  -6   6   2   99.78    4.66
  -6  -6  -2   98.70    6.23
  -6  -6  -2   89.05    4.61
  -6  -6   2   93.26    4.75
  -6   6  -2   90.13    4.60
   6  -6  -2   90.90    4.97
  -6   6  -2   87.59    6.18
  -7  -6  -2    6.82    1.16
  -7  -6  -2    5.25    1.84
  -7   6   2    6.15    1.05
  -7   6  -2    5.97    1.09
   7  -6  -2    7.05    1.37
  -7  -6   2    4.35    0.91
  -7  -6   2    7.82    2.26
  -7   6  -2    8.16    2.25
  -8  -6  -2   65.66    5.30
  -8   6   2   70.08    3.95
  -8  -6  -2   69.96    4.01
   8  -6  -2   67.59    4.25
  -8   6  -2   70.53    3.95
  -8  -6   2   72.19    5.74
  -8  -6   2   70.92    4.12
  -8   6  -2   71.50    5.89
  -9   6   2    1.10    0.56
  -9  -6  -2    0.28    1.30
  -9  -6  -2    1.44    0.65
  -9  -6   2    1.29    0.65
  -9  -6   2    0.63    1.36
  -9   6  -2    1.59    0.62
   9  -6  -2    1.32    0.80
 -10   6   2    4.21    0.98
 -10  -6  -2    5.63    2.04
 -10  -6   2    7.14    2.48
  10  -6  -2    5.50    1.51
 -10   6  -2    3.87    0.99
 -10  -6   2    3.53    1.06
 -11  -6  -2   12.50    1.65
 -11  -6  -2   16.37    3.42
  11  -6   2   11.10    2.19
 -11   6   2   11.27    1.53
 -11  -6   2   15.00    3.57
  11  -6  -2   11.75    2.21
 -11   6  -2   11.63    1.53
 -11  -6   2   12.46    1.70
   0   7  -2    7.83    1.09
   0   7  -2    9.09    0.96
   0  -7   2    8.39    0.91
   0  -7   2    5.81    1.17
   0   7  -2   13.91    1.98
   0  -7  -2   10.90    1.80
   0  -7  -2    9.16    0.89
   0  -7   2    8.98    1.09
   1  -7   2   74.16    4.45
  -1  -7  -2   74.99    3.66
  -1  -7  -2   78.05    3.27
  -1  -7  -2   64.20    3.70
   1  -7   2   74.85    3.70
  -1  -7  -2   75.31    4.58
  -1   7   2   68.07    3.52
   1   7  -2   72.52    3.98
   1  -7  -2   74.72    4.66
   1  -7  -2   83.08    3.34
  -1  -7   2   65.27    4.14
  -1  -7   2   77.23    3.53
  -1   7  -2   70.74    3.72
   1  -7  -2   78.93    4.27
   1   7   2   76.61    3.60
   1  -7  -2   76.71    3.81
  -1  -7   2   82.11    4.08
  -1   7  -2   76.54    4.59
  -2   7   2   69.37    3.09
  -2  -7  -2   65.38    4.36
  -2  -7  -2   61.93    3.27
  -2  -7  -2   66.46    3.02
   2  -7   2   65.90    3.25
   2  -7  -2   68.82    3.07
   2  -7  -2   66.00    3.66
  -2   7  -2   67.60    4.42
  -2   7  -2   66.23    3.45
   2   7   2   68.04    3.03
   2   7   2   63.38    3.15
   2  -7  -2   64.99    3.51
  -2   7  -2   62.14    3.25
  -2  -7   2   67.63    3.17
  -3  -7  -2   25.97    1.47
  -3   7   2   25.22    1.43
   3   7  -2   23.99    2.02
  -3  -7  -2   24.07    2.47
   3  -7  -2   26.50    1.87
  -3   7  -2   26.62    1.64
  -3  -7   2   24.99    1.54
   3  -7  -2   22.83    1.44
  -3   7  -2   19.27    2.30
   3   7   2   25.25    1.39
  -4  -7  -2   12.07    2.28
  -4   7   2   11.74    0.92
   4   7  -2   12.72    1.47
  -4  -7  -2   10.40    0.91
  -4  -7   2   11.36    0.99
   4  -7  -2   11.79    1.24
   4   7   2    9.85    0.83
  -4   7  -2   18.65    3.01
  -4   7  -2   10.44    0.95
  -5  -7  -2   88.67    4.30
  -5  -7  -2   85.74    5.82
  -5   7   2   87.09    4.22
  -5   7  -2   89.16    4.31
  -5   7  -2   93.07    6.10
   5  -7  -2   79.54    4.63
  -6  -7  -2    3.06    1.36
  -6   7   2    1.47    0.48
  -6  -7  -2    2.38    0.66
  -6  -7   2    0.90    0.43
  -6  -7   2    1.65    1.21
   6  -7  -2    0.79    0.58
  -6   7  -2    1.28    0.46
  -6   7  -2    2.31    1.31
  -7   7   2    6.62    0.89
  -7  -7  -2    6.74    2.04
  -7  -7  -2    5.11    0.96
  -7  -7   2   10.65    2.55
  -7  -7   2    6.70    1.27
   7  -7  -2    8.35    1.55
  -7   7  -2    5.36    1.04
  -8  -7  -2   20.52    1.79
  -8   7   2   18.76    1.68
  -8  -7  -2   18.91    3.50
  -8   7  -2   19.38    1.71
  -8  -7   2   21.82    1.90
   8  -7  -2   17.86    2.00
  -8  -7   2   25.26    4.28
  -8   7  -2   14.82    3.25
  -9  -7  -2   26.16    4.23
  -9   7   2   28.12    2.18
  -9  -7  -2   25.17    2.15
   9  -7  -2   24.54    2.42
  -9   7  -2   23.94    2.07
  -9  -7   2   28.19    2.34
  -9  -7   2   24.39    4.14
  10  -7   2    0.90    0.91
 -10  -7  -2    0.32    1.44
 -10   7   2    0.48    0.50
 -10  -7  -2    1.14    0.68
  10  -7  -2    1.46    0.94
 -10  -7   2    0.35    1.51
 -10   7  -2    1.39    0.70
 -10  -7   2    1.21    0.70
 -11   7   2    1.09    0.72
 -11  -7  -2   -0.58    1.73
  11  -7   2    1.03    0.90
 -11  -7  -2    2.00    0.87
  11  -7  -2    0.58    0.99
 -11  -7   2    1.96    0.81
 -11  -7   2    1.20    1.99
 -11   7  -2    0.87    0.63
   0  -8  -2    0.92    0.47
   0  -8  -2    0.70    0.67
   0  -8   2    0.47    0.56
   0  -8  -2    0.98    0.65
   0  -8  -2    0.76    0.37
   0   8  -2    0.98    0.69
   0  -8  -2    1.18    0.32
   0  -8   2    2.21    0.69
   0  -8   2    0.52    0.36
   0   8  -2    0.79    0.42
  -1  -8  -2   39.09    3.09
   1   8  -2   37.69    2.55
   1  -8   2   38.03    2.28
  -1  -8  -2   40.01    2.37
  -1  -8  -2   36.16    2.18
  -1  -8   2   33.01    2.64
   1  -8  -2   39.95    2.81
  -1   8  -2   41.91    3.15
  -1   8  -2   37.78    2.35
  -1  -8   2   35.86    2.56
   1  -8  -2   40.22    2.38
  -1  -8   2   36.53    2.05
   1  -8  -2   41.06    2.44
  -2  -8  -2   35.05    2.06
   2   8  -2   32.76    2.47
  -2  -8  -2   41.53    3.25
   2  -8   2   40.82    2.35
  -2  -8  -2   32.32    1.74
   2  -8   2   38.12    2.09
  -2   8   2   33.30    1.88
  -2  -8   2   32.80    1.88
  -2   8  -2   30.55    2.16
   2  -8  -2   33.88    1.79
   2  -8  -2   33.62    2.41
   2   8   2   33.92    1.92
   2  -8  -2   35.46    2.13
   2  -8  -2   36.08    2.28
  -2  -8   2   29.78    2.46
  -2   8  -2   34.31    3.00
  -3  -8  -2  160.77    8.81
   3   8  -2  155.57    7.96
  -3  -8  -2  156.67    6.97
   3  -8  -2  156.52    7.00
   3   8   2  171.04    6.95
  -3  -8   2  161.84    7.12
  -3   8  -2  165.46    7.34
  -3   8  -2  164.08    8.88
   3  -8  -2  154.89    7.57
  -4  -8  -2    6.44    0.69
  -4   8   2    5.37    0.62
  -4  -8  -2    6.36    1.80
  -4  -8   2    6.42    0.73
  -4   8  -2    9.27    2.30
  -4   8  -2    6.27    0.75
  -5  -8  -2    0.32    0.81
  -5  -8  -2    2.11    0.58
  -5   8   2    2.08    0.52
  -5   8  -2    1.98    0.58
  -5   8  -2    1.23    0.91
   5  -8  -2    2.82    0.86
  -5  -8   2    1.94    0.59
  -6  -8  -2   28.58    1.99
  -6   8   2   27.24    1.90
  -6  -8  -2   31.73    3.41
  -6   8  -2   32.51    3.60
  -6  -8   2   29.12    2.09
  -6  -8   2   29.54    3.50
   6  -8  -2   29.82    2.37
  -6   8  -2   30.65    2.03
  -7  -8  -2  136.41    8.46
  -7   8   2  130.20    6.23
  -7  -8  -2  130.98    6.34
  -7   8  -2  114.55    8.42
   7  -8  -2  134.62    6.90
  -7  -8   2  121.87    8.44
  -7   8  -2  125.09    6.26
  -7  -8   2  133.96    6.50
  -8  -8  -2   37.59    4.09
  -8  -8  -2   37.10    2.58
  -8   8   2   35.24    2.45
  -8  -8   2   36.44    2.66
  -8   8  -2   32.95    2.43
   8  -8  -2   40.57    3.09
  -8  -8   2   33.78    4.14
  -9  -8  -2   12.37    3.09
  -9   8   2   12.43    1.39
  -9  -8  -2   12.05    1.45
   9  -8  -2    8.73    1.77
  -9  -8   2   10.92    1.47
  -9   8  -2   12.21    1.38
  -9  -8   2   11.81    3.04
  10  -8   2    1.17    0.87
 -10  -8  -2    0.76    0.56
 -10  -8  -2    1.23    1.78
 -10   8   2    2.53    0.89
 -10  -8   2    0.63    1.69
  10  -8  -2    1.66    1.04
 -10   8  -2    0.28    0.39
 -10  -8   2    1.07    0.66
 -11   8   2   10.65    1.45
 -11  -8  -2    9.21    1.72
 -11  -8   2    8.96    1.64
 -11   8  -2   12.55    1.58
   0  -9  -2   44.66    2.64
   0   9  -2   41.34    2.80
   0  -9  -2   45.30    3.39
   0  -9   2   47.35    3.50
  -1  -9  -2  193.85    9.66
  -1  -9  -2  211.95    8.87
  -1  -9  -2  185.42    8.64
  -1  -9  -2  193.96    8.16
   1  -9   2  196.79    8.80
   1   9  -2  198.44    9.25
  -1  -9  -2  188.44    9.93
   1  -9  -2  213.14    8.28
   1  -9  -2  191.60    8.85
   1  -9  -2  198.10    9.57
  -1   9  -2  185.04    9.92
  -1  -9   2  195.74    8.53
  -1  -9   2  171.77    9.91
   1  -9  -2  199.99    8.93
  -1  -9   2  196.47    9.28
  -1  -9   2  192.02    8.45
   2  -9   2   15.69    1.29
  -2  -9  -2   17.31    1.04
  -2   9   2   15.88    1.21
   2   9  -2   16.25    1.67
  -2  -9  -2   19.89    3.07
  -2  -9  -2   12.97    1.49
  -2  -9  -2   18.28    1.36
   2  -9  -2   15.09    1.34
   2  -9  -2   14.42    1.40
   2  -9  -2   16.69    1.68
  -2   9  -2   14.58    2.63
  -2  -9   2   14.64    1.10
  -3  -9  -2   17.43    1.16
  -3  -9  -2   18.68    3.12
   3   9   2   15.69    1.12
  -3  -9   2   17.35    1.26
  -3   9  -2   17.84    1.47
   3  -9  -2   16.43    1.56
  -3   9  -2   21.52    3.48
   3  -9  -2   17.40    1.20
  -4  -9  -2    3.48    1.31
  -4  -9  -2    5.22    0.63
  -4   9   2    4.53    0.59
  -4   9  -2    3.46    0.76
   4  -9  -2    4.11    0.94
  -4   9  -2    3.64    1.43
  -4  -9   2    5.50    0.91
  -5  -9  -2   87.18    6.12
  -5   9   2   81.43    4.08
  -5  -9  -2   81.41    4.15
  -5   9  -2   79.09    6.09
   5  -9  -2   84.47    4.77
  -5  -9   2   82.24    6.26
  -5  -9   2   82.78    4.29
  -5   9  -2   86.70    4.32
  -6  -9  -2   30.28    3.63
  -6  -9  -2   37.76    2.39
  -6   9   2   39.13    2.33
  -6  -9   2   42.92    4.40
  -6   9  -2   39.99    4.21
  -6  -9   2   37.37    2.48
   6  -9  -2   37.67    2.86
  -6   9  -2   35.84    2.39
  -7   9   2    8.22    1.03
  -7  -9  -2    9.42    2.53
  -7  -9  -2   10.16    1.16
  -7  -9   2    6.07    2.23
  -7  -9   2    8.07    1.12
   7  -9  -2   13.66    2.13
  -7   9  -2   11.22    1.21
  -7   9  -2   14.35    3.44
  -8   9   2    0.82    0.49
  -8  -9  -2    0.63    1.27
  -8  -9  -2    0.30    0.47
  -8   9  -2    0.18    0.37
  -8  -9   2    0.72    1.36
   8  -9  -2    0.35    0.60
  -8  -9   2    1.04    0.64
  -9  -9  -2   33.98    2.56
   9  -9   2   36.25    3.12
  -9  -9  -2   29.21    4.68
  -9   9   2   34.02    2.45
  -9  -9   2   28.04    4.72
  -9   9  -2   31.16    2.44
  -9  -9   2   29.80    2.54
   9  -9  -2   28.59    2.78
 -10  -9  -2    0.95    0.64
 -10  -9  -2    0.71    1.54
  10  -9   2    0.39    0.79
 -10   9   2    0.35    0.53
  10  -9  -2    1.37    0.97
 -10   9  -2    0.40    0.49
 -10  -9   2    0.05    0.50
 -10  -9   2    1.44    1.95
   0 -10  -2    0.33    0.29
   0 -10  -2    0.10    0.18
   0 -10  -2    0.32    0.18
   0 -10  -2    0.34    0.64
  -1 -10  -2   77.36    5.11
  -1 -10  -2   74.72    3.33
  -1 -10  -2   67.93    3.78
  -1 -10   2   73.44    3.60
   1 -10  -2   71.17    3.99
  -1 -10   2   73.14    4.43
   1 -10  -2   72.30    4.64
  -1 -10   2   75.65    3.73
  -2 -10  -2    4.29    0.49
   2 -10   2    4.96    1.32
  -2 -10  -2    6.95    1.59
  -2 -10  -2    6.31    1.84
  -2 -10  -2    5.69    0.95
  -2  10   2    3.84    0.79
   2 -10   2    5.37    0.93
   2 -10  -2    7.51    1.21
   2 -10  -2    3.68    0.87
  -2 -10   2    5.33    0.62
   2 -10  -2    6.22    1.40
  -2 -10   2    5.87    1.20
  -2 -10   2    5.08    0.63
  -2  10  -2    5.89    1.23
  -2  10  -2    3.26    1.24
   3 -10   2  114.73    5.37
  -3 -10  -2  113.53    5.51
  -3  10   2  120.59    5.39
  -3 -10  -2  109.75    5.13
  -3 -10  -2  115.75    7.22
   3 -10  -2  113.08    5.97
   3 -10  -2  116.03    5.91
  -3  10  -2  108.29    5.70
  -3  10  -2  108.09    7.20
  -3 -10   2  115.11    5.31
  -4 -10  -2   12.67    1.08
  -4  10   2   12.98    1.11
  -4 -10  -2   11.67    2.51
   4 -10  -2   15.22    1.58
  -4 -10   2   13.80    1.19
  -4  10  -2   10.83    2.45
  -4  10  -2   15.86    1.40
  -5 -10  -2   10.04    2.58
  -5 -10  -2   10.93    1.05
  -5  10   2   10.39    1.01
  -5  10  -2   14.97    3.34
  -5 -10   2   11.03    1.14
   5 -10  -2   12.31    1.93
  -5  10  -2   10.58    1.16
  -5 -10   2   17.00    3.53
  -6 -10  -2   11.59    2.77
  -6 -10  -2   10.89    1.14
  -6  10   2   10.78    1.08
  -6  10  -2   12.14    1.24
   6 -10  -2    8.69    1.64
  -6  10  -2   10.80    2.89
  -6 -10   2    9.45    2.63
  -6 -10   2    9.72    1.16
  -7 -10  -2   53.20    3.17
  -7  10   2   48.87    2.99
  -7 -10  -2   47.84    4.88
   7 -10  -2   54.23    3.77
  -7 -10   2   49.29    5.17
  -7 -10   2   51.78    3.26
  -7  10  -2   51.04    3.18
  -8 -10  -2    2.72    1.69
  -8  10   2    3.28    0.83
  -8 -10  -2    3.86    0.94
   8 -10  -2    3.50    1.23
  -8 -10   2    3.64    1.04
  -8 -10   2    1.87    1.69
  -8  10  -2    5.30    1.12
  -9 -10  -2    2.25    0.76
  -9 -10  -2    1.81    1.90
   9 -10   2    1.19    0.87
  -9  10   2    2.37    0.77
  -9  10  -2    3.01    0.94
   9 -10  -2    0.53    0.66
  -9 -10   2    2.41    0.88
  -9 -10   2    2.69    2.02
 -10 -10  -2    2.17    0.84
 -10 -10  -2    0.78    1.53
 -10  10   2    1.04    0.56
  10 -10   2    1.07    0.87
 -10  10  -2    1.19    0.63
  10 -10  -2    2.23    1.18
 -10 -10   2    0.34    0.50
 -10 -10   2    0.37    1.80
   0 -11  -2   61.92    2.91
   0 -11  -2   58.23    4.40
   0 -11  -2   62.74    3.53
   0 -11   2   56.37    3.17
   0 -11   2   64.06    3.43
  -1 -11  -2   36.74    1.86
  -1 -11  -2   32.92    2.28
  -1 -11  -2   31.71    3.23
   1 -11   2   39.65    3.36
   1 -11  -2   37.33    2.52
  -1 -11   2   35.91    2.23
   1 -11  -2   34.99    3.07
   1 -11  -2   33.72    2.43
  -1 -11   2   37.01    2.11
  -2 -11  -2   21.14    1.66
   2 -11   2   21.25    2.32
  -2 -11  -2   21.12    2.64
  -2 -11  -2   19.52    1.27
  -2 -11   2   22.86    2.11
   2 -11  -2   24.85    2.31
  -2 -11   2   20.17    1.45
   2 -11  -2   19.43    1.79
   2 -11  -2   21.55    1.37
  -2 -11   2   21.66    1.45
   3 -11   2   14.23    1.27
  -3 -11  -2   13.00    1.01
  -3 -11  -2   13.75    2.71
  -3  11   2   10.43    1.12
   3 -11   2   13.84    1.73
  -3 -11  -2   15.31    1.36
  -3 -11  -2   10.53    1.84
   3 -11  -2   10.55    1.36
  -3  11  -2   12.44    1.41
  -3 -11   2   10.56    2.46
  -3 -11   2   13.05    1.10
   3 -11  -2   12.11    1.22
   3 -11  -2   13.43    1.66
  -4  11   2   64.33    3.44
  -4 -11  -2   73.31    5.54
  -4 -11  -2   57.39    3.24
  -4 -11   2   61.75    3.41
  -4  11  -2   67.47    3.82
   4 -11  -2   65.46    4.04
  -4 -11   2   76.24    5.91
  -5 -11  -2  114.04    7.68
  -5 -11  -2  102.70    5.23
  -5  11   2  111.48    5.32
  -5  11  -2  118.82    5.71
  -5 -11   2  105.27    7.78
   5 -11  -2  104.59    5.99
  -5 -11   2  107.61    5.41
  -6  11   2   39.24    2.50
  -6 -11  -2   41.97    2.60
  -6 -11  -2   39.56    4.37
   6 -11  -2   38.09    3.11
  -6  11  -2   43.38    2.79
  -6 -11   2   40.94    4.65
  -6 -11   2   39.68    2.66
  -7  11   2    2.25    0.69
  -7 -11  -2    2.77    0.75
  -7 -11  -2    0.50    1.21
  -7 -11   2    3.39    0.94
  -7 -11   2    0.55    1.47
   7 -11  -2    1.26    0.79
  -7  11  -2    2.57    0.81
  -8 -11  -2   10.63    3.11
  -8  11   2   10.00    1.25
  -8 -11  -2   13.78    1.47
   8 -11   2    7.43    1.72
  -8  11  -2   12.04    1.42
   8 -11  -2    8.87    1.84
  -8 -11   2   12.49    1.50
  -8 -11   2   10.89    3.01
  -9 -11  -2   16.12    1.74
   9 -11   2   13.00    2.36
  -9  11   2   19.95    1.81
  -9 -11  -2   19.40    4.14
  -9 -11   2   15.47    3.79
  -9  11  -2   17.31    1.82
   9 -11  -2   13.40    2.43
  -9 -11   2   19.07    1.97
  10 -11   2   16.63    2.84
 -10  11   2   13.98    1.64
 -10 -11  -2   11.11    1.57
 -10  11  -2   14.70    1.75
 -10 -11   2   14.76    1.80
  10 -11  -2   11.93    2.35
   0 -12  -2    6.15    1.16
   0 -12   2    5.27    0.74
   0 -12  -2    8.23    2.15
   0 -12   2    5.90    1.11
   0 -12  -2    5.38    0.57
   0 -12   2    6.25    1.99
   1 -12   2   44.58    2.91
  -1 -12  -2   45.88    2.30
  -1 -12  -2   46.05    4.03
  -1 -12  -2   43.89    2.82
   1 -12   2   53.82    4.12
   1 -12  -2   45.15    3.02
   1 -12  -2   41.41    3.61
  -1 -12   2   46.29    4.21
  -1 -12   2   46.39    2.75
  -1 -12   2   45.84    2.55
   2 -12   2   50.25    4.00
  -2 -12  -2   50.73    3.13
  -2 -12  -2   49.63    3.30
  -2 -12  -2   51.34    4.50
  -2 -12  -2   53.45    2.69
  -2 -12   2   57.06    3.00
   2 -12  -2   55.39    3.95
  -2 -12   2   58.18    4.90
   2 -12  -2   54.07    3.45
  -2 -12   2   56.81    2.91
  -3 -12  -2    4.80    0.62
  -3 -12  -2    6.07    1.11
   3 -12   2    6.16    1.53
  -3  12   2    7.68    1.24
  -3 -12  -2    2.76    1.33
   3 -12  -2    6.09    1.43
   3 -12  -2    3.95    1.08
  -3  12  -2    3.53    1.04
  -3 -12   2    5.12    0.86
  -3 -12   2    5.62    1.97
  -4 -12  -2   13.87    1.17
  -4 -12  -2   14.68    3.02
   4 -12  -2   14.97    1.71
  -4 -12   2   15.30    1.29
  -4  12  -2   11.15    1.42
  -4 -12   2   12.46    2.88
  -5 -12  -2    4.28    0.82
  -5 -12  -2    2.99    1.64
  -5  12   2    4.08    0.87
  -5  12  -2    5.23    1.19
   5 -12  -2    3.50    1.11
  -5 -12   2    3.10    1.60
  -5 -12   2    5.73    1.04
  -6  12   2    7.31    1.21
  -6 -12  -2    6.78    1.15
  -6 -12  -2    6.73    2.47
  -6  12  -2    6.70    1.33
   6 -12  -2    5.30    1.47
  -6 -12   2    3.68    1.94
  -6 -12   2    5.75    1.09
  -7 -12  -2    0.48    0.45
  -7 -12  -2   -0.03    1.20
   7 -12   2    0.08    0.58
  -7  12   2    0.51    0.45
  -7 -12   2    0.25    1.23
   7 -12  -2    0.58    0.66
  -7  12  -2    0.44    0.45
  -7 -12   2   -0.12    0.30
   8 -12   2    1.89    0.97
  -8 -12  -2    2.14    1.91
  -8  12   2    1.34    0.63
  -8 -12  -2    1.79    0.70
  -8 -12   2    1.96    1.70
  -8 -12   2    1.69    0.78
   8 -12  -2    1.79    0.94
  -8  12  -2    1.70    0.74
   9 -12   2    3.08    1.23
  -9 -12  -2    3.87    1.05
  -9  12   2    2.48    0.84
  -9 -12  -2    3.22    2.23
   9 -12  -2    3.04    1.26
  -9  12  -2    2.17    0.85
  -9 -12   2    1.13    2.10
  -9 -12   2    2.06    0.84
   0 -13  -2  112.09    5.65
   0 -13   2   95.93    5.36
   0 -13  -2  109.79    6.91
   0 -13   2  110.22    7.11
  -1 -13  -2   33.95    3.59
  -1 -13  -2   36.81    2.53
  -1 -13  -2   34.45    1.90
   1 -13   2   34.99    2.55
   1 -13   2   34.55    3.49
  -1 -13   2   36.95    3.86
  -1 -13   2   34.62    2.14
  -1 -13   2   34.54    2.35
   1 -13  -2   42.39    3.59
   1 -13  -2   37.09    2.69
  -2 -13  -2    4.37    0.68
  -2  13   2    2.44    0.85
  -2 -13  -2    4.53    1.00
  -2 -13  -2    4.48    1.74
   2 -13   2    3.05    1.34
   2 -13   2    3.83    1.03
  -2 -13   2    4.88    0.84
   2 -13  -2    3.11    0.95
   2 -13  -2    6.45    1.71
  -2 -13   2    4.04    1.64
  -2 -13   2    3.30    0.77
  -2  13  -2    3.48    1.14
  -3 -13  -2    2.25    0.76
   3 -13   2    4.71    1.49
  -3  13   2    4.01    1.03
   3 -13   2    3.86    1.09
  -3 -13  -2    5.94    1.99
  -3 -13  -2    4.60    0.76
  -3 -13   2    3.38    0.71
  -3 -13   2    3.29    1.57
  -3  13  -2    3.03    1.00
   3 -13  -2    5.02    1.31
   3 -13  -2    5.43    1.52
  -4 -13  -2  109.83    7.75
  -4  13   2   96.28    5.43
   4 -13   2  109.36    6.04
  -4 -13  -2  108.20    5.14
  -4 -13   2  113.87    8.15
   4 -13  -2  107.04    6.08
  -4 -13   2  112.18    5.34
  -5 -13  -2    3.41    0.77
  -5 -13  -2    1.70    1.54
   5 -13   2    2.04    0.90
  -5  13   2    3.76    0.91
  -5 -13   2    2.05    1.79
  -5  13  -2    4.00    1.07
   5 -13  -2    1.28    0.74
  -5 -13   2    3.08    0.79
  -6 -13  -2   18.69    3.85
  -6 -13  -2   24.24    1.89
  -6  13   2   26.17    2.04
   6 -13   2   24.29    2.50
  -6 -13   2   27.84    5.01
  -6 -13   2   24.55    1.99
  -6  13  -2   24.18    2.23
   6 -13  -2   26.70    2.60
  -7 -13  -2    1.16    0.59
  -7  13   2    0.70    0.54
  -7 -13  -2    1.27    1.43
   7 -13   2    0.02    0.65
   7 -13  -2    1.14    0.83
  -7 -13   2    2.29    1.93
  -7 -13   2    1.32    0.64
  -7  13  -2    1.37    0.71
   8 -13   2    9.98    2.10
  -8 -13  -2   10.22    1.35
  -8 -13  -2    9.50    3.19
  -8  13   2    9.80    1.33
  -8  13  -2    9.58    1.69
  -8 -13   2   10.35    3.31
  -8 -13   2   10.80    1.49
   8 -13  -2   11.81    2.34
   9 -13   2    1.45    1.11
  -9 -13  -2    0.88    1.91
  -9  13   2    2.47    0.89
  -9 -13  -2    2.87    0.90
   9 -13  -2    1.39    1.01
  -9 -13   2    2.35    2.43
  -9  13  -2    2.28    0.93
  -9 -13   2    2.50    0.92
   0 -14  -2   -0.18    0.81
   0 -14   2    2.83    1.43
   0 -14  -2    1.05    0.35
   0 -14   2    0.48    0.46
   0 -14   2    1.77    0.55
   0 -14  -2    0.80    0.61
  -1 -14  -2   15.75    1.65
   1 -14   2   20.43    3.30
  -1 -14  -2   17.79    1.18
   1 -14   2   15.87    1.71
  -1 -14  -2    9.94    2.42
   1 -14  -2   15.39    1.22
  -1 -14   2   17.91    1.37
  -1 -14   2   20.76    1.71
  -1 -14   2   21.96    3.68
   1 -14  -2   17.73    2.96
   1 -14  -2   16.84    1.78
  -2 -14  -2   40.35    2.24
   2 -14   2   45.03    3.88
   2 -14   2   44.77    3.09
  -2 -14  -2   47.71    2.95
  -2 -14  -2   35.24    4.01
  -2 -14   2   39.58    2.41
   2 -14  -2   36.17    3.48
  -2 -14   2   43.90    4.55
   2 -14  -2   44.32    3.19
  -2 -14   2   38.82    2.56
   3 -14   2   16.18    1.93
  -3 -14  -2   18.96    1.80
   3 -14   2   20.30    2.52
  -3 -14  -2   19.64    1.40
  -3 -14  -2   14.45    3.12
  -3 -14   2   22.08    4.09
   3 -14  -2   20.02    2.12
  -3 -14   2   19.65    1.52
   3 -14  -2   19.47    2.45
  -4 -14  -2    7.25    2.35
  -4  14   2   11.67    1.47
   4 -14   2   13.29    2.21
  -4 -14  -2   12.75    1.17
   4 -14  -2   15.80    1.89
  -4  14  -2   12.52    1.74
  -4 -14   2   15.07    1.34
  -4 -14   2   13.27    3.31
  -5  14   2    5.61    1.23
   5 -14   2    4.78    1.39
  -5 -14  -2    5.98    2.25
  -5 -14  -2    5.27    0.94
  -5  14  -2    3.80    1.14
  -5 -14   2    6.36    2.68
   5 -14  -2    7.44    1.81
  -5 -14   2    6.06    1.13
  -6 -14  -2   18.53    3.89
  -6 -14  -2   19.03    1.65
   6 -14   2   22.31    2.43
  -6  14   2   18.90    1.87
  -6 -14   2   24.60    4.95
  -6  14  -2   20.69    2.12
   6 -14  -2   18.66    2.88
  -6 -14   2   16.40    1.65
   7 -14   2    0.16    0.48
  -7  14   2    0.64    0.57
  -7 -14  -2    0.05    0.41
  -7 -14  -2    1.41    1.81
   7 -14  -2   -0.12    0.60
  -7 -14   2    0.13    0.42
  -7  14  -2    0.78    0.74
  -7 -14   2   -0.12    1.29
  -8  14   2   10.19    1.75
  -8 -14  -2   11.55    1.45
   8 -14   2    6.85    1.85
  -8 -14  -2   10.86    3.31
  -8 -14   2   13.03    3.61
  -8 -14   2   10.05    1.68
   8 -14  -2    6.92    1.84
  -8  14  -2   14.26    1.82
   0 -15  -2  149.01    9.19
   0 -15   2  146.56    9.32
   0 -15   2  156.43    7.12
   0 -15   2  153.41    7.57
   0 -15  -2  146.93    7.67
   0 -15  -2  154.37    6.71
  -1 -15  -2    0.55    0.63
   1 -15   2    0.61    0.62
  -1 -15  -2    0.74    0.31
   1 -15   2    0.76    0.42
   1 -15   2    0.45    1.04
  -1 -15  -2    0.26    1.13
  -1 -15   2    0.62    0.97
  -1 -15   2    0.34    0.42
  -1 -15   2    0.51    0.36
   1 -15  -2    0.22    0.52
   1 -15  -2    0.43    0.30
   1 -15  -2    0.45    1.01
   2 -15   2   39.97    3.81
  -2 -15  -2   37.68    4.16
  -2 -15  -2   36.97    2.13
   2 -15   2   37.72    2.97
  -2 -15  -2   34.96    2.67
   2 -15  -2   41.13    3.12
   2 -15  -2   39.60    3.75
  -2 -15   2   36.43    2.30
  -2 -15   2   43.15    4.62
  -2 -15   2   35.67    2.49
   3 -15   2    9.93    2.26
  -3 -15  -2   14.19    3.33
  -3 -15  -2    7.88    1.46
  -3  15   2    5.17    1.28
   3 -15   2    9.71    1.77
  -3 -15  -2    8.73    0.91
  -3 -15   2   10.07    3.09
   3 -15  -2   10.52    2.02
  -3  15  -2    6.43    1.67
  -3 -15   2    7.74    0.95
   3 -15  -2    7.03    1.96
   4 -15   2   24.40    2.41
  -4 -15  -2   23.52    1.70
  -4 -15  -2   24.86    4.43
   4 -15  -2   25.88    2.56
  -4  15  -2   16.82    2.20
  -4 -15   2   24.53    4.41
  -4 -15   2   25.15    1.86
   5 -15   2   13.43    2.24
  -5 -15  -2   17.34    3.68
  -5 -15  -2   15.50    1.39
  -5  15  -2   14.27    1.92
  -5 -15   2   13.45    1.43
   5 -15  -2   18.97    2.81
  -5 -15   2   15.27    3.73
   6 -15   2   22.32    2.52
  -6  15   2   22.11    2.16
  -6 -15  -2   21.42    4.24
  -6 -15  -2   22.87    1.87
   6 -15  -2   22.28    2.57
  -6 -15   2   22.80    1.97
  -6 -15   2   31.24    5.53
  -6  15  -2   22.34    2.41
  -7 -15  -2    0.57    0.57
  -7 -15  -2   -0.51    1.44
  -7  15   2    1.17    0.78
   7 -15   2    1.06    0.83
  -7  15  -2    0.79    0.83
  -7 -15   2    0.31    1.64
  -7 -15   2    1.97    0.78
   7 -15  -2    1.18    0.93
  -8  15   2    8.90    1.81
   8 -15   2    7.81    2.04
  -8 -15  -2   11.27    1.77
  -8  15  -2    8.20    1.85
  -8 -15   2    8.07    1.49
   8 -15  -2    8.37    2.11
   0 -16  -2    0.33    0.27
   0 -16  -2    0.57    1.01
   0 -16   2   -0.08    0.24
   0 -16   2    0.17    0.49
   0 -16  -2    0.31    0.51
   0 -16   2    0.35    1.11
  -1 -16  -2    8.77    2.52
  -1 -16  -2   10.94    0.96
   1 -16   2   10.86    2.65
   1 -16   2   14.05    1.73
  -1 -16  -2   13.51    2.02
   1 -16   2   11.14    1.26
  -1 -16   2   10.59    3.02
   1 -16  -2   11.69    2.70
   1 -16  -2   10.76    1.91
  -1 -16   2   11.16    1.12
   1 -16  -2   11.11    1.03
  -1 -16   2   12.28    1.85
   2 -16   2   20.07    3.46
  -2 -16  -2   10.65    2.98
   2 -16   2   17.07    2.51
  -2 -16  -2   14.04    1.13
  -2 -16  -2   13.19    1.62
   2 -16  -2    8.33    2.24
  -2 -16   2   12.81    1.23
   2 -16  -2   18.05    2.06
  -2 -16   2   12.11    1.43
  -2 -16   2   10.96    3.11
   3 -16   2   22.64    2.35
  -3 -16  -2   21.57    2.10
  -3 -16  -2   21.00    1.56
   3 -16   2   24.14    3.03
  -3 -16  -2   14.84    3.33
   3 -16  -2   23.67    2.97
  -3 -16   2   29.92    5.08
   3 -16  -2   18.05    2.28
  -3 -16   2   24.32    1.79
  -4  16   2    3.62    1.21
   4 -16   2    2.85    1.17
  -4 -16  -2    3.53    0.76
  -4 -16  -2    2.66    1.89
  -4 -16   2    3.07    0.79
   4 -16  -2    4.03    1.30
  -4 -16   2    6.10    2.71
  -4  16  -2    1.69    1.05
  -5  16   2    7.86    1.82
   5 -16   2    7.90    1.78
  -5 -16  -2    9.06    1.11
  -5 -16  -2   15.48    3.83
  -5 -16   2   11.82    1.34
   5 -16  -2   13.72    2.50
  -5 -16   2    8.24    2.86
  -6 -16  -2    6.15    2.64
  -6  16   2   10.20    1.96
   6 -16   2   11.57    2.32
  -6 -16  -2    9.59    1.22
  -6 -16   2   10.94    3.36
  -6 -16   2    7.62    1.31
   6 -16  -2    5.32    1.55
  -6  16  -2    6.36    1.63
  -7  16   2   32.91    2.96
  -7 -16  -2   33.32    5.83
  -7 -16  -2   33.40    2.55
   7 -16   2   41.28    3.61
  -7 -16   2   39.01    2.83
  -7 -16   2   28.44    5.46
  -7  16  -2   34.96    3.25
   0 -17  -2    7.50    2.24
   0 -17   2   11.28    1.88
   0 -17  -2    7.78    1.57
   0 -17   2    9.03    2.65
   0 -17  -2    9.63    0.90
   0 -17   2    8.97    1.08
   1 -17   2   30.43    2.24
  -1 -17  -2   32.95    1.91
  -1 -17  -2   30.52    3.93
  -1 -17  -2   33.05    2.74
   1 -17   2   27.76    4.40
   1 -17   2   28.99    2.69
  -1 -17   2   31.28    2.10
  -1 -17   2   32.81    2.57
   1 -17  -2   30.84    3.67
   1 -17  -2   27.79    2.72
   1 -17  -2   28.71    1.88
  -1 -17   2   29.19    4.72
  -2 -17  -2    5.79    0.76
  -2 -17  -2    6.15    1.38
  -2 -17  -2    4.68    2.13
   2 -17   2    5.46    1.44
   2 -17   2    8.55    2.43
  -2 -17   2    8.24    2.89
   2 -17  -2    8.96    2.46
   2 -17  -2    6.68    0.90
  -2 -17   2    6.89    0.94
   2 -17  -2    7.43    1.74
  -2 -17   2    5.81    1.23
   3 -17   2    3.10    1.73
  -3 -17  -2    3.60    1.97
  -3 -17  -2    2.36    0.65
   3 -17   2    1.48    1.02
   3 -17  -2    2.32    1.11
   3 -17  -2    2.08    1.65
  -3  17  -2    0.70    0.83
  -3 -17   2    2.51    0.74
  -3 -17   2    3.27    2.12
  -4 -17  -2    8.79    2.92
  -4 -17  -2    9.47    1.08
   4 -17   2   12.39    2.32
  -4 -17   2    8.21    2.82
   4 -17  -2   10.10    2.06
  -4 -17   2   10.51    1.25
  -4  17  -2    6.88    1.76
   5 -17   2   11.37    2.19
  -5 -17  -2   14.95    3.90
  -5  17   2    8.40    1.97
  -5 -17  -2   11.25    1.25
   5 -17  -2   16.15    2.76
  -5 -17   2    9.36    3.32
  -5 -17   2    9.69    1.52
  -6 -17  -2    2.65    2.12
   6 -17   2    3.79    1.39
  -6 -17  -2    2.43    0.80
  -6  17   2    1.42    1.09
   6 -17  -2    4.70    1.49
  -6 -17   2    1.14    1.99
  -6  17  -2    0.90    1.06
  -6 -17   2    1.97    0.78
   0 -18   2    1.26    0.55
   0 -18   2    1.67    0.96
   0 -18  -2    0.91    0.46
   0 -18  -2   -0.45    1.04
   0 -18   2   -0.01    1.45
   0 -18  -2    0.38    0.80
  -1 -18  -2   22.60    2.46
   1 -18   2   22.72    4.11
   1 -18   2   25.10    2.53
  -1 -18  -2   26.23    4.54
   1 -18   2   27.67    2.06
  -1 -18   2   17.95    3.81
  -1 -18   2   26.91    2.44
  -1 -18   2   24.34    1.85
   1 -18  -2   17.79    3.58
   1 -18  -2   26.76    1.70
   1 -18  -2   22.28    2.51
   2 -18   2    2.29    0.77
   2 -18   2    2.03    1.18
  -2 -18  -2    0.58    1.50
  -2 -18  -2    1.64    0.61
  -2 -18  -2    0.97    0.88
   2 -18   2    1.49    1.66
  -2 -18   2    1.80    1.77
   2 -18  -2    2.06    0.63
  -2 -18   2    0.84    0.44
   2 -18  -2    2.79    1.81
   2 -18  -2    1.40    1.01
   3 -18   2   35.23    3.92
   3 -18   2   36.10    3.16
  -3 -18  -2   26.52    3.22
  -3 -18  -2   28.74    5.09
  -3 -18  -2   31.16    2.10
   3 -18  -2   39.52    4.15
  -3 -18   2   28.43    5.09
   3 -18  -2   36.00    3.30
  -3 -18   2   29.50    2.21
   4 -18   2    1.97    1.14
  -4  18   2    2.71    1.31
  -4 -18  -2    2.90    0.88
  -4 -18  -2    1.28    1.84
  -4 -18   2    3.55    0.92
   4 -18  -2    5.16    1.55
  -4 -18   2    3.88    2.48
  -4  18  -2    2.87    1.44
   5 -18   2    4.36    1.50
  -5 -18  -2    5.27    1.05
  -5  18   2    2.52    1.34
  -5 -18  -2    1.33    1.91
   5 -18  -2    7.42    1.95
  -5 -18   2    4.33    1.04
  -5 -18   2    3.96    2.34
  -5  18  -2    2.47    1.36
   0 -19  -2   13.35    1.26
   0 -19   2   11.96    2.15
   0 -19  -2   14.30    3.32
   0 -19  -2   12.15    2.21
   0 -19   2   15.19    3.63
   0 -19   2   14.97    1.43
   1 -19   2    4.32    1.38
   1 -19   2    4.47    0.98
  -1 -19  -2    3.07    1.22
   1 -19   2    2.61    1.97
  -1 -19  -2    7.33    2.62
  -1 -19   2    2.01    2.12
   1 -19  -2    5.05    1.53
  -1 -19   2    3.02    0.79
  -1 -19   2    5.40    1.36
   1 -19  -2    3.91    1.95
  -2 -19  -2    4.50    1.37
   2 -19   2    3.03    1.30
  -2 -19  -2    3.77    2.14
   2 -19   2    3.93    2.00
   2 -19   2    4.60    1.11
   2 -19  -2    5.05    1.50
  -2 -19   2    4.50    0.97
   2 -19  -2    6.82    2.52
  -2 -19   2    4.91    1.34
  -2 -19   2    7.72    2.88
   3 -19   2    6.90    1.65
  -3 -19  -2    8.71    1.46
  -3 -19  -2    6.82    2.55
   3 -19   2   11.61    2.81
  -3 -19   2    6.42    2.56
   3 -19  -2    7.03    1.33
   3 -19  -2    7.82    2.38
  -3 -19   2    7.39    1.26
   3 -19  -2   10.97    2.23
   4 -19   2    3.10    1.28
  -4 -19  -2    3.97    0.94
  -4 -19   2    2.46    0.83
   4 -19  -2    4.52    1.45
  -4  19  -2    2.34    1.44
   0 -20   2    0.96    1.72
   0 -20  -2    0.28    0.94
   0 -20  -2    0.12    1.65
   0 -20   2    0.48    0.94
   0 -20   2    0.09    0.40
  -1 -20  -2   11.08    2.11
   1 -20   2   13.92    3.55
   1 -20   2   10.50    1.31
  -1 -20  -2    4.10    2.23
   1 -20   2   12.95    2.35
  -1 -20   2   10.53    2.05
   1 -20  -2   11.99    2.39
  -1 -20   2    9.48    1.23
   1 -20  -2    6.11    2.32
  -1 -20   2    6.56    2.71
   0   0   3   -0.14    0.12
   0   0  -3    0.33    0.22
   0   0  -3   -0.05    0.15
   0   0   3    0.16    0.18
   0   0  -3   -0.04    0.15
   0   0   3    0.12    0.18
   1   0   3  253.51   10.53
   1   0  -3  245.61   10.31
   1   0   3  259.16   10.51
  -1   0  -3  248.01   10.46
  -1   0   3  238.58   10.22
  -1   0  -3  241.80   10.56
   1   0  -3  247.59   10.28
  -1   0   3  239.83   10.32
  -2   0   3   20.05    1.13
  -2   0  -3   20.55    1.11
  -2   0  -3   21.67    1.57
   2   0   3   22.05    1.15
   2   0  -3   20.72    1.11
   2   0  -3   21.46    1.26
  -2   0   3   21.36    1.16
   2   0   3   19.84    1.44
  -2   0  -3   19.99    1.40
  -2   0   3   21.44    1.27
   2   0   3   18.61    1.47
   2   0  -3   21.95    1.21
  -3   0   3   32.38    1.89
   3   0   3   34.08    2.26
  -3   0  -3   33.58    2.29
  -3   0  -3   33.81    1.79
   3   0   3   35.37    2.20
   3   0   3   35.66    1.83
   3   0  -3   33.63    1.78
   3   0  -3   34.27    1.80
  -3   0   3   36.15    1.85
   3   0  -3   32.29    1.85
  -3   0   3   33.07    1.74
  -4   0   3   10.08    0.88
   4   0   3   10.18    1.17
  -4   0  -3    9.03    0.79
   4   0  -3    8.46    0.76
   4   0  -3    9.22    0.78
  -4   0  -3   10.48    1.66
   4   0  -3    8.63    0.82
  -4   0   3    9.07    0.81
  -4   0  -3    8.96    1.02
   4   0   3    7.38    1.27
   4   0  -3   10.37    1.18
   4   0   3    9.56    0.82
   5   0  -3  155.12    7.69
   5   0  -3  165.89    7.27
   5   0  -3  163.49    7.10
  -5   0  -3  159.33    8.01
  -5   0  -3  159.38    7.62
  -5   0   3  160.10    7.26
  -5   0  -3  165.94    7.23
   5   0   3  156.72    7.88
  -5   0   3  162.25    7.21
  -6   0  -3   58.87    3.88
  -6   0  -3   58.12    3.04
  -6   0  -3   47.58    2.94
   6   0  -3   55.17    3.06
   6   0  -3   60.87    2.98
  -6   0  -3   53.60    3.38
  -6   0   3   52.42    3.06
   6   0  -3   52.19    3.49
  -7   0   3   16.07    1.44
  -7   0   3   16.13    1.47
  -7   0  -3   16.96    1.46
  -7   0  -3   14.29    1.36
  -7   0  -3   18.94    1.81
   7   0  -3   18.11    1.40
  -7   0  -3   18.84    2.16
   7   0  -3   15.45    2.35
   8   0  -3   31.76    2.16
  -8   0   3   30.50    2.88
  -8   0  -3   30.76    2.27
  -8   0   3   36.78    2.48
  -8   0  -3   32.10    3.15
   9   0  -3   42.90    2.70
  -9   0   3   39.62    2.88
  -9   0  -3   38.92    2.79
  -9   0  -3   42.61    3.81
 -10   0   3    1.32    0.63
 -10   0  -3    2.72    2.53
 -10   0  -3    1.13    0.55
  10   0  -3    3.15    0.90
 -11   0   3    2.04    0.83
 -11   0  -3    4.27    1.23
   0  -1   3  236.39    9.39
   0   1   3  227.37    9.37
   0   1  -3  198.84    9.31
   0  -1   3  234.60    9.48
   0   1  -3  236.53    9.54
   0  -1   3  214.09    9.51
   0   1   3  239.89    9.56
   0  -1  -3  236.86    9.44
   0   1  -3  196.12    9.52
   0  -1  -3  233.86    9.54
   0   1   3  199.74    9.16
  -1  -1  -3  171.44    7.66
   1   1  -3  169.08    7.49
   1  -1   3  174.51    7.54
   1  -1   3  160.52    7.71
   1   1  -3  170.65    7.45
   1   1  -3  187.69    7.30
  -1   1   3  172.73    7.44
  -1   1   3  165.89    7.52
  -1  -1  -3  169.86    7.74
  -1   1  -3  170.38    7.80
  -1  -1   3  182.81    7.29
   1   1   3  172.03    7.58
   1  -1  -3  179.89    7.49
   1   1   3  183.53    7.79
  -1  -1   3  174.60    7.41
   1  -1  -3  179.83    7.20
  -1   1  -3  176.52    7.51
  -1  -1   3  182.32    7.54
   1  -1  -3  172.01    7.52
  -1   1  -3  198.08    7.39
   1   1   3  176.68    7.20
  -2  -1  -3   43.64    2.12
   2  -1   3   46.59    2.71
   2  -1   3   47.04    2.20
  -2   1   3   47.75    2.26
   2  -1   3   42.17    2.39
   2   1  -3   45.69    2.37
  -2   1   3   45.52    2.32
   2   1  -3   46.59    2.21
  -2  -1  -3   49.26    2.62
  -2  -1  -3   47.15    2.64
   2   1  -3   47.17    2.17
  -2   1   3   44.50    2.16
   2   1   3   44.15    2.62
  -2   1  -3   45.21    2.72
  -2  -1   3   47.14    2.38
  -2  -1   3   48.42    2.14
   2   1   3   44.13    2.50
   2   1   3   44.87    2.14
  -2   1  -3   46.18    2.36
   2  -1  -3   44.56    2.26
   2  -1  -3   49.31    2.30
   2  -1  -3   49.28    2.16
  -3   1   3   71.46    3.33
   3   1  -3   62.97    3.38
   3   1  -3   72.32    3.19
   3  -1   3   71.58    3.29
  -3  -1  -3   73.08    3.26
   3  -1   3   74.41    3.93
  -3  -1  -3   78.22    3.82
  -3   1   3   71.04    3.28
   3   1  -3   74.19    3.26
  -3  -1  -3   74.99    3.83
   3  -1   3   69.70    3.49
  -3  -1   3   64.98    3.36
   3   1   3   67.08    3.65
   3  -1  -3   66.76    3.25
  -3  -1   3   65.25    3.26
  -3   1  -3   65.57    3.39
  -3   1  -3   69.92    3.25
   3   1   3   70.74    3.81
   3  -1  -3   69.16    3.23
   3   1   3   70.02    3.25
  -3   1  -3   69.03    3.93
   3  -1  -3   70.38    3.32
   4   1  -3    7.23    0.78
  -4   1   3    5.90    0.67
   4  -1   3    6.48    0.69
   4  -1   3    9.49    1.59
  -4  -1  -3    7.93    1.32
   4   1  -3    7.20    0.64
  -4  -1  -3    7.79    0.72
  -4   1   3    7.19    0.72
   4  -1  -3    9.03    0.76
  -4  -1   3    8.65    0.84
  -4  -1   3    7.59    0.75
   4  -1  -3    9.21    1.49
  -4   1  -3    9.06    1.56
  -4   1  -3    7.67    0.86
   4   1   3    8.37    0.74
   4  -1  -3    7.81    0.72
   4   1   3    6.58    1.17
   4   1   3    9.43    1.20
   4  -1  -3    8.79    0.79
  -5  -1  -3   33.56    1.94
   5   1  -3   30.42    2.01
  -5   1   3   29.04    1.90
   5   1  -3   32.06    2.18
  -5  -1  -3   33.26    2.46
   5  -1   3   33.09    2.60
  -5  -1  -3   32.03    2.37
  -5   1  -3   31.07    2.59
  -5  -1   3   30.30    1.94
   5  -1  -3   32.34    1.91
  -5   1  -3   27.97    1.84
  -6  -1  -3   26.39    1.93
  -6  -1  -3   26.63    2.29
  -6  -1  -3   27.91    1.88
   6   1  -3   30.21    2.05
  -6  -1  -3   28.02    2.42
  -6   1  -3   24.91    1.81
   6  -1  -3   28.98    1.83
   6  -1  -3   29.21    1.87
   6   1   3   30.05    2.40
  -6   1  -3   32.16    2.73
  -6  -1   3   27.89    1.94
  -6  -1   3   29.28    1.95
  -7  -1  -3   66.01    4.25
  -7  -1  -3   67.02    3.69
  -7  -1  -3   58.48    3.61
  -7  -1  -3   63.80    4.32
  -7   1   3   70.61    3.80
  -7  -1   3   71.91    3.84
   7  -1  -3   69.21    3.63
  -7   1  -3   68.48    3.71
  -7   1  -3   72.00    4.77
  -8  -1  -3   51.57    3.77
  -8   1   3   58.73    3.42
  -8  -1  -3   54.79    4.11
  -8  -1  -3   55.59    3.31
  -8   1  -3   45.07    4.08
  -8  -1   3   49.28    4.00
  -8  -1   3   57.76    3.43
   8  -1  -3   57.12    3.23
  -9   1   3   -0.01    0.32
  -9  -1  -3   -0.09    0.24
  -9  -1  -3   -0.06    0.79
  -9  -1  -3    0.17    0.81
  -9  -1   3    0.04    0.34
  -9  -1   3    0.38    1.06
  -9   1  -3    0.13    0.34
  -9   1  -3    0.41    0.92
   9  -1  -3    0.01    0.44
 -10  -1  -3    7.66    2.08
 -10   1   3    6.43    1.30
  10  -1  -3    9.16    1.50
 -10   1  -3    3.74    1.77
 -10   1  -3    4.41    1.06
 -10  -1   3    6.60    1.42
 -10  -1   3    4.91    1.79
 -11   1   3   16.89    1.90
 -11  -1  -3   17.70    1.89
 -11   1  -3   16.16    1.82
 -11  -1   3   22.44    2.17
  11  -1  -3   17.73    1.99
   0  -2   3  133.19    6.24
   0   2   3  139.27    5.96
   0  -2   3  133.44    5.96
   0   2   3  137.16    6.22
   0  -2   3  138.50    6.13
   0   2  -3  136.44    5.95
   0  -2  -3  139.85    6.03
   0   2  -3  142.98    6.20
  -1  -2  -3  201.19    8.62
   1  -2   3  204.37    8.90
  -1   2   3  210.73    8.68
  -1  -2  -3  201.02    8.15
   1  -2   3  206.34    8.49
  -1   2   3  203.33    8.19
   1   2  -3  200.93    8.52
   1   2  -3  207.82    8.35
  -1   2   3  185.99    8.44
  -1  -2  -3  215.72    8.96
   1  -2  -3  204.13    8.53
  -1   2  -3  194.47    8.42
  -1  -2   3  183.18    8.51
   1  -2  -3  190.23    8.59
  -1  -2   3  203.54    8.47
   1   2   3  196.05    8.53
   1   2   3  202.04    8.17
   1   2   3  199.56    8.88
   1  -2  -3  201.29    8.17
  -1  -2   3  203.59    8.32
  -1   2  -3  197.82    8.90
  -2   2   3   44.20    2.15
   2  -2   3   46.48    2.23
  -2   2   3   43.37    2.30
  -2  -2  -3   44.30    2.12
  -2   2   3   45.81    2.37
   2  -2   3   43.64    2.75
   2   2  -3   43.79    2.41
   2  -2   3   47.95    2.37
  -2  -2  -3   45.48    2.75
  -2  -2  -3   43.61    2.50
   2   2  -3   47.42    2.19
  -2  -2   3   44.42    2.41
   2   2   3   48.30    2.15
   2  -2  -3   48.26    2.16
  -2   2  -3   48.17    2.27
   2  -2  -3   47.87    2.37
  -2   2  -3   46.96    2.85
   2  -2  -3   46.35    2.30
   2   2   3   45.32    2.78
  -2   2  -3   46.90    2.20
   2   2   3   47.04    2.44
  -2  -2   3   48.09    2.23
  -3  -2  -3   64.88    3.40
  -3   2   3   59.56    2.95
   3  -2   3   63.96    3.70
  -3  -2  -3   65.19    2.96
  -3  -2  -3   61.65    3.59
   3   2  -3   63.75    3.22
   3   2   3   60.84    2.93
  -3   2  -3   66.94    3.81
   3  -2  -3   61.17    2.94
   3   2   3   62.80    3.69
  -3   2  -3   59.90    2.95
  -3  -2   3   63.40    3.02
   3  -2  -3   64.71    3.12
  -4  -2  -3   57.96    2.72
  -4   2   3   51.59    2.69
   4  -2   3   54.20    3.47
   4   2  -3   53.22    2.93
  -4  -2  -3   54.08    3.14
   4   2  -3   51.31    2.65
  -4  -2  -3   50.86    3.27
   4  -2  -3   51.41    2.76
  -4   2  -3   51.12    2.67
   4  -2  -3   52.51    2.67
  -4   2  -3   54.66    3.54
   4   2   3   53.69    2.68
   4   2   3   51.72    2.99
  -4  -2   3   47.08    2.81
   4   2   3   54.51    3.50
   4  -2  -3   51.29    3.42
  -4  -2   3   54.92    2.77
  -5  -2  -3  178.99    8.46
   5   2  -3  175.93    8.16
  -5  -2  -3  173.61    7.86
  -5  -2  -3  177.38    8.67
  -5   2   3  180.77    7.93
   5   2   3  166.31    8.23
  -5  -2   3  178.99    8.08
  -5   2  -3  183.94    7.91
   5  -2  -3  185.65    7.98
   5  -2  -3  176.39    8.86
  -5   2  -3  180.70    9.03
  -5  -2   3  175.01    7.96
  -6   2   3   12.14    1.20
  -6  -2  -3   12.40    1.62
  -6  -2  -3   13.87    1.42
  -6  -2  -3   16.78    1.32
  -6  -2  -3   17.80    1.78
   6   2  -3   17.11    1.51
   6   2   3   15.31    1.63
  -6  -2   3   14.97    1.32
  -6   2  -3   17.53    2.67
   6  -2  -3   14.61    1.28
  -6   2  -3   16.25    1.30
  -7  -2  -3   19.77    2.04
  -7  -2  -3   17.75    1.51
  -7  -2  -3   18.36    2.08
  -7   2   3   19.23    1.59
  -7  -2   3   19.53    1.63
   7  -2  -3   17.59    1.53
  -7   2  -3   17.37    2.86
  -7   2  -3   17.97    1.52
  -8  -2  -3    6.33    1.63
  -8   2   3    5.18    1.11
  -8  -2  -3    5.69    1.47
  -8  -2  -3    3.57    0.86
   8  -2  -3    4.98    1.03
  -8  -2   3    8.59    2.11
  -8  -2   3    7.82    1.42
  -8   2  -3    4.30    1.54
  -8   2  -3    6.31    1.20
  -9  -2  -3   19.42    2.36
  -9   2   3   21.58    1.91
  -9  -2  -3   17.18    2.75
  -9  -2  -3   23.07    1.92
  -9   2  -3   17.30    1.72
  -9   2  -3   17.77    3.18
  -9  -2   3   21.90    3.43
  -9  -2   3   17.92    1.81
   9  -2  -3   21.76    1.88
 -10  -2  -3   19.11    3.03
 -10   2   3   13.06    1.58
 -10  -2  -3   12.51    1.50
 -10  -2   3   12.97    2.73
 -10   2  -3   14.19    1.58
 -10  -2   3   13.95    1.65
  10  -2  -3   14.59    1.70
 -10   2  -3   13.46    3.05
 -11   2   3   23.33    2.25
 -11  -2  -3   25.24    2.27
 -11  -2  -3   24.47    3.49
 -11   2  -3   24.04    2.22
 -11  -2   3   23.81    2.32
 -11  -2   3   19.76    3.36
  11  -2  -3   23.91    2.35
   0  -3  -3   48.05    2.45
   0  -3   3   46.03    2.60
   0   3  -3   45.86    2.41
   0  -3   3   46.99    2.41
   0   3  -3   47.45    2.65
   0   3   3   46.18    2.37
   0  -3  -3   47.49    2.71
   0   3   3   46.46    2.71
   1  -3   3   81.49    4.10
   1   3  -3   73.47    3.71
   1   3  -3   75.80    3.67
  -1  -3  -3   71.57    4.04
  -1  -3  -3   76.06    3.71
  -1   3   3   78.39    3.86
  -1   3   3   77.49    3.64
   1  -3   3   72.66    3.55
   1   3   3   78.75    3.64
   1  -3  -3   82.67    3.70
  -1  -3   3   82.11    3.69
  -1  -3   3   84.39    3.52
  -1   3  -3   84.69    4.17
   1   3   3   81.01    4.17
   2  -3   3  211.00    9.36
   2   3  -3  215.97    8.51
   2  -3   3  196.76    8.55
   2   3  -3  201.13    8.84
  -2   3   3  196.30    8.66
  -2   3   3  203.20    8.76
  -2  -3  -3  212.78    9.36
  -2  -3  -3  198.27    8.38
   2  -3   3  224.12    8.60
   2  -3  -3  198.79    8.72
   2  -3  -3  199.82    8.40
  -2   3  -3  191.71    8.51
  -2  -3   3  199.17    8.50
   2  -3  -3  194.17    8.64
  -2   3  -3  190.02    9.30
  -2   3  -3  203.08    8.50
   2   3   3  216.38    9.45
  -2  -3   3  194.74    8.81
   2   3   3  201.63    8.38
  -3  -3  -3   71.37    4.23
   3   3  -3   72.24    3.42
   3  -3   3   72.61    4.28
   3   3  -3   73.25    3.79
  -3  -3  -3   75.53    3.41
  -3   3   3   74.05    3.43
  -3  -3  -3   75.60    3.82
  -3  -3   3   76.35    3.51
  -3   3  -3   71.93    4.33
   3  -3  -3   73.18    3.41
   3   3   3   71.49    3.38
   3   3   3   76.48    4.39
   3  -3  -3   75.75    3.66
   3   3   3   72.51    3.64
  -3  -3   3   71.45    3.74
  -3   3  -3   72.49    3.44
  -4  -3  -3   78.81    4.60
   4   3  -3   77.09    4.06
  -4   3   3   75.25    3.69
  -4  -3  -3   77.75    3.68
   4  -3   3   78.75    4.70
   4  -3  -3   75.19    3.67
   4   3   3   79.05    4.74
  -4   3  -3   77.15    3.70
  -4  -3   3   77.47    4.00
   4   3   3   75.53    3.91
   4  -3  -3   77.44    3.88
   4   3   3   80.67    3.68
   4  -3  -3   76.13    4.67
  -4   3  -3   80.44    4.75
  -4  -3   3   76.39    3.76
   5   3  -3   40.52    2.55
  -5  -3  -3   35.64    2.90
  -5  -3  -3   36.61    2.49
  -5  -3  -3   34.88    2.49
  -5  -3  -3   39.45    2.21
  -5   3   3   36.68    2.19
   5  -3  -3   40.85    2.37
  -5   3  -3   37.13    2.18
   5   3   3   37.63    2.43
  -5  -3   3   37.30    2.25
  -5   3  -3   34.26    2.98
   6   3  -3   65.16    3.78
  -6  -3  -3   63.58    4.30
  -6  -3  -3   63.56    3.42
  -6  -3  -3   63.56    3.82
  -6   3  -3   64.93    4.58
  -6  -3   3   64.29    3.52
  -6   3  -3   63.54    3.41
   6  -3  -3   63.22    3.52
  -7   3   3    1.35    0.49
  -7  -3  -3    0.94    0.77
  -7  -3  -3    1.10    0.45
  -7  -3  -3    1.02    0.74
  -7  -3   3    0.72    0.41
  -7   3  -3    0.92    0.98
   7   3   3    1.67    0.81
   7  -3  -3    1.10    0.52
  -7   3  -3    0.98    0.41
  -8  -3  -3   40.73    2.74
  -8   3   3   44.28    2.84
  -8  -3   3   44.14    3.94
  -8  -3   3   44.71    2.93
   8  -3  -3   40.43    2.80
  -8   3  -3   43.89    4.03
  -8   3  -3   42.46    2.76
  -9  -3  -3   31.43    3.22
  -9  -3  -3   26.78    2.23
  -9   3   3   30.74    2.37
   9  -3  -3   29.30    2.38
  -9   3  -3   28.16    2.25
  -9   3  -3   26.80    3.41
  -9  -3   3   32.04    3.51
  -9  -3   3   24.50    2.26
 -10   3   3    5.26    1.18
 -10  -3  -3   10.51    1.69
 -10  -3  -3    5.48    1.88
 -10   3  -3    8.11    2.52
 -10   3  -3    7.64    1.39
  10  -3  -3    5.54    1.32
 -10  -3   3    6.78    1.46
 -10  -3   3    7.33    2.28
 -11   3   3    7.17    1.38
 -11  -3  -3    8.55    1.55
 -11  -3  -3    4.91    2.00
 -11  -3   3    8.50    1.70
 -11   3  -3    6.44    1.31
  11  -3  -3    6.58    1.52
 -11  -3   3    7.89    2.55
   0   4  -3   25.44    2.00
   0   4   3   32.33    2.14
   0   4  -3   32.10    2.01
   0  -4   3   30.62    1.96
   0  -4  -3   31.37    2.08
   0  -4   3   32.29    1.75
   0   4   3   28.32    1.65
   0  -4  -3   25.22    1.65
   1  -4   3  146.62    7.28
   1   4  -3  152.76    6.89
  -1  -4  -3  155.45    6.86
  -1   4   3  158.49    6.81
  -1   4   3  156.71    7.10
   1   4  -3  158.88    6.97
  -1  -4  -3  159.78    7.42
   1  -4   3  159.37    6.75
   1   4   3  162.65    7.50
  -1   4  -3  152.32    6.95
  -1   4  -3  152.35    7.36
   1  -4  -3  158.84    7.08
   1  -4  -3  150.62    6.84
  -1  -4   3  153.66    6.87
   1   4   3  152.83    6.74
  -2  -4  -3    2.09    0.34
   2  -4   3    2.20    0.43
   2  -4   3    3.38    0.56
  -2  -4  -3    1.88    0.49
   2   4  -3    2.17    0.40
  -2   4   3    2.72    0.66
   2  -4   3    0.79    0.51
  -2   4   3    2.00    0.26
  -2   4   3    1.12    0.36
  -2  -4   3    2.83    0.48
   2   4   3    1.57    0.27
   2   4   3    1.35    0.39
  -2   4  -3    2.61    0.48
   2   4   3    2.31    0.85
   2  -4  -3    1.93    0.34
   2  -4  -3    2.07    0.54
  -2   4  -3    1.48    0.67
  -2   4  -3    2.03    0.40
  -2  -4   3    2.10    0.56
   2  -4  -3    1.26    0.40
  -3  -4  -3   79.11    4.67
  -3   4   3   74.01    3.64
  -3  -4  -3   82.02    3.67
   3   4  -3   86.40    3.74
  -3  -4  -3   77.76    4.00
   3  -4   3   80.68    4.72
   3  -4   3   87.89    3.85
   3   4   3   80.35    3.63
   3   4   3   76.81    3.80
   3  -4  -3   78.30    4.83
   3  -4  -3   81.52    4.00
  -3  -4   3   77.35    4.07
   3   4   3   81.36    4.83
  -3   4  -3   79.28    3.73
   3  -4  -3   79.85    3.68
  -3  -4   3   80.25    3.77
  -3   4  -3   82.77    4.78
  -4   4   3  157.24    6.88
  -4  -4  -3  163.14    6.88
  -4  -4  -3  161.16    8.09
  -4  -4  -3  150.06    7.19
   4   4  -3  161.26    7.44
  -4   4  -3  153.94    6.88
   4  -4  -3  160.96    7.18
  -4  -4   3  143.77    7.21
   4   4   3  149.58    6.97
   4  -4  -3  161.37    6.89
  -4   4  -3  150.68    8.10
  -4  -4   3  160.12    6.99
   4   4   3  155.46    6.81
  -5  -4  -3   21.04    1.46
   5   4  -3   20.53    1.79
  -5   4   3   21.44    1.48
  -5  -4  -3   19.71    2.18
  -5   4  -3   18.01    2.20
   5  -4  -3   20.40    1.62
  -5  -4   3   23.42    1.59
  -5   4  -3   20.83    1.46
  -6  -4  -3   33.85    2.08
  -6  -4  -3   27.12    2.77
  -6   4   3   28.66    1.98
   6   4  -3   33.44    2.47
  -6   4  -3   31.83    3.12
  -6   4  -3   33.93    2.07
   6  -4  -3   27.88    2.11
  -6  -4   3   30.33    2.09
  -7   4   3   17.09    1.45
  -7  -4  -3   13.41    2.46
  -7  -4  -3   13.70    1.32
  -7  -4   3   14.29    1.41
   7  -4  -3   15.48    1.51
  -7   4  -3   14.68    1.35
  -7   4  -3   14.38    2.72
  -8  -4  -3   17.79    1.62
  -8   4   3   16.53    1.58
  -8  -4  -3   19.60    2.46
  -8  -4   3   17.84    1.70
   8  -4  -3   18.31    1.76
  -8   4  -3   18.43    1.62
  -8   4  -3   20.03    3.48
  -8  -4   3   19.09    3.27
  -9  -4  -3    1.86    0.65
  -9   4   3    2.36    0.75
  -9  -4  -3    2.78    1.45
  -9  -4   3    1.93    0.71
   9  -4  -3    3.49    0.99
  -9   4  -3    2.54    0.77
  -9  -4   3    1.94    1.54
  -9   4  -3    1.72    1.46
 -10  -4  -3   26.31    2.22
 -10   4   3   25.43    2.20
 -10  -4  -3   25.32    3.75
 -10  -4   3   20.15    2.10
 -10   4  -3   24.17    2.11
 -10   4  -3   20.66    3.89
  10  -4  -3   23.50    2.32
 -11  -4  -3   12.76    1.62
 -11   4   3   14.14    1.70
 -11  -4  -3   16.15    3.33
 -11  -4   3   14.49    1.80
 -11   4  -3   12.45    1.58
 -11  -4   3   21.85    3.78
  11  -4  -3   11.41    2.02
   0  -5   3   72.38    3.81
   0  -5  -3   70.65    3.47
   0  -5  -3   68.39    3.87
   0   5   3   71.76    3.99
   0   5  -3   68.63    3.79
   0   5   3   70.90    3.39
   0  -5   3   68.66    3.47
   1   5  -3   51.23    2.84
   1  -5   3   52.95    3.24
  -1  -5  -3   52.92    2.73
  -1   5   3   51.91    3.07
   1   5  -3   53.36    2.87
   1  -5   3   52.60    2.64
  -1  -5  -3   50.85    3.28
  -1  -5   3   52.05    3.20
  -1   5  -3   54.07    3.30
  -1  -5   3   53.77    2.85
  -1  -5   3   52.16    2.82
   1  -5  -3   50.05    2.98
   1  -5  -3   54.70    2.79
   1   5   3   51.72    2.62
   1   5   3   54.33    3.44
  -1  -5   3   50.92    2.55
  -1   5  -3   49.17    2.88
   2  -5   3  254.05   11.89
  -2  -5  -3  260.79   11.10
  -2  -5  -3  253.89   10.64
   2   5  -3  263.80   11.37
   2   5  -3  261.46   10.88
  -2   5   3  253.76   10.64
   2  -5   3  251.40   10.84
  -2  -5  -3  260.54   11.99
  -2   5   3  263.57   11.28
   2  -5  -3  256.96   10.67
  -2  -5   3  265.49   10.85
   2   5   3  266.51   12.16
   2   5   3  258.84   10.60
  -2  -5   3  250.15   11.24
   2  -5  -3  257.30   11.21
   2   5   3  248.48   10.89
  -2   5  -3  250.60   10.82
  -2   5  -3  258.01   11.97
  -2   5  -3  280.78   11.06
   2  -5  -3  255.48   11.15
  -3   5   3   36.64    1.84
   3   5  -3   36.11    2.38
   3  -5   3   39.10    2.05
  -3  -5  -3   34.90    2.16
   3   5  -3   34.89    1.90
  -3  -5  -3   28.09    2.62
  -3  -5  -3   35.75    1.83
  -3   5  -3   36.13    1.96
  -3   5  -3   34.76    2.82
   3   5   3   34.97    1.78
  -3  -5   3   33.81    1.93
   3   5   3   31.97    1.90
   3  -5  -3   35.94    1.86
   3  -5  -3   34.24    2.16
   3   5   3   34.05    2.89
  -4  -5  -3   29.80    1.72
  -4  -5  -3   29.29    2.68
  -4   5   3   29.85    1.73
   4   5  -3   28.88    2.18
  -4   5  -3   36.24    2.95
   4  -5  -3   28.36    1.99
  -4  -5   3   28.58    1.81
  -4   5  -3   28.26    1.75
   4   5   3   29.19    1.66
   4  -5  -3   30.35    1.75
   5   5  -3   34.50    2.49
  -5  -5  -3   34.50    3.04
  -5  -5  -3   30.25    1.93
  -5   5   3   30.28    1.93
  -5  -5   3   33.21    2.08
  -5   5  -3   32.24    1.98
   5  -5  -3   32.25    2.22
  -5   5  -3   34.99    3.14
  -6  -5  -3   48.44    3.90
   6   5  -3   49.80    3.36
  -6   5   3   50.24    2.80
  -6  -5  -3   49.71    2.80
  -6   5  -3   49.07    2.78
  -6   5  -3   46.52    4.07
  -6  -5   3   45.29    2.84
   6  -5  -3   45.47    2.98
  -7   5   3    0.94    0.42
  -7  -5  -3    1.43    0.57
  -7  -5  -3    1.60    1.07
  -7   5  -3    1.31    0.49
  -7  -5   3    1.43    0.57
   7  -5  -3    0.81    0.53
  -7   5  -3    2.19    1.21
  -8  -5  -3   39.85    2.66
  -8   5   3   37.66    2.60
  -8  -5  -3   42.00    3.83
  -8   5  -3   39.97    4.07
   8  -5  -3   41.21    2.89
  -8  -5   3   38.62    4.01
  -8  -5   3   38.06    2.74
  -8   5  -3   38.44    2.60
  -9   5   3   14.90    1.56
  -9  -5  -3   15.93    2.92
  -9  -5  -3   15.30    1.57
  -9   5  -3   14.93    1.53
  -9  -5   3   13.07    1.59
   9  -5  -3   14.67    1.74
  -9  -5   3   15.36    3.20
  -9   5  -3   19.11    3.86
 -10  -5  -3    6.19    1.25
 -10   5   3   10.61    1.74
 -10  -5  -3    9.07    2.42
 -10  -5   3   12.42    3.07
 -10   5  -3    7.30    1.34
 -10  -5   3    9.90    1.72
  10  -5  -3   12.04    2.00
 -11   5   3    9.06    1.65
 -11  -5  -3    6.87    2.61
 -11  -5   3    0.98    2.13
 -11   5  -3    5.50    1.17
  11  -5  -3    7.48    1.75
 -11  -5   3    9.63    1.80
   0   6   3   38.55    2.78
   0  -6   3   36.71    2.51
   0   6  -3   39.00    2.58
   0   6  -3   36.11    2.22
   0  -6   3   37.91    2.22
   0  -6  -3   36.74    2.15
   0  -6  -3   38.73    2.64
  -1  -6  -3   67.12    3.26
  -1   6   3   62.16    3.22
  -1   6   3   71.64    3.83
  -1  -6  -3   64.96    3.96
   1  -6   3   63.22    3.18
   1  -6   3   64.08    3.84
   1   6  -3   63.73    3.46
   1   6   3   62.79    3.11
  -1  -6   3   52.52    3.60
  -1  -6   3   60.70    3.03
  -1   6  -3   62.09    3.85
  -1  -6   3   59.46    3.35
  -1   6  -3   64.55    3.20
   1   6   3   61.74    4.01
   1  -6  -3   63.13    3.61
  -2  -6  -3   38.94    2.24
   2   6  -3   38.03    2.07
   2   6  -3   36.22    2.45
  -2  -6  -3   38.40    2.97
   2  -6   3   39.19    2.08
  -2   6   3   42.10    2.54
   2  -6   3   36.91    2.89
  -2  -6  -3   38.90    1.84
   2  -6  -3   38.16    2.31
  -2   6  -3   34.22    2.01
   2   6   3   38.11    1.78
  -2   6  -3   36.02    2.21
   2  -6  -3   38.67    1.87
  -2   6  -3   39.76    2.97
   2   6   3   40.78    3.16
  -2  -6   3   38.95    2.03
   2   6   3   35.76    2.03
   2  -6  -3   37.33    2.38
  -3  -6  -3   41.37    3.25
  -3  -6  -3   38.97    2.03
   3   6   3   39.91    2.14
   3  -6  -3   39.50    2.06
   3  -6  -3   37.86    2.43
  -3   6  -3   39.85    2.24
  -3   6  -3   38.14    3.15
   3   6   3   40.55    1.98
  -3  -6   3   40.50    2.19
   4   6  -3   50.56    3.16
  -4  -6  -3   46.09    3.68
  -4   6   3   49.32    2.47
  -4  -6  -3   49.24    2.49
  -4   6  -3   45.81    2.54
   4   6   3   48.38    2.40
  -4   6  -3   43.40    3.64
  -4  -6   3   45.32    2.57
   4  -6  -3   45.71    2.84
   4  -6  -3   44.62    2.46
  -5   6   3   46.33    2.60
  -5  -6  -3   44.49    3.78
  -5  -6  -3   48.02    2.63
   5   6  -3   54.13    3.38
  -5   6  -3   42.31    3.86
   5  -6  -3   46.39    2.96
  -5   6  -3   50.73    2.71
  -6  -6  -3    7.18    0.88
  -6   6   3    8.61    0.95
  -6  -6  -3    7.90    1.99
   6   6  -3    7.38    1.55
  -6   6  -3    9.47    0.99
  -6   6  -3    8.37    2.26
   6  -6  -3   10.00    1.24
  -6  -6   3    8.95    1.04
  -7  -6  -3   19.15    3.18
  -7   6   3   13.84    1.32
  -7  -6  -3   13.86    1.34
  -7   6  -3   17.30    3.29
  -7   6  -3   14.82    1.37
   7  -6  -3   15.84    1.64
  -7  -6   3   14.68    1.45
  -8  -6  -3   10.63    1.23
  -8   6   3    8.43    1.10
  -8  -6  -3    7.32    2.02
  -8  -6   3   11.31    1.33
  -8   6  -3    9.17    1.14
   8  -6  -3    9.86    1.66
  -8  -6   3    8.34    2.48
  -8   6  -3   12.62    3.03
  -9   6   3   12.01    1.43
  -9  -6  -3   14.35    2.94
  -9  -6  -3   12.44    1.47
   9  -6  -3   14.15    2.17
  -9  -6   3   16.75    1.75
  -9   6  -3   13.60    1.50
  -9  -6   3   17.63    3.57
  -9   6  -3   13.51    3.26
 -10  -6  -3    6.66    2.26
 -10   6   3    5.80    1.27
 -10  -6  -3    2.88    0.93
 -10  -6   3    4.73    1.24
 -10   6  -3    3.45    0.99
  10  -6  -3    3.92    1.28
 -10  -6   3    1.28    1.86
 -11  -6  -3    1.13    0.65
  11  -6   3    1.65    1.06
 -11  -6  -3    2.21    1.92
 -11   6   3    2.22    0.83
 -11   6  -3    2.18    0.79
 -11  -6   3    3.50    2.35
 -11  -6   3    1.04    0.68
  11  -6  -3    1.51    1.10
   0   7  -3   72.06    4.22
   0  -7   3   78.57    3.77
   0  -7  -3   74.80    3.66
   0  -7   3   60.22    3.95
   0   7  -3   73.27    3.79
   0   7   3   69.72    4.39
   0   7  -3   61.78    4.07
   0  -7  -3   75.25    4.33
   0   7   3   72.09    3.57
   1   7  -3   89.04    4.75
   1  -7   3   89.17    4.36
  -1  -7  -3   88.58    5.22
   1   7  -3   84.74    4.60
  -1  -7  -3   92.90    4.40
   1  -7   3   87.23    5.09
  -1   7   3   92.32    5.06
  -1  -7   3   86.38    4.17
   1   7   3   91.58    4.27
   1  -7  -3   88.27    4.86
  -1  -7   3   89.92    4.66
   1  -7  -3   91.67    4.49
   1   7   3   93.22    5.44
  -1  -7   3   84.33    4.95
  -1   7  -3   90.11    4.40
  -1   7  -3   90.68    5.21
  -1  -7   3   92.14    4.58
   2   7  -3  182.55    8.49
   2  -7   3  182.55    7.89
  -2   7   3  180.60    8.55
  -2  -7  -3  184.69    9.27
  -2  -7  -3  180.68    8.08
  -2   7   3  188.36    7.60
  -2   7  -3  185.26    9.26
   2  -7  -3  183.78    8.40
   2   7   3  187.34    7.54
   2  -7  -3  172.64    7.58
  -2  -7   3  176.81    7.79
   2  -7  -3  176.73    8.20
  -2   7  -3  172.37    7.90
  -2   7  -3  180.73    8.20
   2   7   3  170.34    7.81
  -3   7   3   66.82    3.22
   3   7  -3   70.55    4.09
  -3  -7  -3   65.92    4.65
  -3  -7  -3   67.34    3.63
  -3  -7  -3   71.09    3.28
   3  -7  -3   66.00    3.77
   3   7   3   73.82    3.21
   3   7   3   68.19    3.37
  -3   7  -3   74.61    3.63
  -3   7  -3   68.35    4.74
  -3  -7   3   71.21    3.46
  -4  -7  -3   26.20    2.78
  -4  -7  -3   26.18    1.62
  -4   7   3   27.34    1.61
   4   7  -3   28.03    2.29
  -4   7  -3   26.94    2.87
   4  -7  -3   25.90    2.01
  -4   7  -3   29.47    1.82
  -4  -7   3   25.55    1.73
   4   7   3   27.36    1.56
  -5   7   3    7.43    0.78
  -5  -7  -3    6.93    0.78
  -5  -7  -3    5.23    1.62
  -5   7  -3    7.28    2.03
  -5  -7   3    7.14    0.86
  -5   7  -3    6.86    0.81
   5  -7  -3    4.46    0.99
  -6  -7  -3   25.72    1.85
  -6   7   3   28.21    1.86
  -6  -7  -3   27.76    3.11
   6  -7  -3   29.96    2.29
  -6   7  -3   27.41    3.17
  -6  -7   3   27.04    1.99
  -6   7  -3   25.64    1.86
  -7   7   3   41.14    2.60
  -7  -7  -3   42.56    2.67
  -7  -7  -3   39.26    3.94
   7  -7  -3   47.29    3.14
  -7   7  -3   43.05    4.26
  -7   7  -3   40.15    2.63
  -7  -7   3   43.22    2.83
  -8  -7  -3   54.89    4.89
  -8  -7  -3   56.76    3.44
  -8   7   3   61.26    3.46
  -8  -7   3   60.56    3.67
  -8   7  -3   55.06    3.39
   8  -7  -3   52.24    3.73
  -8   7  -3   53.60    5.25
  -8  -7   3   59.33    5.34
  -9   7   3    6.86    1.27
  -9  -7  -3    9.81    1.28
  -9  -7  -3   10.71    2.64
  -9   7  -3    9.58    3.03
  -9   7  -3    9.14    1.22
  -9  -7   3   10.10    3.01
  -9  -7   3   10.84    1.76
   9  -7  -3    9.76    1.90
 -10  -7  -3    9.99    1.34
 -10  -7  -3   10.17    2.90
 -10   7   3    8.00    1.39
  10  -7  -3    6.93    1.68
 -10  -7   3    6.18    1.36
 -10  -7   3   11.23    3.22
 -10   7  -3   10.85    1.77
  11  -7   3   11.65    2.30
 -11   7   3   11.44    1.93
 -11  -7  -3    9.29    1.74
 -11  -7  -3   14.19    3.24
  11  -7  -3   12.93    2.36
 -11  -7   3   12.90    1.72
 -11  -7   3   14.29    3.56
 -11   7  -3    9.35    1.72
   0  -8   3    1.87    0.57
   0   8  -3    1.11    0.67
   0   8   3    1.13    0.76
   0  -8   3    3.66    0.96
   0  -8   3    1.55    0.69
   0   8   3    1.50    0.47
   0  -8  -3    2.30    0.94
   0   8  -3    1.39    0.54
   0  -8  -3    2.29    0.60
  -1  -8  -3   49.26    2.88
  -1  -8  -3   54.66    3.81
   1   8  -3   52.56    3.34
   1  -8   3   56.01    2.97
  -1   8   3   52.58    3.60
   1   8  -3   50.34    3.16
   1  -8  -3   51.71    3.40
  -1  -8   3   44.29    3.33
   1  -8  -3   54.02    3.02
  -1   8  -3   54.21    3.79
  -1   8  -3   55.08    3.00
  -1  -8   3   53.97    3.27
  -1  -8   3   51.95    2.71
   1   8   3   49.53    2.76
   2  -8   3   38.54    2.27
  -2  -8  -3   38.58    3.28
  -2   8   3   43.26    2.08
  -2  -8  -3   37.94    2.36
  -2  -8  -3   40.60    1.95
  -2   8   3   40.23    2.89
   2   8  -3   42.77    2.80
  -2   8  -3   37.92    2.30
   2   8   3   40.22    2.23
  -2   8  -3   38.67    3.28
  -2   8  -3   37.52    2.53
  -2  -8   3   40.73    2.18
   2  -8  -3   37.71    2.69
   2  -8  -3   36.40    1.94
  -3  -8  -3   26.49    2.72
  -3   8   3   26.46    1.49
  -3  -8  -3   27.83    1.89
  -3  -8  -3   23.54    1.46
   3   8   3   27.52    1.63
   3  -8  -3   22.99    1.91
   3  -8  -3   25.40    1.52
  -3  -8   3   24.54    1.62
   3   8   3   27.04    1.45
   3  -8  -3   26.56    2.01
  -3   8  -3   27.67    1.88
  -3   8  -3   30.33    2.92
  -4  -8  -3    2.21    0.52
  -4   8   3    2.79    0.56
  -4  -8  -3    0.75    0.77
   4   8  -3    1.52    0.68
   4  -8  -3    2.38    0.81
  -4  -8   3    2.56    0.59
  -4   8  -3    2.02    0.56
  -4   8  -3    1.33    0.90
   4   8   3    2.88    0.53
   5   8  -3   57.31    3.90
  -5  -8  -3   54.42    2.98
  -5  -8  -3   60.74    4.73
  -5   8   3   59.00    2.97
  -5   8  -3   54.04    4.61
  -5  -8   3   54.26    3.13
  -5   8  -3   54.71    3.11
   5  -8  -3   53.23    3.45
  -6   8   3   18.07    1.44
  -6  -8  -3   21.43    3.64
  -6  -8  -3   19.32    1.52
  -6  -8   3   18.53    1.61
  -6   8  -3   19.14    1.56
  -6   8  -3   17.36    3.14
   6  -8  -3   21.80    1.97
  -7  -8  -3    2.99    0.78
  -7  -8  -3    1.56    1.25
  -7   8   3    2.85    0.73
   7  -8  -3    2.26    0.89
  -7   8  -3    2.69    1.56
  -7  -8   3    3.78    0.94
  -7   8  -3    2.79    0.76
  -7  -8   3    1.93    1.40
  -8  -8  -3   28.42    4.33
  -8   8   3   22.73    1.82
  -8  -8  -3   22.45    1.87
  -8   8  -3   22.92    4.40
  -8  -8   3   12.57    3.14
  -8  -8   3   20.26    1.92
  -8   8  -3   20.54    1.80
   8  -8  -3   20.02    2.16
  -9  -8  -3   21.03    3.83
  -9   8   3   23.09    1.92
  -9  -8  -3   16.60    1.74
  -9  -8   3   21.40    2.05
  -9  -8   3   26.62    4.85
   9  -8  -3   16.66    2.09
  -9   8  -3   20.64    1.87
 -10  -8  -3    2.07    1.64
 -10   8   3    2.06    0.72
 -10  -8  -3    1.83    0.80
 -10   8  -3    1.49    0.63
 -10  -8   3    3.68    2.25
  10  -8  -3    2.88    1.19
 -10  -8   3    1.11    0.60
   0  -9  -3   66.45    3.64
   0   9  -3   75.19    4.51
   0   9  -3   65.18    3.80
   0  -9  -3   63.09    4.34
   1   9  -3   26.02    2.13
  -1  -9  -3   25.03    2.58
   1  -9   3   27.19    1.94
   1   9  -3   30.08    2.46
  -1  -9  -3   25.07    1.87
  -1  -9   3   28.69    1.75
  -1   9  -3   29.25    2.70
   1  -9  -3   28.38    2.02
   1  -9  -3   26.99    2.39
  -1   9  -3   26.95    1.98
   1   9   3   29.25    1.95
  -1  -9   3   28.29    2.29
   2   9  -3   36.65    2.69
   2  -9   3   39.43    2.29
  -2  -9  -3   31.93    2.21
  -2  -9  -3   38.58    3.36
  -2   9   3   37.13    2.05
  -2   9  -3   33.24    2.22
   2  -9  -3   36.18    2.72
  -2   9  -3   32.02    2.45
   2  -9  -3   37.90    1.89
  -2   9  -3   42.93    3.47
  -2  -9   3   37.03    2.08
   2   9   3   34.55    2.23
  -3  -9  -3   39.98    2.15
   3   9  -3   42.09    3.07
  -3   9   3   45.38    2.25
  -3  -9  -3   40.41    3.65
  -3  -9  -3   42.05    2.58
   3   9   3   39.19    2.11
   3  -9  -3   41.24    2.80
   3   9   3   39.57    2.28
  -3   9  -3   36.85    2.58
  -3  -9   3   40.10    2.33
   3  -9  -3   41.48    2.20
  -3   9  -3   37.85    3.57
  -4   9   3   64.53    3.16
   4   9  -3   57.82    4.08
  -4  -9  -3   60.60    4.83
  -4  -9  -3   62.21    3.18
  -4   9  -3   55.84    4.76
  -4   9  -3   68.13    3.59
   4  -9  -3   64.55    3.84
  -4  -9   3   66.06    3.40
  -5  -9  -3   20.89    1.50
  -5   9   3   20.26    1.43
  -5  -9  -3   21.92    3.54
  -5  -9   3   19.14    1.58
  -5   9  -3   14.67    2.90
   5  -9  -3   18.19    1.85
  -5   9  -3   24.36    1.74
  -6   9   3   12.83    1.20
  -6  -9  -3   12.40    1.23
  -6  -9  -3   14.73    3.17
  -6  -9   3   13.42    1.38
  -6   9  -3   13.97    1.36
   6  -9  -3   11.68    1.54
  -6   9  -3   10.47    2.70
  -7  -9  -3   87.19    4.67
  -7   9   3   88.78    4.59
  -7  -9  -3   90.92    6.74
  -7   9  -3   90.45    4.78
  -7  -9   3   89.25    4.88
  -7  -9   3   94.90    7.24
  -7   9  -3   89.42    7.09
   7  -9  -3   88.15    5.27
  -8   9   3    4.07    0.85
  -8  -9  -3    2.64    1.77
  -8  -9  -3    3.50    0.88
  -8   9  -3    1.76    1.64
  -8  -9   3    3.31    0.92
   8  -9  -3    3.71    1.17
  -8   9  -3    4.64    1.04
  -8  -9   3    5.99    2.34
  -9   9   3    8.47    1.17
  -9  -9  -3    7.17    1.32
  -9  -9  -3   10.49    3.02
  -9   9  -3   11.06    1.38
  -9  -9   3    7.84    1.49
   9  -9  -3    8.00    1.77
  -9  -9   3    8.86    2.93
  10  -9   3    0.28    0.79
 -10   9   3    0.79    0.53
 -10  -9  -3    1.05    0.66
 -10  -9  -3   -0.33    1.40
 -10   9  -3    1.14    0.71
 -10  -9   3    0.12    1.75
 -10  -9   3    0.36    0.53
  10  -9  -3    1.14    0.95
   0  10  -3   93.97    5.81
   0 -10  -3   97.34    4.95
   0 -10  -3   98.26    5.90
   0  10  -3   94.74    5.16
  -1 -10  -3   27.18    2.74
   1  10  -3   26.39    2.21
  -1 -10  -3   26.12    1.91
  -1 -10   3   29.73    2.46
  -1 -10   3   24.62    1.66
  -1  10  -3   24.65    1.99
   1 -10  -3   24.67    1.95
   1 -10  -3   24.05    2.36
  -1  10  -3   25.41    2.66
  -2  10   3   37.39    2.33
   2  10  -3   45.13    3.15
  -2 -10  -3   41.70    3.68
  -2 -10  -3   34.12    2.50
  -2 -10  -3   43.37    2.61
   2 -10   3   44.17    2.60
  -2 -10   3   38.29    2.77
  -2 -10   3   42.95    2.29
   2 -10  -3   46.48    3.23
   2 -10  -3   39.70    2.63
  -2  10  -3   48.76    3.92
  -2 -10   3   42.52    2.34
   3 -10   3   44.17    2.48
  -3  10   3   40.92    2.31
  -3 -10  -3   46.95    4.01
  -3 -10  -3   40.84    2.18
   3  10  -3   39.61    3.12
  -3 -10  -3   43.01    2.64
   3 -10  -3   40.33    2.22
   3 -10  -3   40.28    2.50
  -3 -10   3   40.00    2.37
  -3  10  -3   41.24    3.83
   3 -10  -3   44.41    3.00
   3 -10  -3   39.89    2.81
  -4 -10  -3   30.12    1.82
  -4 -10  -3   33.80    3.50
  -4 -10   3   28.77    1.95
  -4  10  -3   37.53    3.72
   4 -10  -3   29.54    2.39
  -4  10  -3   27.76    2.14
  -5 -10  -3   39.03    2.38
  -5 -10  -3   39.86    4.09
   5 -10  -3   35.51    2.88
  -5 -10   3   42.17    2.60
  -5  10  -3   46.37    2.78
  -5  10  -3   44.90    4.36
  -6  10   3   21.60    1.65
  -6 -10  -3   22.29    1.73
  -6 -10  -3   24.52    3.98
  -6  10  -3   31.60    4.88
  -6  10  -3   24.55    1.94
  -6 -10   3   24.82    1.93
  -6 -10   3   35.53    5.43
   6 -10  -3   24.12    2.28
  -7  10   3   11.42    1.18
  -7 -10  -3    9.97    2.61
  -7 -10  -3   10.45    1.20
  -7  10  -3    9.92    2.88
  -7 -10   3   11.03    1.34
  -7 -10   3   11.21    2.97
  -7  10  -3   13.18    1.39
   7 -10  -3   10.30    1.88
  -8 -10  -3    1.19    1.54
  -8  10   3    1.14    0.53
  -8 -10  -3    0.88    0.49
  -8 -10   3    1.48    0.65
  -8 -10   3    0.78    1.60
   8 -10  -3    0.94    0.77
  -8  10  -3    0.46    0.50
  -9 -10  -3   43.25    4.91
  -9 -10  -3   43.05    3.01
  -9  10   3   46.61    2.99
  -9 -10   3   41.92    5.17
  -9 -10   3   41.86    3.18
  -9  10  -3   42.89    3.06
   9 -10  -3   41.34    3.58
 -10  10   3    3.48    0.99
 -10 -10  -3    4.52    2.40
  10 -10   3    2.82    1.20
 -10 -10  -3    2.95    0.91
 -10 -10   3    2.86    1.02
 -10  10  -3    3.10    0.92
 -10 -10   3    2.74    2.28
  10 -10  -3    1.13    0.98
   0 -11  -3    4.54    0.98
   0  11  -3    5.73    1.29
   0 -11   3    6.61    0.81
   0 -11  -3    9.13    2.03
  -1 -11  -3   27.82    2.97
   1  11  -3   30.43    2.51
  -1 -11  -3   30.79    2.19
  -1 -11   3   30.51    1.92
   1 -11  -3   26.69    2.65
  -1 -11   3   31.52    2.00
  -1  11  -3   31.36    3.17
  -2 -11  -3   16.65    3.00
  -2 -11  -3   18.64    1.57
   2  11  -3   18.95    1.96
  -2 -11  -3   16.55    1.07
   2 -11  -3   16.09    1.63
  -2 -11   3   16.36    1.84
   2 -11  -3   17.00    1.99
  -2  11  -3   13.99    2.73
  -2 -11   3   16.06    1.25
  -2 -11   3   15.63    1.25
   3 -11   3   16.17    2.41
  -3 -11  -3   14.25    1.04
   3 -11   3   14.42    1.34
  -3 -11  -3   11.06    1.41
  -3 -11  -3   13.15    2.85
  -3 -11  -3   14.71    1.45
  -3  11   3   11.73    1.15
   3 -11  -3   15.33    1.41
  -3  11  -3   12.92    1.52
  -3  11  -3   11.44    2.50
   3 -11  -3   17.85    1.89
  -3 -11   3   14.34    1.20
   3 -11  -3   16.39    1.66
  -4 -11  -3   22.99    3.95
  -4 -11  -3   20.58    1.39
  -4  11   3   18.56    1.41
  -4  11  -3   17.56    1.73
  -4 -11   3   16.48    1.43
   4 -11  -3   19.95    1.94
  -4  11  -3   22.17    4.03
  -5  11   3    2.80    0.64
  -5 -11  -3    1.20    1.25
  -5 -11  -3    3.58    0.76
  -5  11  -3    4.15    1.03
   5 -11  -3    1.63    0.77
  -5  11  -3    1.51    1.34
  -5 -11   3    2.51    0.71
  -5 -11   3    3.92    1.77
  -6 -11  -3   10.24    2.79
  -6  11   3   10.57    1.09
  -6 -11  -3    8.51    1.03
  -6  11  -3   10.66    1.29
  -6 -11   3   12.87    3.42
  -6 -11   3   10.18    1.21
   6 -11  -3    8.84    1.71
  -6  11  -3   12.20    3.26
  -7 -11  -3   28.13    2.08
  -7 -11  -3   23.72    4.23
  -7  11   3   28.55    2.03
   7 -11  -3   26.69    2.63
  -7  11  -3   26.23    2.20
  -7 -11   3   25.60    2.16
  -7 -11   3   34.27    5.41
  -8  11   3    3.22    0.82
  -8 -11  -3    1.92    1.71
  -8 -11  -3    3.69    0.95
  -8  11  -3    6.27    1.35
  -8 -11   3    1.37    1.76
  -8 -11   3    3.69    1.01
   8 -11  -3    4.24    1.38
   9 -11   3    6.08    1.66
  -9 -11  -3    5.11    2.44
  -9  11   3    5.54    1.13
  -9 -11  -3    4.86    1.09
  -9  11  -3    5.09    1.16
   9 -11  -3    5.07    1.50
  -9 -11   3    9.19    3.32
  -9 -11   3    5.32    1.27
 -10 -11  -3   11.94    1.57
 -10  11   3   11.18    1.48
 -10  11  -3   12.05    1.62
   0 -12  -3   15.94    1.56
   0 -12  -3   18.30    2.34
   0 -12   3   13.97    1.29
  -1 -12  -3   37.47    2.61
  -1 -12  -3   38.26    3.64
  -1 -12   3   41.22    2.45
   1 -12  -3   44.15    2.87
   1 -12  -3   42.43    3.46
  -1 -12   3   32.34    2.20
  -2  12   3    7.53    1.26
  -2 -12  -3   13.92    2.90
   2 -12   3   10.94    2.24
  -2 -12  -3    9.06    1.40
  -2 -12  -3    8.47    0.73
   2 -12  -3    8.37    1.83
  -2 -12   3    7.99    0.91
  -2 -12   3    9.06    0.91
   2 -12  -3    7.03    1.35
  -3 -12  -3   23.97    1.46
  -3  12   3   20.27    1.69
   3 -12   3   22.30    2.46
  -3 -12  -3   23.98    3.07
  -3 -12  -3   21.32    1.88
   3 -12  -3   23.59    2.37
  -3  12  -3   16.06    1.90
  -3  12  -3   20.04    3.73
   3 -12  -3   17.77    1.93
  -3 -12   3   20.01    1.56
  -4 -12  -3  114.03    8.05
  -4  12   3  124.63    5.98
  -4 -12  -3  124.99    5.75
  -4  12  -3  113.12    6.45
  -4 -12   3  129.59    6.03
   4 -12  -3  129.83    6.79
  -4  12  -3  123.46    8.50
  -4 -12   3  137.15    8.93
  -5  12   3   45.20    2.70
  -5 -12  -3   44.81    4.62
  -5  12  -3   41.21    3.06
  -5 -12   3   45.33    2.82
   5 -12  -3   43.15    3.32
  -5  12  -3   47.17    4.94
  -5 -12   3   51.89    5.23
  -6  12   3   42.35    2.63
  -6 -12  -3   42.77    2.62
  -6 -12  -3   45.83    4.78
   6 -12  -3   33.42    3.07
  -6  12  -3   45.81    3.09
  -6 -12   3   37.68    2.71
  -6 -12   3   49.65    5.22
  -7 -12  -3    4.70    2.11
  -7  12   3    4.00    0.89
  -7 -12  -3    4.46    0.96
  -7 -12   3    4.92    1.08
  -7 -12   3    4.13    2.35
  -7  12  -3    6.32    1.29
   7 -12  -3    6.17    1.55
  -8 -12  -3   12.47    1.45
  -8  12   3   12.75    1.41
  -8 -12  -3   23.05    4.55
  -8  12  -3   14.56    1.67
  -8 -12   3   16.37    4.06
   8 -12  -3   17.88    2.80
  -8 -12   3   12.98    1.58
  -9  12   3   14.86    1.66
   9 -12   3   13.58    2.56
  -9 -12  -3   14.62    3.95
  -9 -12  -3   14.93    1.72
  -9  12  -3   11.91    1.67
  -9 -12   3   14.27    1.80
  -9 -12   3   11.28    3.55
   9 -12  -3   12.03    2.50
   0 -13   3    3.28    0.81
   0 -13   3    3.88    1.57
   0 -13   3    5.12    0.96
   0 -13  -3    6.52    1.27
   0 -13  -3    5.22    1.60
  -1 -13  -3    8.14    1.44
  -1 -13  -3    9.34    2.35
   1 -13   3   12.56    2.58
  -1 -13   3    8.77    0.97
   1 -13  -3   11.84    2.39
  -1 -13   3   11.93    1.23
   1 -13  -3   10.92    1.36
  -1 -13   3   13.59    2.88
  -2 -13  -3    6.72    1.99
  -2 -13  -3   12.47    1.28
  -2  13   3    7.66    1.37
  -2 -13  -3   11.47    1.66
   2 -13   3   11.52    2.42
  -2 -13   3   10.56    1.02
  -2 -13   3    9.95    2.61
  -2  13  -3    6.86    1.52
   2 -13  -3    8.44    1.98
  -2 -13   3    9.38    1.05
   2 -13  -3   10.65    1.76
  -3 -13  -3   18.44    3.60
  -3 -13  -3   15.34    1.62
   3 -13   3   18.37    2.82
  -3  13   3   11.29    1.37
  -3 -13  -3   14.95    1.14
  -3 -13   3   15.85    1.33
   3 -13  -3   19.21    1.96
   3 -13  -3   19.53    2.26
  -3 -13   3   13.97    3.08
  -3  13  -3   12.62    1.72
  -4  13   3   20.37    1.72
  -4 -13  -3   19.16    3.52
  -4 -13  -3   20.33    1.44
  -4  13  -3   15.53    1.89
  -4 -13   3   12.61    3.22
   4 -13  -3   21.39    2.15
  -4 -13   3   19.15    1.58
  -5 -13  -3   16.94    1.43
  -5  13  -3   19.09    1.99
   5 -13  -3   23.96    2.38
  -5 -13   3   20.13    4.08
  -5 -13   3   18.90    1.66
  -6 -13  -3   18.83    1.57
  -6 -13  -3   18.02    3.92
  -6  13   3   18.90    1.64
   6 -13  -3   12.72    2.22
  -6  13  -3   16.95    1.90
  -6 -13   3   17.11    1.66
  -6 -13   3   18.20    3.93
   7 -13   3   -0.03    0.43
  -7 -13  -3   -0.04    0.37
  -7  13   3    0.30    0.44
  -7 -13  -3    0.67    1.49
   7 -13  -3   -0.24    0.57
  -7 -13   3    1.17    1.78
  -7  13  -3    0.05    0.45
  -7 -13   3    0.35    0.46
   8 -13   3   -0.09    0.51
  -8  13   3    0.44    0.51
  -8 -13  -3    0.36    0.43
  -8 -13  -3    0.06    1.49
   8 -13  -3    0.78    0.87
  -8 -13   3   -0.44    1.59
  -8  13  -3    1.09    0.68
  -8 -13   3    1.03    0.57
  -9 -13  -3    8.61    1.54
  -9  13   3    8.17    1.45
  -9 -13  -3    9.29    3.14
   9 -13   3    6.97    1.84
   9 -13  -3   11.05    2.29
  -9 -13   3    6.43    3.08
  -9  13  -3    6.67    1.53
  -9 -13   3    8.08    1.55
   0 -14   3   75.98    4.16
   0 -14  -3   70.43    4.24
   0 -14   3   70.63    3.82
   0 -14   3   67.48    5.54
   0 -14  -3   61.95    5.16
  -1 -14  -3   14.62    1.56
   1 -14   3   13.23    2.84
   1 -14   3   12.88    1.48
  -1 -14  -3   11.33    2.58
   1 -14  -3    9.88    1.69
  -1 -14   3   11.93    1.14
  -1 -14   3   10.87    1.29
  -1 -14   3   16.19    3.36
   1 -14  -3    7.79    2.03
  -2 -14  -3    2.80    1.44
  -2 -14  -3    4.67    1.07
  -2 -14  -3    4.86    0.58
   2 -14   3    8.07    2.09
  -2  14   3    3.59    1.01
   2 -14   3    7.11    1.48
  -2 -14   3    5.29    0.91
   2 -14  -3    6.09    1.79
   2 -14  -3    6.70    1.53
  -2 -14   3    4.15    0.89
  -2 -14   3    2.98    1.78
  -2  14  -3    3.47    1.15
   3 -14   3   26.59    2.33
   3 -14   3   22.41    2.71
  -3 -14  -3   22.95    1.53
  -3 -14  -3   21.45    3.88
  -3 -14  -3   20.07    1.99
  -3 -14   3   24.43    1.77
  -3 -14   3   24.27    4.46
   3 -14  -3   21.43    2.26
   3 -14  -3   25.87    2.74
  -4 -14  -3   49.45    5.17
  -4 -14  -3   63.02    3.16
  -4  14   3   49.22    3.43
   4 -14  -3   60.32    4.16
  -4 -14   3   64.29    3.45
  -4 -14   3   54.15    5.60
  -5 -14  -3    4.08    0.80
   5 -14   3    4.00    1.27
  -5  14   3    5.43    1.17
  -5 -14  -3    6.15    2.32
  -5  14  -3    6.26    1.48
  -5 -14   3    4.36    2.29
   5 -14  -3    4.90    1.35
  -5 -14   3    4.78    1.02
  -6  14   3   29.10    2.24
  -6 -14  -3   25.15    1.94
  -6 -14  -3   22.94    4.21
   6 -14   3   25.97    2.70
  -6 -14   3   20.71    4.38
   6 -14  -3   29.69    2.86
  -6 -14   3   25.78    2.12
  -6  14  -3   23.85    2.43
   7 -14   3    9.48    1.98
  -7  14   3   10.31    1.67
  -7 -14  -3    9.76    3.26
  -7 -14   3    8.03    2.90
  -7  14  -3    8.68    1.74
  -7 -14   3    8.28    1.46
   7 -14  -3    6.10    1.60
   8 -14   3   17.55    2.95
  -8  14   3   13.94    1.61
  -8 -14  -3   17.75    4.40
  -8 -14  -3   11.77    1.47
   8 -14  -3   10.47    2.24
  -8  14  -3   13.78    2.34
  -8 -14   3   16.95    4.25
  -8 -14   3   11.79    1.58
   0 -15   3    0.98    0.52
   0 -15   3    0.09    0.46
   0 -15  -3    0.71    1.08
   0 -15   3    0.39    1.12
   0 -15  -3    1.03    0.67
   1 -15   3   29.93    2.22
  -1 -15  -3   30.57    3.60
  -1 -15  -3   32.42    2.58
   1 -15   3   27.44    3.44
  -1 -15   3   30.42    3.88
   1 -15  -3   30.53    2.63
   1 -15  -3   30.44    3.41
  -1 -15   3   30.31    2.06
  -1 -15   3   30.79    2.32
  -2 -15  -3   12.41    1.85
   2 -15   3   13.39    2.15
   2 -15   3   15.88    3.01
  -2 -15  -3    9.63    2.65
  -2 -15   3   14.29    1.43
  -2  15  -3   10.60    2.14
  -2 -15   3   14.60    1.29
  -2 -15   3   12.42    3.05
   2 -15  -3   12.13    2.56
   2 -15  -3   12.76    2.08
  -3 -15  -3   29.62    1.89
  -3 -15  -3   28.84    2.51
  -3 -15  -3   22.86    4.31
   3 -15   3   36.96    3.54
   3 -15   3   30.57    2.74
   3 -15  -3   30.89    2.83
  -3 -15   3   38.92    5.83
   3 -15  -3   33.30    3.29
  -3 -15   3   34.53    2.23
  -4  15   3    3.66    1.13
  -4 -15  -3    8.78    2.64
   4 -15   3    6.29    1.50
  -4 -15  -3    4.58    0.81
  -4 -15   3    5.97    1.05
  -4 -15   3    6.04    2.42
   4 -15  -3    4.69    1.30
  -4  15  -3    5.00    1.51
   5 -15   3    5.11    1.44
  -5 -15  -3    4.49    0.87
  -5  15   3    4.07    1.12
  -5 -15  -3    3.52    2.02
   5 -15  -3    5.67    1.56
  -5 -15   3    7.78    1.35
  -5 -15   3    5.20    2.63
  -5  15  -3    5.22    1.45
  -6 -15  -3   15.99    1.55
  -6 -15  -3   23.91    4.81
   6 -15   3   18.72    2.36
   6 -15  -3   15.43    2.65
  -6  15  -3   15.12    2.11
  -6 -15   3   17.33    1.75
  -6 -15   3   18.58    4.59
  -7 -15  -3    9.69    3.15
  -7 -15  -3   13.72    1.47
   7 -15   3   15.29    2.76
  -7 -15   3   11.58    1.51
   7 -15  -3   10.50    2.15
  -7 -15   3   11.14    3.60
  -7  15  -3   11.91    2.25
   0 -16  -3   34.53    2.91
   0 -16   3   35.72    2.38
   0 -16   3   35.41    4.10
   0 -16   3   33.86    2.68
   0 -16  -3   31.54    3.72
   1 -16   3   23.30    3.96
  -1 -16  -3   19.43    3.63
  -1 -16  -3   20.74    2.21
   1 -16   3   24.90    2.33
   1 -16   3   23.16    1.95
  -1 -16   3   25.21    4.36
   1 -16  -3   21.36    3.61
   1 -16  -3   26.28    2.47
  -1 -16   3   28.96    2.21
  -1 -16   3   26.75    1.88
  -2 -16  -3   11.34    1.83
  -2 -16  -3   11.10    2.87
   2 -16   3   15.78    2.42
   2 -16   3   11.88    2.71
   2 -16  -3    9.98    1.93
  -2 -16   3    9.71    1.49
   2 -16  -3   17.46    3.30
  -2 -16   3   11.35    1.18
   2 -16  -3   11.24    1.05
  -2 -16   3   10.89    3.25
  -3 -16  -3    3.91    1.15
   3 -16   3    4.61    1.29
   3 -16   3    3.43    1.74
  -3  16   3    1.82    0.90
  -3 -16  -3    5.29    2.34
  -3  16  -3    2.97    1.29
   3 -16  -3    4.10    1.62
   3 -16  -3    4.12    1.51
  -3 -16   3    4.99    2.43
  -3 -16   3    4.55    0.96
  -4  16   3    7.74    1.67
   4 -16   3   10.81    2.00
  -4 -16  -3   10.60    1.07
  -4 -16  -3    6.78    2.60
  -4 -16   3   11.73    1.28
  -4  16  -3    6.58    1.76
   4 -16  -3    8.79    1.99
  -4 -16   3   16.02    3.75
  -5 -16  -3   13.48    1.26
  -5  16   3   13.26    2.19
   5 -16   3   11.23    2.12
  -5 -16  -3   10.58    3.02
   5 -16  -3   11.75    2.19
  -5 -16   3   10.43    3.07
  -5 -16   3    9.55    1.28
  -5  16  -3    9.75    2.11
  -6  16   3    7.90    1.66
   6 -16   3    8.02    1.88
  -6 -16  -3   10.22    3.23
  -6 -16   3    8.32    3.18
   6 -16  -3    9.39    2.18
  -6  16  -3    9.23    2.07
  -6 -16   3    7.44    1.42
  -7  16   3    7.45    1.69
   7 -16   3    4.46    1.44
  -7 -16  -3    6.59    3.00
  -7  16  -3    4.78    1.63
   7 -16  -3    3.41    1.49
  -7 -16   3    9.41    3.45
  -7 -16   3    5.68    1.26
   0 -17  -3   21.17    2.34
   0 -17   3   23.60    2.29
   0 -17   3   24.27    1.88
   0 -17  -3   20.42    3.74
   0 -17   3   25.43    4.33
   1 -17   3   14.21    1.53
   1 -17   3   19.19    3.75
  -1 -17  -3   18.12    3.69
  -1 -17  -3   15.42    1.95
   1 -17   3   17.08    2.03
  -1 -17   3   16.94    1.82
   1 -17  -3   17.13    2.58
  -1 -17   3    9.54    2.89
  -1 -17   3   14.93    1.40
   1 -17  -3   15.22    3.12
  -2 -17  -3    1.27    0.79
   2 -17   3    3.19    1.72
  -2 -17  -3    2.36    1.68
   2 -17   3    2.60    1.14
   2 -17  -3    2.56    1.11
  -2 -17   3    3.43    0.83
   2 -17  -3    2.19    1.75
  -2 -17   3    3.36    0.89
  -2 -17   3    2.04    1.72
   2 -17  -3    2.21    0.60
   3 -17   3   35.06    3.12
   3 -17   3   30.84    3.74
  -3 -17  -3   33.36    5.29
   3 -17  -3   34.82    3.82
  -3 -17   3   30.49    5.14
  -3 -17   3   35.56    2.40
   3 -17  -3   35.51    3.27
  -4 -17  -3    5.32    2.35
   4 -17   3    7.50    1.81
  -4 -17  -3    6.59    0.90
  -4  17  -3    3.89    1.58
  -4 -17   3    6.27    2.63
   4 -17  -3    8.29    2.04
  -5 -17  -3   13.75    3.63
  -5  17   3    5.94    1.65
   5 -17   3    8.94    1.96
  -5 -17  -3    9.27    1.22
   5 -17  -3   11.57    2.25
  -5  17  -3    6.04    1.72
  -5 -17   3   16.39    4.49
  -6 -17  -3    4.68    1.05
   6 -17   3    3.37    1.36
  -6  17   3    3.77    1.37
  -6 -17  -3    4.53    2.64
  -6  17  -3    1.86    1.17
  -6 -17   3    3.12    2.27
  -6 -17   3    5.37    1.26
   6 -17  -3    2.15    1.21
   0 -18   3    5.14    2.46
   0 -18  -3    4.45    1.43
   0 -18   3    7.45    1.05
   0 -18  -3    5.78    2.49
   0 -18   3    6.45    1.59
   1 -18   3   14.81    3.38
   1 -18   3   10.27    1.97
  -1 -18  -3   11.26    2.99
   1 -18   3   11.58    1.36
  -1 -18  -3   13.62    2.25
   1 -18  -3   14.98    2.41
  -1 -18   3   11.00    3.08
   1 -18  -3   13.26    3.11
  -1 -18   3   13.49    2.03
  -1 -18   3   13.23    1.34
  -2 -18  -3    5.22    2.27
   2 -18   3   10.08    2.77
   2 -18   3    6.72    1.30
   2 -18   3    9.20    1.96
  -2 -18  -3    5.15    1.45
   2 -18  -3    6.21    1.72
  -2 -18   3    9.20    2.88
  -2 -18   3    6.30    1.31
  -2 -18   3    6.91    1.17
   2 -18  -3    7.75    2.52
   3 -18   3    6.11    2.33
   3 -18   3    5.42    1.68
  -3 -18  -3    5.09    1.44
  -3 -18  -3    0.68    1.58
   3 -18  -3    5.07    2.12
  -3 -18   3    4.25    0.95
  -3 -18   3    3.30    2.09
   3 -18  -3    6.78    1.90
  -4 -18  -3    7.86    2.78
   4 -18   3    4.41    1.43
  -4 -18   3    5.38    1.09
   4 -18  -3    7.51    1.98
  -4  18  -3    4.70    1.70
  -4 -18   3    2.77    2.08
  -5 -18  -3   10.62    1.27
  -5 -18  -3    9.23    3.05
   5 -18   3    8.50    2.03
   5 -18  -3   12.31    2.54
  -5 -18   3   17.43    4.52
  -5 -18   3   13.54    1.54
   0 -19   3    0.61    1.81
   0 -19  -3    1.00    1.09
   0 -19  -3    1.72    1.76
   0 -19   3    1.21    0.93
   0 -19   3    1.84    0.68
   1 -19   3   36.74    3.14
  -1 -19  -3   36.93    5.59
  -1 -19  -3   30.08    3.05
   1 -19   3   34.16    2.50
   1 -19   3   38.24    4.61
  -1 -19   3   33.42    5.39
   1 -19  -3   33.68    3.28
  -1 -19   3   26.80    2.20
   1 -19  -3   35.07    4.40
  -1 -19   3   34.96    2.93
   2 -19   3    8.61    1.86
  -2 -19  -3   11.22    2.11
   2 -19   3   10.97    1.77
   2 -19   3   10.12    2.77
  -2 -19  -3    6.25    2.48
  -2 -19   3    8.86    1.62
  -2 -19   3    8.70    1.15
   2 -19  -3    6.80    2.42
  -2 -19   3    6.11    2.78
   2 -19  -3    7.38    1.85
   3 -19   3   46.38    4.82
   3 -19   3   33.97    3.21
  -3 -19  -3   42.45    5.07
  -3 -19  -3   33.34    3.24
   3 -19  -3   42.68    4.56
   3 -19  -3   37.80    3.51
  -3 -19   3   31.06    2.42
  -3 -19   3   30.69    5.44
  -4  19  -3   10.61    2.57
   4 -19  -3    9.93    3.82
   0 -20  -3   22.54    2.78
   0 -20  -3   21.48    4.26
   0 -20   3   24.74    2.02
   0 -20   3   28.02    2.80
   0 -20   3   24.54    4.57
   1 -20   3    8.93    2.04
   1 -20   3    7.67    1.37
  -1 -20  -3    5.46    1.69
   1 -20  -3    6.68    1.89
  -1 -20   3    4.81    1.45
  -1 -20   3    9.25    1.21
   0   0  -4  951.54   38.75
   1   0   4   40.04    1.75
  -1   0  -4   41.91    1.83
  -1   0   4   36.94    1.96
   1   0  -4   33.24    1.96
  -1   0   4   36.58    2.04
  -1   0   4   36.04    1.70
   1   0  -4   37.11    1.72
   1   0  -4   35.85    2.01
   1   0   4   33.85    2.10
   1   0   4   32.74    2.12
  -2   0   4  181.58    8.18
   2   0   4  198.26    8.48
   2   0  -4  188.16    8.10
   2   0  -4  178.00    8.13
   2   0   4  185.67    8.51
  -2   0  -4  190.40    8.37
   2   0   4  198.06    7.92
  -2   0   4  185.54    7.91
   2   0  -4  196.86    7.89
  -2   0   4  185.01    7.99
   3   0  -4    0.87    0.33
  -3   0  -4    0.64    0.48
  -3   0  -4    0.60    0.22
   3   0  -4    1.22    0.35
  -3   0  -4    0.25    0.30
   3   0   4    0.33    0.36
  -3   0   4    0.50    0.28
   3   0   4    1.12    0.32
   3   0   4    0.16    0.39
  -3   0   4    0.89    0.28
  -3   0   4    0.69    0.25
   3   0  -4    1.28    0.31
  -4   0  -4  122.93    6.02
   4   0   4  128.27    6.16
  -4   0  -4  117.91    5.51
   4   0  -4  123.39    5.67
   4   0  -4  127.60    5.57
  -4   0   4  121.62    5.69
  -4   0   4  124.69    5.62
   4   0   4  125.00    6.26
   4   0   4  122.12    5.57
  -4   0  -4  128.95    6.45
   4   0  -4  119.82    5.51
  -5   0  -4   30.21    2.25
   5   0  -4   30.17    1.97
  -5   0  -4   32.75    2.65
   5   0   4   34.33    2.51
   5   0   4   28.30    2.43
   5   0  -4   33.78    1.93
  -5   0   4   33.65    2.03
  -5   0  -4   31.86    1.93
  -5   0   4   33.79    2.06
   5   0  -4   29.99    2.42
  -6   0   4   91.30    4.59
   6   0  -4   94.70    4.44
  -6   0  -4   91.92    4.94
  -6   0  -4   80.08    5.25
   6   0  -4   91.81    4.59
   6   0  -4   95.25    5.14
  -6   0   4   92.16    4.56
  -6   0  -4   84.73    4.44
  -7   0  -4   21.59    1.70
  -7   0  -4   20.09    1.61
  -7   0   4   19.63    1.65
  -7   0  -4   18.35    2.24
  -7   0   4   20.45    1.69
  -7   0  -4   18.87    1.91
   7   0  -4   19.65    1.55
   7   0  -4   23.35    1.77
  -8   0   4   14.86    1.48
   8   0  -4   13.34    1.33
  -8   0  -4   20.03    3.00
  -8   0  -4   15.45    1.44
  -8   0  -4   11.01    1.38
  -9   0  -4    2.63    0.76
  -9   0   4    4.57    1.09
   9   0  -4    3.05    0.85
  -9   0  -4    3.55    1.41
 -10   0  -4   25.71    2.18
 -10   0  -4   26.51    3.23
 -10   0   4   23.28    2.20
 -11   0  -4    0.24    0.48
 -11   0  -4    0.78    1.35
 -11   0   4   -0.09    0.39
   0   1   4   35.82    1.95
   0  -1  -4   34.70    2.01
   0  -1  -4   35.33    2.06
   0   1  -4   30.75    2.08
   0   1  -4   37.27    2.11
   0   1  -4   35.77    1.96
   0   1   4   38.75    2.13
   0  -1   4   34.18    2.05
   0  -1   4   36.31    2.07
   0  -1   4   37.58    1.99
   0   1   4   32.04    1.77
  -1   1   4    6.29    0.71
   1  -1   4    7.79    1.15
   1  -1   4    6.53    0.74
   1   1  -4    6.56    0.68
   1   1  -4    7.04    0.51
  -1  -1  -4    6.39    0.79
  -1   1   4    6.78    0.64
  -1  -1  -4    7.22    0.46
   1   1  -4    5.49    0.64
  -1  -1  -4    7.37    1.10
  -1  -1   4    6.98    0.65
   1  -1  -4    5.97    0.65
   1   1   4    6.79    0.43
  -1  -1   4    5.18    0.62
   1   1   4    4.71    0.83
  -1   1  -4    5.86    0.65
   1  -1  -4    6.59    0.42
  -1   1  -4    4.46    0.83
  -1   1  -4    6.84    0.59
   1   1   4    6.94    0.74
  -1  -1   4    5.49    0.45
   1  -1  -4    4.97    0.64
  -2   1   4  139.49    6.21
  -2  -1  -4  141.24    6.68
  -2  -1  -4  143.63    6.70
   2  -1   4  149.74    6.12
  -2   1   4  138.57    6.35
   2   1  -4  149.05    6.38
  -2  -1  -4  146.48    6.01
   2  -1   4  141.98    6.74
  -2   1   4  138.00    6.04
   2   1  -4  147.35    6.25
   2   1  -4  148.45    6.07
   2  -1   4  144.37    6.51
   2   1   4  142.42    6.60
   2  -1  -4  138.62    6.27
  -2   1  -4  141.87    6.81
  -2  -1   4  139.80    6.12
   2  -1  -4  137.25    6.28
   2   1   4  147.07    6.75
  -2   1  -4  140.93    6.38
   2  -1  -4  140.77    6.01
   2   1   4  139.74    6.03
  -2  -1   4  145.03    6.10
  -2   1  -4  139.13    6.06
  -2  -1   4  142.17    6.37
  -3   1   4    7.41    0.77
  -3   1   4    7.81    0.66
   3  -1   4    6.85    0.63
   3  -1   4    7.72    0.93
   3  -1   4    5.92    1.13
   3   1  -4    7.86    0.69
  -3  -1  -4    6.97    0.60
  -3  -1  -4    5.94    1.14
  -3   1   4    8.28    0.72
   3   1  -4    6.71    0.60
  -3  -1  -4    9.51    1.44
   3   1  -4    6.89    0.75
   3   1   4    8.34    1.00
   3  -1  -4    7.37    0.61
  -3  -1   4    7.51    0.79
   3  -1  -4    8.44    0.76
   3   1   4    7.06    0.63
  -3  -1   4    8.44    0.64
  -3   1  -4    7.08    0.62
   3  -1  -4    6.88    0.69
  -3   1  -4    9.85    1.20
  -3   1  -4    7.44    0.83
  -3  -1   4    6.00    0.61
   3   1   4    9.59    1.12
   4  -1   4   33.21    1.95
   4  -1   4   37.67    2.67
   4  -1   4   36.40    2.33
  -4   1   4   33.10    2.02
  -4  -1  -4   32.98    1.90
  -4   1   4   36.11    1.99
  -4  -1  -4   33.90    2.49
   4   1  -4   31.65    2.06
   4   1  -4   31.13    1.87
   4   1  -4   35.63    1.90
  -4  -1  -4   37.60    2.50
   4  -1  -4   36.48    2.04
   4  -1  -4   35.05    1.92
   4   1   4   31.92    2.37
  -4   1  -4   35.97    2.70
  -4  -1   4   34.10    2.10
   4   1   4   36.58    1.97
  -4   1  -4   37.85    1.97
  -4   1  -4   31.87    2.10
   4   1   4   33.95    2.52
  -4  -1   4   34.18    1.99
  -5  -1  -4   92.04    5.26
  -5   1   4   90.16    4.54
  -5   1   4   92.91    4.58
   5  -1   4  100.74    5.07
  -5  -1  -4   92.92    4.51
   5   1  -4   93.15    4.40
   5   1  -4   91.76    4.93
   5   1  -4   98.13    4.75
   5   1   4  101.32    5.47
  -5   1  -4   96.90    5.52
  -5  -1   4   94.25    4.61
   5   1   4   88.50    5.10
  -5  -1   4   94.34    4.69
  -5   1  -4   97.98    4.55
   5  -1  -4   98.37    4.55
   5  -1  -4   93.41    4.56
  -6   1   4   63.74    3.40
  -6   1   4   62.25    3.29
  -6  -1  -4   58.69    3.84
  -6  -1  -4   67.95    4.16
   6   1  -4   62.04    3.49
  -6  -1  -4   54.21    3.20
   6  -1  -4   63.07    3.33
  -6   1  -4   61.82    3.30
  -6   1  -4   65.84    4.36
  -6  -1   4   57.31    3.37
  -6  -1   4   59.73    3.37
   6  -1  -4   62.04    3.27
  -7  -1  -4   12.42    2.14
   7   1  -4   15.50    1.48
  -7   1   4   14.28    1.33
  -7  -1  -4   13.68    1.73
  -7  -1  -4   11.46    1.20
  -7   1  -4   16.35    2.70
   7  -1  -4   13.39    1.28
  -7  -1   4   13.53    1.34
  -7   1  -4   14.18    1.30
  -8   1   4   18.97    1.75
  -8  -1  -4   21.11    2.26
  -8  -1  -4   22.53    2.52
  -8  -1  -4   22.27    1.78
  -8   1  -4   17.94    1.65
  -8  -1   4   22.89    1.89
  -8   1  -4   23.99    3.54
   8  -1  -4   19.99    1.71
  -9  -1  -4   26.16    3.00
  -9  -1  -4   25.60    2.10
  -9  -1  -4   25.00    2.58
  -9   1   4   29.95    2.31
  -9  -1   4   27.28    3.09
  -9   1  -4   21.99    3.53
   9  -1  -4   25.01    2.07
  -9  -1   4   27.43    2.27
  -9   1  -4   25.17    2.08
 -10  -1  -4    2.24    1.37
 -10  -1  -4    4.76    1.67
 -10  -1  -4    2.43    0.76
 -10   1   4    2.91    0.90
 -10  -1   4    3.15    0.90
 -10   1  -4    2.89    0.82
 -10   1  -4    3.02    1.68
 -10  -1   4    3.23    1.66
  10  -1  -4    2.59    0.92
 -11   1   4    8.98    1.63
 -11  -1  -4    8.34    1.59
  11  -1  -4    9.60    1.67
 -11   1  -4    9.41    2.86
 -11  -1   4   12.76    2.05
 -11   1  -4    5.94    1.24
   0  -2   4  449.93   18.70
   0  -2   4  437.37   18.51
   0   2  -4  455.68   18.53
   0   2  -4  449.29   18.75
   0   2   4  444.39   18.81
   0  -2   4  444.97   18.81
   0  -2  -4  449.69   18.76
   0  -2  -4  445.18   18.57
   0   2   4  452.99   18.50
   1   2  -4  200.15    9.05
  -1   2   4  225.14    9.50
   1   2  -4  210.20    9.35
  -1  -2  -4  226.50    8.86
   1   2  -4  221.59    9.35
   1  -2   4  219.25    9.67
   1  -2   4  213.96    9.32
  -1  -2  -4  224.84    9.48
  -1  -2  -4  218.46    9.72
  -1   2   4  217.03    9.26
   1   2   4  225.74    9.79
  -1   2  -4  216.63    9.28
  -1   2  -4  214.10    9.71
   1   2   4  220.36    9.39
   1  -2  -4  222.30    8.86
  -1  -2   4  212.68    9.34
   1   2   4  218.69    8.86
  -1  -2   4  207.96    9.25
   1  -2  -4  222.21    9.34
   1  -2  -4  214.32    9.43
  -2  -2  -4   82.48    3.58
  -2   2   4   79.24    3.84
  -2  -2  -4   75.96    4.29
   2  -2   4   91.85    3.79
  -2  -2  -4   86.04    4.21
  -2   2   4   82.23    3.63
   2  -2   4   83.25    4.43
   2   2  -4   85.59    3.84
   2   2  -4   86.60    3.70
  -2   2   4   82.67    4.01
   2  -2   4   85.23    4.01
  -2  -2   4   80.97    3.70
  -2   2  -4   82.33    4.46
  -2  -2   4   81.60    3.70
   2  -2  -4   79.20    3.90
   2   2   4   80.25    4.02
   2  -2  -4   83.04    3.60
  -2   2  -4   72.43    3.80
   2  -2  -4   83.45    3.94
   2   2   4   83.26    4.40
  -2  -2   4   80.09    3.99
   2   2   4   82.28    3.60
  -2   2  -4   85.22    3.74
  -3  -2  -4   34.50    2.23
   3  -2   4   28.52    2.32
  -3   2   4   32.07    1.90
   3  -2   4   34.62    2.02
  -3  -2  -4   28.31    2.26
   3   2  -4   31.76    1.97
  -3   2   4   30.09    1.70
  -3   2   4   33.41    1.86
  -3  -2  -4   30.56    1.66
   3  -2  -4   34.05    1.83
  -3   2  -4   32.24    1.84
  -3   2  -4   30.48    1.70
   3   2   4   35.35    2.45
   3   2   4   32.00    2.11
  -3  -2   4   28.90    1.91
   3   2   4   30.37    1.67
   3  -2  -4   33.34    1.70
  -3   2  -4   33.54    2.50
   3  -2  -4   31.62    1.89
   4  -2   4  104.43    5.91
  -4  -2  -4  114.81    5.71
  -4  -2  -4  111.54    5.04
  -4   2   4  105.56    5.06
  -4   2   4  112.35    5.18
  -4  -2  -4  108.32    5.85
   4   2  -4  113.10    5.38
  -4  -2   4  110.94    5.32
  -4  -2   4  111.14    5.15
  -4   2  -4  111.67    6.11
   4   2   4  115.32    6.06
   4   2   4  116.86    5.08
   4  -2  -4   98.25    4.98
   4  -2  -4  117.28    5.07
   4  -2  -4  114.37    5.25
  -4   2  -4  114.02    5.08
  -5   2   4   17.71    1.38
  -5  -2  -4   21.92    2.05
   5   2  -4   20.24    1.63
  -5   2   4   20.15    1.44
  -5  -2  -4   20.88    1.91
  -5  -2  -4   18.78    1.36
  -5   2  -4   18.61    1.37
  -5  -2   4   21.82    1.62
  -5  -2   4   19.51    1.46
   5  -2  -4   16.34    2.02
  -5   2  -4   21.93    2.20
   5   2   4   18.33    2.04
   5  -2  -4   20.89    1.52
   6   2  -4   62.81    3.65
  -6  -2  -4   62.81    3.36
  -6  -2  -4   69.61    4.27
  -6  -2  -4   62.50    4.03
  -6   2   4   59.88    3.38
  -6  -2   4   69.63    3.56
   6   2   4   52.90    3.71
  -6   2  -4   61.22    3.35
   6  -2  -4   64.91    3.48
  -6   2  -4   64.32    4.49
  -7  -2  -4    9.05    1.03
  -7  -2  -4    6.83    1.58
   7   2  -4    9.63    1.23
  -7   2   4    8.25    1.02
   7  -2  -4    9.47    1.13
  -7   2  -4   10.40    2.16
  -7   2  -4    9.38    1.04
  -7  -2   4   11.04    1.18
  -8  -2  -4   25.44    2.62
  -8  -2  -4   28.70    2.80
  -8   2   4   29.75    2.18
  -8  -2  -4   27.10    2.06
  -8   2  -4   25.25    2.99
   8  -2  -4   26.97    2.11
  -8   2  -4   27.99    2.08
  -8  -2   4   25.93    2.13
  -9  -2  -4   19.73    3.06
  -9  -2  -4   17.78    2.76
  -9  -2  -4   16.57    1.63
  -9   2   4   15.08    1.64
  -9  -2   4   19.24    1.84
  -9  -2   4   20.22    3.28
   9  -2  -4   20.03    1.83
  -9   2  -4   15.03    1.58
  -9   2  -4   21.02    3.55
 -10  -2  -4   35.66    2.68
 -10   2   4   36.56    2.80
 -10  -2  -4   31.80    3.32
 -10  -2   4   35.70    3.85
 -10   2  -4   35.88    2.68
  10  -2  -4   36.09    2.75
 -10   2  -4   35.46    4.05
 -10  -2   4   34.20    2.79
 -11  -2  -4    6.36    2.11
 -11   2   4    5.90    1.26
 -11  -2  -4    4.97    1.22
  11  -2  -4    6.63    1.50
 -11   2  -4    6.27    2.49
 -11  -2   4    5.06    1.22
 -11   2  -4    4.06    1.06
 -11  -2   4    8.84    2.62
   0  -3  -4    4.59    0.78
   0   3   4    4.80    0.60
   0  -3  -4    7.09    1.20
   0   3   4    7.46    1.22
   0   3  -4    6.56    0.90
   0  -3   4    4.85    0.86
   0   3  -4    6.29    1.01
   0   3  -4    6.41    0.68
   0  -3   4    6.81    0.69
   1   3  -4  174.02    7.47
   1  -3   4  160.56    7.30
  -1   3   4  173.74    7.35
   1   3  -4  163.10    7.42
  -1  -3  -4  160.69    7.79
  -1  -3  -4  174.40    7.50
  -1   3   4  175.27    7.64
   1  -3   4  162.03    7.77
  -1  -3   4  165.51    7.14
   1  -3  -4  157.84    7.53
  -1   3  -4  169.92    7.30
   1   3   4  168.75    7.86
  -1  -3   4  168.14    7.42
   1   3   4  163.38    7.36
  -1   3  -4  165.20    7.83
  -1  -3   4  169.47    7.37
   1  -3  -4  170.31    7.41
  -1   3  -4  178.25    7.51
   2   3  -4   83.59    4.16
  -2  -3  -4   83.79    4.63
   2   3  -4   89.52    3.86
  -2   3   4   87.22    4.21
  -2  -3  -4   81.36    4.24
  -2  -3  -4   86.47    3.68
  -2   3   4   82.61    4.00
  -2   3   4   77.95    3.69
   2  -3   4   82.45    4.00
   2  -3   4   82.24    4.57
   2  -3  -4   86.61    3.70
   2  -3  -4   87.20    4.11
  -2   3  -4   82.10    3.89
  -2  -3   4   87.25    3.85
   2   3   4   81.15    4.09
   2   3   4   85.23    3.69
   2   3   4   89.20    4.72
  -2   3  -4   88.22    4.73
  -2  -3   4   83.23    4.14
  -2   3  -4   90.42    3.94
   3  -3   4  126.04    6.38
  -3   3   4  113.98    5.52
  -3   3   4  117.83    5.61
  -3  -3  -4  120.82    5.89
  -3  -3  -4  127.06    5.31
  -3  -3  -4  121.55    6.29
   3  -3   4  132.36    5.50
   3   3  -4  128.83    5.39
   3   3  -4  117.09    5.74
  -3   3   4  124.45    5.35
  -3  -3   4  119.27    5.42
   3   3   4  124.57    6.39
  -3   3  -4  124.66    6.47
   3  -3  -4  117.36    5.29
   3  -3  -4  121.51    5.63
   3  -3  -4  124.14    5.49
   3   3   4  116.31    5.28
  -3  -3   4  113.01    5.68
  -3   3  -4  116.90    5.37
  -4  -3  -4   81.93    4.37
   4   3  -4   78.24    4.17
  -4  -3  -4   79.72    4.69
  -4   3   4   77.51    3.79
  -4  -3  -4   79.42    3.76
   4   3   4   78.30    4.13
   4  -3  -4   79.94    4.96
   4  -3  -4   78.11    3.77
   4   3   4   82.28    3.78
  -4  -3   4   75.37    4.10
   4  -3  -4   81.20    4.05
   4   3   4   84.18    4.92
  -4  -3   4   80.66    3.90
  -4   3  -4   80.75    3.82
  -4   3  -4   79.76    4.90
  -5  -3  -4   37.67    2.99
  -5   3   4   36.79    2.23
  -5  -3  -4   38.43    2.21
  -5  -3  -4   36.58    2.66
   5   3  -4   41.18    2.62
  -5   3  -4   39.56    3.21
   5  -3  -4   38.39    2.39
   5   3   4   40.59    2.62
  -5   3  -4   38.02    2.22
  -5  -3   4   38.83    2.32
  -6   3   4   14.75    1.27
  -6  -3  -4   12.38    1.56
  -6  -3  -4   14.16    1.21
   6   3  -4   12.58    1.41
  -6  -3  -4   16.40    2.49
  -6  -3   4   13.02    1.25
   6   3   4   14.29    1.59
   6  -3  -4   15.29    1.37
  -6   3  -4   12.27    2.31
  -6   3  -4   14.31    1.22
  -7  -3  -4   48.70    2.90
  -7   3   4   48.19    2.94
  -7  -3  -4   50.58    3.51
   7   3  -4   50.48    3.30
  -7  -3  -4   46.70    3.73
   7  -3  -4   50.63    3.07
  -7   3  -4   53.08    4.23
  -7   3  -4   46.39    2.86
  -7  -3   4   46.69    3.00
  -8  -3  -4    0.96    0.44
  -8   3   4    1.05    0.51
  -8  -3  -4    0.12    0.80
  -8  -3  -4    0.57    0.74
  -8   3  -4    0.31    0.94
  -8  -3   4    0.82    0.47
   8  -3  -4    1.06    0.62
  -8   3  -4    1.45    0.52
  -9  -3  -4   14.55    1.52
  -9  -3  -4   15.63    2.82
  -9   3   4   17.12    1.67
  -9  -3  -4   16.36    2.68
  -9   3  -4   13.46    1.47
  -9   3  -4   15.25    3.14
  -9  -3   4   13.23    1.57
   9  -3  -4   12.35    1.86
 -10  -3  -4    7.61    1.38
 -10  -3  -4   12.81    2.61
 -10   3   4   11.00    1.42
 -10  -3   4    7.04    2.33
 -10   3  -4    9.68    2.69
 -10  -3   4    7.12    1.48
  10  -3  -4    7.72    1.49
 -10   3  -4    6.48    1.21
 -11  -3  -4   32.11    2.62
 -11   3   4   28.25    2.57
 -11   3  -4   29.74    2.53
  11  -3  -4   32.76    2.85
 -11  -3   4   34.13    4.14
 -11  -3   4   33.03    2.80
   0  -4   4   22.67    1.76
   0   4  -4   21.00    1.65
   0   4  -4   19.46    1.37
   0  -4  -4   19.29    1.64
   0  -4   4   21.13    1.61
   0   4   4   23.85    1.79
   0   4   4   19.04    1.31
   0  -4   4   18.70    1.35
   0  -4  -4   22.70    1.46
   0   4  -4   16.00    1.60
   1  -4   4   86.64    4.02
  -1   4   4   91.36    4.47
   1   4  -4   90.78    4.23
  -1  -4  -4   81.91    4.61
  -1  -4  -4   94.82    4.24
  -1   4   4   85.48    4.06
   1  -4   4   86.75    4.56
   1   4  -4   88.68    4.20
  -1  -4   4   86.22    4.17
   1  -4  -4   87.18    4.39
  -1   4  -4   79.44    4.23
   1  -4  -4   81.37    4.11
  -1  -4   4   72.52    4.42
   1   4   4   86.06    4.68
  -1   4  -4   81.58    4.57
   1   4   4   82.98    4.03
  -2   4   4   47.74    2.22
   2   4  -4   48.12    2.41
  -2  -4  -4   43.52    3.09
  -2   4   4   49.86    2.78
  -2  -4  -4   47.15    2.18
   2  -4   4   47.58    2.49
  -2  -4  -4   47.99    2.70
   2  -4   4   46.65    3.12
  -2  -4   4   48.83    2.39
   2  -4  -4   46.44    2.21
   2   4   4   49.24    3.24
   2  -4  -4   49.89    2.72
  -2   4  -4   46.61    3.18
  -2  -4   4   48.78    2.73
   2  -4  -4   49.44    2.67
   2   4   4   45.88    2.56
   2   4   4   49.65    2.19
  -2   4  -4   48.20    2.42
  -3  -4  -4   53.92    3.56
  -3   4   4   55.41    2.91
  -3  -4  -4   55.88    2.60
  -3   4   4   52.26    2.94
   3  -4   4   50.19    3.55
  -3  -4  -4   53.09    3.08
   3   4  -4   53.81    3.09
  -3   4   4   53.19    2.61
   3  -4   4   60.30    2.84
   3   4  -4   57.68    2.72
  -3  -4   4   54.07    3.07
   3  -4  -4   54.99    2.61
  -3   4  -4   54.89    2.74
   3   4   4   55.69    3.75
   3  -4  -4   50.62    2.77
  -3   4  -4   56.26    3.72
   3   4   4   53.85    2.57
   3   4   4   46.61    2.80
  -3  -4   4   53.73    2.73
   4   4  -4   29.97    2.19
  -4  -4  -4   31.17    2.20
  -4  -4  -4   31.55    2.64
  -4   4   4   29.62    1.78
  -4  -4  -4   31.75    1.78
   4   4   4   29.24    2.00
   4   4   4   30.89    1.75
   4  -4  -4   34.54    2.13
   4  -4  -4   31.86    1.80
  -4   4  -4   35.37    2.89
  -4   4  -4   30.16    1.82
  -5  -4  -4   53.00    3.30
  -5  -4  -4   55.24    3.87
  -5  -4  -4   52.73    2.84
  -5   4   4   54.27    2.89
   5   4  -4   51.53    3.30
   5   4   4   51.10    3.07
  -5   4  -4   60.27    4.21
  -5  -4   4   55.16    3.01
  -5   4  -4   56.78    2.92
   5  -4  -4   51.20    3.09
   6   4  -4   18.13    1.78
  -6  -4  -4   18.41    1.44
  -6  -4  -4   22.18    1.98
  -6  -4  -4   18.69    2.83
  -6   4   4   17.97    1.46
  -6   4  -4   19.86    1.49
   6   4   4   18.92    1.70
  -6  -4   4   18.11    1.53
   6  -4  -4   17.77    1.61
  -7  -4  -4    5.17    1.54
  -7   4   4    4.18    0.85
   7   4  -4    3.42    1.00
  -7  -4  -4    3.87    0.80
   7  -4  -4    5.76    1.16
  -7  -4   4    4.12    0.89
  -7   4  -4    5.41    1.68
  -7   4  -4    5.68    1.02
   7   4   4    5.78    1.26
  -8  -4  -4   16.33    2.77
  -8  -4  -4   13.49    1.38
  -8   4   4   13.03    1.38
  -8   4  -4   13.33    2.75
   8  -4  -4   12.72    1.51
  -8  -4   4   14.48    1.52
  -8   4  -4   14.51    1.41
  -9  -4  -4   87.10    4.66
  -9   4   4   81.25    4.64
  -9  -4  -4   75.64    5.69
  -9  -4   4   83.10    4.81
  -9  -4   4   85.97    6.33
  -9   4  -4   78.16    4.53
   9  -4  -4   83.49    4.82
  -9   4  -4   77.89    6.27
 -10   4   4    6.75    1.35
 -10  -4  -4    8.61    2.38
 -10  -4  -4    4.92    1.13
 -10  -4   4    7.49    1.45
 -10   4  -4    6.40    2.60
 -10   4  -4    5.81    1.24
  10  -4  -4    6.03    1.47
 -11  -4  -4   19.30    1.97
 -11  -4  -4   14.48    3.07
 -11   4   4   19.96    2.05
  11  -4  -4   19.73    2.36
 -11   4  -4   18.00    1.89
 -11  -4   4   23.64    4.21
 -11  -4   4   18.40    2.07
   0   5  -4   10.13    1.54
   0   5   4    6.53    0.74
   0  -5   4    8.62    1.04
   0  -5  -4    5.64    0.73
   0   5   4    6.29    1.22
   0  -5  -4    7.57    1.36
   0   5  -4    5.65    1.15
   0   5  -4    7.52    0.81
   0  -5   4    8.61    1.10
   0  -5   4    8.38    0.82
  -1  -5  -4   36.96    2.66
  -1   5   4   35.83    2.09
   1  -5   4   39.32    2.12
   1   5  -4   36.57    2.28
  -1   5   4   41.87    2.57
   1  -5   4   30.05    2.42
  -1  -5  -4   38.44    2.22
   1   5   4   38.04    2.74
  -1  -5   4   34.55    1.94
   1  -5  -4   36.02    2.15
   1   5   4   39.81    2.10
  -1  -5   4   34.02    2.54
  -1   5  -4   35.44    2.57
  -1   5  -4   31.23    2.26
  -1  -5   4   33.84    2.19
   1  -5  -4   37.41    2.43
   2   5  -4   21.16    1.39
  -2   5   4   23.84    1.77
  -2  -5  -4   21.73    1.62
  -2   5   4   22.67    1.19
  -2  -5  -4   20.03    1.99
   2  -5   4   21.39    1.43
   2   5  -4   22.99    1.71
   2  -5   4   24.24    2.14
   2  -5  -4   22.84    1.68
   2   5   4   23.94    1.16
  -2   5  -4   24.25    2.16
   2  -5  -4   21.20    1.59
  -2   5  -4   24.73    1.59
  -2   5  -4   20.72    1.39
   2  -5  -4   23.46    1.22
  -2  -5   4   23.06    1.38
   2   5   4   23.24    1.50
   2   5   4   28.00    2.35
  -3  -5  -4  251.02   11.87
  -3   5   4  246.08   10.93
  -3  -5  -4  240.59   11.01
  -3  -5  -4  245.27   10.41
   3   5  -4  253.60   11.20
   3  -5  -4  244.67   10.95
  -3  -5   4  255.89   10.65
  -3   5  -4  240.48   11.88
   3  -5  -4  254.82   10.80
   3   5   4  244.92   10.72
   3   5   4  249.85   10.38
  -3   5  -4  264.30   10.72
   3  -5  -4  249.61   10.45
  -4  -5  -4   22.22    2.33
  -4   5   4   23.84    1.49
   4   5  -4   25.30    1.99
  -4  -5  -4   23.34    1.88
  -4  -5  -4   23.66    1.47
   4   5   4   23.58    1.44
  -4  -5   4   23.37    1.59
  -4   5  -4   25.25    2.54
   4  -5  -4   24.92    1.82
  -4   5  -4   24.57    1.58
   4  -5  -4   25.74    1.53
   4   5   4   23.83    1.65
   5   5  -4    2.41    0.77
  -5  -5  -4    3.52    1.21
  -5  -5  -4    3.92    0.99
  -5  -5  -4    3.57    0.69
  -5   5   4    2.07    0.49
  -5   5  -4    3.16    0.66
   5  -5  -4    2.84    0.78
  -5   5  -4    3.12    1.30
   6   5  -4    0.56    0.53
  -6  -5  -4    0.40    0.29
  -6   5   4    0.93    0.39
  -6  -5  -4    0.89    0.84
   6  -5  -4    0.18    0.33
  -6   5  -4    0.39    0.30
  -6   5  -4   -0.11    0.53
  -6  -5   4    1.01    0.43
  -7   5   4   68.13    3.78
   7   5  -4   68.83    4.41
  -7  -5  -4   70.78    3.79
  -7  -5  -4   74.51    5.13
  -7   5  -4   67.81    5.40
  -7   5  -4   70.61    3.81
  -7  -5   4   66.51    3.91
   7  -5  -4   66.76    4.05
  -8  -5  -4    1.64    1.29
  -8  -5  -4    3.13    0.79
  -8   5   4    3.10    0.82
  -8   5  -4    5.05    1.02
  -8  -5   4    2.49    0.75
  -8   5  -4    5.96    2.12
   8  -5  -4    2.94    0.92
  -9   5   4    1.43    0.64
  -9  -5  -4    1.86    1.29
  -9  -5  -4    1.59    0.62
  -9  -5   4    2.82    1.85
  -9   5  -4    1.95    1.51
  -9  -5   4    2.61    0.88
  -9   5  -4    1.73    0.62
   9  -5  -4    1.88    0.85
 -10   5   4    3.72    1.02
 -10  -5  -4    3.48    1.95
 -10  -5  -4    4.81    1.19
 -10  -5   4    2.86    0.90
 -10  -5   4    7.33    2.66
 -10   5  -4    4.19    1.13
  10  -5  -4    3.62    1.17
 -10   5  -4    1.49    2.02
 -11   5   4   21.96    2.17
 -11  -5  -4   21.50    2.13
 -11  -5  -4   24.14    4.10
  11  -5  -4   19.99    2.49
 -11  -5   4   22.39    2.32
   0  -6  -4    0.59    0.35
   0   6   4    1.03    0.40
   0   6  -4    1.27    0.50
   0   6  -4    0.71    0.56
   0   6  -4    1.39    0.66
   0  -6   4    0.51    0.34
   0  -6   4    0.52    0.46
   0   6   4    1.68    0.78
   0  -6  -4    0.67    0.49
   0  -6   4    1.09    0.60
  -1   6   4  160.44    7.39
  -1  -6  -4  148.10    7.51
   1   6  -4  140.72    6.94
   1  -6   4  148.84    7.41
   1  -6   4  143.49    6.65
  -1   6   4  144.58    6.71
  -1  -6  -4  149.12    6.81
   1   6  -4  155.19    6.96
   1  -6  -4  151.23    6.82
  -1  -6   4  150.01    6.91
   1  -6  -4  148.79    7.19
  -1  -6   4  145.66    6.91
  -1   6  -4  151.31    7.50
  -1   6  -4  148.78    6.70
   1   6   4  156.56    7.75
  -1  -6   4  133.36    7.30
  -1  -6   4  143.54    6.53
  -2  -6  -4   64.82    4.24
  -2   6   4   63.10    2.96
   2   6  -4   69.69    3.78
  -2  -6  -4   70.07    3.61
  -2   6   4   72.06    3.87
   2  -6   4   69.80    3.36
   2  -6  -4   66.68    3.73
   2  -6  -4   67.95    3.60
  -2  -6   4   65.48    3.24
  -2   6  -4   65.31    4.26
  -2   6  -4   64.64    3.31
   2   6   4   64.58    3.32
  -2   6  -4   69.17    3.59
  -3  -6  -4   36.86    3.09
   3   6  -4   34.69    2.55
  -3   6   4   39.38    1.98
  -3  -6  -4   39.21    1.98
  -3   6   4   38.88    2.49
  -3  -6  -4   38.36    2.44
   3   6   4   38.85    1.92
   3   6   4   37.69    2.20
  -3   6  -4   40.87    2.30
   3  -6  -4   39.64    2.49
  -3  -6   4   39.22    2.18
   3  -6  -4   40.33    2.03
  -3   6  -4   39.92    3.21
  -4  -6  -4   30.38    2.22
  -4  -6  -4   29.92    2.90
  -4   6   4   32.57    1.84
  -4  -6  -4   34.45    1.87
   4   6  -4   33.03    2.47
   4   6   4   32.31    1.78
  -4   6  -4   40.13    3.28
   4   6   4   31.01    1.94
   4  -6  -4   31.42    2.23
  -4  -6   4   31.49    1.98
   4  -6  -4   31.68    1.85
  -4   6  -4   33.36    2.01
  -5  -6  -4   52.21    4.21
  -5   6   4   58.33    3.04
  -5  -6  -4   58.19    3.04
  -5   6  -4   60.42    3.16
  -5  -6   4   58.10    3.21
  -5   6  -4   55.45    4.42
   5  -6  -4   58.82    3.48
  -6  -6  -4   18.95    1.47
  -6   6   4   17.03    1.42
   6   6  -4   20.49    2.02
  -6  -6  -4   21.64    2.57
   6  -6  -4   17.84    1.71
  -6   6  -4   20.37    1.54
  -6   6  -4   23.02    2.77
  -6  -6   4   17.65    1.55
  -7  -6  -4    3.34    0.81
  -7   6   4    3.20    0.75
  -7  -6  -4    4.56    1.59
   7   6  -4    1.77    0.83
   7  -6  -4    3.28    0.93
  -7   6  -4    3.07    0.73
  -7  -6   4    2.95    0.77
  -7   6  -4    4.31    1.72
  -8  -6  -4   26.26    3.12
  -8  -6  -4   25.36    2.00
  -8   6   4   25.88    2.01
  -8   6  -4   22.13    4.03
  -8  -6   4   28.05    2.24
  -8   6  -4   23.56    1.95
   8  -6  -4   26.50    2.33
  -9  -6  -4   30.81    2.30
  -9   6   4   23.51    2.08
  -9  -6  -4   24.54    4.04
   9  -6  -4   26.88    2.54
  -9  -6   4   27.84    4.56
  -9   6  -4   32.81    5.08
  -9   6  -4   26.86    2.17
  -9  -6   4   26.96    2.34
 -10   6   4   24.55    2.15
 -10  -6  -4   21.68    2.06
 -10  -6  -4   23.29    3.90
  10  -6  -4   22.89    2.48
 -10   6  -4   21.73    2.04
 -10   6  -4   24.04    4.71
 -10  -6   4   24.30    2.29
 -10  -6   4   22.03    4.20
 -11  -6  -4    2.99    2.10
 -11  -6  -4    1.74    0.74
 -11  -6   4    1.30    2.22
  11  -6  -4    2.94    1.29
 -11   6  -4    5.46    1.30
 -11  -6   4    4.39    1.21
   0   7   4    1.76    0.55
   0   7  -4    1.06    0.60
   0  -7   4    1.75    0.75
   0  -7   4    1.74    0.68
   0   7   4    0.92    0.71
   0   7  -4    1.52    0.56
   0   7  -4    1.80    0.73
   0  -7  -4    1.60    0.50
   0  -7  -4    0.44    0.57
   0  -7   4    1.06    0.41
  -1   7   4   23.41    2.13
   1  -7   4   21.65    1.58
  -1  -7  -4   23.14    2.19
   1   7  -4   23.72    1.89
  -1  -7  -4   21.50    1.63
   1  -7   4   21.86    2.13
   1   7  -4   20.73    1.74
  -1  -7   4   21.82    1.46
  -1  -7   4   17.57    1.91
  -1   7  -4   23.98    2.20
  -1   7  -4   23.88    1.64
   1  -7  -4   25.11    1.75
   1  -7  -4   24.94    2.06
   1   7   4   24.75    1.60
  -1  -7   4   24.79    1.87
  -2   7   4   58.39    2.84
  -2  -7  -4   58.50    4.18
   2  -7   4   63.10    3.29
   2   7  -4   63.42    3.72
  -2  -7  -4   61.91    3.45
  -2   7   4   67.89    3.88
   2  -7  -4   62.54    3.52
   2  -7  -4   65.78    2.91
  -2   7  -4   61.14    4.22
  -2   7  -4   62.49    3.25
   2   7   4   66.13    3.28
   2  -7  -4   67.98    3.80
  -2  -7   4   69.65    3.22
  -2   7  -4   62.50    3.56
  -3  -7  -4   80.96    3.78
  -3  -7  -4   83.59    4.36
  -3  -7  -4   76.54    5.22
  -3   7   4   80.67    3.76
   3   7  -4   85.17    4.71
  -3   7   4   83.66    4.50
   3  -7  -4   83.07    4.38
  -3   7  -4   86.42    5.41
  -3   7  -4   84.95    4.26
   3  -7  -4   84.58    4.46
  -3  -7   4   86.87    4.06
   3  -7  -4   83.31    3.83
   3   7   4   82.25    4.01
   3   7   4   84.30    3.71
   4   7  -4   11.76    1.39
  -4   7   4    7.75    0.74
  -4  -7  -4   10.23    0.84
  -4  -7  -4   10.61    2.16
   4   7   4    8.66    0.74
   4  -7  -4   10.13    1.55
   4   7   4    7.65    0.87
  -4   7  -4    7.23    1.78
  -4  -7   4    9.94    0.95
  -4   7  -4    9.70    0.97
   4  -7  -4    8.99    0.83
  -5   7   4   18.93    1.35
  -5  -7  -4   22.77    3.45
  -5  -7  -4   18.91    1.37
   5   7  -4   20.97    2.03
  -5  -7   4   17.18    1.45
   5  -7  -4   17.32    1.68
  -5   7  -4   21.51    3.50
  -5   7  -4   18.69    1.47
  -6   7   4   38.57    2.42
   6   7  -4   41.62    3.23
  -6  -7  -4   41.74    3.86
  -6   7  -4   41.15    2.56
  -6  -7   4   43.83    2.71
   6  -7  -4   40.71    2.89
  -6   7  -4   45.66    4.22
  -7   7   4   43.30    2.66
  -7  -7  -4   38.15    3.91
  -7  -7  -4   43.93    2.70
  -7   7  -4   44.19    4.42
  -7   7  -4   44.73    2.76
   7  -7  -4   41.25    3.06
  -7  -7   4   41.80    2.84
  -8   7   4   27.09    2.09
  -8  -7  -4   26.34    2.09
  -8  -7  -4   28.53    3.37
  -8   7  -4   30.83    2.21
   8  -7  -4   30.16    2.57
  -8   7  -4   24.43    4.14
  -8  -7   4   26.41    2.26
  -9  -7  -4   10.95    1.32
  -9  -7  -4    6.56    2.22
  -9   7   4    9.08    1.48
  -9   7  -4   12.28    3.44
  -9  -7   4   10.51    2.99
  -9   7  -4   12.26    1.40
   9  -7  -4    8.97    1.83
  -9  -7   4    9.92    1.71
 -10   7   4   11.39    1.43
 -10  -7  -4   11.17    2.80
 -10  -7  -4    9.35    1.63
 -10   7  -4    9.81    2.99
  10  -7  -4   12.53    2.19
 -10   7  -4    9.45    1.67
 -10  -7   4   10.03    1.86
 -10  -7   4   14.54    3.69
 -11  -7  -4    5.01    2.53
 -11  -7  -4    4.29    1.06
 -11   7   4    4.29    1.13
  11  -7  -4    6.21    1.68
 -11  -7   4    6.60    2.82
 -11  -7   4    4.08    1.14
 -11   7  -4    4.47    1.17
   0   8  -4  154.31    7.40
   0  -8  -4  158.06    7.33
   0   8  -4  156.35    7.97
   0  -8  -4  159.87    8.09
   0  -8   4  156.11    7.86
  -1   8   4   42.22    3.18
   1   8  -4   42.32    2.91
  -1  -8  -4   40.31    2.52
   1   8  -4   40.59    2.72
  -1  -8  -4   39.72    3.17
   1  -8   4   42.69    2.52
  -1  -8   4   37.83    2.27
  -1   8  -4   41.46    2.53
  -1   8  -4   39.30    3.16
  -1  -8   4   41.69    2.79
   1  -8  -4   43.64    2.63
   1   8   4   42.32    2.42
   1  -8  -4   40.19    2.99
   2  -8   4   32.59    2.21
  -2  -8  -4   37.24    3.22
  -2   8   4   41.99    2.99
   2   8  -4   41.21    2.78
  -2  -8  -4   40.00    2.51
   2  -8  -4   39.21    1.91
   2  -8  -4   42.68    2.82
  -2  -8   4   40.44    2.20
  -2   8  -4   40.54    3.30
  -2   8  -4   34.34    2.53
  -2   8  -4   37.56    2.29
   2  -8  -4   36.69    2.50
   3   8  -4   16.13    1.69
  -3   8   4   18.56    1.83
  -3  -8  -4   16.45    1.07
  -3  -8  -4   14.38    1.43
  -3   8   4   17.20    1.07
  -3  -8  -4   20.38    3.16
   3  -8  -4   17.25    1.59
   3  -8  -4   16.40    1.59
  -3   8  -4   15.22    1.43
  -3   8  -4   18.43    2.28
  -3   8  -4   16.44    1.26
   3   8   4   15.51    1.25
  -3  -8   4   17.29    1.27
   3   8   4   17.86    1.03
  -4  -8  -4   36.99    2.05
  -4  -8  -4   39.20    3.55
   4   8  -4   40.87    2.95
  -4  -8   4   36.59    2.25
   4  -8  -4   35.84    2.59
   4   8   4   33.27    2.09
  -4   8  -4   42.84    3.77
   4   8   4   37.61    1.96
  -4   8  -4   36.62    2.36
  -5  -8  -4   29.59    1.88
  -5   8   4   32.22    1.89
   5   8  -4   30.81    2.64
  -5  -8  -4   28.58    3.17
  -5   8  -4   32.48    2.13
  -5  -8   4   28.20    2.03
  -5   8  -4   30.13    3.36
  -6  -8  -4   15.68    2.94
  -6   8   4   13.68    1.22
  -6  -8  -4   13.04    1.22
   6   8  -4   16.25    1.99
  -6  -8   4   16.37    1.48
  -6   8  -4   16.75    1.45
   6  -8  -4   14.45    1.64
  -6   8  -4   14.14    3.08
  -7   8   4   21.20    1.63
  -7  -8  -4   18.44    1.57
  -7  -8  -4   15.86    3.00
  -7  -8   4   17.92    1.70
  -7   8  -4   25.04    4.23
  -7   8  -4   19.55    1.67
   7  -8  -4   17.52    1.97
  -8   8   4   38.14    2.56
  -8  -8  -4   41.53    2.67
  -8  -8  -4   40.26    4.12
  -8   8  -4   38.27    2.66
  -8  -8   4   36.45    4.45
  -8  -8   4   35.80    2.74
  -8   8  -4   33.27    4.22
   8  -8  -4   36.09    3.01
  -9  -8  -4    2.31    0.80
  -9  -8  -4    2.08    1.66
  -9   8   4    4.44    1.06
  -9   8  -4    6.71    2.70
   9  -8  -4    1.83    1.01
  -9   8  -4    2.41    0.82
  -9  -8   4    3.86    2.10
  -9  -8   4    3.63    0.98
 -10  -8  -4   15.99    1.77
 -10   8   4   16.76    1.75
 -10  -8  -4   16.62    3.51
  10  -8  -4   19.11    2.79
 -10  -8   4   15.75    3.78
 -10   8  -4   14.34    1.68
 -10  -8   4   17.49    1.96
   0  -9  -4   44.03    2.75
   0   9  -4   43.79    2.85
   0  -9  -4   43.08    3.33
   0   9  -4   43.49    3.34
  -1  -9  -4    7.92    1.74
   1  -9   4    7.28    1.20
   1   9  -4    7.72    1.52
  -1  -9  -4    5.85    1.03
   1   9  -4   10.81    1.71
  -1   9  -4    5.81    1.52
  -1  -9   4    7.22    0.79
  -1   9  -4    5.80    1.34
   1  -9  -4    8.31    1.03
   1  -9  -4   13.27    2.22
  -1   9  -4    8.70    1.40
  -1  -9   4    8.03    1.50
  -2   9   4   56.26    3.91
   2  -9   4   60.92    3.19
   2   9  -4   52.37    3.56
  -2  -9  -4   56.37    4.28
  -2  -9  -4   62.09    3.40
   2   9   4   57.83    3.24
  -2  -9   4   53.38    3.30
   2  -9  -4   57.91    3.71
  -2   9  -4   59.12    4.39
  -2  -9   4   56.64    2.98
  -2   9  -4   53.12    3.14
  -3  -9  -4    7.25    0.68
  -3   9   4    9.44    1.80
  -3  -9  -4   10.46    1.51
  -3  -9  -4    7.55    1.93
   3  -9   4    9.78    0.98
   3   9  -4    8.98    1.66
  -3   9   4    7.40    0.69
  -3   9  -4    9.06    0.96
   3  -9  -4    8.78    1.49
   3  -9  -4   11.23    1.74
  -3  -9   4    8.90    0.88
   3   9   4    8.18    0.90
  -3   9  -4    8.86    2.20
   3   9   4    8.73    0.69
  -4   9   4    4.69    0.55
  -4  -9  -4    4.38    1.51
  -4  -9  -4    4.17    0.55
  -4  -9  -4    3.33    0.91
   4   9  -4    5.04    1.33
   4   9   4    3.33    0.46
  -4   9  -4    2.09    1.15
  -4  -9   4    5.01    0.92
   4   9   4    3.80    0.75
  -4   9  -4    4.46    0.95
   4  -9  -4    3.89    1.04
  -5   9   4   29.66    1.80
  -5  -9  -4   22.59    2.99
  -5  -9  -4   27.36    1.80
   5   9  -4   26.73    2.59
  -5   9  -4   30.98    2.14
  -5   9  -4   29.37    3.34
  -5  -9   4   28.41    2.01
  -6   9   4   97.23    4.91
  -6  -9  -4   99.03    4.99
   6   9  -4  102.19    6.19
  -6  -9  -4  101.56    7.10
  -6  -9   4  100.94    5.27
  -6   9  -4  106.43    7.42
   6  -9  -4  106.16    5.80
  -6   9  -4  105.56    5.30
  -7   9   4   12.66    1.24
  -7  -9  -4   12.51    1.29
  -7  -9  -4   12.84    2.82
  -7   9  -4   13.83    1.43
  -7   9  -4    9.91    2.63
   7  -9  -4   14.14    1.78
  -7  -9   4   14.77    1.51
  -8  -9  -4   49.91    3.11
  -8   9   4   46.80    2.99
  -8  -9  -4   49.66    4.79
  -8   9  -4   52.41    5.45
  -8  -9   4   40.05    4.88
   8  -9  -4   54.95    3.83
  -8  -9   4   47.53    3.29
  -8   9  -4   49.19    3.20
  -9  -9  -4    1.94    1.48
  -9   9   4    1.07    0.54
  -9  -9  -4    2.65    0.84
  -9  -9   4    1.47    1.84
  -9  -9   4    1.07    0.65
  -9   9  -4    1.23    1.84
  -9   9  -4    2.24    0.74
   9  -9  -4    1.51    0.92
 -10  -9  -4    8.63    1.58
 -10   9   4    5.70    1.16
 -10  -9  -4    6.13    2.47
 -10   9  -4    6.46    1.37
 -10  -9   4    5.63    2.68
  10  -9  -4    9.25    1.97
 -10  -9   4    9.04    1.67
   0 -10  -4   43.53    2.89
   0  10  -4   46.04    3.06
   0 -10  -4   47.50    3.65
   0  10  -4   51.34    3.70
  -1 -10  -4   73.80    4.93
   1  10  -4   73.77    4.50
   1  10  -4   67.53    4.12
  -1 -10  -4   69.16    3.85
   1 -10  -4   65.55    4.46
   1 -10  -4   66.42    3.90
  -1 -10   4   75.84    4.60
  -1  10  -4   64.14    4.70
  -1 -10   4   66.28    3.53
  -1  10  -4   66.13    3.87
  -2 -10  -4    2.47    0.73
   2 -10   4    3.40    0.84
  -2 -10  -4    0.55    0.67
   2  10  -4    1.50    0.71
  -2  10  -4    1.30    0.92
   2 -10  -4    3.86    0.98
  -2 -10   4    2.35    0.55
  -2  10  -4    2.45    0.72
  -2  10  -4    2.53    0.87
   2 -10  -4    3.07    1.03
   3  10  -4   15.33    1.75
  -3 -10  -4   11.70    0.91
  -3  10   4   14.27    1.05
  -3 -10  -4   13.74    1.44
   3 -10   4   14.42    1.32
  -3 -10  -4   14.22    2.81
  -3  10  -4   13.18    1.26
  -3  10  -4   15.44    2.88
  -3 -10   4   13.36    1.15
   3 -10  -4   12.83    1.47
  -3  10  -4    9.37    1.62
   3 -10  -4   12.61    2.02
  -4  10   4   32.19    1.85
  -4 -10  -4   30.80    1.82
  -4 -10  -4   31.33    2.32
   4  10  -4   31.39    2.77
  -4 -10  -4   34.69    3.54
  -4  10  -4   28.90    2.27
  -4  10  -4   33.55    3.52
  -4 -10   4   29.58    2.02
   4 -10  -4   31.73    2.50
   4  10   4   28.68    1.81
   4  10   4   30.46    1.95
   5  10  -4    1.85    0.86
  -5 -10  -4    4.08    0.76
  -5  10   4    3.88    0.73
  -5 -10  -4    4.06    1.73
  -5  10  -4    2.18    0.74
  -5  10  -4    2.31    1.36
   5 -10  -4    1.25    0.64
  -5 -10   4    2.90    0.74
  -6 -10  -4   27.19    1.92
  -6 -10  -4   26.12    4.23
  -6  10   4   27.90    1.88
  -6  10  -4   25.56    4.28
  -6  10  -4   26.82    2.15
   6 -10  -4   29.80    2.59
  -6 -10   4   32.28    2.25
  -7 -10  -4    0.02    1.00
  -7  10   4    1.99    0.60
  -7 -10  -4    4.08    0.90
  -7 -10   4    2.83    1.86
  -7  10  -4    2.71    0.84
   7 -10  -4    2.29    0.93
  -7  10  -4    3.26    1.86
  -7 -10   4    1.90    0.69
  -8  10   4   37.92    2.62
  -8 -10  -4   41.49    4.53
  -8 -10  -4   42.84    2.78
  -8 -10   4   41.37    2.99
   8 -10  -4   35.07    3.22
  -8  10  -4   38.82    4.91
  -8 -10   4   36.28    4.70
  -8  10  -4   45.37    3.00
  -9 -10  -4    2.50    0.82
  -9 -10  -4    3.39    1.93
  -9  10   4    3.06    0.92
  -9 -10   4    1.57    0.77
  -9  10  -4    3.77    1.06
  -9 -10   4    3.57    2.35
   9 -10  -4    2.42    1.11
 -10 -10  -4   17.59    4.06
 -10  10   4   13.41    1.59
 -10 -10  -4   14.04    1.68
  10 -10  -4   14.29    2.56
 -10 -10   4   16.95    1.94
 -10 -10   4   14.16    3.89
 -10  10  -4   14.16    1.77
   0 -11  -4   25.81    2.70
   0  11  -4   27.98    2.27
   0  11  -4   30.28    2.89
   0 -11  -4   27.16    2.14
   0 -11   4   25.19    1.85
   1  11  -4   23.76    2.11
  -1 -11  -4   21.01    2.54
  -1 -11  -4   23.78    1.87
   1 -11  -4   21.98    2.37
  -1 -11   4   16.27    1.41
  -1  11  -4   23.77    2.69
   1 -11  -4   17.53    1.74
  -1  11  -4   19.50    1.81
   2  11  -4   64.26    4.24
  -2 -11  -4   67.46    3.83
  -2 -11  -4   61.87    4.91
   2 -11  -4   65.30    4.38
  -2  11  -4   57.42    3.68
  -2 -11   4   67.22    3.45
   2 -11  -4   69.65    4.04
  -2  11  -4   70.81    5.15
  -3 -11  -4   61.90    3.61
  -3  11   4   61.21    3.15
  -3 -11  -4   59.94    2.90
  -3 -11  -4   56.70    4.80
   3  11  -4   60.79    4.16
   3 -11   4   57.39    3.34
  -3  11  -4   62.38    4.98
   3 -11  -4   50.42    3.09
  -3 -11   4   63.62    3.27
   3 -11  -4   59.93    3.98
   3 -11  -4   56.18    3.72
  -4 -11  -4   33.80    1.96
  -4 -11  -4   31.92    2.44
   4  11  -4   32.73    2.98
  -4  11   4   39.06    2.11
  -4 -11  -4   37.29    3.87
  -4  11  -4   30.41    2.49
   4 -11  -4   27.24    2.51
  -4 -11   4   32.11    2.17
  -4  11  -4   32.04    3.64
  -5 -11  -4    7.27    0.84
  -5 -11  -4    5.96    2.03
  -5 -11   4    7.91    1.01
  -5  11  -4    6.74    1.23
   5 -11  -4    7.07    1.62
  -5  11  -4    5.59    2.13
  -6  11   4   16.82    1.40
  -6 -11  -4   18.69    3.79
  -6 -11  -4   16.06    1.41
  -6 -11   4   19.17    1.71
   6 -11  -4   17.46    2.03
  -6  11  -4   20.46    4.05
  -6  11  -4   16.92    1.73
  -7  11   4   39.92    2.50
  -7 -11  -4   38.37    2.53
  -7 -11  -4   37.95    4.36
  -7 -11   4   38.19    4.83
  -7 -11   4   37.04    2.75
  -7  11  -4   41.27    4.85
  -7  11  -4   39.53    2.86
   7 -11  -4   37.26    3.22
  -8 -11  -4    3.28    0.85
  -8  11   4    2.71    0.78
  -8 -11  -4    2.40    1.78
  -8  11  -4    2.29    1.91
  -8 -11   4    4.06    2.29
  -8 -11   4    4.54    1.19
   8 -11  -4    2.84    1.14
  -8  11  -4    3.02    0.93
  -9 -11  -4    7.10    2.54
  -9 -11  -4    3.59    0.96
  -9  11   4    3.12    0.85
  -9  11  -4    3.55    1.11
  -9 -11   4    2.72    0.92
   9 -11  -4    3.62    1.33
  -9 -11   4    0.67    1.91
   0 -12   4   25.06    1.91
   0  12  -4   30.85    2.53
   0 -12  -4   26.46    2.88
   0 -12  -4   31.59    2.37
  -1 -12  -4   10.47    1.29
  -1 -12  -4   12.98    2.60
   1  12  -4   10.41    1.90
  -1  12  -4   11.59    2.56
  -1  12  -4   12.37    1.47
   1 -12  -4    7.34    1.33
   1 -12  -4    7.42    1.83
  -1  12  -4    6.36    1.51
  -1 -12   4    9.90    1.01
  -2 -12  -4   36.21    2.52
   2  12  -4   32.46    2.87
  -2 -12  -4   31.62    3.42
   2 -12  -4   33.93    2.61
  -2  12  -4   38.19    3.74
  -2 -12   4   32.44    2.09
   2 -12  -4   31.98    2.99
  -2 -12   4   29.85    2.02
  -3 -12  -4   27.89    3.34
   3  12  -4   27.52    2.71
  -3  12   4   26.87    1.93
  -3 -12  -4   30.53    2.32
   3 -12  -4   30.72    2.75
   3 -12  -4   26.84    2.40
  -3 -12   4   30.47    1.99
  -3  12  -4   29.88    4.59
  -4 -12  -4    9.50    2.45
  -4 -12  -4   11.21    0.96
  -4 -12  -4   12.43    1.78
  -4  12   4   11.51    1.12
  -4 -12   4    9.33    1.07
  -4  12  -4    6.68    2.18
  -4  12  -4    9.15    1.74
   4 -12  -4    8.01    1.57
  -5  12   4   62.13    3.23
  -5 -12  -4   60.02    3.14
  -5 -12  -4   50.56    5.05
  -5  12  -4   55.16    5.49
   5 -12  -4   61.68    4.10
  -5  12  -4   51.75    3.67
  -5 -12   4   54.55    3.35
  -6 -12  -4    1.41    0.54
  -6  12   4    0.67    0.43
  -6 -12  -4    1.05    1.31
  -6 -12   4    1.25    1.58
  -6  12  -4    1.77    0.77
   6 -12  -4    0.88    0.82
  -6  12  -4    1.46    1.54
  -6 -12   4    1.28    0.56
  -7  12   4    1.25    0.58
  -7 -12  -4    1.60    0.60
  -7 -12  -4    3.52    1.86
  -7 -12   4    0.99    0.60
  -7 -12   4    0.41    1.48
  -7  12  -4    0.50    1.24
  -7  12  -4    1.86    0.72
   7 -12  -4    0.71    0.73
  -8 -12  -4    5.05    2.34
  -8  12   4    0.94    0.54
  -8 -12  -4    2.60    0.79
  -8 -12   4    2.25    0.84
   8 -12  -4    3.88    1.36
  -8  12  -4    1.63    0.73
  -8 -12   4   -0.26    1.81
  -9 -12  -4   35.89    5.62
  -9 -12  -4   29.13    2.36
  -9  12   4   27.16    2.26
   9 -12  -4   28.96    3.07
  -9 -12   4   27.48    2.53
  -9 -12   4   28.05    5.43
  -9  12  -4   28.67    2.59
   0 -13  -4   42.39    3.05
   0 -13   4   43.15    2.71
   0 -13  -4   44.58    3.94
  -1 -13  -4   68.81    4.24
  -1 -13  -4   69.68    5.41
  -1 -13   4   77.83    4.04
  -1 -13   4   74.68    3.90
   1 -13  -4   82.11    4.55
   1 -13  -4   62.57    4.96
  -2 -13  -4    1.15    0.97
  -2 -13  -4    1.11    0.61
  -2 -13   4    1.39    0.53
  -2  13  -4    1.08    1.06
  -2  13  -4    0.97    0.70
   2 -13  -4    2.40    1.28
  -2 -13   4    1.80    0.54
  -3 -13  -4   55.93    3.53
  -3 -13  -4   48.26    4.71
  -3  13  -4   50.64    4.97
  -3 -13   4   53.42    3.06
   3 -13  -4   47.78    3.61
   3 -13  -4   60.81    4.17
  -4  13   4   19.79    1.69
  -4 -13  -4   20.35    3.72
  -4 -13  -4   20.85    1.44
  -4 -13  -4   21.77    2.07
  -4 -13   4   22.25    1.73
   4 -13  -4   24.00    2.34
  -4  13  -4   15.83    1.97
  -4  13  -4   18.01    3.63
  -5 -13  -4    8.66    2.75
  -5 -13  -4    7.37    0.89
  -5  13   4    7.81    1.02
  -5 -13   4    8.39    1.11
  -5  13  -4    9.78    1.83
  -5  13  -4    8.86    2.86
  -5 -13   4   11.03    3.35
   5 -13  -4    6.11    1.45
  -6 -13  -4   10.09    2.73
  -6 -13  -4   11.45    1.17
  -6  13  -4   10.45    1.92
  -6 -13   4   10.47    1.33
  -6 -13   4   18.92    4.28
   6 -13  -4   10.91    2.13
  -7 -13  -4    5.90    2.45
  -7 -13  -4    7.16    1.26
  -7  13   4    8.85    1.17
   7 -13  -4    9.88    2.07
  -7  13  -4   10.63    1.99
  -7 -13   4   10.49    1.65
  -7 -13   4    4.08    2.17
  -8 -13  -4    1.56    1.86
  -8  13   4    5.63    1.18
  -8 -13  -4    3.73    0.93
  -8 -13   4    5.91    1.29
  -8  13  -4    3.09    1.08
  -8 -13   4    1.63    1.90
   8 -13  -4    2.78    1.20
  -9  13   4    3.24    0.93
  -9 -13  -4    2.17    0.83
  -9 -13   4    2.54    0.99
  -9  13  -4    2.70    1.07
   0 -14   4   10.16    1.14
   0 -14   4   10.19    1.27
   0 -14  -4    8.88    1.62
   0 -14  -4   12.73    2.62
  -1 -14  -4   23.61    2.10
  -1 -14  -4   17.61    3.30
   1 -14   4   27.66    4.13
   1 -14  -4   21.40    2.73
   1 -14  -4   20.03    2.03
  -1 -14   4   17.13    1.66
  -1 -14   4   21.35    1.65
  -2 -14  -4    3.98    1.06
  -2 -14  -4    5.36    1.98
   2 -14   4    4.06    1.61
  -2 -14   4    4.10    0.93
  -2 -14   4    3.71    0.79
   2 -14  -4    6.39    1.85
   2 -14  -4    3.63    1.20
  -2  14  -4    4.42    1.40
  -3 -14  -4   26.16    4.34
   3 -14   4   26.10    2.96
  -3 -14  -4   24.47    2.22
  -3 -14   4   24.56    1.82
  -3  14  -4   17.13    2.83
  -3 -14   4   22.87    4.34
   3 -14  -4   21.34    2.57
   3 -14  -4   24.97    2.43
  -4 -14  -4    2.51    0.60
  -4 -14  -4    2.75    1.87
  -4  14   4    3.29    0.94
  -4 -14   4    1.97    1.82
   4 -14  -4    1.48    0.82
  -4  14  -4    2.22    0.95
  -4 -14   4    2.52    0.70
  -5 -14  -4   35.58    4.33
  -5 -14  -4   35.36    2.24
  -5  14   4   36.17    2.56
  -5 -14   4   40.58    6.21
  -5  14  -4   31.65    2.95
   5 -14  -4   37.27    3.23
  -5 -14   4   39.27    2.62
  -6  14   4    3.04    0.87
  -6 -14  -4    1.77    1.56
  -6 -14  -4    2.03    0.61
  -6 -14   4    0.42    1.42
  -6  14  -4    2.17    0.96
  -6 -14   4    1.49    0.74
   6 -14  -4    1.22    0.89
  -7 -14  -4    0.26    1.49
  -7 -14  -4    0.35    0.46
  -7  14   4    0.30    0.54
  -7 -14   4    0.53    0.54
   7 -14  -4    0.01    0.65
  -7 -14   4   -0.30    1.45
  -7  14  -4    0.43    0.66
  -8 -14  -4    1.56    1.93
   8 -14   4    2.76    1.22
  -8 -14  -4    2.15    0.78
  -8  14   4    2.25    0.82
  -8 -14   4    1.86    0.79
  -8  14  -4    2.99    1.13
   8 -14  -4    2.51    1.18
  -8 -14   4    0.18    1.67
   0 -15   4   35.67    2.59
   0 -15  -4   32.70    2.75
   0 -15   4   25.51    4.22
   0 -15  -4   37.87    3.85
   0 -15   4   30.88    2.26
   1 -15   4    5.24    1.27
  -1 -15  -4    7.68    2.33
   1 -15   4    3.30    1.65
  -1 -15  -4    4.57    1.15
   1 -15  -4    2.96    1.00
  -1 -15   4    5.08    0.95
   1 -15  -4    4.03    1.73
  -1 -15   4    5.78    2.28
  -1 -15   4    2.88    0.90
   2 -15   4   29.53    3.45
   2 -15   4   30.88    2.62
  -2 -15  -4   30.15    2.55
  -2 -15  -4   31.31    3.75
  -2 -15   4   31.27    2.20
  -2 -15   4   32.97    5.18
   2 -15  -4   31.87    3.37
  -2 -15   4   29.92    2.11
   2 -15  -4   30.02    2.74
  -3 -15  -4    5.89    2.13
   3 -15   4   10.40    2.49
  -3  15   4    7.87    1.45
  -3 -15  -4   14.93    2.13
  -3 -15   4   12.60    3.41
  -3  15  -4    8.59    2.03
   3 -15  -4    9.54    1.91
  -3 -15   4    9.75    1.11
   3 -15  -4   10.93    2.40
  -4 -15  -4   19.30    3.74
  -4 -15  -4   17.63    1.34
  -4 -15  -4   19.60    2.10
  -4  15  -4   12.49    2.41
   4 -15  -4   18.26    2.98
  -4 -15   4   16.87    1.58
  -4 -15   4   16.37    3.96
   4 -15  -4   18.33    2.26
  -5 -15  -4   16.42    3.74
  -5  15   4   13.73    1.59
  -5 -15  -4   10.64    1.13
  -5 -15   4   14.72    3.63
   5 -15  -4   12.32    2.25
  -5  15  -4    9.92    2.08
  -5 -15   4   13.05    1.43
  -6 -15  -4   13.97    3.72
   6 -15   4    9.18    1.95
  -6 -15  -4    9.42    1.13
  -6  15   4   10.62    1.73
  -6 -15   4    8.70    3.29
   6 -15  -4   12.92    2.54
  -6 -15   4    8.00    1.43
  -7 -15  -4   46.69    5.54
   7 -15   4   47.12    3.94
  -7 -15  -4   48.23    3.03
  -7  15  -4   47.23    3.85
  -7 -15   4   47.40    6.06
  -7 -15   4   45.78    3.31
   7 -15  -4   53.52    4.29
   0 -16   4   53.30    5.19
   0 -16   4   53.97    3.19
   0 -16   4   51.99    3.46
   0 -16  -4   47.17    3.61
   0 -16  -4   44.68    4.57
  -1 -16  -4   14.43    3.08
   1 -16   4   16.68    1.66
  -1 -16  -4   16.78    2.00
   1 -16   4   17.48    1.89
   1 -16   4   14.98    3.20
  -1 -16   4   17.27    1.54
   1 -16  -4   18.15    2.11
  -1 -16   4   18.97    1.81
   1 -16  -4   16.36    3.19
  -1 -16   4   11.66    2.98
   2 -16   4   13.26    2.95
  -2 -16  -4   16.67    1.95
   2 -16   4   19.77    2.14
  -2 -16  -4   14.86    3.31
  -2 -16   4   15.89    1.58
  -2 -16   4   17.12    1.51
  -2 -16   4   16.88    3.89
   2 -16  -4   11.32    2.04
   2 -16  -4   18.08    3.20
   3 -16   4   16.92    3.15
  -3 -16  -4   14.05    2.19
   3 -16   4   11.32    2.07
  -3 -16  -4   15.16    3.55
   3 -16  -4   12.41    2.33
  -3 -16   4    9.54    2.89
  -3  16  -4   10.15    2.29
  -3 -16   4   12.95    1.34
   3 -16  -4   16.94    3.00
   4 -16   4    7.98    1.77
  -4  16   4    5.12    1.30
  -4 -16  -4    8.89    2.70
  -4  16  -4    8.29    2.05
  -4 -16   4   11.22    3.30
   4 -16  -4   11.88    2.32
  -4 -16   4    8.15    1.12
   5 -16   4    7.15    1.70
  -5 -16  -4    6.88    2.63
  -5 -16  -4    8.71    1.03
  -5 -16   4   10.36    1.31
  -5 -16   4   10.18    3.13
  -5  16  -4    5.79    1.76
   5 -16  -4    7.35    1.87
   6 -16   4    3.58    1.30
  -6 -16  -4    9.00    2.87
  -6  16   4    3.97    1.32
  -6 -16  -4    5.04    1.01
   6 -16  -4    3.86    1.37
  -6  16  -4    3.73    1.44
  -6 -16   4    1.66    1.96
  -6 -16   4    3.99    1.05
   7 -16   4    9.72    2.14
  -7 -16  -4    9.31    3.27
  -7  16   4   11.81    2.06
  -7 -16  -4    9.41    1.22
   7 -16  -4    6.53    1.85
  -7 -16   4    8.24    3.22
  -7 -16   4    7.61    1.40
  -7  16  -4    7.71    2.01
   0 -17   4    4.46    1.01
   0 -17  -4    3.84    1.94
   0 -17   4    3.58    1.92
   0 -17   4    5.44    1.37
   0 -17  -4    5.87    1.55
   1 -17   4    1.08    0.86
  -1 -17  -4    1.45    0.96
  -1 -17  -4    0.84    1.47
   1 -17   4    0.36    0.45
   1 -17   4    0.08    1.13
  -1 -17   4    0.85    0.50
  -1 -17   4    0.44    0.63
   1 -17  -4    0.92    0.93
  -1 -17   4   -0.62    1.26
   1 -17  -4    1.21    1.40
  -2 -17  -4   41.51    4.55
   2 -17   4   39.58    4.36
  -2 -17  -4   36.54    3.11
   2 -17   4   37.51    3.14
   2 -17  -4   42.94    3.46
  -2 -17   4   36.67    2.70
  -2 -17   4   37.78    2.53
  -2 -17   4   27.84    5.08
   2 -17  -4   33.87    3.92
   3 -17   4    4.04    1.38
  -3 -17  -4    0.72    1.28
   3 -17   4    0.69    1.63
   3 -17  -4    1.12    0.97
  -3 -17   4    1.84    0.69
   3 -17  -4    1.35    1.41
  -3  17  -4    2.18    1.24
  -3 -17   4    1.09    1.74
  -4 -17  -4    6.32    2.37
   4 -17   4   10.82    2.23
  -4 -17   4    9.22    1.50
   4 -17  -4   11.03    3.14
   4 -17  -4    6.04    1.66
  -4 -17   4   10.32    3.17
  -4  17  -4    4.48    1.69
  -5 -17  -4    0.97    1.61
  -5  17   4    3.56    1.28
   5 -17   4    5.61    1.53
   5 -17  -4    2.95    1.25
  -5  17  -4    2.05    1.29
  -5 -17   4    2.29    0.81
  -5 -17   4    2.79    2.10
   6 -17   4   36.62    3.34
  -6 -17  -4   29.90    5.29
  -6  17   4   23.93    2.68
  -6 -17  -4   35.15    2.29
  -6 -17   4   29.08    5.80
  -6  17  -4   23.41    3.00
  -6 -17   4   29.69    2.47
   6 -17  -4   31.11    3.30
   0 -18   4   33.40    2.88
   0 -18  -4   38.31    4.43
   0 -18   4   37.84    2.56
   0 -18  -4   33.15    3.14
   0 -18   4   24.87    4.61
  -1 -18  -4   16.37    2.59
   1 -18   4   12.16    1.42
   1 -18   4   12.20    3.11
   1 -18   4    9.06    1.88
  -1 -18  -4    6.60    2.36
  -1 -18   4    8.66    2.90
   1 -18  -4   10.40    2.05
   1 -18  -4    7.54    2.86
  -1 -18   4   12.34    1.95
  -1 -18   4   10.24    1.22
   2 -18   4    2.55    0.85
   2 -18   4    2.95    1.18
   2 -18   4    3.53    1.99
  -2 -18  -4    2.94    1.99
  -2 -18  -4    2.61    1.27
  -2 -18   4    2.33    0.95
   2 -18  -4    1.97    1.61
  -2 -18   4    2.25    0.73
   2 -18  -4    3.48    1.23
  -2 -18   4    1.21    1.60
   3 -18   4   14.44    3.26
   3 -18   4   19.42    2.86
  -3 -18  -4   12.63    3.33
  -3 -18  -4   16.87    2.45
  -3 -18   4   14.94    3.72
   3 -18  -4   14.52    2.49
  -3 -18   4   14.21    1.51
   3 -18  -4   19.24    3.52
   4 -18   4   32.85    3.14
  -4 -18  -4   29.73    5.05
   4 -18  -4   31.67    3.23
  -4 -18   4   26.37    5.14
  -4 -18   4   33.12    2.47
   5 -18   4   -0.10    0.71
  -5 -18  -4    0.52    1.71
  -5  18   4    0.42    1.16
  -5 -18   4    0.12    1.92
  -5 -18   4    0.08    0.49
   5 -18  -4    0.16    0.80
  -5  18  -4    0.20    0.90
   0 -19   4    1.95    2.12
   0 -19  -4    1.71    1.74
   0 -19  -4    1.18    1.16
   0 -19   4    2.11    1.11
   0 -19   4    1.46    0.67
   1 -19   4    5.37    1.17
   1 -19   4    8.73    1.84
  -1 -19  -4    7.78    2.72
   1 -19   4    6.79    2.53
  -1 -19  -4    4.78    1.53
   1 -19  -4    6.81    1.76
  -1 -19   4    5.93    1.09
   1 -19  -4    6.73    2.59
  -1 -19   4    7.88    2.63
  -1 -19   4    7.80    1.63
  -2 -19  -4   42.90    5.17
  -2 -19  -4   41.08    3.61
   2 -19   4   40.27    3.03
   2 -19   4   40.82    4.85
   2 -19   4   41.71    3.57
  -2 -19   4   38.41    3.46
  -2 -19   4   41.41    5.32
   2 -19  -4   36.42    3.58
  -2 -19   4   41.61    2.80
   2 -19  -4   48.22    5.03
   3 -19   4    1.85    1.84
   3 -19   4    0.13    0.77
  -3 -19  -4    0.67    1.13
  -3 -19  -4   -0.05    1.56
   3 -19  -4   -0.26    1.45
  -3 -19   4   -0.99    1.46
   3 -19  -4   -0.11    0.63
  -3 -19   4    0.61    0.55
   0   0  -5    0.48    0.37
   0   0   5    0.14    0.26
   0   0  -5    0.13    0.28
   0   0   5    0.00    0.22
   0   0   5   -0.14    0.19
   0   0  -5    0.09    0.20
  -1   0  -5   12.61    0.87
   1   0   5   10.03    1.06
   1   0   5   12.82    0.77
  -1   0   5   10.63    0.68
  -1   0  -5   10.11    1.02
  -1   0   5   10.97    0.94
  -1   0  -5   10.15    1.13
   1   0   5   11.09    1.09
   1   0  -5   10.28    0.97
   2   0  -5    3.88    0.38
  -2   0  -5    3.05    0.73
  -2   0   5    4.62    0.78
  -2   0   5    3.05    0.37
  -2   0  -5    4.07    0.40
   2   0  -5    2.87    0.60
  -2   0  -5    3.12    0.81
   2   0  -5    5.54    0.65
  -2   0   5    4.29    0.70
   2   0   5    4.02    0.41
   2   0   5    4.01    0.90
   2   0   5    3.12    0.78
  -3   0  -5    2.07    0.72
   3   0  -5    1.71    0.35
   3   0  -5    2.50    0.60
   3   0   5    3.01    0.86
   3   0   5    1.63    0.38
   3   0   5    2.05    0.70
  -3   0   5    2.18    0.49
  -3   0  -5    1.63    0.52
  -3   0   5    2.01    0.45
  -3   0  -5    2.35    0.46
   3   0  -5    1.24    0.40
  -3   0   5    2.44    0.62
  -4   0   5   13.75    1.21
  -4   0   5   14.63    1.10
  -4   0  -5    9.55    1.69
   4   0  -5   14.45    1.13
  -4   0   5   13.81    1.02
   4   0   5   15.62    1.53
   4   0  -5   15.77    1.23
  -4   0  -5   12.81    0.99
   4   0   5   13.92    1.59
   4   0   5   13.50    1.04
   4   0  -5   12.71    1.06
   5   0   5    3.22    1.01
   5   0  -5    3.87    0.74
   5   0  -5    3.94    1.16
   5   0  -5    3.99    0.84
  -5   0  -5    4.31    0.75
  -5   0   5    3.46    0.76
  -5   0  -5    3.27    1.06
  -5   0  -5    4.36    1.01
  -6   0  -5  158.97    8.12
  -6   0   5  159.68    7.68
  -6   0   5  168.74    7.73
   6   0  -5  175.25    8.49
   6   0  -5  161.18    7.71
  -6   0  -5  166.67    7.59
  -6   0  -5  176.24    8.86
   6   0  -5  168.71    7.60
   6   0   5  173.30    8.58
  -7   0  -5    3.11    1.28
   7   0  -5    2.77    0.83
  -7   0   5    1.73    0.62
  -7   0  -5    3.58    1.09
   7   0  -5    1.48    0.56
  -7   0  -5    1.33    0.66
  -7   0  -5    1.28    0.46
  -8   0  -5   38.27    2.57
  -8   0  -5   36.38    2.98
   8   0  -5   38.57    2.53
   8   0  -5   38.07    2.67
  -8   0  -5   42.94    3.68
  -8   0   5   39.11    2.71
  -9   0  -5    2.45    1.38
  -9   0  -5    2.90    0.77
   9   0  -5    3.82    0.96
 -10   0  -5   -0.03    1.08
 -10   0  -5    1.85    0.71
 -10   0   5    2.50    0.84
 -11   0   5    5.63    1.42
 -11   0  -5    2.96    0.89
 -11   0  -5    2.44    1.82
   0  -1   5  998.41   39.36
   0   1   5 1000.00   39.47
   0  -1   5  989.27   39.38
   0  -1   5  977.06   39.29
   0   1  -5  848.83   39.43
   1  -1   5  125.65    5.88
  -1   1   5  121.73    5.87
  -1  -1  -5  109.40    5.90
   1   1  -5  121.38    5.74
  -1   1   5  124.25    5.67
   1  -1   5  126.44    6.02
   1   1  -5  115.03    5.76
  -1  -1  -5  125.64    6.02
  -1  -1   5  131.35    5.40
  -1   1  -5  129.20    5.83
  -1  -1   5  120.19    5.76
  -1   1  -5  123.20    6.09
   1   1   5  131.83    6.12
   1   1   5  120.76    5.85
   1   1   5  141.73    5.32
   1  -1  -5  132.59    5.87
  -1  -1   5  127.42    5.70
   1  -1  -5  133.54    5.31
   2   1  -5    1.84    0.50
  -2  -1  -5    1.89    0.67
   2  -1   5    1.69    0.52
   2  -1   5    2.37    0.40
   2   1  -5    2.84    0.45
  -2   1   5    1.76    0.32
  -2  -1  -5    2.72    0.78
  -2  -1  -5    2.07    0.27
   2   1  -5    2.00    0.50
   2  -1   5    1.94    0.65
  -2   1   5    2.14    0.49
  -2   1   5    2.68    0.68
   2   1   5    2.38    0.78
   2  -1  -5    1.48    0.28
  -2  -1   5    1.25    0.41
   2   1   5    2.44    0.73
  -2   1  -5    1.24    0.43
  -2   1  -5    1.74    0.35
   2  -1  -5    1.62    0.49
  -2  -1   5    1.19    0.29
   2   1   5    1.51    0.28
  -2  -1   5    2.63    0.54
   2  -1  -5    1.89    0.53
   3   1  -5   29.09    1.87
   3  -1   5   27.36    2.23
  -3   1   5   27.44    1.85
  -3  -1  -5   29.89    2.24
   3   1  -5   31.30    1.79
  -3  -1  -5   29.71    2.19
   3  -1   5   28.02    1.64
  -3   1   5   28.93    1.72
  -3  -1  -5   28.01    1.56
   3  -1   5   29.44    2.06
   3   1  -5   29.01    1.60
  -3   1   5   29.07    1.64
  -3   1  -5   29.78    1.62
   3   1   5   29.56    1.62
   3   1   5   29.31    2.14
  -3  -1   5   28.30    1.86
   3  -1  -5   32.27    1.87
   3   1   5   30.26    2.25
   3  -1  -5   28.45    1.80
   3  -1  -5   29.29    1.58
  -3   1  -5   30.88    2.40
  -3  -1   5   30.59    1.65
  -3  -1   5   30.16    1.68
  -4  -1  -5   61.88    3.89
  -4   1   5   59.15    3.17
  -4   1   5   65.31    3.23
  -4  -1  -5   60.37    3.76
  -4  -1  -5   65.89    3.14
  -4   1   5   65.35    3.40
   4  -1   5   71.75    3.75
   4   1  -5   69.41    3.47
   4  -1   5   62.97    3.96
  -4  -1   5   61.98    3.05
   4  -1  -5   63.87    3.30
   4  -1  -5   63.48    3.13
  -4   1  -5   64.24    3.15
   4   1   5   64.66    3.94
   4   1   5   63.15    3.79
   4   1   5   65.13    3.19
  -4  -1   5   60.93    3.41
  -4   1  -5   69.09    4.20
  -4  -1   5   64.05    3.24
  -4   1  -5   60.31    3.48
   4  -1  -5   67.00    3.36
  -5  -1  -5    3.58    1.01
   5   1  -5    4.01    0.86
  -5  -1  -5    4.67    1.23
  -5   1   5    2.45    0.58
  -5  -1  -5    2.98    0.62
   5  -1   5    2.57    0.81
   5   1  -5    4.04    1.09
   5   1  -5    4.21    0.75
  -5   1   5    3.74    0.77
   5   1   5    3.20    1.07
   5   1   5    2.84    1.02
  -5  -1   5    1.90    0.50
  -5   1  -5    2.88    0.80
   5  -1  -5    2.07    0.56
  -5  -1   5    1.66    0.61
  -5   1  -5    1.95    0.51
  -5   1  -5    3.65    1.15
   5  -1  -5    3.09    0.73
  -6  -1  -5   69.69    4.58
   6   1  -5   74.21    3.63
  -6  -1  -5   61.54    3.57
   6  -1   5   78.45    4.44
  -6  -1  -5   72.41    4.37
  -6   1   5   68.10    3.74
  -6   1   5   72.17    3.81
   6   1  -5   73.08    3.95
  -6   1  -5   70.87    4.77
  -6   1  -5   67.69    3.91
   6  -1  -5   71.49    3.71
  -6  -1   5   67.78    3.77
   6   1   5   71.40    4.66
  -6   1  -5   70.74    3.68
   6  -1  -5   73.34    3.75
  -7  -1  -5   41.51    3.41
   7   1  -5   45.17    2.85
  -7  -1  -5   40.15    2.53
  -7   1   5   43.02    2.69
  -7   1   5   36.52    2.55
  -7   1  -5   48.44    3.79
   7  -1  -5   39.69    2.55
  -7  -1   5   38.40    2.62
   7  -1  -5   39.11    2.56
  -7   1  -5   41.53    2.56
  -8  -1  -5   41.31    3.26
   8   1  -5   41.56    2.87
  -8  -1  -5   44.45    3.66
  -8  -1  -5   39.20    2.60
  -8   1   5   38.64    2.70
  -8   1  -5   39.29    2.61
   8  -1  -5   36.27    2.55
  -8   1  -5   33.88    3.49
  -8  -1   5   41.28    2.78
  -9  -1  -5   16.48    2.50
  -9  -1  -5   12.91    2.53
  -9   1   5   12.04    1.46
  -9  -1  -5   13.13    1.44
  -9   1  -5   15.78    3.08
  -9   1  -5   15.26    1.53
   9  -1  -5   14.48    1.57
 -10   1   5   59.66    3.95
 -10  -1  -5   60.12    3.81
 -10   1  -5   64.22    5.45
 -10  -1   5   61.88    4.03
 -10   1  -5   56.71    3.74
  10  -1  -5   63.88    3.91
 -10  -1   5   67.50    5.15
 -11  -1  -5    7.48    1.55
 -11   1   5    4.62    1.15
 -11  -1  -5    4.76    1.99
 -11   1  -5    4.81    2.20
 -11   1  -5    4.74    1.11
 -11  -1   5    3.53    2.18
  11  -1  -5    6.86    1.46
 -11  -1   5    4.49    1.26
   0   2  -5  172.81    7.66
   0   2   5  163.56    7.94
   0  -2  -5  171.97    7.94
   0   2   5  165.53    7.64
   0  -2   5  177.06    7.85
   0   2  -5  171.04    7.92
   0  -2   5  176.70    7.70
   0  -2   5  187.80    8.02
  -1  -2  -5   16.28    1.48
  -1   2   5   18.51    1.44
   1   2  -5   20.11    1.44
   1  -2   5   19.28    1.60
   1  -2   5   18.32    1.35
  -1   2   5   18.79    0.92
  -1  -2  -5   19.76    1.49
  -1   2   5   17.69    1.26
   1  -2  -5   16.08    1.35
   1   2   5   16.88    0.89
  -1  -2   5   18.03    1.28
  -1   2  -5   16.10    1.54
   1  -2  -5   16.35    1.31
   1  -2  -5   17.43    0.90
  -1   2  -5   19.66    1.37
   1   2   5   19.82    1.63
   1   2   5   17.28    1.34
  -1  -2   5   16.96    1.30
  -1   2  -5   17.45    1.28
  -2   2   5   42.22    2.31
   2  -2   5   41.26    2.47
  -2   2   5   43.05    2.51
  -2  -2  -5   39.28    1.95
   2   2  -5   42.67    2.37
   2  -2   5   47.13    2.22
   2   2  -5   43.29    2.12
  -2  -2  -5   45.83    2.85
  -2  -2  -5   42.77    2.65
  -2  -2   5   43.48    2.13
   2   2   5   37.86    2.46
  -2   2  -5   44.91    2.22
   2   2   5   41.38    2.00
  -2   2  -5   40.90    2.83
   2  -2  -5   44.38    2.43
  -2   2  -5   37.86    2.30
  -2  -2   5   39.71    2.19
   2   2   5   43.33    2.82
   2  -2  -5   43.78    2.00
   2  -2  -5   42.55    2.40
  -3   2   5   59.99    3.20
  -3   2   5   59.21    3.05
  -3  -2  -5   62.74    3.58
  -3  -2  -5   59.13    2.80
   3   2  -5   61.91    2.89
  -3  -2  -5   61.85    3.68
  -3   2   5   58.39    2.87
   3  -2   5   58.48    3.30
   3  -2   5   52.17    3.59
   3   2  -5   55.03    3.17
   3   2  -5   58.84    3.00
   3  -2  -5   63.55    3.20
  -3   2  -5   60.06    2.90
   3  -2  -5   56.12    3.03
  -3   2  -5   58.31    3.12
   3   2   5   61.07    2.86
  -3  -2   5   63.45    2.97
   3   2   5   65.21    3.80
  -3  -2   5   61.12    2.84
  -3   2  -5   61.26    3.84
   3  -2  -5   60.12    2.82
   3   2   5   57.95    3.37
  -3  -2   5   58.34    3.23
  -4   2   5   11.94    1.12
  -4  -2  -5   10.79    0.88
  -4   2   5   11.55    1.01
   4   2  -5   10.87    1.13
  -4  -2  -5   10.92    1.37
   4  -2   5   12.60    1.27
  -4   2   5   11.11    0.94
  -4  -2  -5   12.06    1.46
  -4  -2   5   11.50    0.99
   4  -2  -5   12.68    1.03
  -4   2  -5   15.77    2.38
   4  -2  -5   11.66    1.08
   4   2   5   12.69    0.96
   4   2   5   11.44    1.34
  -4   2  -5   10.89    1.05
  -4  -2   5   11.06    1.14
   4  -2  -5   12.13    0.92
   4   2   5   14.32    1.65
  -4   2  -5   12.29    0.95
  -5  -2  -5   17.55    1.28
  -5   2   5   20.64    1.53
  -5  -2  -5   17.07    1.88
   5   2  -5   16.39    1.49
  -5  -2  -5   18.51    1.89
  -5   2   5   17.61    1.34
  -5   2  -5   18.54    1.32
   5  -2  -5   16.81    1.30
   5  -2  -5   18.93    1.48
  -5  -2   5   16.35    1.35
   5   2   5   17.15    2.04
  -5   2  -5   15.27    1.93
   5   2   5   16.87    1.92
  -6  -2  -5   21.74    2.12
  -6  -2  -5   16.72    1.36
  -6   2   5   20.38    1.53
   6   2  -5   18.62    1.68
  -6  -2  -5   16.83    1.95
  -6   2   5   18.24    1.52
   6  -2  -5   17.12    1.36
  -6   2  -5   15.84    1.35
  -6  -2   5   19.57    1.54
  -6   2  -5   17.29    2.84
   6  -2  -5   17.50    1.52
   7   2  -5   51.92    3.22
  -7  -2  -5   50.32    2.86
  -7   2   5   49.62    2.94
  -7  -2  -5   47.03    3.55
  -7   2  -5   44.70    3.90
  -7   2  -5   41.15    2.72
   7  -2  -5   45.57    2.90
  -7  -2   5   43.84    2.90
  -8  -2  -5    8.62    1.08
  -8   2   5   11.72    1.28
   8   2  -5    7.87    1.55
  -8  -2  -5   12.17    2.22
  -8  -2  -5   14.64    2.44
  -8   2  -5    8.04    1.07
  -8   2  -5    8.12    2.08
   8  -2  -5    9.07    1.46
  -9  -2  -5   14.95    2.60
  -9  -2  -5   11.76    1.35
  -9  -2  -5   10.39    2.21
  -9   2   5   12.63    1.44
   9  -2  -5   12.76    1.52
  -9  -2   5   12.86    1.52
  -9   2  -5   10.17    2.56
  -9   2  -5   10.55    1.29
 -10  -2  -5   13.17    2.54
 -10  -2  -5   12.66    1.50
 -10  -2  -5   12.71    2.62
 -10   2  -5   12.39    1.47
  10  -2  -5   14.33    1.76
 -10  -2   5   11.99    2.75
 -10  -2   5   14.83    1.71
 -10   2  -5   12.22    3.01
 -11  -2  -5   19.10    3.15
 -11   2   5   22.58    2.22
 -11  -2  -5   19.71    2.00
 -11   2  -5   21.81    2.09
 -11   2  -5   23.24    4.31
 -11  -2   5   19.54    3.67
  11  -2  -5   23.19    2.43
 -11  -2   5   20.27    2.18
   0   3  -5    4.63    0.99
   0  -3   5    4.93    0.78
   0   3   5    3.04    0.76
   0  -3   5    5.69    1.11
   0   3  -5    6.15    0.94
   0  -3   5    3.90    0.84
   0   3  -5    4.82    1.09
   0  -3  -5    3.07    0.81
   0   3   5    3.68    0.65
   0  -3  -5    2.71    0.63
  -1  -3  -5   59.53    3.49
  -1   3   5   58.97    3.33
   1   3  -5   59.10    3.10
  -1  -3  -5   62.10    3.25
   1  -3   5   59.59    3.05
   1   3  -5   59.19    3.16
   1  -3   5   57.91    3.39
  -1   3   5   59.99    3.00
  -1  -3   5   57.68    2.79
  -1   3  -5   58.36    3.18
   1   3   5   59.47    3.52
  -1  -3   5   51.87    3.32
  -1  -3   5   57.27    3.07
  -1   3  -5   54.27    3.40
   1   3   5   55.47    3.05
   1  -3  -5   59.60    3.27
  -1  -3   5   58.02    3.09
   2  -3   5    5.70    1.20
   2   3  -5   10.43    1.00
   2   3  -5    8.47    0.89
  -2  -3  -5    8.36    0.58
  -2  -3  -5    6.41    1.20
  -2   3   5    8.89    0.86
  -2   3   5    9.30    0.64
   2  -3   5    8.71    0.91
  -2  -3  -5    9.12    1.07
  -2   3   5    8.99    1.01
   2   3  -5   10.17    0.78
   2  -3  -5   10.53    0.64
   2  -3  -5    9.89    0.96
   2   3   5    9.08    0.97
  -2  -3   5    9.63    0.74
   2  -3  -5   10.95    1.04
  -2  -3   5    8.81    0.94
   2   3   5    9.97    1.28
   2   3   5    8.81    0.61
  -2   3  -5   10.69    0.87
  -2   3  -5    8.52    1.48
  -2  -3   5    8.74    0.79
  -3  -3  -5   84.78    5.03
  -3   3   5   87.48    4.36
   3   3  -5   90.48    4.58
  -3   3   5   90.02    4.55
   3  -3   5   94.35    4.52
  -3  -3  -5   92.55    4.82
  -3  -3  -5   85.72    4.02
  -3   3   5   85.62    4.09
   3  -3   5   86.70    5.10
   3   3  -5   89.80    4.16
   3   3   5   93.16    4.09
  -3   3  -5   94.25    5.30
  -3  -3   5   97.76    4.27
  -3  -3   5   90.56    4.56
   3   3   5   92.34    5.20
   3  -3  -5   89.42    4.39
   3  -3  -5   93.67    4.08
   3  -3  -5   89.36    4.46
   3   3   5   96.35    4.65
  -4  -3  -5  126.59    6.76
  -4   3   5  127.06    5.96
   4  -3   5  132.82    6.06
  -4  -3  -5  125.04    6.38
  -4  -3  -5  126.70    5.61
   4   3  -5  122.73    6.10
  -4   3   5  118.45    5.64
   4   3   5  129.54    5.65
  -4  -3   5  121.27    5.75
   4   3   5  120.22    6.09
   4   3   5  118.08    6.81
  -4   3  -5  125.05    5.69
   4  -3  -5  127.71    5.75
  -4   3  -5  121.02    6.89
   4  -3  -5  135.13    6.04
   4  -3  -5  130.48    5.64
  -5  -3  -5   77.09    4.85
  -5  -3  -5   73.56    4.47
  -5   3   5   76.43    3.86
  -5  -3  -5   74.50    3.77
   5   3  -5   75.03    4.23
  -5   3  -5   79.56    5.12
   5  -3  -5   76.81    3.77
  -5   3  -5   79.18    3.86
  -5  -3   5   76.82    3.95
   5  -3  -5   82.27    4.13
  -6  -3  -5    7.86    0.88
  -6  -3  -5    8.72    1.88
  -6  -3  -5    9.82    1.80
  -6   3   5    6.84    0.87
   6   3  -5    9.38    1.55
  -6   3  -5    6.53    1.67
   6  -3  -5   10.21    1.13
  -6   3  -5    7.95    0.90
  -6  -3   5    8.74    1.00
  -7  -3  -5   12.39    2.25
  -7   3   5   10.47    1.16
   7   3  -5   10.43    1.76
  -7  -3  -5   10.61    1.96
  -7  -3  -5   12.32    1.20
  -7  -3   5   11.49    1.25
  -7   3  -5   10.65    1.13
  -7   3  -5   12.13    2.54
   7  -3  -5   11.44    1.31
  -8  -3  -5   16.91    2.77
  -8   3   5   13.25    1.42
  -8  -3  -5    9.27    1.97
  -8  -3  -5   13.39    1.35
   8   3  -5   15.15    2.28
   8  -3  -5   17.02    1.64
  -8  -3   5   13.31    1.48
  -8   3  -5   19.19    3.40
  -8   3  -5   13.42    1.37
  -9   3   5   38.59    2.78
  -9  -3  -5   40.76    2.75
  -9  -3  -5   40.36    3.52
  -9  -3  -5   42.30    3.75
  -9   3  -5   37.65    2.69
   9  -3  -5   39.13    2.89
  -9   3  -5   36.44    4.16
  -9  -3   5   37.35    2.85
 -10   3   5   32.74    2.66
 -10  -3  -5   34.21    2.60
 -10  -3  -5   33.74    3.56
 -10  -3   5   32.80    2.74
 -10   3  -5   34.01    4.16
 -10   3  -5   35.86    2.63
 -10  -3   5   29.82    3.86
  10  -3  -5   31.93    2.70
 -11   3   5    7.37    1.54
 -11  -3  -5    6.87    1.39
 -11  -3  -5    3.93    2.09
 -11  -3   5    6.41    1.38
 -11   3  -5    6.46    1.42
 -11   3  -5    9.91    3.16
 -11  -3   5    5.26    2.44
  11  -3  -5    6.46    1.54
   0   4  -5    0.42    0.43
   0  -4  -5    0.29    0.36
   0  -4   5    0.14    0.37
   0  -4   5    0.24    0.39
   0   4  -5    0.16    0.28
   0  -4  -5    0.33    0.29
   0  -4   5    0.69    0.32
   0   4   5    0.13    0.22
   0   4  -5   -0.08    0.17
   0   4   5    0.34    0.42
  -1  -4  -5   97.73    5.26
  -1  -4  -5  103.96    4.93
   1   4  -5   97.15    4.80
   1  -4   5  102.47    4.72
   1   4  -5  105.31    4.93
  -1   4   5   97.05    5.06
   1  -4  -5  102.77    5.03
  -1  -4   5   93.34    4.47
  -1  -4   5   97.24    4.79
  -1   4  -5  105.95    4.70
  -1   4  -5   94.46    5.23
  -1  -4   5   90.91    5.16
   1   4   5  102.39    5.35
  -1  -4   5   95.61    4.78
   1   4   5   94.48    4.67
   1  -4  -5   96.29    4.77
   2   4  -5    1.71    0.40
  -2  -4  -5    1.88    0.23
  -2   4   5    1.47    0.29
   2  -4   5    2.24    0.83
  -2   4   5    3.42    0.85
  -2  -4  -5    2.54    0.68
   2   4  -5    1.40    0.45
   2  -4   5    2.34    0.51
   2  -4   5    1.57    0.49
  -2  -4  -5    0.77    0.53
  -2   4   5    1.73    0.50
   2   4   5    2.10    0.56
   2  -4  -5    1.92    0.59
   2  -4  -5    2.03    0.58
   2   4   5    1.75    0.75
   2  -4  -5    1.96    0.26
  -2   4  -5    2.88    0.61
  -2  -4   5    1.77    0.42
  -2   4  -5    0.46    0.52
  -2  -4   5    2.22    0.58
   3  -4   5  308.22   12.90
  -3  -4  -5  299.85   12.42
   3   4  -5  300.79   13.14
  -3  -4  -5  295.32   13.21
  -3  -4  -5  298.29   13.84
  -3   4   5  299.36   13.06
  -3   4  -5  317.70   12.74
   3  -4  -5  299.76   12.97
   3   4   5  302.79   12.43
   3   4   5  288.88   12.91
  -3  -4   5  306.02   12.67
   3  -4  -5  297.65   12.86
   3   4   5  307.66   13.93
   3  -4  -5  303.35   12.45
  -3   4  -5  305.34   14.00
  -3  -4   5  268.43   12.97
  -4   4   5   55.18    2.85
  -4  -4  -5   56.48    3.47
  -4  -4  -5   55.78    2.80
  -4  -4  -5   59.06    3.97
  -4   4   5   59.48    3.19
   4   4  -5   54.41    3.31
   4  -4  -5   57.30    3.22
  -4   4  -5   57.93    2.95
  -4   4  -5   50.30    3.90
   4   4   5   58.97    2.83
   4  -4  -5   53.33    2.90
  -4  -4   5   56.09    2.98
   4  -4  -5   57.66    2.84
  -5  -4  -5    2.78    0.60
  -5   4   5    1.75    0.48
  -5  -4  -5    2.98    1.02
  -5  -4  -5    1.63    0.75
   5   4  -5    1.37    0.61
  -5  -4   5    1.36    0.48
   5   4   5    1.52    0.61
   5  -4  -5    1.29    0.54
  -5   4  -5    1.98    0.54
  -5   4  -5    1.27    0.84
   6   4  -5   26.97    2.28
  -6  -4  -5   27.21    1.83
  -6  -4  -5   30.45    2.48
  -6  -4  -5   27.32    2.76
  -6   4   5   28.08    1.90
  -6   4  -5   27.58    1.87
  -6   4  -5   28.29    2.98
   6   4   5   26.65    2.14
   6  -4  -5   28.84    2.14
  -6  -4   5   24.33    1.90
  -7   4   5   39.62    2.52
  -7  -4  -5   36.52    2.39
  -7  -4  -5   33.21    2.89
   7   4  -5   37.60    2.89
  -7  -4  -5   42.67    3.61
   7  -4  -5   36.88    2.66
  -7   4  -5   36.54    2.42
  -7   4  -5   38.73    3.74
  -7  -4   5   41.12    2.67
   8   4  -5    7.29    1.58
  -8   4   5    8.33    1.10
  -8  -4  -5    7.67    1.03
  -8  -4  -5    7.15    1.65
  -8  -4  -5    7.81    1.97
  -8  -4   5    8.83    1.20
  -8   4  -5    7.73    1.03
  -8   4  -5    7.33    2.24
   8  -4  -5    9.45    1.61
  -9  -4  -5    6.79    1.30
  -9   4   5    4.98    1.12
  -9  -4  -5    4.14    1.59
  -9   4  -5    5.33    1.08
   9  -4  -5    2.36    0.95
  -9  -4   5    4.43    1.07
  -9   4  -5    6.73    2.38
 -10  -4  -5    7.06    1.31
 -10   4   5    6.36    1.26
 -10  -4  -5    4.70    1.89
  10  -4  -5    7.49    1.57
 -10   4  -5    7.76    1.45
 -10  -4   5    8.13    2.40
 -10   4  -5    8.48    2.75
 -10  -4   5    7.61    1.59
 -11  -4  -5   30.30    4.33
 -11  -4  -5   29.73    2.52
 -11   4   5   29.75    2.55
 -11   4  -5   30.64    2.52
 -11  -4   5   23.52    4.27
 -11   4  -5   29.59    5.09
  11  -4  -5   28.94    2.78
 -11  -4   5   25.80    2.58
   0   5  -5   23.22    2.17
   0  -5  -5   32.53    2.01
   0  -5   5   29.83    2.18
   0   5   5   31.21    1.88
   0  -5  -5   28.63    2.23
   0   5  -5   27.76    2.18
   0   5  -5   28.84    1.89
   0   5   5   28.90    2.30
  -1   5   5   51.91    2.68
  -1   5   5   52.29    3.12
   1  -5   5   53.67    3.25
   1  -5   5   47.52    2.60
  -1  -5  -5   43.38    3.12
  -1  -5  -5   50.66    2.82
   1  -5  -5   49.64    3.04
   1   5   5   46.06    2.61
   1   5   5   50.59    3.35
  -1  -5   5   42.96    3.08
  -1  -5   5   41.90    2.41
  -1   5  -5   44.65    3.14
  -1  -5   5   45.54    2.76
  -1   5  -5   44.46    2.57
  -1  -5   5   44.60    2.69
   2  -5   5   21.98    2.19
   2  -5   5   18.84    1.38
  -2  -5  -5   18.89    1.58
   2   5  -5   17.49    1.53
  -2   5   5   18.28    1.03
  -2   5   5   19.95    1.72
  -2  -5  -5   19.30    1.99
   2  -5  -5   19.82    1.04
  -2  -5   5   20.38    1.28
  -2   5  -5   17.85    1.92
   2  -5  -5   17.49    1.45
   2  -5  -5   20.39    1.65
   2   5   5   16.30    1.92
  -2   5  -5   18.32    1.32
  -3  -5  -5   77.25    3.55
  -3   5   5   77.14    3.60
   3  -5   5   75.93    3.90
  -3   5   5   82.69    4.23
  -3  -5  -5   76.37    4.84
  -3  -5  -5   77.28    4.29
   3   5   5   76.99    3.54
   3  -5  -5   79.51    3.59
  -3  -5   5   83.80    3.84
  -3   5  -5   78.55    3.75
   3  -5  -5   78.46    4.06
  -3   5  -5   79.87    3.92
   3  -5  -5   80.93    4.17
  -3   5  -5   74.49    4.88
  -4  -5  -5    0.08    0.15
  -4   5   5    0.18    0.19
  -4  -5  -5   -0.10    0.32
  -4  -5  -5    0.41    0.57
   4   5  -5    0.32    0.39
  -4  -5   5    0.13    0.20
  -4   5  -5    0.50    0.65
  -4   5  -5    0.32    0.26
   4  -5  -5    0.16    0.18
   4   5   5    0.38    0.30
   4  -5  -5    0.19    0.31
   4   5   5    0.15    0.18
  -5   5   5   41.21    2.37
  -5  -5  -5   48.06    3.65
  -5  -5  -5   43.76    2.96
   5   5  -5   40.57    2.90
  -5  -5  -5   41.21    2.33
  -5   5  -5   44.84    2.49
  -5   5  -5   40.83    3.63
  -5  -5   5   40.77    2.51
   5  -5  -5   44.02    2.79
   5   5   5   36.50    2.53
  -6  -5  -5    0.33    0.30
  -6   5   5    0.11    0.25
   6   5  -5    0.50    0.54
  -6  -5  -5    0.81    0.70
  -6  -5   5    0.16    0.27
   6   5   5    0.17    0.49
  -6   5  -5    0.09    0.25
   6  -5  -5   -0.10    0.27
  -6   5  -5   -0.16    0.63
  -7   5   5    4.22    0.89
  -7  -5  -5    6.67    1.79
  -7  -5  -5    4.38    0.88
   7   5  -5    6.93    1.56
  -7  -5   5    6.08    1.24
   7  -5  -5    4.45    1.05
  -7   5  -5    7.52    2.17
  -7   5  -5    7.64    1.25
  -8  -5  -5    0.15    0.97
   8   5  -5   -0.14    0.48
  -8   5   5    0.09    0.33
  -8  -5  -5    0.30    0.41
   8  -5  -5    0.12    0.46
  -8   5  -5   -0.28    0.90
  -8  -5   5    0.25    0.40
  -8   5  -5    0.67    0.45
  -9  -5  -5   68.66    5.50
  -9  -5  -5   63.68    3.95
  -9   5   5   59.83    3.94
  -9   5  -5   71.83    6.12
  -9  -5   5   73.48    4.37
   9  -5  -5   75.30    4.50
  -9   5  -5   72.36    4.10
 -10   5   5    5.19    1.12
 -10  -5  -5    1.43    1.45
 -10  -5  -5    6.05    1.28
 -10   5  -5    5.75    2.45
 -10  -5   5    7.28    1.57
 -10   5  -5    4.12    0.98
 -10  -5   5    4.61    2.11
  10  -5  -5    4.17    1.31
 -11  -5  -5   11.35    1.50
 -11   5   5   10.96    1.82
 -11  -5   5   10.55    1.85
 -11   5  -5    8.10    1.46
 -11   5  -5    7.65    2.99
  11  -5  -5   10.81    2.08
 -11  -5   5    9.94    3.19
   0   6   5   51.80    2.81
   0  -6   5   45.54    2.79
   0  -6   5   50.07    3.20
   0  -6  -5   51.00    2.92
   0   6   5   50.64    3.45
   0  -6  -5   48.48    3.31
   0   6  -5   53.36    2.93
   0   6  -5   52.76    3.31
   1   6  -5   37.30    2.51
  -1  -6  -5   39.55    2.46
   1  -6   5   31.17    2.17
  -1  -6  -5   41.69    3.02
   1  -6   5   41.57    2.89
  -1   6   5   42.30    2.84
  -1   6  -5   35.70    2.79
  -1  -6   5   37.57    2.45
  -1  -6   5   36.49    2.81
  -1   6  -5   37.37    2.24
  -1  -6   5   35.40    2.10
   1   6   5   39.18    3.02
   1  -6  -5   36.89    2.65
   1  -6  -5   38.29    2.40
  -1  -6   5   38.83    2.42
   1   6   5   37.26    2.23
  -2  -6  -5  188.29    9.47
  -2  -6  -5  197.11    8.70
   2  -6   5  189.64    8.37
   2   6  -5  186.41    8.72
  -2   6   5  198.29    8.94
   2  -6  -5  188.09    8.59
   2  -6  -5  160.58    8.59
  -2   6  -5  199.96    9.58
  -2   6  -5  182.35    8.28
  -2  -6   5  198.21    8.24
   2   6   5  187.81    8.38
   3  -6   5   97.21    4.82
  -3   6   5  103.62    4.51
  -3  -6  -5   99.77    5.20
  -3   6   5  105.67    5.26
   3   6  -5  106.43    5.40
  -3  -6  -5   96.15    5.91
  -3  -6  -5   97.02    4.46
  -3   6  -5  104.17    4.98
  -3   6  -5   98.64    4.70
   3  -6  -5  109.39    5.18
   3  -6  -5  103.72    5.18
  -3  -6   5   98.28    4.75
   3  -6  -5  100.24    4.51
   3   6   5   99.65    4.43
  -3   6  -5  105.30    6.14
  -4  -6  -5   56.13    2.80
  -4   6   5   55.08    2.82
   4   6  -5   53.35    3.50
  -4  -6  -5   53.81    3.40
  -4  -6  -5   55.42    4.13
  -4  -6   5   55.89    3.03
   4   6   5   57.43    2.77
  -4   6  -5   55.58    3.06
   4   6   5   58.13    3.12
  -4   6  -5   60.91    4.40
   4  -6  -5   58.58    3.40
   4  -6  -5   56.40    2.84
  -5  -6  -5   17.45    2.83
  -5   6   5   19.57    1.39
  -5  -6  -5   17.77    1.32
  -5  -6  -5   19.07    1.82
   5   6  -5   19.32    1.92
   5  -6  -5   18.96    1.73
  -5   6  -5   20.65    1.52
  -5  -6   5   19.21    1.53
  -5   6  -5   20.96    2.57
   5   6   5   18.40    1.55
   6   6  -5    1.70    0.85
  -6   6   5    3.29    0.70
  -6  -6  -5    3.20    1.40
  -6  -6  -5    2.29    0.58
  -6   6  -5    3.98    1.50
   6  -6  -5    3.03    0.92
  -6  -6   5    4.20    0.90
  -6   6  -5    3.72    0.80
   7   6  -5   97.48    5.65
  -7  -6  -5   81.29    6.07
  -7  -6  -5   93.59    4.77
  -7   6   5   94.29    4.81
  -7   6  -5   95.42    4.87
  -7  -6   5   96.25    5.06
  -7   6  -5   88.90    6.65
   7  -6  -5   93.72    5.25
  -8  -6  -5   11.83    1.28
  -8  -6  -5   11.77    2.64
  -8   6  -5   13.86    3.34
  -8  -6   5   10.02    1.35
   8  -6  -5   11.80    1.96
  -8   6  -5   12.13    1.31
  -9  -6  -5   17.36    1.73
  -9   6   5   21.03    1.87
  -9  -6  -5   19.18    3.45
  -9  -6   5   18.52    3.75
  -9  -6   5   20.82    2.03
  -9   6  -5   21.13    4.06
   9  -6  -5   19.92    2.21
  -9   6  -5   20.14    1.85
 -10  -6  -5    9.72    2.72
 -10   6   5   12.52    1.51
 -10  -6  -5   11.33    1.42
 -10  -6   5   10.53    1.89
 -10   6  -5    7.27    2.64
 -10  -6   5    9.46    3.03
 -10   6  -5   11.34    1.44
  10  -6  -5   12.69    2.22
 -11  -6  -5   15.64    3.44
 -11  -6  -5   15.02    1.68
 -11   6   5   11.74    1.58
 -11   6  -5   11.23    1.54
 -11   6  -5   13.40    3.83
 -11  -6   5   13.84    1.79
  11  -6  -5    8.69    1.97
 -11  -6   5   11.91    3.46
   0  -7   5  128.10    6.37
   0   7  -5  123.79    5.93
   0  -7  -5  120.85    6.55
   0   7  -5  104.64    6.42
   0   7  -5  123.55    6.43
   0  -7  -5  130.84    6.00
   0  -7   5  120.04    5.87
   0   7   5  122.98    6.66
   1   7  -5   97.88    4.89
  -1  -7  -5   95.59    4.81
   1   7  -5   94.21    5.00
   1  -7   5   97.11    4.68
  -1  -7  -5   96.64    5.55
  -1   7   5   89.61    5.24
  -1  -7   5   81.81    4.38
  -1   7  -5   98.56    4.69
  -1   7  -5   92.10    5.40
   1  -7  -5   95.15    5.18
   1   7   5   92.01    4.56
   1  -7  -5   90.94    4.76
  -1  -7   5   88.61    4.88
  -2  -7  -5   59.06    4.18
  -2  -7  -5   65.05    3.57
  -2   7   5   62.72    3.85
   2  -7   5   60.97    3.24
   2   7   5   60.14    3.23
  -2   7  -5   58.61    3.21
   2  -7  -5   62.84    3.51
   2  -7  -5   62.31    3.73
  -2   7  -5   66.59    4.34
  -2   7  -5   53.56    3.47
  -2  -7   5   63.73    3.14
  -3   7   5    3.81    1.04
  -3  -7  -5    2.53    0.76
   3  -7   5    3.37    0.67
  -3  -7  -5    2.80    1.16
  -3   7   5    2.88    0.38
   3   7  -5    2.98    0.89
  -3  -7  -5    2.81    0.37
   3  -7  -5    2.31    0.76
  -3  -7   5    2.63    0.57
  -3   7  -5    4.10    0.93
  -3   7  -5    3.39    0.70
   3  -7  -5    2.62    0.72
  -3   7  -5    3.09    1.23
   3  -7  -5    2.78    0.49
   4   7  -5   38.43    2.78
  -4   7   5   31.82    1.85
  -4  -7  -5   35.25    2.51
  -4  -7  -5   37.70    1.93
  -4  -7  -5   35.59    3.18
  -4   7  -5   35.41    2.23
  -4  -7   5   31.34    2.07
   4   7   5   33.61    2.11
   4   7   5   32.52    1.80
  -4   7  -5   33.23    3.21
   4  -7  -5   29.14    2.33
   4  -7  -5   32.01    1.89
  -5   7   5   18.30    1.29
  -5  -7  -5   15.24    1.67
   5   7  -5   15.54    1.77
  -5  -7  -5   15.52    1.22
  -5  -7  -5   15.77    2.76
  -5  -7   5   15.59    1.38
  -5   7  -5   22.42    3.54
  -5   7  -5   15.55    1.37
   5  -7  -5   18.73    1.73
   5   7   5   15.85    1.40
  -6  -7  -5   12.82    2.50
  -6   7   5   13.47    1.20
  -6  -7  -5   14.75    1.24
   6   7  -5   12.74    2.09
   6  -7  -5   13.90    1.58
  -6   7  -5   15.14    1.36
  -6   7  -5   10.09    2.39
  -6  -7   5   13.86    1.38
   7   7  -5    0.61    0.73
  -7  -7  -5    1.64    0.58
  -7   7   5    1.64    0.57
  -7  -7  -5    5.77    1.92
  -7   7  -5    2.35    1.49
  -7  -7   5    0.79    0.44
  -7   7  -5    1.83    0.68
   7  -7  -5    0.98    0.61
  -8  -7  -5   15.42    1.50
  -8   7   5   15.85    1.51
  -8  -7  -5   13.09    2.91
   8  -7  -5   16.97    1.95
  -8  -7   5   15.12    1.65
  -8   7  -5   14.68    3.43
  -8   7  -5   15.10    1.53
  -9  -7  -5   12.88    2.97
  -9   7   5    9.62    1.25
  -9  -7  -5    7.24    1.33
  -9   7  -5    9.85    1.28
  -9  -7   5    9.79    1.68
  -9  -7   5   10.39    3.09
   9  -7  -5    6.40    1.62
  -9   7  -5    6.57    2.40
 -10  -7  -5   11.98    3.20
 -10   7   5   10.58    1.41
 -10  -7  -5   11.37    1.47
 -10  -7   5   12.04    1.60
 -10  -7   5   13.10    3.53
  10  -7  -5   10.06    2.02
 -10   7  -5   12.13    3.65
 -10   7  -5   12.22    1.53
 -11   7   5    0.77    0.62
 -11  -7  -5    0.72    0.66
 -11  -7   5    0.84    0.64
 -11   7  -5    0.18    0.49
   0   8  -5   18.60    1.97
   0  -8  -5   18.17    1.59
   0   8  -5   18.06    1.61
   0  -8  -5   20.78    2.13
   0  -8   5   21.67    2.14
  -1  -8  -5   24.31    1.96
   1   8  -5   27.17    2.14
  -1  -8  -5   32.64    2.81
   1   8  -5   30.85    2.37
   1  -8   5   29.91    2.01
  -1   8   5   31.89    2.89
  -1   8  -5   24.38    2.28
  -1  -8   5   26.98    2.21
  -1   8  -5   26.97    2.56
  -1  -8   5   26.60    1.79
   1  -8  -5   28.53    2.09
   1  -8  -5   31.17    2.51
  -1   8  -5   29.96    2.02
  -2   8   5   93.66    5.46
  -2  -8  -5   93.11    5.89
   2  -8   5   98.81    4.85
   2   8  -5   96.47    5.28
  -2  -8  -5  103.49    5.13
  -2   8  -5  108.29    6.14
  -2   8  -5   92.42    4.76
  -2  -8   5  101.41    4.69
   2   8   5   91.06    4.89
   2  -8  -5  100.06    5.44
  -3  -8  -5    8.14    1.35
   3  -8   5   10.22    1.02
  -3  -8  -5    7.79    0.65
  -3  -8  -5    7.97    1.97
  -3   8   5    7.88    0.65
   3   8  -5    6.19    1.24
  -3   8   5    8.58    1.56
  -3  -8   5    8.93    0.88
   3  -8  -5   11.38    1.72
  -3   8  -5    7.88    1.84
   3   8   5    8.40    0.96
  -3   8  -5    7.92    1.05
  -3   8  -5    8.82    0.89
   3  -8  -5    9.99    1.18
   4   8  -5   22.19    2.14
  -4   8   5   23.41    1.43
  -4  -8  -5   23.46    1.44
  -4  -8  -5   23.02    2.63
  -4  -8  -5   27.65    2.16
   4   8   5   22.11    1.62
  -4   8  -5   23.31    1.81
  -4   8  -5   20.87    2.64
   4  -8  -5   21.89    1.95
  -4  -8   5   22.51    1.65
   4   8   5   23.27    1.36
   4  -8  -5   22.25    1.46
  -5   8   5    9.99    0.93
   5   8  -5   13.09    2.14
  -5  -8  -5    6.03    1.67
  -5  -8  -5   10.42    0.95
   5  -8  -5   13.87    1.51
  -5   8  -5    9.33    2.26
  -5   8  -5    9.80    1.12
  -5  -8   5   11.00    1.13
  -6  -8  -5   90.97    6.45
  -6   8   5   95.97    4.70
   6   8  -5   97.03    5.78
   6  -8  -5   93.78    5.40
  -6  -8   5   99.52    5.07
  -6   8  -5   88.46    6.77
  -6   8  -5   97.49    5.00
  -7  -8  -5   18.32    3.40
   7   8  -5   16.66    2.12
  -7  -8  -5   17.52    1.46
  -7   8   5   15.32    1.38
   7  -8  -5   15.26    1.83
  -7   8  -5   14.50    1.49
  -7   8  -5   11.97    3.07
  -7  -8   5   15.47    1.59
  -8  -8  -5   39.00    4.16
  -8  -8  -5   38.34    2.59
  -8   8   5   37.35    2.56
   8  -8  -5   39.28    3.18
  -8   8  -5   39.48    2.74
  -8  -8   5   37.96    2.84
  -8   8  -5   39.87    4.53
  -9  -8  -5    9.87    2.72
  -9  -8  -5    9.97    1.59
  -9   8   5    9.14    1.22
  -9   8  -5    6.46    2.54
  -9  -8   5    9.93    1.80
   9  -8  -5    7.71    1.73
  -9  -8   5   11.99    3.33
  -9   8  -5   11.02    1.75
 -10   8   5    7.62    1.46
 -10  -8  -5    6.60    1.36
 -10  -8  -5    6.01    2.33
 -10  -8   5    7.97    2.94
  10  -8  -5    5.07    1.56
 -10   8  -5   13.49    3.80
 -10  -8   5    7.50    1.49
 -10   8  -5    5.80    1.32
   0   9  -5  196.15    9.00
   0  -9  -5  188.70    9.76
   0  -9  -5  183.72    8.86
   0   9  -5  195.41    9.64
  -1  -9  -5   22.25    1.80
   1   9  -5   22.40    1.96
  -1  -9  -5   21.89    2.37
   1   9  -5   24.30    2.21
  -1   9  -5   21.71    2.34
  -1  -9   5   22.30    2.03
  -1   9  -5   21.69    1.77
   1  -9  -5   22.25    2.22
   1  -9  -5   20.25    1.78
  -1  -9   5   18.87    1.49
  -2  -9  -5   31.57    2.39
   2   9  -5   36.21    2.63
   2   9  -5   31.71    2.61
  -2   9   5   36.06    3.20
  -2  -9  -5   35.69    3.23
   2  -9   5   35.51    2.32
  -2   9  -5   35.30    3.22
   2  -9  -5   36.01    2.53
  -2  -9   5   32.81    2.43
   2  -9  -5   37.96    2.86
  -2  -9   5   35.87    2.13
   3   9  -5    5.65    1.27
  -3   9   5    7.08    0.63
   3  -9   5    7.32    1.10
  -3   9   5    9.73    1.85
  -3  -9  -5    7.04    1.84
  -3  -9  -5    7.06    1.35
  -3   9  -5    4.58    1.03
   3  -9  -5   10.43    1.64
  -3   9  -5    7.49    1.14
   3  -9  -5    9.20    1.62
  -3   9  -5    5.69    1.64
  -3  -9   5    8.72    0.89
  -4  -9  -5   50.62    2.57
  -4  -9  -5   50.89    3.27
  -4  -9  -5   46.82    4.12
  -4   9   5   50.70    2.55
   4   9  -5   50.16    3.60
   4   9   5   50.46    2.47
  -4  -9   5   50.81    2.89
  -4   9  -5   51.60    4.42
  -4   9  -5   49.17    3.12
   4   9   5   45.90    2.76
   4  -9  -5   47.67    3.29
  -5  -9  -5    0.47    0.77
  -5  -9  -5    0.56    0.31
   5   9  -5    0.39    0.57
  -5   9  -5    0.28    0.96
   5  -9  -5    0.11    0.39
  -5   9  -5    0.28    0.33
  -5  -9   5    0.33    0.31
  -6  -9  -5   34.58    2.22
  -6  -9  -5   35.55    3.79
  -6   9   5   36.06    2.21
   6   9  -5   34.91    3.17
  -6   9  -5   39.34    2.61
  -6  -9   5   35.22    2.50
  -6   9  -5   39.74    4.27
   6  -9  -5   35.23    2.86
  -7  -9  -5   15.89    1.43
  -7   9   5   18.11    1.48
  -7  -9  -5   25.65    4.18
  -7   9  -5   19.74    4.08
  -7  -9   5   12.49    1.50
   7  -9  -5   16.31    1.95
  -7   9  -5   16.85    1.64
  -8  -9  -5   16.88    1.57
  -8   9   5   16.55    1.53
  -8  -9  -5   16.03    3.41
  -8   9  -5   18.21    1.74
  -8   9  -5   12.28    3.30
  -8  -9   5   17.09    1.81
   8  -9  -5   11.77    2.12
  -9   9   5    0.26    0.39
  -9  -9  -5    0.19    0.44
  -9  -9  -5   -0.16    1.24
  -9   9  -5    0.24    0.41
  -9  -9   5   -0.27    0.42
  -9  -9   5    0.54    1.53
   9  -9  -5   -0.06    0.65
  -9   9  -5    1.14    1.91
 -10   9   5   13.10    1.54
 -10  -9  -5   10.53    3.12
 -10  -9  -5   13.37    1.59
 -10   9  -5   12.53    1.60
 -10  -9   5   11.96    1.65
 -10   9  -5   18.43    4.52
  10  -9  -5   11.94    2.22
 -10  -9   5    9.77    3.37
   0  10  -5    0.94    0.55
   0  10  -5    1.18    0.87
   0 -10  -5    1.22    0.82
   0 -10  -5    1.81    0.67
   1  10  -5   28.73    2.42
   1  10  -5   39.00    2.95
  -1 -10  -5   29.79    2.95
  -1 -10  -5   33.92    2.37
   1 -10  -5   27.86    2.26
  -1  10  -5   32.22    3.09
  -1  10  -5   28.62    2.25
  -1 -10   5   29.18    1.99
   1 -10  -5   34.20    2.92
  -2 -10  -5   91.72    6.11
   2  10  -5   89.86    5.36
  -2 -10  -5  103.26    5.23
   2  10  -5   93.56    5.30
   2 -10  -5   92.56    5.16
  -2 -10   5   96.08    4.67
  -2 -10   5  100.28    5.22
  -2  10  -5   90.80    6.20
   2 -10  -5   93.48    5.53
  -3 -10  -5   12.32    1.49
  -3  10   5   12.32    2.22
  -3  10   5   15.15    1.04
   3 -10   5   13.87    1.34
   3  10  -5   14.05    1.74
  -3 -10  -5   14.26    2.84
  -3  10  -5   16.27    3.20
   3 -10  -5   14.12    1.71
  -3  10  -5   10.86    1.44
   3 -10  -5   12.63    1.49
  -3  10  -5   13.63    1.32
  -3 -10   5   13.84    1.21
  -4 -10  -5   26.55    1.56
  -4  10   5   24.21    1.53
   4  10  -5   28.71    2.59
  -4 -10  -5   24.65    3.01
  -4 -10  -5   22.92    2.10
   4  10   5   25.70    1.49
   4 -10  -5   22.64    2.13
  -4 -10   5   26.20    1.85
  -4  10  -5   22.04    2.02
  -4  10  -5   17.82    3.44
  -5 -10  -5    5.84    2.00
  -5 -10  -5    5.63    0.71
   5  10  -5    4.92    1.48
  -5  10   5    5.34    0.68
  -5  10  -5    5.97    2.09
  -5  10  -5    6.98    1.34
   5 -10  -5    4.94    1.27
  -5 -10   5    5.87    1.11
   6  10  -5   23.71    2.61
  -6  10   5   22.12    1.62
  -6 -10  -5   22.39    1.67
  -6 -10  -5   24.06    3.98
  -6  10  -5   28.09    4.74
  -6 -10   5   22.36    1.91
  -6  10  -5   24.50    2.05
   6 -10  -5   23.53    2.31
  -7 -10  -5   13.88    2.97
  -7  10   5   15.18    1.37
  -7 -10  -5   14.93    1.39
  -7  10  -5   12.61    3.13
  -7 -10   5   14.98    1.61
  -7  10  -5   14.15    1.58
   7 -10  -5   16.50    2.01
  -8 -10  -5   17.18    1.60
  -8 -10  -5   13.42    3.19
  -8  10   5   17.30    1.56
  -8 -10   5   18.81    4.19
  -8  10  -5   15.80    1.73
   8 -10  -5   19.10    2.28
  -8  10  -5   29.63    5.24
  -8 -10   5   15.54    1.77
  -9 -10  -5    1.66    0.69
  -9  10   5    1.83    0.71
  -9 -10  -5    3.50    1.96
   9 -10  -5    3.66    1.40
  -9  10  -5    2.99    1.00
  -9 -10   5    4.17    2.34
  -9 -10   5    2.65    0.94
  -9  10  -5    2.04    2.11
 -10  10   5   15.88    1.68
 -10 -10  -5   16.49    3.87
 -10 -10  -5   10.77    1.47
 -10 -10   5   12.94    2.14
 -10  10  -5   13.89    1.75
 -10 -10   5   13.99    3.79
  10 -10  -5   15.19    2.69
   0  11  -5   29.79    2.38
   0 -11   5   25.72    1.92
   0 -11  -5   23.44    2.10
   0 -11  -5   26.27    2.79
   0  11  -5   34.68    3.05
   1  11  -5  125.49    6.91
  -1 -11  -5  120.24    6.20
   1  11  -5  121.78    6.53
  -1 -11  -5  122.88    7.37
  -1  11  -5  121.08    6.26
  -1  11  -5  119.50    7.32
  -1 -11   5  122.48    5.82
   1 -11  -5  120.52    7.04
   1 -11  -5  113.30    6.21
  -2 -11  -5   12.99    1.54
   2  11  -5   14.38    1.75
  -2 -11  -5   12.60    2.38
  -2  11  -5   11.59    1.64
   2 -11  -5   19.23    2.15
  -2 -11   5   17.50    1.86
  -2  11  -5   21.61    3.52
  -2 -11   5   16.05    1.31
  -3 -11  -5   16.58    3.14
  -3  11   5   10.99    1.00
   3  11  -5   10.14    1.97
  -3 -11  -5   13.42    1.94
  -3  11  -5   11.36    2.49
   3 -11  -5   14.31    2.30
  -3 -11   5   12.41    1.16
  -3  11  -5   11.92    1.29
  -3  11  -5   11.07    1.50
   3 -11  -5   14.16    2.13
  -4 -11  -5   32.65    1.89
  -4 -11  -5   31.67    3.54
  -4  11   5   34.80    1.98
   4  11  -5   31.58    2.92
  -4 -11  -5   31.79    2.53
  -4  11  -5   28.76    2.52
   4  11   5   31.19    1.84
   4 -11  -5   33.48    2.74
  -4 -11   5   32.26    2.20
  -4  11  -5   35.31    3.85
   4 -11  -5   38.17    2.87
   5  11  -5   23.78    2.67
  -5 -11  -5   30.13    4.64
  -5 -11  -5   25.27    1.70
  -5  11   5   26.28    1.72
  -5  11  -5   23.27    2.20
  -5 -11   5   26.56    2.02
  -5  11  -5   29.91    3.70
   5 -11  -5   30.31    2.61
  -6 -11  -5   52.97    2.94
  -6  11   5   50.14    2.86
  -6 -11  -5   53.47    4.97
  -6  11  -5   57.61    5.42
  -6  11  -5   50.57    3.45
   6 -11  -5   46.86    3.67
  -6 -11   5   51.26    3.26
  -7 -11  -5    2.29    1.72
  -7 -11  -5    2.72    0.74
  -7  11   5    2.81    0.74
  -7  11  -5    3.29    1.02
  -7  11  -5    3.08    1.79
  -7 -11   5    2.14    0.75
   7 -11  -5    1.09    0.80
  -8 -11  -5   21.63    1.88
  -8 -11  -5   26.37    4.70
  -8  11   5   24.45    1.90
  -8  11  -5   23.12    4.66
  -8  11  -5   23.09    2.20
  -8 -11   5   22.02    4.74
   8 -11  -5   23.98    2.65
  -8 -11   5   21.95    2.14
  -9 -11  -5   10.55    1.35
  -9  11   5   12.69    1.43
  -9 -11  -5   13.38    3.49
  -9 -11   5    9.15    3.22
  -9 -11   5   11.88    1.96
  -9  11  -5    7.41    2.91
  -9  11  -5   12.56    1.63
   9 -11  -5   11.02    2.22
   0 -12  -5    0.86    0.94
   0 -12  -5    0.13    0.43
   0  12  -5    1.20    0.68
   0 -12   5    0.80    0.44
   0  12  -5    0.76    0.91
   1  12  -5    6.65    1.52
   1  12  -5    6.31    1.68
  -1 -12  -5    7.62    2.04
  -1 -12   5    5.72    0.99
  -1  12  -5    4.20    1.32
   1 -12  -5    3.33    0.91
  -1  12  -5    4.55    1.66
  -1  12  -5    4.07    1.07
   1 -12  -5    4.09    1.36
   2  12  -5   25.61    2.47
  -2 -12  -5   25.99    2.23
  -2 -12  -5   24.49    2.95
   2 -12  -5   26.94    2.30
   2 -12  -5   25.02    2.63
  -2 -12   5   24.47    1.80
  -2  12  -5   29.31    3.25
   3  12  -5  102.98    6.24
  -3 -12  -5  106.05    7.15
  -3 -12  -5  108.76    5.77
  -3  12   5   95.93    5.00
  -3 -12   5  104.56    5.19
   3 -12  -5   97.71    5.82
   3 -12  -5  121.34    6.47
  -3  12  -5  108.24    7.34
   4  12  -5   53.76    4.26
  -4  12   5   60.63    3.16
  -4 -12  -5   63.95    5.29
  -4 -12  -5   53.92    3.70
   4 -12  -5   64.38    4.11
  -4 -12   5   53.62    3.29
  -4  12  -5   69.31    5.64
   4 -12  -5   53.80    3.90
  -5  12   5    7.02    0.85
  -5 -12  -5    6.99    2.28
  -5 -12  -5    6.58    0.79
   5 -12  -5    4.42    1.23
  -5  12  -5    6.03    2.14
  -5  12  -5    6.85    1.44
  -5 -12   5    5.26    1.03
  -6 -12  -5    3.19    1.58
  -6  12   5    2.28    0.67
  -6 -12  -5    4.09    0.83
  -6  12  -5    6.42    2.38
   6 -12  -5    2.30    0.92
  -6  12  -5    3.23    1.10
  -6 -12   5    3.32    0.88
  -7 -12  -5   16.62    1.52
  -7 -12  -5   16.58    3.62
  -7  12   5   18.70    1.57
  -7 -12   5   18.10    4.23
   7 -12  -5   15.58    2.53
  -7  12  -5   17.66    1.97
  -7  12  -5   11.04    3.27
  -7 -12   5   20.45    1.90
  -8 -12  -5    3.10    2.12
  -8  12   5    2.81    0.84
  -8 -12  -5    3.77    0.92
  -8  12  -5    1.36    1.73
  -8 -12   5    3.29    1.02
  -8 -12   5    4.62    2.63
   8 -12  -5    3.37    1.35
  -8  12  -5    2.70    0.99
  -9 -12  -5    1.19    0.63
  -9  12   5    1.57    0.68
  -9 -12  -5    2.21    2.02
  -9 -12   5    3.07    2.15
  -9 -12   5    0.80    0.77
   9 -12  -5    0.74    0.87
  -9  12  -5    1.49    0.85
   0 -13  -5   16.20    1.80
   0 -13   5   18.38    1.60
   0  13  -5   14.56    2.40
   0  13  -5   16.94    3.16
   0 -13  -5   22.13    3.48
   1  13  -5   32.96    2.91
  -1 -13  -5   36.66    2.72
  -1 -13  -5   36.09    3.63
   1 -13  -5   36.99    3.45
   1 -13  -5   32.83    2.70
  -1 -13   5   30.25    2.17
  -1  13  -5   31.05    2.66
  -1  13  -5   34.36    3.64
  -2 -13  -5    9.27    2.35
  -2 -13  -5    8.09    1.51
   2  13  -5   14.98    2.55
  -2 -13   5   10.49    1.10
  -2  13  -5   10.09    2.62
   2 -13  -5   17.66    2.90
  -2  13  -5    9.67    2.05
   2 -13  -5    8.37    1.55
  -2 -13   5   12.13    1.17
  -3 -13  -5    1.41    0.74
   3  13  -5    2.25    1.06
  -3 -13  -5    1.01    1.05
   3 -13  -5    2.25    1.18
  -3 -13   5    2.84    0.75
  -3  13  -5    0.45    0.67
   3 -13  -5    2.08    0.86
  -3  13  -5    0.97    1.12
  -4 -13  -5   14.45    1.79
  -4  13   5   15.21    1.43
  -4 -13  -5   19.36    3.68
   4 -13  -5   17.41    2.07
  -4 -13   5   16.94    1.53
  -4  13  -5   21.69    4.10
  -4  13  -5   13.15    1.87
   4 -13  -5   21.65    2.31
  -5 -13  -5   71.38    6.27
  -5  13   5   88.20    4.31
  -5 -13  -5   83.72    4.07
  -5  13  -5   77.87    5.06
  -5 -13   5   84.82    4.54
   5 -13  -5   77.28    5.16
  -5  13  -5   69.64    6.60
  -6  13   5   12.07    1.23
  -6 -13  -5   10.03    1.09
  -6 -13  -5    8.48    2.69
  -6  13  -5   12.26    2.12
  -6  13  -5    8.18    2.82
  -6 -13   5   11.38    1.38
   6 -13  -5   13.40    2.47
  -6 -13   5   13.06    3.65
  -7 -13  -5    0.20    1.27
  -7 -13  -5    1.88    0.64
  -7  13   5    1.45    0.61
  -7 -13   5    1.86    1.97
  -7  13  -5    0.84    0.73
  -7 -13   5    0.75    0.55
  -7  13  -5    0.91    1.52
   7 -13  -5    1.03    0.87
  -8 -13  -5    3.04    0.83
  -8  13   5    3.15    0.91
  -8 -13  -5    2.44    2.15
  -8 -13   5    0.85    1.86
  -8  13  -5    1.51    0.80
  -8 -13   5    2.14    0.85
   8 -13  -5    0.50    0.90
   0 -14   5   -0.04    0.28
   0 -14  -5    0.55    0.96
   0 -14  -5    0.08    0.48
  -1 -14  -5   18.80    1.99
  -1 -14  -5   23.21    3.95
   1 -14  -5   20.04    2.11
  -1 -14   5   19.91    1.64
  -1 -14   5   16.54    1.61
   1 -14  -5   19.73    3.30
  -2 -14  -5    0.81    1.05
  -2 -14  -5    1.81    0.85
  -2 -14   5    0.97    0.46
   2 -14  -5    1.43    0.80
  -2  14  -5    0.49    0.72
  -2  14  -5    0.14    0.91
  -2 -14   5    1.06    0.50
   2 -14  -5    1.81    1.06
   3 -14   5   39.52    3.80
  -3 -14  -5   42.43    4.40
  -3 -14  -5   42.97    3.19
  -3  14  -5   40.28    4.62
   3 -14  -5   42.71    3.76
  -3 -14   5   41.85    2.68
   3 -14  -5   44.12    3.43
  -4 -14  -5    8.44    2.53
  -4 -14  -5    9.56    1.82
   4 -14  -5    8.95    1.93
  -4  14  -5   13.03    3.44
   4 -14  -5   10.92    2.16
  -4 -14   5    9.57    1.16
  -5 -14  -5   11.66    3.03
  -5 -14  -5    9.73    1.02
  -5  14   5    9.47    1.23
   5 -14  -5   10.37    2.03
  -5 -14   5    9.50    3.03
  -5 -14   5   12.33    1.36
  -5  14  -5   10.43    3.19
  -6  14   5    0.73    0.53
  -6 -14  -5    0.92    0.43
  -6 -14  -5    0.02    1.21
  -6  14  -5    0.19    1.37
   6 -14  -5    1.56    1.03
  -6 -14   5    0.19    0.44
  -6  14  -5    0.19    0.72
  -6 -14   5    0.61    1.77
  -7 -14  -5   24.71    4.48
  -7 -14  -5   27.35    2.05
  -7  14   5   29.15    2.23
  -7 -14   5   27.66    2.39
  -7  14  -5   26.19    2.72
  -7 -14   5   35.72    6.25
   7 -14  -5   29.13    3.03
  -8 -14  -5    2.21    0.74
  -8  14   5    3.82    1.11
  -8 -14  -5    2.88    2.45
  -8 -14   5    4.67    2.79
   8 -14  -5    2.45    1.22
  -8  14  -5    1.58    0.90
  -8 -14   5    3.86    1.20
   0 -15   5    2.39    0.83
   0 -15  -5    3.36    1.09
   0 -15   5    3.58    0.92
   0 -15  -5    4.55    1.76
  -1 -15  -5   70.68    5.56
  -1 -15  -5   56.67    3.96
   1 -15   5   56.01    3.60
   1 -15  -5   58.14    4.12
  -1 -15   5   58.88    3.45
  -1 -15   5   63.01    3.67
   1 -15  -5   60.73    5.07
  -2 -15  -5    5.05    1.99
   2 -15   5   11.63    2.75
  -2 -15  -5    6.34    1.46
  -2 -15   5    9.76    1.20
  -2 -15   5    7.35    0.99
   2 -15  -5    8.46    1.74
   2 -15  -5   10.65    2.43
  -3 -15  -5    2.10    1.46
   3 -15   5    4.55    1.76
  -3 -15  -5    4.37    1.24
  -3  15  -5    2.70    1.25
   3 -15  -5    5.06    1.73
   3 -15  -5    2.65    1.12
  -3 -15   5    4.35    0.97
  -4  15   5    3.30    0.96
  -4 -15  -5    4.75    1.35
  -4 -15  -5    7.69    2.64
   4 -15  -5    6.41    1.67
  -4  15  -5    2.91    1.17
  -4 -15   5    5.36    2.45
  -4 -15   5    4.29    0.95
   4 -15  -5    9.48    2.10
  -5  15   5   24.34    2.17
  -5 -15  -5   40.27    6.11
  -5 -15  -5   29.18    1.85
  -5 -15   5   21.77    4.77
  -5 -15   5   23.25    2.08
   5 -15  -5   26.24    2.83
  -6  15   5    4.21    1.12
  -6 -15  -5    7.65    2.63
  -6 -15   5    6.41    2.55
  -6 -15   5    3.20    0.94
  -6  15  -5    3.88    1.42
   6 -15  -5    3.38    1.35
  -7 -15  -5    1.42    0.63
  -7  15   5    1.36    0.80
  -7 -15  -5    0.24    1.55
  -7 -15   5   -0.95    1.61
  -7  15  -5    1.40    1.06
  -7 -15   5    1.20    0.72
   7 -15  -5    0.32    0.75
   0 -16  -5   -0.08    1.14
   0 -16   5    0.94    0.52
   0 -16  -5    0.95    0.78
   0 -16   5    1.46    1.44
   0 -16   5    0.18    0.50
   1 -16   5   13.53    3.04
   1 -16   5   15.71    1.90
  -1 -16  -5   16.96    2.07
   1 -16   5   17.01    1.72
  -1 -16  -5   18.67    3.56
   1 -16  -5   12.57    2.78
   1 -16  -5   19.16    2.24
  -1 -16   5   17.71    1.77
  -1 -16   5   17.67    1.60
  -1 -16   5   12.10    3.12
   2 -16   5   41.70    3.28
  -2 -16  -5   40.92    3.36
  -2 -16  -5   46.67    4.81
   2 -16   5   38.31    4.28
  -2 -16   5   45.72    2.83
   2 -16  -5   44.52    4.27
  -2 -16   5   38.20    4.87
   2 -16  -5   41.66    3.51
  -2 -16   5   45.35    2.90
  -3 -16  -5    6.75    2.36
  -3 -16  -5    5.46    1.49
   3 -16   5    5.62    1.94
  -3 -16   5    2.90    2.11
   3 -16  -5    6.04    1.57
   3 -16  -5    5.70    1.93
  -3 -16   5    6.99    1.15
  -3  16  -5    3.29    1.42
  -4  16   5    2.44    0.93
  -4 -16  -5    2.57    1.70
  -4  16  -5    3.85    1.47
  -4 -16   5    5.93    1.18
   4 -16  -5    5.62    1.70
  -4 -16   5    3.74    2.18
   4 -16  -5    4.20    1.66
  -5 -16  -5   13.04    3.44
  -5  16   5   11.40    1.84
   5 -16  -5   11.48    2.26
  -5 -16   5   12.24    3.87
  -5 -16   5   13.30    1.52
  -6 -16  -5   29.17    5.08
   6 -16   5   19.25    3.02
  -6  16   5   18.53    2.10
  -6 -16   5   19.62    1.97
   6 -16  -5   22.03    2.69
  -6 -16   5   26.15    5.43
  -6  16  -5   13.87    2.85
  -7  16  -5   10.01    2.41
   0 -17  -5   34.62    4.15
   0 -17   5   35.58    2.55
   0 -17   5   33.96    2.82
   0 -17  -5   33.67    3.11
   0 -17   5   34.20    4.31
   1 -17   5    4.72    1.28
  -1 -17  -5    5.37    1.50
   1 -17   5    3.59    0.97
   1 -17   5    2.72    1.89
  -1 -17  -5    5.76    2.08
  -1 -17   5    3.54    2.00
   1 -17  -5    3.53    1.89
   1 -17  -5    4.29    1.31
  -1 -17   5    3.66    1.09
  -1 -17   5    3.94    0.93
  -2 -17  -5    3.98    1.97
   2 -17   5    7.82    1.76
  -2 -17  -5    6.48    1.66
   2 -17   5    7.47    2.47
  -2 -17   5    6.39    1.54
  -2 -17   5    4.68    2.25
   2 -17  -5    3.52    1.43
   2 -17  -5    8.07    2.46
  -2 -17   5    4.55    0.97
  -3 -17  -5    0.06    1.43
   3 -17   5    0.61    1.42
   3 -17   5    0.18    0.67
   3 -17  -5    0.91    1.47
  -3 -17   5    0.39    1.58
   3 -17  -5    0.26    0.73
  -3 -17   5    1.02    0.61
  -3  17  -5    0.23    0.88
   4 -17   5   14.06    2.45
  -4 -17  -5   18.27    4.09
  -4 -17   5   16.25    1.63
  -4 -17   5   18.02    4.33
  -4  17  -5    9.48    2.33
   4 -17  -5   20.11    3.97
   4 -17  -5   14.75    2.56
  -5 -17  -5   12.62    3.57
   5 -17   5   11.13    2.17
  -5 -17   5   10.94    1.45
  -5 -17   5   11.59    3.83
   5 -17  -5   13.50    2.56
  -6  17   5    1.16    1.11
   6 -17   5    1.85    1.12
  -6 -17   5    2.29    0.91
  -6  17  -5    1.84    1.28
   0 -18  -5    2.29    1.34
   0 -18   5    1.35    1.89
   0 -18   5    1.50    0.69
   0 -18  -5   -0.02    1.56
   0 -18   5    0.78    0.88
  -1 -18  -5    8.31    2.90
   1 -18   5   11.06    1.43
   1 -18   5   13.39    3.42
  -1 -18  -5   12.19    2.18
   1 -18  -5    8.55    1.97
  -1 -18   5   14.09    2.07
   1 -18  -5   10.12    2.85
  -1 -18   5    8.11    2.83
  -1 -18   5    9.65    1.23
   2 -18   5   43.65    3.23
  -2 -18  -5   48.26    3.87
   2 -18   5   52.30    3.81
  -2 -18  -5   49.83    5.30
   2 -18   5   49.63    5.13
  -2 -18   5   40.69    3.20
  -2 -18   5   49.06    5.69
  -2 -18   5   42.39    2.93
   2 -18  -5   43.74    3.86
   2 -18  -5   45.17    4.70
   3 -18   5    8.82    2.74
   3 -18   5    8.04    1.81
  -3 -18  -5    8.82    1.99
  -3 -18  -5    9.49    2.93
   3 -18  -5    8.45    2.70
  -3 -18   5    8.64    3.08
   3 -18  -5    6.44    1.90
  -3 -18   5    5.24    1.10
   4 -18   5    9.06    1.95
  -4 -18  -5    9.34    3.31
   4 -18  -5    6.33    1.79
   4 -18  -5    8.54    2.80
  -4 -18   5    9.03    1.56
  -4 -18   5   12.26    3.99
  -4  18  -5    6.41    2.17
   0 -19  -5   17.21    2.82
   0 -19   5   17.57    3.98
   0 -19   5   19.15    1.80
   0 -19  -5   16.33    3.70
   0 -19   5   12.13    2.11
   1 -19   5    4.79    1.18
   1 -19   5    3.76    2.26
  -1 -19  -5    3.38    1.39
   1 -19   5    5.09    1.63
  -1 -19  -5    2.69    2.00
   1 -19  -5    3.42    2.05
  -1 -19   5    8.89    1.82
   1 -19  -5    5.79    1.68
  -1 -19   5    3.72    0.94
  -1 -19   5    7.23    2.87
  -2 -19  -5    5.35    1.60
   2 -19   5    4.79    1.22
   2 -19   5    5.91    1.70
   2 -19   5    6.35    2.51
  -2 -19  -5    7.20    2.67
   2 -19  -5    5.09    1.68
   2 -19  -5    9.82    2.73
  -2 -19   5    6.02    1.24
  -2 -19   5    7.75    3.09
  -3 -19  -5    0.36    1.37
   3 -19   5    0.14    0.72
  -3 -19  -5   -0.14    1.49
   3 -19   5   -0.77    1.73
   3 -19  -5    0.38    2.00
  -3 -19   5    0.03    0.47
   3 -19  -5   -0.60    0.70
  -3 -19   5   -0.78    1.24
   0   0  -6  576.47   24.12
   0   0   6  605.00   23.99
   0   0  -6  569.93   24.27
   0   0   6  563.37   24.17
   1   0  -6  180.69    7.92
  -1   0  -6  187.12    8.24
   1   0  -6  162.79    7.81
   1   0   6  162.84    7.94
  -1   0   6  162.64    7.87
   1   0   6  177.95    8.07
  -1   0  -6  173.52    7.95
  -1   0   6  182.04    7.30
  -2   0   6   81.13    4.09
  -2   0  -6   87.82    3.90
  -2   0  -6   87.43    4.74
   2   0  -6   81.22    4.24
   2   0   6   82.63    4.58
  -2   0   6   84.96    3.85
   2   0  -6   90.83    3.85
   2   0   6   82.12    4.56
  -2   0   6   82.32    4.32
   2   0   6   92.87    3.89
  -2   0  -6   84.77    4.48
   2   0  -6   89.38    4.32
  -3   0   6   27.58    1.82
   3   0   6   28.79    1.73
  -3   0  -6   27.82    1.67
  -3   0  -6   28.93    2.24
   3   0  -6   29.94    2.02
  -3   0  -6   28.08    2.46
   3   0  -6   29.68    2.01
   3   0   6   30.04    2.37
   3   0   6   27.06    2.33
   3   0  -6   28.09    1.67
  -3   0   6   29.04    1.75
  -4   0   6   60.66    3.15
   4   0   6   63.17    3.82
   4   0  -6   61.53    3.36
  -4   0  -6   59.90    3.61
  -4   0   6   57.96    3.40
  -4   0  -6   62.08    4.04
  -4   0  -6   65.79    3.09
   4   0  -6   65.26    3.34
   5   0  -6   19.86    1.49
  -5   0   6   17.68    1.56
  -5   0  -6   19.49    1.35
   5   0  -6   17.21    1.47
  -5   0  -6   15.58    1.94
  -5   0   6   18.80    1.43
   5   0   6   20.73    2.03
  -6   0  -6   54.42    3.06
   6   0  -6   55.11    3.27
   6   0  -6   58.89    3.22
  -6   0  -6   48.74    3.99
  -6   0   6   53.57    3.19
  -6   0  -6   55.27    3.63
   6   0   6   57.07    4.02
   6   0  -6   58.23    3.98
  -7   0   6  189.19    8.63
  -7   0  -6  182.65    9.03
  -7   0  -6  177.94    9.77
   7   0  -6  178.10    8.60
  -7   0  -6  185.46    8.42
   7   0  -6  187.59    8.48
   8   0  -6    3.15    0.97
  -8   0  -6    2.68    1.30
   8   0  -6    4.59    1.01
  -8   0  -6    3.72    1.20
  -8   0   6    4.29    1.02
  -9   0  -6    9.14    1.18
  -9   0   6    9.79    1.34
  -9   0  -6   12.33    2.70
   9   0  -6   11.39    1.82
   9   0  -6   12.94    1.48
 -10   0  -6   23.69    2.07
 -10   0   6   22.27    2.18
 -10   0  -6   21.02    3.75
 -11   0  -6   14.01    3.32
 -11   0   6   13.22    1.75
 -11   0  -6   14.04    1.63
   0   1   6  216.44    9.83
   0   1  -6  209.12    9.78
   0  -1   6  212.74    9.65
   0  -1   6  239.59    9.76
   0   1   6  241.48    9.39
   0  -1  -6  219.28    9.71
   0  -1  -6  214.00    9.71
   0   1  -6  216.96    9.61
   0  -1   6  211.63    9.64
   0   1  -6  192.08    9.80
   1  -1   6   12.36    1.27
  -1  -1  -6   13.76    1.29
   1  -1   6   14.62    1.27
  -1  -1  -6   12.71    1.30
  -1   1   6   13.48    1.10
  -1   1   6   14.85    1.29
   1   1  -6   15.32    1.29
   1   1  -6   12.50    1.09
   1   1   6    8.89    1.04
   1  -1  -6    9.92    1.07
  -1  -1   6   11.71    1.06
   1   1   6    8.85    1.44
   1  -1  -6   10.03    0.71
   1  -1  -6   12.97    1.16
  -1   1  -6   10.84    1.07
   1   1   6   11.79    0.74
  -1  -1   6   11.14    1.10
  -1   1  -6    9.97    1.25
   2   1  -6   43.27    2.13
  -2   1   6   43.68    2.39
   2  -1   6   44.57    2.70
   2   1  -6   41.40    2.48
  -2   1   6   41.54    2.56
  -2  -1  -6   43.66    2.08
   2  -1   6   45.56    2.89
  -2  -1  -6   42.94    2.84
  -2   1   6   43.96    2.09
   2   1  -6   40.74    2.45
  -2  -1  -6   45.80    2.80
   2   1   6   40.27    2.65
  -2  -1   6   43.25    2.14
   2   1   6   40.16    2.77
   2  -1  -6   40.68    2.48
   2  -1  -6   43.56    2.53
   2  -1  -6   41.09    2.03
  -2   1  -6   44.59    2.24
  -2   1  -6   43.01    2.94
  -2  -1   6   39.91    2.31
   2   1   6   43.22    2.07
  -2   1  -6   43.87    2.58
  -2  -1   6   37.51    2.47
  -3   1   6   16.41    1.11
   3  -1   6   19.75    1.66
   3   1  -6   17.97    1.41
  -3   1   6   17.81    1.46
   3  -1   6   18.99    1.82
   3   1  -6   19.53    1.14
  -3  -1  -6   18.89    1.77
  -3  -1  -6   17.89    1.07
  -3   1   6   17.73    1.28
  -3  -1  -6   19.05    1.70
   3   1  -6   15.26    1.28
   3   1   6   17.28    1.11
   3   1   6   16.79    1.63
  -3   1  -6   16.67    1.43
   3   1   6   15.21    1.64
  -3  -1   6   14.58    1.09
  -3   1  -6   17.70    1.81
   3  -1  -6   16.03    1.04
  -3  -1   6   14.97    1.14
  -3  -1   6   15.01    1.36
   3  -1  -6   16.68    1.34
  -3   1  -6   14.95    1.07
   3  -1  -6   15.08    1.30
   4   1  -6    8.81    0.94
  -4  -1  -6   12.57    2.01
   4   1  -6   11.06    1.10
  -4   1   6    9.80    1.09
  -4   1   6    9.52    0.93
  -4  -1  -6    9.67    0.80
  -4   1   6    8.75    0.84
  -4  -1  -6    9.43    1.62
   4  -1   6   10.91    1.28
   4   1   6    9.24    0.84
   4  -1  -6    8.89    0.98
   4   1   6   10.87    1.78
  -4  -1   6    9.00    0.81
  -4  -1   6    9.69    0.89
   4  -1  -6    8.60    0.95
  -4   1  -6   10.29    1.89
  -4   1  -6    9.52    0.82
  -4  -1   6    9.48    1.08
   4   1   6    9.12    1.66
  -5  -1  -6   81.14    3.93
  -5   1   6   82.43    4.07
   5  -1   6   78.33    4.62
  -5  -1  -6   80.43    4.95
   5   1  -6   77.48    4.03
   5   1  -6   78.29    4.27
  -5  -1  -6   77.70    4.71
  -5   1   6   84.97    4.30
  -5  -1   6   80.53    4.08
  -5   1  -6   84.43    5.20
   5   1   6   79.89    4.90
   5  -1  -6   79.12    4.16
  -5   1  -6   81.59    3.96
  -5   1  -6   77.44    4.37
   5  -1  -6   83.35    4.16
  -6  -1  -6    8.15    1.75
  -6   1   6    9.33    1.20
   6   1  -6   13.25    2.03
   6  -1   6   14.50    2.21
   6   1  -6    8.94    1.01
  -6   1   6    9.64    1.05
   6   1  -6    9.86    1.18
  -6  -1  -6   10.23    0.99
   6  -1  -6   11.19    1.16
  -6   1  -6    7.56    1.38
  -6   1  -6    9.90    0.98
  -6   1  -6    7.17    1.90
  -6  -1   6   10.21    1.08
   6  -1  -6   10.73    1.12
   7   1  -6   20.31    2.17
  -7  -1  -6   17.78    2.09
   7   1  -6   16.82    1.70
  -7  -1  -6   17.00    2.74
  -7   1   6   18.61    1.60
  -7  -1  -6   18.19    1.49
  -7   1  -6   15.41    2.68
   7  -1  -6   15.18    1.52
   7  -1  -6   16.41    1.55
  -7   1  -6   19.25    1.53
  -7  -1   6   17.50    1.59
  -8  -1  -6    1.55    0.61
  -8  -1  -6    0.37    0.87
  -8  -1  -6    1.55    1.03
   8   1  -6    1.24    0.70
  -8   1   6    1.21    0.59
  -8   1  -6    0.05    0.28
  -8  -1   6    0.62    0.46
   8  -1  -6    0.70    0.53
   8  -1  -6    0.46    0.57
  -8   1  -6    0.64    0.91
   9   1  -6   21.59    2.09
  -9   1   6   14.70    1.68
  -9  -1  -6   13.84    2.71
  -9  -1  -6   20.12    1.75
  -9  -1  -6   12.53    2.26
  -9   1  -6   16.10    1.60
  -9   1  -6   21.95    3.68
   9  -1  -6   21.35    1.92
  -9  -1   6   18.20    1.82
 -10  -1  -6    3.00    0.84
 -10  -1  -6    4.12    1.78
 -10  -1  -6    3.47    1.47
 -10   1   6    4.63    1.24
 -10   1  -6    5.32    1.25
 -10  -1   6    3.81    1.01
  10  -1  -6    4.47    1.21
 -10   1  -6    3.99    2.16
 -11  -1  -6    2.81    1.95
 -11  -1  -6    2.39    0.88
 -11   1   6    1.76    0.80
 -11  -1   6    2.46    2.13
 -11  -1   6    2.04    0.94
  11  -1  -6    1.67    1.12
 -11   1  -6    2.54    2.03
 -11   1  -6    1.55    0.74
   0  -2  -6  239.51   10.71
   0  -2   6  227.96   10.57
   0   2  -6  209.30   10.76
   0  -2   6  264.02   10.78
   0   2  -6  227.29   10.36
   0  -2   6  242.53   10.48
   0  -2  -6  237.53   10.58
   0   2   6  254.68   10.88
   0   2   6  244.79   10.45
   0   2  -6  238.70   10.75
   1  -2   6  150.37    6.90
   1   2  -6  155.35    6.88
  -1   2   6  148.54    6.74
   1  -2   6  135.39    7.06
  -1  -2  -6  143.65    7.12
  -1  -2  -6  147.97    7.06
  -1   2   6  150.07    6.20
  -1   2   6  142.09    7.01
   1   2  -6  149.03    6.96
   1  -2  -6  148.53    6.21
  -1  -2   6  148.92    6.88
  -1   2  -6  149.25    6.83
   1   2   6  164.53    6.21
   1   2   6  147.44    7.23
  -1  -2   6  152.66    6.44
  -1   2  -6  140.11    6.86
  -1  -2   6  133.56    7.03
   1  -2  -6  158.76    6.95
  -1  -2   6  151.09    6.79
   1  -2  -6  150.05    6.98
  -2  -2  -6   41.69    2.68
   2  -2   6   36.57    2.43
   2   2  -6   40.53    2.40
  -2   2   6   39.03    2.24
  -2  -2  -6   37.17    2.67
  -2   2   6   39.84    2.51
   2   2  -6   38.23    2.03
   2  -2   6   44.59    2.15
   2  -2   6   39.68    2.76
   2   2  -6   38.70    2.35
  -2  -2  -6   41.77    1.88
  -2  -2   6   37.47    2.17
   2   2   6   39.38    2.79
   2  -2  -6   39.96    1.87
  -2   2  -6   38.61    2.81
   2  -2  -6   39.93    2.40
   2   2   6   34.17    2.40
   2   2   6   37.30    1.88
  -2   2  -6   41.58    2.37
  -2  -2   6   35.59    1.98
   2  -2  -6   37.75    2.35
  -2  -2   6   34.64    2.31
  -3   2   6  102.66    4.62
   3   2  -6  104.00    4.88
   3  -2   6  112.69    4.78
   3   2  -6  103.27    4.64
  -3   2   6  105.08    5.12
   3   2  -6  101.11    5.07
  -3  -2  -6   98.62    5.44
  -3  -2  -6  103.22    5.57
   3  -2   6  109.68    5.31
  -3   2   6  101.49    4.85
  -3  -2  -6   99.38    4.50
   3  -2  -6   95.27    4.89
  -3  -2   6  104.33    4.71
   3   2   6   95.45    5.19
   3  -2  -6  101.87    5.00
   3  -2  -6  105.75    4.55
   3   2   6   99.90    4.56
   3   2   6  100.05    5.56
  -3   2  -6   99.46    5.72
  -3  -2   6   98.60    5.05
  -3  -2   6  101.58    4.68
  -3   2  -6  102.91    4.69
   4  -2   6   47.40    2.90
  -4   2   6   39.33    2.50
  -4  -2  -6   49.54    3.23
   4   2  -6   44.50    2.67
  -4  -2  -6   40.54    3.04
  -4   2   6   43.02    2.64
  -4  -2  -6   43.45    2.24
  -4   2   6   39.73    2.29
   4   2   6   42.48    2.92
   4  -2  -6   41.41    2.23
   4  -2  -6   45.19    2.53
   4  -2  -6   44.87    2.63
  -4   2  -6   42.53    2.30
  -4  -2   6   42.25    2.38
   4   2   6   44.69    3.25
  -4   2  -6   38.95    2.50
   4   2   6   42.36    2.28
  -4  -2   6   40.22    2.17
  -4  -2   6   37.74    2.73
  -4   2  -6   46.16    3.39
   5   2  -6    3.19    0.83
  -5  -2  -6    5.00    0.62
  -5   2   6    3.02    0.64
   5  -2   6    3.81    0.98
  -5  -2  -6    4.34    1.27
  -5   2   6    5.03    0.99
  -5  -2  -6    4.66    1.23
  -5   2  -6    5.80    1.02
  -5   2  -6    4.85    0.63
  -5  -2   6    5.04    0.90
   5  -2  -6    4.20    0.90
  -5   2  -6    7.79    1.84
   5  -2  -6    6.45    1.03
  -6  -2  -6   85.84    4.57
   6   2  -6  100.63    5.14
  -6  -2  -6  101.97    5.81
  -6   2   6   94.07    4.77
  -6   2   6   94.55    4.90
  -6  -2  -6   96.16    5.63
   6  -2  -6   91.83    4.69
   6  -2  -6   98.57    4.95
  -6   2  -6   91.95    4.66
  -6  -2   6   97.90    4.88
  -6   2  -6   93.85    6.03
  -7  -2  -6   47.45    3.68
  -7   2   6   50.15    3.12
  -7  -2  -6   49.20    3.85
   7   2  -6   49.25    3.29
  -7  -2  -6   46.32    2.86
  -7   2   6   52.03    3.07
   7  -2  -6   55.94    3.22
  -7   2  -6   50.03    2.94
  -7  -2   6   45.42    3.02
  -7   2  -6   48.91    4.19
  -8  -2  -6   24.39    2.78
  -8  -2  -6   28.04    2.87
   8   2  -6   31.06    2.54
  -8   2   6   31.18    2.31
  -8  -2  -6   27.67    2.11
  -8   2  -6   31.20    3.38
  -8   2  -6   29.14    2.16
  -8  -2   6   28.76    2.30
   8  -2  -6   36.72    2.52
   9   2  -6    9.03    1.76
  -9  -2  -6    5.84    1.13
  -9   2   6    5.75    1.25
  -9  -2  -6   11.96    2.40
  -9  -2  -6    7.97    1.89
  -9   2  -6    8.16    1.11
  -9   2  -6    9.66    2.61
   9  -2  -6   10.60    1.72
  -9  -2   6    6.94    1.41
 -10   2   6   19.40    1.96
 -10  -2  -6   17.77    1.77
 -10  -2  -6   15.50    2.75
 -10  -2   6   16.66    1.88
  10  -2  -6   16.37    1.96
 -10   2  -6   20.08    4.01
 -10   2  -6   17.16    1.74
 -11  -2  -6   20.65    2.01
 -11  -2  -6   19.81    3.31
 -11   2   6   18.61    2.07
 -11  -2  -6   21.00    3.59
  11  -2  -6   21.03    2.41
 -11   2  -6   17.35    3.77
 -11  -2   6   18.80    3.71
 -11  -2   6   16.58    2.01
 -11   2  -6   20.92    2.02
   0   3   6  105.39    5.64
   0   3  -6  108.69    5.62
   0  -3   6  109.22    5.32
   0  -3   6  122.60    5.75
   0   3  -6  114.32    5.32
   0   3   6  112.18    5.27
   0  -3  -6  108.53    5.61
   0  -3  -6  102.95    5.38
   0  -3   6  105.23    5.47
   1  -3   6   13.65    1.18
   1  -3   6   14.98    1.50
   1   3  -6   13.50    1.29
  -1   3   6   13.20    1.13
  -1   3   6   14.80    1.43
  -1  -3  -6   16.35    1.54
   1   3  -6   14.34    1.20
  -1  -3  -6   13.70    1.29
   1  -3  -6   10.35    1.18
  -1  -3   6   10.13    1.26
   1   3   6   10.28    1.34
   1  -3  -6   11.44    1.17
  -1  -3   6   12.23    1.17
  -1  -3   6   11.19    1.11
  -1   3  -6   11.09    1.05
   1   3   6   11.02    1.13
  -1  -3   6   12.91    0.93
  -1   3  -6   12.48    1.41
   2  -3   6   37.84    2.76
   2   3  -6   39.58    2.38
   2   3  -6   41.20    2.45
  -2   3   6   38.95    1.88
   2   3  -6   36.75    2.05
   2  -3   6   38.63    2.37
  -2  -3  -6   34.23    2.52
  -2  -3  -6   41.92    1.82
  -2  -3  -6   39.33    2.81
  -2   3   6   39.61    2.53
  -2   3   6   36.96    2.24
  -2   3  -6   41.50    2.28
   2  -3  -6   39.09    2.38
   2  -3  -6   37.73    1.81
   2  -3  -6   31.23    2.28
   2   3   6   44.62    2.97
  -2  -3   6   35.12    2.13
   2   3   6   38.12    1.84
  -2   3  -6   38.44    2.86
  -2  -3   6   36.78    2.37
   2   3   6   36.62    2.39
  -2   3  -6   36.90    2.25
  -3   3   6  103.95    4.66
  -3  -3  -6  100.10    5.68
   3  -3   6  110.74    5.25
  -3   3   6  104.65    4.99
   3   3  -6  102.71    4.96
  -3  -3  -6  104.66    4.56
  -3  -3  -6  104.55    5.52
   3   3  -6  102.89    5.18
  -3   3   6  104.48    5.26
  -3   3  -6  108.97    4.86
  -3   3  -6   99.92    4.94
   3  -3  -6   97.61    5.09
   3   3   6  108.92    5.89
   3  -3  -6  100.26    5.05
  -3   3  -6   99.99    5.87
  -3  -3   6  107.33    4.81
   3   3   6  103.20    4.61
  -3  -3   6   90.84    5.12
   3   3   6  100.78    5.24
   3  -3  -6  109.72    4.61
  -4   3   6  130.86    6.16
  -4  -3  -6  128.24    6.81
   4  -3   6  126.51    6.19
  -4  -3  -6  117.08    6.43
  -4   3   6  129.88    5.71
  -4  -3  -6  125.96    5.57
   4   3  -6  122.09    6.18
   4   3   6  123.76    6.21
   4  -3  -6  127.08    5.60
   4   3   6  126.44    5.63
   4  -3  -6  129.22    5.90
  -4   3  -6  117.42    5.80
  -4   3  -6  121.59    6.99
  -4   3  -6  126.40    5.73
   4  -3  -6  126.79    6.09
  -4  -3   6  122.78    5.78
  -5  -3  -6    7.06    0.73
   5   3  -6    7.72    1.35
  -5  -3  -6    7.63    1.60
  -5   3   6    6.37    1.10
  -5  -3  -6    7.97    1.57
  -5   3   6    7.59    0.82
  -5   3  -6    4.87    0.67
   5  -3  -6    5.66    0.96
   5  -3  -6    6.23    1.11
  -5  -3   6    8.15    1.24
  -5   3  -6    6.49    1.66
  -6   3   6   25.11    1.77
  -6  -3  -6   20.76    1.59
   6   3  -6   23.82    2.07
  -6   3   6   22.48    1.86
  -6  -3  -6   27.28    2.61
  -6  -3  -6   24.64    2.37
  -6   3  -6   22.01    2.62
   6  -3  -6   25.50    1.95
  -6   3  -6   23.73    1.70
  -6  -3   6   23.27    1.80
  -7  -3  -6   25.19    2.66
  -7   3   6   25.23    1.93
   7   3  -6   24.10    2.22
  -7  -3  -6   27.43    1.89
  -7  -3  -6   29.01    2.70
  -7   3  -6   27.11    1.92
  -7   3  -6   25.74    3.92
   7  -3  -6   22.16    1.97
  -7  -3   6   23.67    1.97
  -8  -3  -6    6.30    1.15
   8   3  -6    7.06    1.53
  -8  -3  -6    2.77    1.27
  -8  -3  -6    5.97    1.69
  -8   3   6    4.88    1.03
  -8  -3   6    6.58    1.24
  -8   3  -6    5.67    1.12
  -8   3  -6    4.22    1.70
   8  -3  -6    4.83    1.12
  -9  -3  -6   21.55    1.86
  -9   3   6   17.93    1.85
  -9  -3  -6   21.06    2.64
   9   3  -6   17.76    2.14
  -9  -3   6   19.46    1.98
  -9   3  -6   21.18    1.87
  -9   3  -6   22.97    4.04
   9  -3  -6   19.87    2.01
 -10  -3  -6   37.31    2.74
 -10   3   6   36.05    2.82
 -10  -3  -6   39.11    3.96
 -10  -3   6   36.38    2.92
  10  -3  -6   40.59    3.16
 -10   3  -6   35.23    4.42
 -10  -3   6   29.97    4.69
 -10   3  -6   35.33    2.70
 -11  -3  -6    9.42    2.42
 -11   3   6    5.63    1.29
 -11  -3  -6    9.33    1.66
  11  -3  -6    9.52    2.01
 -11  -3   6    8.40    3.05
 -11  -3   6    7.35    1.45
 -11   3  -6    6.04    1.29
 -11   3  -6    7.95    2.89
   0  -4   6    9.33    1.01
   0   4   6   11.12    1.07
   0  -4  -6   10.50    1.12
   0   4  -6   10.09    1.03
   0   4  -6   11.34    1.30
   0   4   6   10.83    1.35
   0  -4   6    9.83    1.22
   0   4  -6   10.53    1.36
   0  -4   6   14.31    1.44
   0  -4  -6   11.65    1.33
  -1  -4  -6   18.42    1.58
  -1   4   6   15.81    1.63
   1  -4   6   19.73    1.48
   1  -4   6   19.10    1.79
   1   4  -6   17.87    1.60
   1   4  -6   17.65    1.48
  -1  -4  -6   18.53    1.81
   1  -4  -6   21.19    1.76
   1   4   6   22.81    1.99
  -1  -4   6   20.00    1.55
  -1  -4   6   20.56    1.31
  -1   4  -6   15.03    1.54
  -1   4  -6   22.56    1.99
   1  -4  -6   20.02    1.56
  -1  -4   6   16.92    1.48
  -1  -4   6   17.40    1.74
  -1   4  -6   21.93    1.51
   1   4   6   19.97    1.49
   2  -4   6   96.16    4.72
  -2   4   6   92.44    4.64
  -2   4   6  100.66    5.08
   2   4  -6   84.08    4.38
  -2   4   6   94.68    4.14
   2   4  -6   92.79    4.72
   2  -4   6   98.74    5.68
  -2  -4  -6   92.15    4.96
   2   4  -6  103.68    4.92
  -2  -4  -6   94.26    5.36
  -2   4  -6  101.02    4.66
  -2  -4   6   97.34    4.40
  -2  -4   6   94.25    4.53
  -2   4  -6  100.23    5.53
   2  -4  -6   97.80    4.09
  -2  -4   6   91.83    4.82
  -2   4  -6   94.56    4.71
   2   4   6   99.99    5.50
   2   4   6   90.94    4.75
   2  -4  -6   94.22    4.79
   2  -4  -6   90.05    4.82
  -3   4   6   35.10    2.44
   3  -4   6   36.14    2.33
  -3   4   6   34.90    1.88
   3   4  -6   34.83    2.39
  -3  -4  -6   34.77    2.83
  -3  -4  -6   34.90    2.55
   3  -4  -6   37.18    1.85
  -3   4  -6   34.67    2.10
   3   4   6   35.11    2.35
   3   4   6   37.22    1.86
   3  -4  -6   36.21    2.36
  -3   4  -6   36.57    2.14
  -3  -4   6   37.05    2.06
  -3   4  -6   35.52    2.97
   3  -4  -6   36.14    2.30
  -4  -4  -6   19.27    2.17
  -4  -4  -6   22.12    1.37
   4   4  -6   20.47    1.81
  -4  -4  -6   21.73    2.02
  -4   4   6   22.28    1.44
   4  -4   6   23.36    1.83
  -4   4   6   21.15    1.78
  -4   4  -6   24.00    1.57
   4   4   6   22.51    1.85
  -4   4  -6   25.68    2.56
   4  -4  -6   23.70    1.80
   4  -4  -6   21.92    1.61
   4   4   6   22.90    1.41
  -4  -4   6   22.14    1.55
   4  -4  -6   22.86    1.40
  -5  -4  -6   21.74    1.47
   5   4  -6   24.68    2.00
  -5  -4  -6   21.86    2.13
  -5  -4  -6   23.53    2.48
  -5   4   6   20.20    1.50
  -5   4   6   24.35    1.87
   5  -4  -6   23.86    1.85
  -5  -4   6   20.25    1.60
  -5   4  -6   22.19    1.58
  -5   4  -6   23.08    2.58
  -6  -4  -6   34.43    2.13
  -6  -4  -6   28.81    2.98
  -6  -4  -6   26.92    2.61
  -6   4   6   36.31    2.24
   6   4  -6   36.22    2.70
   6  -4  -6   33.40    2.44
  -6   4  -6   35.67    2.22
  -6  -4   6   36.20    2.36
  -6   4  -6   32.10    3.32
  -7  -4  -6   18.71    2.40
  -7  -4  -6   20.12    1.57
  -7   4   6   19.37    1.61
   7   4  -6   17.64    1.92
  -7  -4  -6   18.11    2.12
  -7   4  -6   25.12    3.96
  -7  -4   6   18.11    1.68
  -7   4  -6   16.50    1.49
   7  -4  -6   18.72    1.80
  -8  -4  -6   12.51    1.29
  -8  -4  -6   18.13    3.08
  -8   4   6   12.54    1.36
   8   4  -6   10.67    1.91
  -8  -4  -6   17.05    2.60
  -8   4  -6   11.53    1.28
   8  -4  -6   13.04    1.58
  -8  -4   6   11.71    1.42
  -8   4  -6   11.37    2.64
  -9  -4  -6   25.56    3.05
  -9  -4  -6   22.59    1.90
  -9  -4  -6   23.33    2.68
  -9   4   6   18.72    1.86
  -9   4  -6   19.92    3.93
   9  -4  -6   21.34    2.14
  -9   4  -6   21.96    1.91
  -9  -4   6   20.21    2.02
 -10  -4  -6   19.46    1.88
 -10   4   6   22.18    2.06
 -10  -4   6   17.48    1.98
  10  -4  -6   18.91    2.22
 -10   4  -6   19.98    1.90
 -10  -4   6   22.38    4.12
 -10   4  -6   25.48    4.53
 -11  -4  -6    0.11    0.41
 -11   4   6    0.63    0.60
 -11  -4  -6   -0.32    1.77
 -11   4  -6    1.74    1.96
  11  -4  -6    1.07    1.09
 -11  -4   6    0.42    2.04
 -11   4  -6    0.59    0.52
 -11  -4   6    0.20    0.57
   0   5  -6   18.09    1.75
   0   5   6   16.54    1.37
   0  -5  -6   17.79    1.53
   0  -5   6   17.60    1.67
   0  -5   6   18.14    1.46
   0   5  -6   17.28    1.44
   0  -5   6   19.82    1.83
   0   5   6   19.11    1.85
   0  -5  -6   15.82    1.70
  -1  -5  -6   32.40    2.55
   1  -5   6   29.87    2.01
  -1  -5  -6   34.93    2.28
   1   5  -6   29.61    2.21
   1  -5   6   31.81    2.50
  -1   5   6   28.96    2.38
  -1  -5   6   30.88    2.12
  -1  -5   6   31.72    2.18
  -1   5  -6   30.27    1.99
   1   5   6   29.22    2.54
   1  -5  -6   30.73    2.11
  -1  -5   6   26.05    2.34
  -1  -5   6   31.14    1.84
  -1   5  -6   29.46    2.48
   1   5   6   32.96    2.06
   1  -5  -6   32.16    2.34
   2   5  -6    7.94    1.01
   2   5  -6    8.01    1.00
  -2  -5  -6   11.38    1.22
  -2   5   6    6.77    1.28
  -2  -5  -6   10.86    1.97
   2  -5   6    8.71    0.95
   2   5   6    6.16    1.01
  -2   5  -6    6.98    1.51
  -2  -5   6    7.47    0.91
   2  -5  -6    7.80    1.35
  -2  -5   6    9.02    0.80
  -2   5  -6    8.19    0.86
  -3  -5  -6  138.38    6.13
  -3   5   6  142.97    6.23
  -3  -5  -6  140.16    7.13
  -3   5   6  140.14    6.98
  -3  -5  -6  142.46    7.74
   3  -5   6  141.83    6.71
   3   5  -6  141.71    7.01
  -3   5  -6  151.76    6.72
   3  -5  -6  147.07    6.20
  -3   5  -6  146.61    6.53
   3   5   6  141.02    6.15
   3  -5  -6  144.74    6.86
   3  -5  -6  144.59    6.91
  -3  -5   6  145.39    6.49
  -3   5  -6  149.08    7.90
   3   5   6  142.82    6.79
  -4  -5  -6  149.63    7.68
  -4   5   6  145.04    7.35
  -4  -5  -6  147.77    8.32
  -4   5   6  162.38    6.87
   4   5  -6  154.39    7.58
  -4  -5  -6  153.37    6.75
   4  -5  -6  155.82    6.79
   4  -5  -6  157.02    7.19
  -4  -5   6  158.25    7.07
  -4   5  -6  158.88    7.10
   4   5   6  155.99    6.76
  -4   5  -6  155.66    8.55
   5   5  -6   16.86    1.81
  -5   5   6   20.39    1.45
  -5  -5  -6   22.82    3.36
  -5  -5  -6   21.07    1.41
  -5  -5  -6   20.77    2.01
  -5   5  -6   23.26    2.67
   5   5   6   18.87    1.90
   5  -5  -6   20.65    1.80
  -5  -5   6   19.43    1.55
  -6   5   6   49.82    2.89
  -6  -5  -6   49.87    4.12
  -6  -5  -6   49.42    3.53
  -6  -5  -6   55.26    2.89
   6   5  -6   47.07    3.43
  -6  -5   6   48.87    3.04
   6  -5  -6   51.47    3.30
  -6   5  -6   52.59    2.98
  -6   5  -6   48.00    4.27
  -7  -5  -6   28.58    3.18
  -7   5   6   29.83    2.14
   7   5  -6   33.14    2.76
  -7  -5  -6   29.57    2.07
  -7  -5  -6   28.81    2.70
  -7   5  -6   32.85    2.21
   7  -5  -6   33.86    2.56
  -7  -5   6   28.91    2.26
  -7   5  -6   27.61    3.31
  -8   5   6   22.61    1.90
  -8  -5  -6   21.31    2.41
  -8  -5  -6   20.10    3.29
  -8  -5  -6   25.32    1.91
   8   5  -6   25.06    2.46
   8  -5  -6   22.07    2.15
  -8   5  -6   21.07    1.84
  -8   5  -6   20.50    3.73
  -8  -5   6   24.68    2.12
  -9  -5  -6   11.77    1.34
  -9   5   6   11.87    1.41
  -9  -5  -6   11.63    2.59
  -9  -5   6   10.31    1.43
  -9   5  -6    8.30    2.65
   9  -5  -6   12.12    2.07
  -9   5  -6   10.36    1.30
 -10  -5  -6   39.52    2.77
 -10   5   6   34.10    2.70
 -10  -5  -6   36.45    4.07
  10  -5  -6   35.87    3.06
 -10   5  -6   33.49    2.65
 -10  -5   6   34.84    2.90
 -10   5  -6   31.29    5.11
 -10  -5   6   31.21    4.90
 -11   5   6    7.19    1.51
 -11  -5  -6   10.90    1.91
 -11   5  -6    8.63    1.64
 -11  -5   6    9.51    3.29
 -11  -5   6    5.44    1.42
  11  -5  -6   10.38    2.13
 -11   5  -6   12.05    3.51
   0  -6  -6   27.22    1.98
   0  -6   6   24.50    2.12
   0   6  -6   24.05    2.16
   0   6  -6   18.93    2.13
   0  -6  -6   25.92    2.28
   0   6  -6   22.82    1.79
   0   6   6   23.37    2.26
   0  -6   6   24.28    1.86
  -1  -6  -6   35.40    2.88
  -1  -6  -6   35.65    2.46
  -1   6   6   38.57    2.82
   1   6  -6   36.21    2.59
   1  -6   6   39.09    2.36
   1   6  -6   38.47    2.49
  -1   6  -6   43.16    3.09
  -1  -6   6   35.70    2.15
   1   6   6   35.93    2.29
   1  -6  -6   41.57    2.84
  -1  -6   6   35.59    2.52
  -1   6  -6   35.48    2.29
   1  -6  -6   36.98    2.45
   2  -6   6   34.10    2.30
   2   6  -6   42.54    2.69
   2   6  -6   41.78    2.58
  -2  -6  -6   38.85    2.64
  -2  -6  -6   38.92    3.14
  -2   6   6   37.53    2.76
   2   6   6   37.91    2.38
  -2   6  -6   35.60    3.04
  -2   6  -6   34.79    2.52
   2  -6  -6   37.40    2.53
  -2  -6   6   40.96    2.22
   2  -6  -6   40.37    2.75
  -2  -6   6   41.53    2.43
   3   6  -6   97.25    5.14
  -3   6   6   96.92    4.27
   3  -6   6  102.35    4.82
  -3  -6  -6   95.87    4.20
  -3  -6  -6   95.53    5.15
  -3   6   6   82.99    5.02
  -3  -6  -6   88.49    5.74
  -3   6  -6   91.94    4.57
   3   6   6   94.79    4.19
   3   6   6   91.25    4.73
  -3   6  -6  100.11    6.00
   3  -6  -6   91.95    4.95
   3  -6  -6  107.33    5.10
  -3  -6   6   99.99    4.61
   3  -6  -6   96.40    4.26
  -3   6  -6   91.30    4.80
  -4   6   6    3.00    0.90
  -4  -6  -6    2.80    0.50
  -4   6   6    3.33    0.62
   4   6  -6    1.08    0.58
  -4  -6  -6    2.85    0.93
  -4  -6  -6    5.52    1.76
   4   6   6    1.30    0.61
  -4  -6   6    1.67    0.47
   4  -6  -6    2.55    0.71
   4  -6  -6    2.84    0.55
   4   6   6    2.16    0.43
   4  -6  -6    3.45    0.90
  -4   6  -6    2.17    0.59
  -4   6  -6    2.25    1.04
  -5   6   6   20.64    1.42
  -5  -6  -6   19.77    1.36
   5   6  -6   20.00    1.97
  -5  -6  -6   23.13    2.61
  -5  -6  -6   18.20    1.90
   5  -6  -6   18.87    1.78
  -5   6  -6   16.13    2.95
  -5   6  -6   16.96    1.47
  -5  -6   6   19.13    1.54
   6   6  -6   40.59    3.18
  -6   6   6   39.00    2.47
  -6  -6  -6   44.15    3.91
  -6  -6  -6   44.47    3.23
  -6  -6  -6   40.39    2.44
  -6  -6   6   42.63    2.74
  -6   6  -6   38.67    2.58
  -6   6  -6   43.08    4.05
   6  -6  -6   40.74    2.96
  -7   6   6    3.07    0.79
   7   6  -6    2.11    0.93
  -7  -6  -6    2.04    0.60
  -7  -6  -6    1.32    0.85
  -7  -6  -6    2.40    1.40
  -7  -6   6    2.92    0.82
  -7   6  -6    2.58    0.71
   7  -6  -6    3.14    1.01
  -7   6  -6    2.81    1.43
  -8  -6  -6   32.47    3.69
  -8  -6  -6   34.56    2.35
   8   6  -6   28.98    2.90
  -8   6   6   35.42    2.42
  -8   6  -6   30.11    2.32
  -8  -6   6   31.60    2.52
   8  -6  -6   32.99    2.76
  -8   6  -6   37.34    4.20
  -9  -6  -6    4.72    1.06
  -9  -6  -6    2.09    1.57
  -9   6   6    3.88    0.97
  -9  -6   6    2.49    0.92
  -9   6  -6    2.79    1.98
  -9   6  -6    4.83    1.13
   9  -6  -6    5.42    1.44
 -10   6   6    9.28    1.63
 -10  -6  -6    8.48    2.64
 -10  -6  -6    9.72    1.30
  10  -6  -6    6.73    1.60
 -10  -6   6   10.75    3.39
 -10   6  -6    6.20    2.50
 -10  -6   6    9.51    1.77
 -10   6  -6    6.14    1.33
 -11  -6  -6    4.53    1.20
 -11  -6  -6    7.03    2.53
 -11   6   6    8.89    1.67
 -11  -6   6    5.48    1.29
 -11   6  -6    6.01    1.40
  11  -6  -6    5.19    1.60
   0   7  -6   83.14    4.37
   0  -7  -6   83.41    4.94
   0  -7   6   83.77    4.78
   0  -7  -6   81.43    4.38
   0   7  -6   69.36    4.83
   0   7  -6   86.91    4.88
   1   7  -6   74.01    4.45
   1  -7   6   82.83    4.37
  -1   7   6   91.97    5.15
   1   7  -6   90.86    4.81
  -1  -7  -6   83.62    4.58
  -1  -7  -6   89.86    5.29
   1  -7  -6   82.65    4.52
   1  -7  -6   87.60    5.00
  -1   7  -6   84.91    4.37
  -1  -7   6   85.56    4.64
  -1   7  -6   89.61    5.23
  -1  -7   6   78.71    4.14
   2  -7   6   56.94    3.25
  -2  -7  -6   59.13    4.22
   2   7  -6   60.24    3.45
  -2   7   6   60.74    3.84
   2   7  -6   62.62    3.62
  -2  -7  -6   59.61    3.56
  -2   7  -6   49.60    3.44
  -2  -7   6   55.10    3.03
  -2  -7   6   59.55    3.34
   2  -7  -6   59.73    3.67
  -2   7  -6   63.66    4.30
   2  -7  -6   60.08    3.51
  -3  -7  -6   59.61    4.30
  -3  -7  -6   55.36    3.46
  -3   7   6   56.83    2.64
  -3   7   6   55.44    3.56
   3  -7   6   54.88    3.12
   3   7  -6   52.45    3.48
  -3   7  -6   53.49    4.17
  -3  -7   6   55.09    2.97
   3  -7  -6   59.79    3.50
   3  -7  -6   54.27    2.64
  -3   7  -6   54.07    2.96
  -3   7  -6   54.41    3.30
  -4  -7  -6   17.54    1.14
  -4  -7  -6   21.70    2.49
   4   7  -6   15.92    1.74
  -4   7   6   14.42    1.66
  -4  -7  -6   14.53    1.69
  -4   7   6   15.69    1.13
   4  -7  -6   16.23    1.16
   4   7   6   17.95    1.12
  -4  -7   6   17.65    1.39
  -4   7  -6   16.93    1.48
   4  -7  -6   19.89    1.63
  -4   7  -6   22.38    2.59
   4   7   6   13.11    1.48
  -5  -7  -6   54.58    4.40
  -5  -7  -6   47.06    3.45
   5   7  -6   52.89    3.68
  -5   7   6   54.48    2.83
  -5  -7  -6   51.37    2.76
  -5   7  -6   54.13    3.13
  -5  -7   6   53.02    3.08
  -5   7  -6   48.46    4.32
   5  -7  -6   54.32    3.47
  -6  -7  -6   24.30    3.00
  -6   7   6   26.20    1.82
  -6  -7  -6   27.65    1.82
  -6  -7  -6   23.84    2.34
   6   7  -6   22.26    2.36
  -6   7  -6   25.59    3.19
  -6   7  -6   28.49    2.05
  -6  -7   6   28.05    2.09
   6  -7  -6   30.81    2.42
   7   7  -6   23.47    2.42
  -7   7   6   20.27    1.63
  -7  -7  -6   23.85    3.78
  -7  -7  -6   19.11    1.57
   7  -7  -6   17.87    1.96
  -7  -7   6   18.77    1.77
  -7   7  -6   17.77    1.65
  -7   7  -6   21.23    3.82
  -8   7   6   16.29    1.52
   8   7  -6   14.06    2.49
  -8  -7  -6   18.57    3.58
  -8  -7  -6   11.70    1.32
  -8  -7   6   14.38    1.64
  -8   7  -6   14.92    1.53
   8  -7  -6   18.04    2.03
  -8   7  -6   12.90    3.18
  -9   7   6   29.99    2.32
  -9  -7  -6   29.64    4.48
  -9  -7  -6   31.69    2.32
  -9  -7   6   26.92    2.47
  -9   7  -6   26.87    4.88
   9  -7  -6   26.32    2.68
  -9   7  -6   28.26    2.34
 -10  -7  -6    4.31    1.02
 -10  -7  -6    4.66    2.04
 -10   7   6    3.30    0.92
  10  -7  -6    5.16    1.50
 -10   7  -6    4.02    2.17
 -10   7  -6    4.75    1.13
 -10  -7   6    3.80    1.06
 -10  -7   6    3.49    2.31
   0  -8  -6   37.70    3.05
   0   8  -6   35.28    2.88
   0   8  -6   37.84    2.53
   0  -8  -6   35.64    2.51
  -1  -8  -6   29.91    2.17
   1   8  -6   28.30    2.30
   1   8  -6   25.03    2.04
  -1  -8  -6   29.02    2.68
  -1  -8   6   26.49    2.20
   1  -8  -6   25.95    2.04
  -1  -8   6   22.41    1.68
  -1   8  -6   19.54    2.12
  -1   8  -6   26.64    1.95
   1  -8  -6   24.23    2.30
  -1   8  -6   24.83    2.46
   2  -8   6   11.72    1.19
  -2   8   6   10.22    1.96
   2   8  -6   10.40    1.71
  -2  -8  -6   11.23    1.34
   2   8  -6   11.94    1.75
  -2  -8  -6   10.42    2.09
  -2   8  -6    6.55    1.66
  -2  -8   6   10.51    1.30
   2  -8  -6   12.71    1.56
  -2  -8   6   10.62    1.00
   2  -8  -6   15.14    1.49
   3   8  -6   60.32    3.89
   3  -8   6   58.27    3.36
  -3   8   6   62.89    4.00
  -3  -8  -6   69.15    3.90
  -3  -8  -6   66.12    4.71
   3  -8  -6   66.30    3.79
   3  -8  -6   61.71    3.83
  -3   8  -6   56.00    4.48
  -3   8  -6   56.97    3.62
  -3   8  -6   57.79    3.25
  -3  -8   6   60.56    3.26
  -4  -8  -6    7.88    1.58
  -4  -8  -6    7.64    0.68
   4   8  -6    4.01    1.16
  -4   8   6    7.33    0.69
  -4   8   6    7.54    1.55
  -4  -8  -6    6.62    1.78
   4  -8  -6    7.47    1.34
   4  -8  -6    5.87    0.67
  -4  -8   6    8.15    0.91
   4  -8  -6    5.72    1.18
   4   8   6    7.04    0.63
  -4   8  -6    6.22    1.69
  -5  -8  -6    4.16    1.15
  -5  -8  -6    4.41    0.60
   5   8  -6    2.65    0.94
  -5  -8  -6    3.45    1.42
   5  -8  -6    7.09    1.43
  -5   8  -6    5.96    1.15
  -5  -8   6    4.72    1.01
  -5   8  -6    6.85    2.12
  -6  -8  -6    2.37    0.60
  -6   8   6    3.28    0.69
   6   8  -6    3.63    1.16
  -6  -8  -6    2.78    1.43
  -6   8  -6    3.18    0.85
  -6   8  -6    2.37    1.44
   6  -8  -6    3.37    1.00
  -6  -8   6    3.78    0.94
  -7   8   6   66.70    3.61
   7   8  -6   65.75    4.63
  -7  -8  -6   62.66    3.55
  -7  -8  -6   62.01    5.30
   7  -8  -6   65.13    4.29
  -7  -8   6   65.45    3.94
  -7   8  -6   70.48    3.94
  -7   8  -6   55.54    5.47
  -8   8   6   10.24    1.21
  -8  -8  -6    7.32    2.38
   8   8  -6    8.56    2.01
  -8  -8  -6   10.41    1.19
   8  -8  -6    9.25    1.83
  -8  -8   6   10.06    1.35
  -8   8  -6   10.65    2.92
  -8   8  -6   11.15    1.34
  -9  -8  -6    8.20    1.43
  -9  -8  -6    5.30    2.25
  -9   8   6   10.43    1.65
  -9   8  -6    7.03    2.51
  -9  -8   6    8.30    1.51
  -9   8  -6    6.08    1.28
   9  -8  -6    7.59    1.73
 -10   8   6    3.83    0.94
 -10  -8  -6    4.09    0.98
 -10  -8  -6    5.18    2.24
  10  -8  -6    5.13    1.56
 -10   8  -6    5.46    1.32
 -10   8  -6    4.35    2.52
 -10  -8   6    6.82    2.75
 -10  -8   6    5.74    1.35
   0   9  -6   24.42    2.07
   0  -9  -6   25.89    2.59
   0  -9  -6   24.54    2.08
   0   9  -6   29.27    2.63
  -1  -9  -6  134.57    7.72
  -1  -9  -6  137.62    6.83
   1   9  -6  146.22    7.00
   1   9  -6  133.46    7.09
   1  -9  -6  143.61    7.43
  -1   9  -6  128.49    6.58
  -1   9  -6  135.17    7.59
   1  -9  -6  137.73    6.84
  -1  -9   6  124.87    6.30
  -1  -9   6  137.34    7.32
  -2  -9  -6   14.11    2.63
   2   9  -6   12.25    1.87
  -2  -9  -6   11.74    1.37
  -2   9  -6    9.87    2.21
  -2   9  -6    8.63    1.39
  -2  -9   6    9.40    1.56
  -2  -9   6   10.25    1.01
   2  -9  -6   11.87    1.80
   2  -9  -6   13.87    2.23
  -3  -9  -6   19.88    1.95
  -3   9   6   19.11    2.29
   3   9  -6   19.28    2.05
   3  -9   6   22.38    1.78
  -3  -9  -6   27.82    2.93
   3  -9  -6   24.78    2.21
  -3   9  -6   25.88    2.83
   3  -9  -6   21.06    1.93
  -3   9  -6   21.92    1.67
  -3   9  -6   22.08    2.01
  -3  -9   6   21.63    1.60
  -4   9   6    8.89    0.76
  -4   9   6   11.39    1.93
  -4  -9  -6   15.77    3.14
  -4  -9  -6    9.12    0.77
  -4  -9  -6   10.11    1.73
   4   9  -6    8.14    1.71
   4  -9  -6    5.23    1.18
  -4  -9   6    8.80    0.99
   4   9   6    8.06    0.69
  -4   9  -6    5.81    1.94
  -4   9  -6    8.39    1.14
   4  -9  -6    9.08    1.57
   4  -9  -6    7.20    0.75
  -5  -9  -6   53.67    3.69
  -5   9   6   59.05    2.95
  -5  -9  -6   46.80    4.43
   5   9  -6   55.84    4.03
  -5  -9  -6   54.43    2.90
  -5  -9   6   56.60    3.31
  -5   9  -6   53.14    4.87
  -5   9  -6   58.15    3.52
   5  -9  -6   60.12    3.84
   6   9  -6   29.13    2.84
  -6  -9  -6   27.02    1.84
  -6  -9  -6   25.87    3.28
  -6   9   6   28.89    1.87
  -6   9  -6   30.59    3.76
  -6  -9   6   28.49    2.18
   6  -9  -6   25.27    2.44
  -6   9  -6   26.44    2.17
   7   9  -6    0.36    0.66
  -7  -9  -6    0.19    0.34
  -7  -9  -6    0.72    1.14
  -7   9   6   -0.01    0.29
   7  -9  -6    0.12    0.56
  -7  -9   6    0.39    0.44
  -7   9  -6   -0.16    1.16
  -7   9  -6    0.25    0.36
  -8   9   6   12.00    1.31
  -8  -9  -6   13.40    1.38
  -8  -9  -6   10.29    2.91
  -8   9  -6   15.28    1.63
   8  -9  -6    9.57    1.91
  -8  -9   6   12.28    1.53
  -8   9  -6   13.77    3.57
  -9  -9  -6   13.30    1.52
  -9   9   6   14.62    1.56
  -9  -9  -6   14.13    3.40
  -9   9  -6   20.41    4.50
  -9   9  -6   13.39    1.65
  -9  -9   6   16.93    4.11
   9  -9  -6   13.07    2.41
  -9  -9   6   16.11    1.89
 -10   9   6    4.72    1.10
 -10  -9  -6    9.08    1.60
 -10  -9  -6    6.82    2.62
 -10  -9   6    4.15    2.46
  10  -9  -6    5.48    1.68
 -10  -9   6    6.92    1.45
 -10   9  -6    5.97    1.43
 -10   9  -6    5.71    2.81
   0  10  -6   56.07    3.52
   0  10  -6   57.84    4.10
   0 -10  -6   53.64    3.45
   0 -10  -6   49.39    4.00
   1  10  -6   71.41    4.36
  -1 -10  -6   77.65    4.32
  -1 -10  -6   75.42    5.19
   1  10  -6   75.09    4.70
  -1 -10   6   69.85    3.81
   1 -10  -6   72.87    4.80
  -1  10  -6   77.81    5.16
  -1  10  -6   65.84    4.05
   1 -10  -6   66.37    4.17
   2  10  -6   10.31    1.81
  -2 -10  -6   15.64    1.62
   2  10  -6   12.18    2.01
  -2 -10  -6   12.68    2.62
  -2  10  -6   12.14    2.44
  -2  10  -6   12.82    1.36
  -2  10  -6   12.49    2.16
   2 -10  -6    9.79    1.95
  -2 -10   6   14.36    1.61
  -2 -10   6   13.86    1.21
  -3 -10  -6   46.38    4.02
  -3 -10  -6   44.59    3.09
   3  10  -6   42.89    3.28
  -3  10  -6   34.25    2.93
  -3  10  -6   43.37    3.98
  -3  10  -6   43.49    2.70
   3 -10  -6   46.49    3.27
  -3 -10   6   41.93    2.56
  -4 -10  -6    4.75    1.81
  -4  10   6    6.74    1.60
   4  10  -6    5.20    1.38
  -4  10   6    7.85    0.73
  -4 -10  -6    7.01    1.50
  -4  10  -6    8.29    2.37
   4 -10  -6    5.57    1.25
  -4 -10   6    7.59    0.95
  -4  10  -6    7.68    1.44
   4 -10  -6    7.29    1.50
  -5 -10  -6    9.72    0.92
  -5 -10  -6   11.61    1.92
  -5  10   6    8.81    0.87
   5  10  -6   12.41    2.27
  -5 -10  -6    9.42    2.39
   5 -10  -6    8.87    1.74
  -5 -10   6   10.59    1.19
  -5  10  -6    9.19    1.29
  -5  10  -6    9.30    2.54
  -6 -10  -6   12.88    1.19
   6  10  -6   19.82    3.05
  -6 -10  -6   13.58    2.83
   6 -10  -6   15.59    1.91
  -6  10  -6   11.51    2.90
  -6  10  -6   16.72    1.69
  -6 -10   6   14.53    1.51
  -7 -10  -6   38.14    2.37
  -7 -10  -6   29.58    3.85
  -7  10   6   37.56    2.34
   7  10  -6   35.24    3.40
  -7 -10   6   33.08    2.60
  -7  10  -6   32.52    5.29
  -7  10  -6   34.86    2.71
   7 -10  -6   33.79    3.04
  -8 -10  -6   21.39    3.97
  -8 -10  -6   18.27    1.63
  -8  10   6   16.06    1.52
  -8  10  -6   14.50    3.65
   8 -10  -6   19.37    2.33
  -8  10  -6   15.35    1.76
  -8 -10   6   16.65    1.84
  -9 -10  -6    7.95    2.71
  -9  10   6    7.34    1.29
   9 -10  -6    7.28    1.85
  -9  10  -6   11.68    3.26
  -9  10  -6    6.99    1.41
  -9 -10   6   11.28    1.95
  -9 -10   6   10.42    3.45
 -10 -10  -6   12.34    1.53
 -10  10   6   12.56    1.49
 -10  10  -6   13.33    1.78
   0 -11   6   18.55    1.61
   0  11  -6   21.22    2.50
   0 -11  -6   18.73    2.40
   0 -11  -6   17.35    1.80
   0  11  -6   22.51    2.06
   1  11  -6   30.55    2.79
   1  11  -6   31.55    2.55
  -1 -11  -6   21.91    2.09
  -1 -11  -6   24.01    2.83
   1 -11  -6   22.77    2.57
   1 -11  -6   26.19    2.25
  -1  11  -6   19.85    2.35
  -1  11  -6   27.78    3.03
  -1 -11   6   26.07    1.90
  -1  11  -6   32.90    2.40
  -2 -11  -6   21.55    3.66
   2  11  -6   22.95    2.25
  -2 -11  -6   20.07    1.98
   2  11  -6   21.38    2.23
   2 -11  -6   19.83    1.97
  -2  11  -6   19.40    1.81
  -2  11  -6   28.47    3.17
   2 -11  -6   19.22    2.28
  -2 -11   6   20.21    1.59
  -3 -11  -6   17.51    1.88
  -3 -11  -6   16.12    3.12
   3  11  -6   18.65    2.07
   3 -11  -6   19.40    2.13
  -3  11  -6   11.83    1.67
  -3 -11   6   15.31    1.37
  -3  11  -6   22.29    3.88
   3 -11  -6   15.06    1.72
  -3  11  -6   14.96    1.51
  -4 -11  -6   25.34    2.33
   4  11  -6   18.72    2.31
  -4  11   6   26.42    1.59
  -4 -11  -6   26.78    3.26
  -4  11  -6   27.63    4.52
  -4 -11   6   25.99    1.92
   4 -11  -6   24.79    2.35
  -4  11  -6   19.57    2.14
   4 -11  -6   28.95    2.55
  -5  11   6   27.75    1.76
  -5 -11  -6   29.13    2.60
  -5 -11  -6   25.86    4.31
   5  11  -6   25.71    2.74
  -5 -11  -6   30.15    1.79
  -5  11  -6   24.47    2.32
  -5 -11   6   24.55    2.03
  -5  11  -6   33.86    5.22
   5 -11  -6   33.29    2.78
  -6 -11  -6   15.11    3.28
   6  11  -6   14.93    2.74
  -6 -11  -6   13.80    1.21
  -6  11   6   11.96    1.13
  -6  11  -6   13.89    1.65
  -6  11  -6    8.16    2.54
  -6 -11   6   13.38    1.47
   6 -11  -6   10.64    2.03
  -7 -11  -6    1.76    0.59
  -7 -11  -6    1.96    1.68
  -7  11   6    2.21    0.64
  -7  11  -6    1.71    1.56
  -7 -11   6    2.33    0.83
   7 -11  -6    4.26    1.39
  -7  11  -6    2.15    0.88
  -8 -11  -6    2.96    0.82
  -8  11   6    3.95    0.88
  -8 -11  -6    4.22    2.00
  -8  11  -6    4.45    1.23
   8 -11  -6    5.30    1.64
  -8 -11   6    3.06    0.97
  -8  11  -6    9.96    3.25
  -9 -11  -6   18.82    4.10
  -9 -11  -6   20.99    1.90
  -9  11   6   21.09    1.89
  -9  11  -6   21.48    2.25
  -9 -11   6   20.21    2.21
   9 -11  -6   21.86    2.67
  -9 -11   6   25.45    5.32
  -9  11  -6   24.76    5.22
   0 -12   6    0.35    0.37
   0 -12  -6    0.40    0.75
   0  12  -6    1.05    0.90
   0 -12  -6   -0.06    0.34
   0  12  -6    0.12    0.45
   1  12  -6   60.44    4.37
   1  12  -6   60.05    4.02
  -1 -12  -6   52.92    3.65
  -1 -12  -6   53.87    4.61
   1 -12  -6   61.03    4.51
   1 -12  -6   59.09    3.83
  -1 -12   6   52.05    3.23
  -1  12  -6   58.01    3.75
  -1  12  -6   62.64    4.82
  -2 -12  -6   80.38    5.88
  -2 -12  -6   77.39    4.67
   2  12  -6   71.75    4.84
   2  12  -6   76.90    5.00
  -2 -12   6   75.65    4.07
   2 -12  -6   77.42    4.75
  -2  12  -6   77.82    5.86
   2 -12  -6   80.19    5.27
  -2  12  -6   78.56    4.49
  -3 -12  -6   28.44    3.35
  -3 -12  -6   26.55    2.41
   3  12  -6   29.26    2.79
  -3  12  -6   23.20    2.04
  -3 -12   6   24.29    1.88
   3 -12  -6   30.69    2.87
  -3  12  -6   27.26    3.41
  -4 -12  -6   34.81    3.88
   4  12  -6   34.69    3.19
  -4  12   6   33.57    2.06
  -4 -12  -6   32.53    2.77
  -4  12  -6   36.45    4.16
  -4 -12   6   33.10    2.34
   4 -12  -6   36.22    2.99
   5  12  -6   22.91    2.75
  -5 -12  -6   22.58    1.57
  -5 -12  -6   26.76    4.40
  -5  12   6   24.92    1.68
  -5 -12  -6   24.78    2.47
  -5  12  -6   22.15    2.30
  -5  12  -6   24.32    4.45
  -5 -12   6   26.13    2.04
   5 -12  -6   24.72    2.49
  -6  12   6    2.13    0.79
  -6 -12  -6    2.14    0.74
   6  12  -6    3.38    1.73
  -6 -12  -6    7.33    2.72
  -6  12  -6    1.79    1.09
  -6  12  -6    1.98    1.95
   6 -12  -6    0.11    0.93
  -6 -12   6    1.36    0.84
  -7 -12  -6    1.25    1.61
  -7  12   6    0.09    0.37
  -7 -12  -6    0.68    0.44
  -7 -12   6    1.04    0.59
  -7  12  -6    0.93    0.72
  -7  12  -6    2.97    2.08
   7 -12  -6    1.50    1.04
  -8 -12  -6    6.76    1.19
  -8 -12  -6   13.55    3.56
  -8  12   6    7.83    1.30
  -8  12  -6    7.62    1.69
  -8 -12   6    7.65    3.01
  -8  12  -6   12.51    3.68
   8 -12  -6    6.79    1.78
  -9  12   6    6.13    1.20
  -9 -12  -6    5.25    2.27
  -9 -12  -6    7.48    1.38
  -9  12  -6    5.83    1.48
  -9 -12   6    7.05    3.08
   9 -12  -6    7.41    1.87
  -9  12  -6    5.99    2.84
  -9 -12   6    7.43    1.67
   0  13  -6   25.53    3.07
   0 -13  -6   32.16    2.62
   0 -13  -6   33.82    3.46
   0  13  -6   29.35    2.63
   0 -13   6   29.73    2.23
   1  13  -6   12.21    2.19
  -1 -13  -6   17.97    1.89
   1  13  -6   14.29    2.66
  -1 -13  -6   15.92    3.15
  -1  13  -6   18.58    3.39
   1 -13  -6   15.34    1.81
  -1  13  -6   15.38    1.79
  -1 -13   6   16.10    1.47
   1 -13  -6   18.82    3.03
  -2 -13  -6    4.81    1.33
   2  13  -6    4.23    1.32
  -2 -13  -6    6.00    2.12
   2 -13  -6    3.91    1.18
  -2  13  -6    1.98    1.03
   2 -13  -6    4.78    1.60
  -2 -13   6    3.01    0.72
  -2  13  -6    2.85    0.97
  -2  13  -6    4.94    1.78
   3  13  -6   13.54    2.43
  -3 -13  -6   16.15    3.41
  -3 -13  -6   16.02    1.93
  -3  13  -6   10.46    2.12
   3 -13  -6   18.25    2.89
  -3  13  -6   16.64    1.73
  -3  13  -6   12.10    2.89
   3 -13  -6   16.84    1.95
  -3 -13   6   14.17    1.38
  -4 -13  -6   56.94    5.38
  -4 -13  -6   65.45    4.28
   4  13  -6   61.34    4.74
   4 -13  -6   67.06    4.48
   4 -13  -6   72.01    4.71
  -4 -13   6   60.60    3.65
  -4  13  -6   62.17    5.72
  -5  13   6    3.41    0.76
  -5 -13  -6    5.10    0.69
  -5 -13  -6    3.07    1.81
   5  13  -6    4.43    1.54
  -5  13  -6    3.77    1.22
  -5 -13   6    5.10    1.03
  -5  13  -6    7.71    2.53
  -6 -13  -6    6.91    0.88
  -6  13   6    5.72    1.04
  -6 -13  -6    4.06    1.90
  -6  13  -6    9.55    1.98
  -6  13  -6    7.49    2.67
   6 -13  -6    6.90    1.68
  -6 -13   6    6.60    1.26
  -7 -13  -6   -0.05    1.43
  -7 -13  -6    2.64    0.76
  -7  13   6    2.40    0.73
  -7  13  -6    3.11    1.13
  -7 -13   6    1.11    1.84
  -7  13  -6    1.45    1.76
  -7 -13   6    2.32    0.86
   7 -13  -6    3.94    1.37
  -8 -13  -6    2.69    0.77
  -8 -13  -6    3.11    2.00
  -8  13   6    4.54    1.05
  -8  13  -6    4.80    1.42
  -8 -13   6    5.02    1.29
   8 -13  -6    4.30    1.56
  -8  13  -6    4.19    2.48
  -8 -13   6    2.58    2.38
   0 -14   6    1.87    0.67
   0 -14  -6    2.63    1.02
   0  14  -6    0.38    0.66
   0  14  -6    3.64    1.65
   0 -14  -6    2.37    1.38
   1  14  -6   13.69    2.43
  -1 -14  -6   12.74    2.03
  -1 -14  -6   10.20    2.49
  -1  14  -6   20.82    3.72
  -1  14  -6   15.38    2.42
   1 -14  -6   12.01    1.97
  -1 -14   6   15.64    1.46
   1 -14  -6   15.63    3.05
  -2 -14  -6   58.06    4.11
  -2 -14  -6   60.60    5.31
   2  14  -6   65.04    4.67
   2 -14  -6   65.90    4.94
  -2 -14   6   60.28    3.54
  -2  14  -6   61.19    5.49
   2 -14  -6   64.89    4.38
  -2 -14   6   63.35    3.52
  -3 -14  -6    7.40    2.44
   3  14  -6    7.72    1.92
  -3 -14  -6    7.72    1.64
  -3  14  -6    7.96    2.47
   3 -14  -6   10.55    2.37
  -3 -14   6   10.61    1.20
   3 -14  -6   12.66    2.17
   4  14  -6   13.92    2.63
  -4 -14  -6   14.51    2.26
  -4 -14  -6   16.21    3.32
  -4 -14   6   15.33    1.52
  -4  14  -6   10.59    3.25
   4 -14  -6   16.46    2.05
  -4  14  -6   11.23    2.48
   4 -14  -6   18.73    2.89
  -5  14   6   22.80    1.80
  -5 -14  -6   27.58    4.64
  -5  14  -6   14.73    2.65
   5 -14  -6   19.92    2.43
  -5 -14   6   20.42    1.86
  -5  14  -6   13.97    3.54
  -6 -14  -6   18.23    1.44
  -6 -14  -6   21.08    4.31
  -6  14   6   17.39    1.61
  -6 -14   6   18.15    1.82
  -6  14  -6   12.99    2.30
  -6  14  -6    9.55    3.10
   6 -14  -6   15.81    2.66
  -7 -14  -6    1.14    1.63
  -7  14   6    3.87    0.97
  -7 -14  -6    2.32    0.71
   7 -14  -6    2.53    1.09
  -7 -14   6    2.70    0.97
  -7  14  -6    0.62    1.80
  -7  14  -6    4.56    1.46
  -7 -14   6    1.78    2.14
  -8 -14  -6   14.38    3.74
  -8 -14  -6   16.58    1.61
  -8 -14   6   16.35    4.36
  -8 -14   6   20.64    2.12
   8 -14  -6   18.08    3.13
  -8  14  -6   17.34    2.28
   0 -15  -6   73.83    4.82
   0 -15   6   74.29    4.24
   0 -15  -6   70.66    5.82
  -1 -15  -6    7.41    1.53
   1 -15   6    6.65    1.33
  -1 -15  -6    6.10    2.15
  -1 -15   6    7.95    1.41
   1 -15  -6    7.02    1.58
  -1 -15   6    5.51    1.07
   1 -15  -6    8.83    2.38
  -2 -15  -6   31.47    2.87
  -2 -15  -6   24.14    4.16
   2 -15  -6   29.38    2.88
  -2 -15   6   31.09    2.27
  -2  15  -6   33.37    4.16
  -2 -15   6   34.51    2.36
   2 -15  -6   38.44    3.71
  -3 -15  -6    3.17    1.92
   3 -15   6    6.22    2.04
  -3 -15  -6    2.96    1.17
  -3  15  -6    1.81    1.11
  -3  15  -6    8.01    2.70
  -3 -15   6    3.58    0.86
   3 -15  -6    6.00    1.98
   3 -15  -6    2.93    1.05
  -4 -15  -6   18.83    3.77
  -4 -15  -6   13.51    2.24
   4 -15  -6   15.00    2.67
  -4  15  -6   16.31    3.85
  -4 -15   6   15.60    1.58
   4 -15  -6   15.81    2.65
  -5 -15  -6   16.16    3.76
  -5  15   6   11.37    1.44
  -5 -15   6   12.52    1.47
  -5  15  -6    8.83    3.09
  -5  15  -6   10.18    2.25
   5 -15  -6   11.43    2.22
  -6  15   6    7.83    1.40
  -6 -15  -6    7.60    2.78
  -6 -15  -6    8.27    0.98
  -6  15  -6   17.59    4.34
   6 -15  -6    4.74    1.49
  -6 -15   6    6.61    3.04
  -6 -15   6    8.92    1.62
  -6  15  -6    5.09    1.60
  -7 -15  -6    6.93    2.75
  -7 -15  -6    5.99    1.18
  -7  15   6    9.72    1.69
  -7 -15   6    5.83    1.35
   7 -15  -6    5.64    1.72
  -7 -15   6    3.69    2.83
  -7  15  -6    5.02    1.64
   0 -16   6    1.78    0.71
   0 -16   6    2.09    0.86
   0 -16  -6    0.58    1.12
   0 -16  -6    1.98    0.99
   1 -16   6    6.95    1.36
  -1 -16  -6    6.89    2.35
  -1 -16  -6    4.81    1.38
   1 -16  -6    5.44    1.53
   1 -16  -6    6.37    2.23
  -1 -16   6    3.83    0.91
  -1 -16   6    5.81    1.22
  -2 -16  -6   14.76    3.36
  -2 -16  -6   15.02    2.43
   2 -16   6   16.80    3.37
   2 -16  -6   19.03    2.35
  -2 -16   6   16.86    1.69
  -2 -16   6   19.16    1.68
   2 -16  -6   20.31    3.46
  -3 -16  -6    8.49    2.88
   3 -16   6    4.00    1.89
  -3 -16  -6    2.79    1.27
  -3 -16   6    5.00    1.04
   3 -16  -6    4.22    1.96
  -3  16  -6    1.72    1.23
   3 -16  -6    6.49    1.78
  -4 -16  -6    4.13    1.97
   4 -16   6    6.11    2.15
   4 -16  -6   10.38    2.34
  -4 -16   6    5.67    1.11
   4 -16  -6    8.06    1.89
  -4 -16   6    8.77    3.03
  -4  16  -6    5.19    1.76
  -5 -16  -6   14.84    3.63
  -5 -16   6   12.63    3.86
  -5 -16   6   16.76    1.71
  -5  16  -6   11.18    2.40
  -6  16   6    4.68    1.37
  -6 -16  -6    7.04    2.78
  -6  16  -6    5.33    1.80
  -6 -16   6    5.80    1.26
  -6 -16   6    5.74    2.80
   6 -16  -6    6.24    1.73
   0 -17   6    5.78    1.25
   0 -17   6    8.78    1.69
   0 -17  -6    6.92    1.79
   0 -17  -6    5.72    2.27
   0 -17   6    6.23    2.60
  -1 -17  -6   30.92    3.10
   1 -17   6   35.69    4.36
   1 -17   6   40.62    3.16
  -1 -17  -6   34.62    4.37
   1 -17   6   38.16    2.82
  -1 -17   6   40.46    2.91
  -1 -17   6   32.38    5.38
   1 -17  -6   36.35    4.18
   1 -17  -6   35.54    3.31
  -1 -17   6   33.06    2.52
  -2 -17  -6   28.62    4.87
  -2 -17  -6   28.88    2.93
   2 -17   6   25.39    4.34
   2 -17   6   25.97    2.63
   2 -17  -6   30.53    3.69
   2 -17  -6   27.19    2.93
  -2 -17   6   23.93    4.73
  -2 -17   6   27.91    2.19
  -3 -17  -6   -0.03    1.21
   3 -17   6   -0.12    1.30
  -3 -17  -6    1.93    1.30
  -3 -17   6    0.38    0.47
   3 -17  -6    1.61    1.56
  -3  17  -6    0.07    0.87
   3 -17  -6    1.67    0.99
  -3 -17   6    0.64    1.72
  -4 -17  -6    8.40    1.97
  -4 -17  -6    8.55    2.99
   4 -17  -6    6.80    2.26
   4 -17  -6    8.85    2.12
  -4 -17   6    7.86    1.41
  -4 -17   6   13.94    4.18
  -5 -17  -6   24.69    4.70
  -5  17  -6   17.85    3.30
  -5 -17   6   22.50    2.11
  -5 -17   6   23.55    5.06
   5 -17  -6   27.22    2.96
   0 -18   6    4.15    1.11
   0 -18  -6    3.89    2.08
   0 -18  -6    3.85    1.47
   0 -18   6    3.52    1.25
   0 -18   6    1.79    1.78
   1 -18   6    4.27    1.37
  -1 -18  -6    2.15    1.90
   1 -18   6    5.23    2.42
  -1 -18  -6    5.36    1.66
   1 -18   6    5.91    1.34
   1 -18  -6   10.60    2.92
  -1 -18   6    2.59    1.91
  -1 -18   6    6.26    1.22
  -1 -18   6    7.02    1.56
   1 -18  -6   10.83    2.34
   2 -18   6    0.85    1.70
   2 -18   6    1.51    0.78
  -2 -18  -6    1.21    1.70
  -2 -18  -6    0.87    1.05
   2 -18   6    0.75    0.93
   2 -18  -6    2.19    1.22
   2 -18  -6    1.62    1.46
  -2 -18   6    0.98    0.56
  -2 -18   6    1.88    1.81
   3 -18   6    4.61    1.48
   3 -18   6    6.46    2.49
  -3 -18  -6    4.65    2.27
  -3 -18  -6    6.66    1.93
   3 -18  -6    1.82    1.82
  -3 -18   6    7.07    2.99
   3 -18  -6    8.99    2.09
  -3 -18   6    4.27    1.10
  -4 -18  -6    9.17    2.17
  -4 -18  -6    6.84    2.85
   4 -18   6    8.51    2.00
   4 -18  -6   14.20    3.04
   4 -18  -6    8.78    2.18
  -4 -18   6   10.98    3.44
  -4 -18   6   10.82    1.40
  -4  18  -6    6.95    2.31
   0 -19   6   15.78    1.70
   0 -19   6   16.65    2.51
   0 -19  -6   13.56    2.44
   0 -19   6   15.46    3.77
   0 -19  -6   10.99    3.12
  -1 -19  -6   10.40    3.28
   1 -19   6   11.53    2.15
  -1 -19  -6   16.17    2.84
   1 -19   6   19.83    4.05
   1 -19  -6    8.61    2.04
  -1 -19   6    9.41    1.89
  -1 -19   6   11.02    1.39
  -1 -19   6   18.95    4.23
   1 -19  -6   12.78    3.19
  -2 -19  -6   18.79    2.94
  -2 -19  -6   21.81    4.54
   2 -19   6   19.50    2.94
   2 -19   6   21.36    4.26
   2 -19   6   20.61    2.18
  -2 -19   6   20.01    1.93
   2 -19  -6   24.78    4.50
   2 -19  -6   22.05    2.73
  -2 -19   6   20.82    2.46
  -2 -19   6   22.02    4.68
   0   0  -7    0.65    0.46
   0   0  -7   -0.12    0.16
   0   0   7   -0.01    0.25
   0   0   7    0.19    0.25
   0   0   7    0.04    0.30
   1   0  -7  153.97    7.17
  -1   0  -7  157.49    7.51
   1   0  -7  157.97    7.22
  -1   0   7  133.26    7.00
  -1   0   7  152.73    7.22
   1   0   7  152.67    7.35
  -1   0   7  158.48    6.50
  -1   0  -7  151.57    7.23
   1   0   7  153.27    7.27
   2   0  -7   16.05    1.42
  -2   0  -7   19.76    1.67
  -2   0   7   18.92    1.15
   2   0   7   20.21    1.19
  -2   0  -7   17.75    1.80
   2   0   7   21.25    1.85
  -2   0  -7   20.84    1.29
   2   0   7   16.11    1.70
   2   0  -7   16.77    1.48
  -2   0   7   18.54    1.59
   2   0  -7   18.81    1.15
  -3   0   7    8.41    1.29
   3   0  -7    9.59    1.03
  -3   0  -7   10.07    1.55
   3   0  -7    7.74    0.67
  -3   0   7    8.25    0.86
   3   0   7    5.99    1.28
  -3   0   7    6.96    0.69
   3   0   7    8.82    0.75
  -3   0  -7    4.86    1.26
  -3   0  -7    8.46    0.72
   3   0  -7    7.65    0.94
  -4   0  -7   18.34    1.23
  -4   0  -7   18.70    1.78
   4   0  -7   17.90    1.53
  -4   0  -7   17.02    1.93
   4   0   7   19.96    1.97
   4   0  -7   16.69    1.48
  -4   0   7   17.93    1.34
  -4   0   7   19.79    1.66
  -4   0   7   17.60    1.30
   5   0   7  131.70    7.27
  -5   0  -7  127.19    7.24
  -5   0   7  137.06    6.15
  -5   0  -7  130.52    5.95
   5   0  -7  126.28    6.30
  -5   0  -7  129.55    6.70
  -5   0   7  120.18    5.94
   5   0  -7  137.92    6.32
   6   0  -7   18.99    1.69
   6   0  -7   21.39    1.70
  -6   0  -7   21.33    2.41
  -6   0  -7   17.16    1.86
  -6   0  -7   19.50    1.47
  -6   0   7   19.98    1.60
  -7   0  -7    6.32    1.08
  -7   0  -7    9.20    1.69
   7   0  -7    8.03    1.40
  -7   0  -7    5.29    1.64
  -7   0   7    7.66    1.02
   7   0  -7    7.28    1.23
  -8   0  -7   15.95    2.27
  -8   0   7   14.79    1.53
   8   0  -7   12.04    1.57
   8   0  -7   14.04    1.50
  -8   0  -7   13.09    1.33
  -8   0  -7   14.05    2.74
  -9   0  -7   18.42    1.68
   9   0  -7   16.85    1.78
  -9   0   7   15.44    1.72
   9   0  -7   15.63    1.82
  -9   0  -7   23.98    3.80
 -10   0   7    3.75    1.12
 -10   0  -7    2.46    0.78
 -10   0  -7    3.95    1.99
 -11   0  -7    1.28    2.04
 -11   0  -7    0.28    0.45
 -11   0   7    0.87    0.67
   0   1  -7    6.01    1.21
   0   1   7    4.28    0.82
   0   1   7    3.55    0.85
   0  -1  -7    6.08    1.17
   0   1  -7    4.58    0.88
   0  -1   7    5.19    0.94
   0   1   7    7.27    0.74
   0  -1   7    7.00    1.23
   0  -1  -7    6.64    1.24
   0   1  -7    5.05    1.11
   1  -1   7  169.54    8.27
  -1  -1  -7  178.42    8.38
   1  -1   7  155.26    8.08
  -1  -1  -7  183.32    8.30
  -1   1   7  172.04    7.90
   1   1  -7  176.33    8.21
   1   1  -7  177.40    8.01
  -1   1   7  179.72    8.24
  -1  -1   7  178.38    7.96
  -1   1  -7  172.34    8.45
  -1  -1   7  185.01    7.48
  -1  -1   7  157.49    8.07
  -1  -1   7  172.67    8.09
   1  -1  -7  182.20    8.17
   1   1   7  170.94    8.12
  -1   1  -7  172.82    8.05
   1   1   7  180.43    8.43
   1  -1  -7  182.35    8.14
  -2  -1  -7   28.00    2.20
   2   1  -7   29.23    2.01
   2  -1   7   31.40    1.68
  -2  -1  -7   24.76    2.20
   2   1  -7   31.34    1.66
  -2   1   7   31.81    2.17
   2  -1   7   28.50    2.28
  -2  -1  -7   32.46    1.65
  -2   1   7   29.94    1.90
   2   1  -7   26.84    1.96
   2  -1   7   29.99    2.21
  -2   1   7   28.34    1.54
   2   1   7   29.32    1.54
   2  -1  -7   29.09    1.52
   2  -1  -7   29.05    2.02
   2  -1  -7   24.52    1.91
  -2  -1   7   28.31    1.59
  -2  -1   7   23.97    1.77
  -2   1  -7   24.36    1.96
  -2   1  -7   31.30    1.80
   2   1   7   26.92    2.24
   2   1   7   28.01    2.15
  -2   1  -7   28.69    2.38
  -2  -1   7   27.48    2.01
   3  -1   7  141.48    5.91
  -3   1   7  128.76    6.04
  -3  -1  -7  130.18    6.83
  -3  -1  -7  127.14    5.70
   3   1  -7  131.14    6.23
  -3   1   7  129.11    5.79
   3  -1   7  131.81    6.65
   3   1  -7  134.90    5.80
  -3   1   7  129.94    6.38
  -3  -1  -7  123.27    6.58
  -3   1  -7  128.19    6.96
   3   1   7  126.62    6.89
  -3  -1   7  132.63    5.86
  -3   1  -7  136.67    6.43
   3  -1  -7  137.72    5.73
   3   1   7  134.81    5.79
   3   1   7  134.49    6.89
  -3  -1   7  131.95    5.98
  -3  -1   7  121.91    6.30
   3  -1  -7  125.70    6.21
   3  -1  -7  121.60    6.22
  -4  -1  -7    2.75    0.98
  -4   1   7    2.59    0.78
  -4  -1  -7    1.94    0.45
  -4  -1  -7    1.42    0.70
   4   1  -7    1.62    0.59
   4   1  -7    1.26    0.53
  -4   1   7    2.11    0.53
  -4   1   7    1.77    0.52
   4  -1   7    1.83    0.80
  -4  -1   7    1.94    0.50
   4  -1  -7    2.55    0.71
  -4   1  -7    1.74    0.67
  -4  -1   7    2.00    0.49
  -4   1  -7    1.16    0.71
   4  -1  -7    2.48    0.68
   5   1  -7    2.82    0.73
   5   1  -7    3.01    0.80
  -5   1   7    3.09    0.83
   5  -1   7    1.82    0.81
  -5   1   7    2.62    0.60
  -5  -1  -7    3.83    0.70
  -5  -1  -7    2.41    0.97
  -5  -1  -7    2.43    0.99
   5  -1  -7    3.08    0.80
  -5   1  -7    2.90    0.58
  -5  -1   7    3.13    0.66
  -5  -1   7    2.83    0.62
   5  -1  -7    3.19    0.80
  -5   1  -7    2.83    1.13
  -5   1  -7    3.09    0.86
   6   1  -7   17.49    1.55
   6  -1   7   20.17    2.19
  -6  -1  -7   20.93    2.13
   6   1  -7   19.48    2.75
  -6  -1  -7   21.40    2.40
  -6  -1  -7   18.76    1.42
   6   1  -7   19.14    1.74
  -6   1   7   18.60    1.54
  -6   1  -7   17.37    1.41
   6  -1  -7   16.74    1.55
  -6  -1   7   19.77    1.59
   6  -1  -7   17.45    1.61
  -6   1  -7   19.83    1.87
  -6   1  -7   19.14    2.40
  -7  -1  -7  104.01    6.54
   7   1  -7  105.61    5.31
  -7  -1  -7  106.15    5.20
  -7  -1  -7   98.33    5.98
   7   1  -7  103.54    5.58
  -7   1   7  103.66    5.37
   7  -1  -7  105.87    5.44
   7  -1  -7  103.07    5.37
  -7  -1   7  103.54    5.41
  -7   1  -7  103.37    6.68
  -7   1  -7  106.09    5.69
  -7   1  -7  107.86    5.24
  -8   1   7   24.31    2.00
   8   1  -7   25.22    2.23
  -8  -1  -7   23.91    2.54
  -8  -1  -7   24.70    2.88
  -8  -1  -7   19.59    1.73
   8  -1  -7   20.41    1.92
  -8   1  -7   14.76    2.91
   8  -1  -7   26.18    2.12
  -8  -1   7   22.55    1.98
  -8   1  -7   20.63    1.76
  -8   1  -7   24.01    2.26
   9   1  -7    9.22    1.75
  -9  -1  -7    8.54    1.15
  -9  -1  -7   10.62    2.05
  -9  -1  -7    5.28    1.88
  -9   1   7   10.16    1.35
  -9  -1   7    7.18    1.30
   9  -1  -7   10.61    1.71
  -9   1  -7    6.08    2.12
   9  -1  -7   10.33    1.66
 -10  -1  -7    1.35    0.65
 -10  -1  -7    1.25    1.45
 -10  -1  -7    2.07    1.35
 -10   1   7    0.63    0.60
 -10   1  -7    0.41    0.43
  10  -1  -7    0.89    0.94
 -10   1  -7    1.67    1.68
 -10  -1   7    0.70    0.59
 -11   1   7   17.90    2.04
 -11  -1  -7   17.61    3.79
 -11   1  -7   28.57    4.90
  11  -1  -7   18.78    2.35
 -11  -1   7   19.07    3.75
 -11  -1   7   17.38    2.04
 -11   1  -7   17.11    1.86
   0   2  -7   67.15    3.59
   0   2  -7   61.56    3.94
   0  -2   7   76.50    3.90
   0   2   7   62.95    2.93
   0  -2  -7   66.25    3.82
   0  -2   7   65.33    3.66
   0   2   7   68.80    3.96
   0   2   7   63.26    3.57
   0  -2   7   64.99    3.75
   0  -2  -7   68.92    3.80
   0   2  -7   71.62    3.99
  -1  -2  -7   98.92    4.84
   1  -2   7  105.23    5.50
  -1  -2  -7  101.14    5.44
   1  -2   7   94.41    5.19
  -1   2   7  105.55    5.46
  -1   2   7  103.36    5.09
  -1  -2  -7  101.77    5.52
   1   2  -7  105.09    5.37
  -1   2   7  106.22    4.50
  -1  -2   7  109.17    5.20
   1   2   7  112.99    5.72
  -1   2  -7  107.99    5.23
   1  -2  -7  109.45    5.35
   1  -2  -7  104.50    5.36
  -1  -2   7  111.23    4.77
  -1  -2   7  105.81    5.26
   1   2   7  109.71    5.32
  -1   2  -7  103.33    5.63
  -2   2   7   70.23    4.00
  -2   2   7   69.47    3.66
  -2  -2  -7   69.08    4.14
  -2  -2  -7   65.76    4.09
   2  -2   7   70.52    4.25
   2   2  -7   66.07    3.38
   2   2  -7   72.84    3.91
  -2  -2  -7   76.71    3.29
   2   2  -7   69.35    3.80
   2  -2  -7   66.60    3.81
  -2  -2   7   74.00    3.39
   2   2   7   68.96    4.28
  -2   2  -7   77.61    3.70
  -2   2  -7   70.03    3.79
   2   2   7   74.83    3.24
  -2  -2   7   67.59    3.60
   2  -2  -7   69.14    3.86
   2   2   7   67.00    3.93
   2  -2  -7   74.01    3.21
  -2  -2   7   74.24    3.93
  -2   2  -7   74.26    4.44
  -3   2   7   60.47    2.93
  -3  -2  -7   60.57    2.83
  -3  -2  -7   58.10    3.80
   3   2  -7   60.70    3.43
   3  -2   7   50.77    3.47
  -3  -2  -7   53.95    3.73
  -3   2   7   58.87    3.22
  -3   2   7   55.32    3.42
   3   2  -7   60.37    3.32
   3  -2  -7   60.94    3.41
  -3  -2   7   62.92    3.10
  -3  -2   7   61.70    3.03
   3  -2  -7   62.69    2.85
  -3   2  -7   69.25    4.24
  -3   2  -7   55.55    3.32
   3   2   7   58.89    3.74
   3  -2  -7   63.88    3.40
   3   2   7   53.72    3.97
  -3  -2   7   61.16    4.05
   3   2   7   62.63    2.91
  -4  -2  -7   81.39    3.75
   4   2  -7   78.56    4.09
  -4  -2  -7   76.12    4.77
  -4   2   7   81.93    3.89
   4   2  -7   80.26    4.32
   4  -2   7   80.70    4.56
  -4  -2  -7   72.74    4.71
  -4   2   7   81.06    4.34
   4  -2  -7   81.35    4.25
  -4   2  -7   69.04    4.12
   4  -2  -7   81.13    4.18
  -4   2  -7   81.70    5.14
  -4  -2   7   82.42    3.83
  -4  -2   7   78.38    3.93
  -4   2  -7   84.55    3.92
   4   2   7   78.03    3.81
  -5  -2  -7   39.21    2.20
   5   2  -7   40.60    2.42
   5   2  -7   36.76    2.60
  -5   2   7   39.48    2.67
  -5  -2  -7   46.22    3.33
   5  -2   7   39.01    2.88
  -5  -2  -7   38.02    3.10
  -5   2   7   37.24    2.30
   5  -2  -7   40.51    2.49
   5  -2  -7   39.89    2.59
  -5   2  -7   44.12    3.53
  -5   2  -7   34.36    2.20
  -5   2  -7   38.80    2.56
  -5  -2   7   38.20    2.37
  -6  -2  -7   35.92    2.21
  -6  -2  -7   32.23    3.00
  -6   2   7   35.27    2.58
  -6   2   7   37.79    2.37
  -6  -2  -7   39.07    3.19
   6   2  -7   36.16    2.60
   6  -2   7   38.10    2.95
   6  -2  -7   35.09    2.35
  -6  -2   7   35.02    2.38
  -6   2  -7   38.59    2.30
  -6   2  -7   36.61    3.45
  -6   2  -7   35.53    2.48
   6  -2  -7   38.40    2.59
   7   2  -7    4.73    1.17
  -7  -2  -7    5.81    1.60
  -7  -2  -7    6.39    1.10
  -7   2   7    3.41    0.82
  -7  -2  -7    4.63    1.42
  -7  -2   7    7.44    1.33
   7  -2  -7    5.63    1.09
  -7   2  -7    5.27    1.76
   7  -2  -7    4.97    1.12
  -7   2  -7    5.36    1.02
  -8   2   7    2.97    0.83
  -8  -2  -7    3.96    1.43
   8   2  -7    2.64    0.97
  -8  -2  -7    3.11    0.84
  -8   2  -7    3.54    0.88
   8  -2  -7    4.51    1.13
  -8   2  -7    2.22    1.36
   8  -2  -7    4.11    1.02
  -8  -2   7    6.37    1.33
  -9  -2  -7   24.53    3.02
  -9  -2  -7   25.24    2.07
  -9  -2  -7   23.79    2.92
  -9   2   7   26.58    2.25
   9   2  -7   31.08    2.64
  -9  -2   7   25.66    2.29
  -9   2  -7   28.12    4.38
  -9   2  -7   26.52    2.13
   9  -2  -7   26.81    2.37
 -10   2   7    8.05    1.51
 -10  -2  -7    9.57    1.28
 -10  -2  -7    8.54    2.11
  10  -2  -7    8.03    1.61
 -10   2  -7    8.03    1.46
 -10   2  -7    9.42    2.81
 -10  -2   7    7.22    1.39
 -11  -2  -7    4.23    1.02
 -11  -2  -7    4.60    2.38
 -11   2   7    3.49    1.06
 -11  -2  -7    4.05    1.95
 -11   2  -7    4.08    1.03
 -11  -2   7    5.65    2.68
 -11   2  -7    3.03    2.37
 -11  -2   7    5.25    1.31
  11  -2  -7    5.12    1.53
   0  -3  -7   29.79    2.16
   0   3   7   31.13    2.39
   0  -3  -7   31.04    2.33
   0   3   7   28.77    1.99
   0   3  -7   27.48    2.00
   0  -3   7   31.31    2.10
   0  -3   7   36.34    2.42
   0  -3   7   30.22    2.21
   0   3  -7   29.97    2.31
   0   3  -7   25.46    2.32
   1   3  -7   81.79    4.26
  -1   3   7   74.89    4.51
  -1   3   7   77.97    4.15
  -1  -3  -7   85.35    4.69
   1  -3   7   81.49    4.63
  -1  -3  -7   82.22    4.47
   1  -3   7   79.16    4.29
   1   3  -7   83.57    4.50
  -1  -3   7   83.39    4.29
  -1  -3   7   82.73    3.89
  -1  -3   7   85.06    4.36
  -1   3  -7   83.33    4.78
  -1   3  -7   80.90    4.19
   1   3   7   83.91    4.78
   1  -3  -7   84.57    4.40
   1  -3  -7   83.96    4.48
  -2  -3  -7  187.10    9.04
   2   3  -7  190.72    8.69
  -2  -3  -7  184.50    9.21
  -2   3   7  184.80    8.64
   2   3  -7  187.94    8.70
  -2  -3  -7  206.44    7.94
   2   3  -7  165.03    8.14
  -2   3   7  189.76    8.88
  -2   3   7  185.68    7.94
   2  -3  -7  187.93    8.75
  -2  -3   7  195.94    8.19
  -2   3  -7  186.72    8.56
   2   3   7  187.11    8.73
  -2  -3   7  181.21    8.40
   2  -3  -7  190.31    8.72
   2   3   7  187.21    9.30
  -2   3  -7  194.88    8.57
   2   3   7  190.79    7.91
   2  -3  -7  203.34    7.91
  -2   3  -7  196.36    9.43
  -2  -3   7  184.06    8.68
  -3  -3  -7  111.19    6.26
   3  -3   7  105.40    5.69
  -3  -3  -7  118.66    6.15
  -3  -3  -7  111.62    4.96
   3   3  -7  119.91    5.60
   3   3  -7  108.19    5.68
  -3   3   7  107.49    5.77
   3   3   7  119.66    5.06
  -3   3  -7  124.02    5.42
   3  -3  -7  111.38    5.64
  -3   3  -7  116.13    6.48
   3  -3  -7  116.65    5.67
   3   3   7  107.24    5.96
  -3   3  -7  102.72    5.44
  -3  -3   7  114.60    5.26
   3  -3  -7  118.67    5.01
  -3  -3   7  118.60    5.26
   4  -3   7   27.35    2.28
  -4   3   7   31.13    2.30
  -4  -3  -7   30.68    2.70
  -4   3   7   32.00    1.86
  -4  -3  -7   30.55    1.72
   4   3  -7   29.00    2.21
  -4  -3  -7   33.64    2.65
  -4   3  -7   31.67    2.92
   4  -3  -7   31.77    2.11
   4  -3  -7   29.32    2.17
   4  -3  -7   28.60    1.72
   4   3   7   33.13    1.83
  -4   3  -7   31.49    2.08
  -4  -3   7   33.09    1.98
  -4   3  -7   29.71    1.89
  -5  -3  -7   15.77    1.86
  -5  -3  -7   16.40    1.99
  -5   3   7   14.15    1.20
  -5   3   7   18.63    1.67
   5  -3   7   13.16    1.59
  -5  -3  -7   15.36    1.14
   5   3  -7   13.21    1.47
  -5   3  -7   14.71    1.34
   5  -3  -7   13.77    1.29
   5  -3  -7   14.87    1.49
  -5  -3   7   13.99    1.27
  -5   3  -7   17.20    2.93
  -5   3  -7   15.46    1.25
  -6   3   7   23.71    1.73
  -6   3   7   23.96    2.03
  -6  -3  -7   24.41    2.45
  -6  -3  -7   24.54    2.52
  -6  -3  -7   21.10    1.55
   6   3  -7   20.14    1.93
  -6   3  -7   23.89    1.70
  -6  -3   7   21.74    1.75
   6  -3  -7   22.39    1.93
  -6   3  -7   20.46    2.59
   6  -3  -7   21.80    1.71
  -7  -3  -7    3.76    1.35
   7   3  -7    3.80    1.12
  -7  -3  -7    2.83    0.70
  -7   3   7    4.70    1.04
  -7   3   7    3.27    1.00
  -7  -3  -7    4.39    1.59
  -7  -3   7    4.53    1.04
  -7   3  -7    4.40    0.94
  -7   3  -7    4.02    1.65
   7  -3  -7    3.68    0.98
  -8  -3  -7   18.67    2.96
  -8  -3  -7   20.96    3.11
  -8   3   7   20.43    1.81
   8   3  -7   22.87    2.23
  -8  -3  -7   21.04    1.72
  -8  -3   7   19.62    1.88
  -8   3  -7   19.68    1.73
  -8   3  -7   20.39    3.57
   8  -3  -7   20.75    2.03
   9   3  -7    2.10    1.01
  -9  -3  -7   -0.66    0.94
  -9   3   7    2.31    0.82
  -9  -3  -7    1.88    1.24
  -9  -3  -7    0.95    0.52
  -9   3  -7    1.73    0.70
  -9  -3   7    2.27    0.85
   9  -3  -7    1.95    0.86
  -9   3  -7    1.24    1.51
 -10   3   7    9.24    1.63
 -10  -3  -7   14.05    2.81
 -10  -3  -7   10.74    1.36
  10  -3  -7   12.96    2.11
 -10   3  -7    9.79    1.31
 -10   3  -7    7.17    2.70
 -10  -3   7    7.20    1.46
 -11   3   7   10.18    1.79
 -11  -3  -7   13.15    1.59
 -11  -3  -7   10.19    2.69
 -11  -3   7    9.74    3.08
 -11   3  -7   13.59    1.60
  11  -3  -7   14.01    2.45
 -11  -3   7   12.43    1.72
 -11   3  -7    9.25    3.12
   0   4  -7  109.78    5.76
   0   4  -7  110.93    5.33
   0  -4   7  104.12    5.34
   0  -4  -7  107.56    5.49
   0   4   7  116.50    5.95
   0  -4   7  112.37    5.66
   0   4  -7   96.59    5.85
   0   4   7  104.44    5.25
   0  -4  -7  108.85    5.74
  -1   4   7   36.59    2.65
   1   4  -7   37.51    2.56
   1  -4   7   35.75    2.32
   1   4  -7   37.71    2.39
   1  -4   7   36.25    2.72
  -1  -4  -7   40.42    2.87
   1   4   7   32.07    2.25
   1   4   7   33.72    2.79
  -1   4  -7   35.65    2.76
   1  -4  -7   33.47    2.38
   1  -4  -7   33.51    2.51
  -1   4  -7   33.74    2.24
  -1  -4   7   32.83    1.99
  -1  -4   7   41.50    2.53
   2  -4   7   28.86    2.03
  -2  -4  -7   28.76    2.47
   2   4  -7   29.22    2.07
  -2   4   7   26.71    1.42
  -2   4   7   26.99    2.21
   2   4  -7   29.43    2.10
  -2  -4  -7   31.24    2.31
  -2   4  -7   25.96    2.42
   2  -4  -7   26.37    1.98
   2  -4  -7   25.54    2.04
  -2  -4   7   26.30    1.64
   2   4   7   25.78    1.98
  -2   4  -7   28.25    1.90
  -2  -4   7   25.34    1.82
  -3  -4  -7    7.32    1.49
  -3  -4  -7    5.62    1.48
  -3   4   7    5.78    1.13
   3   4  -7    5.15    1.10
  -3   4   7    4.30    0.49
  -3  -4  -7    4.12    0.43
   3  -4   7    3.13    0.82
   3  -4  -7    5.15    1.02
  -3   4  -7    5.72    0.98
   3  -4  -7    5.05    1.03
   3   4   7    4.43    0.48
  -3  -4   7    4.19    0.57
  -3  -4   7    5.39    0.86
  -3   4  -7    4.25    1.30
   3  -4  -7    5.47    0.50
   4   4  -7  200.92    9.58
  -4  -4  -7  218.97   10.44
  -4  -4  -7  199.82    9.93
  -4  -4  -7  196.49    8.70
   4  -4   7  223.10    9.68
  -4   4   7  202.43    8.86
  -4   4   7  221.19    9.60
  -4  -4   7  207.67    9.07
  -4   4  -7  196.80    9.09
   4  -4  -7  196.87    8.74
  -4   4  -7  197.10   10.55
   4   4   7  205.84    8.80
   4  -4  -7  202.32    9.47
   4  -4  -7  199.77    9.24
   5   4  -7    5.89    1.27
  -5  -4  -7    2.95    0.58
  -5  -4  -7    2.66    1.05
  -5  -4  -7    4.65    1.42
  -5   4   7    4.07    1.06
  -5   4   7    3.93    0.73
   5  -4  -7    6.57    1.26
  -5   4  -7    3.26    1.43
   5  -4  -7    1.90    0.61
  -5  -4   7    6.17    1.08
  -5   4  -7    5.11    0.91
  -6   4   7   56.41    3.15
  -6  -4  -7   56.78    3.99
  -6  -4  -7   48.44    2.92
  -6  -4  -7   55.68    4.24
   6   4  -7   60.25    3.76
  -6   4   7   60.85    3.56
  -6  -4   7   50.96    3.21
  -6   4  -7   54.88    3.14
   6  -4  -7   59.73    3.19
   6  -4  -7   56.74    3.55
  -6   4  -7   56.75    4.60
  -7   4   7    6.36    1.11
   7   4  -7    6.32    1.44
  -7  -4  -7    5.95    0.82
  -7  -4  -7    5.93    1.65
  -7  -4  -7    5.85    1.51
  -7   4  -7    8.33    2.37
  -7  -4   7    3.72    0.88
   7  -4  -7    7.27    1.40
  -7   4  -7    6.04    1.10
   8   4  -7   14.75    2.35
  -8  -4  -7   12.18    2.52
  -8  -4  -7   11.98    1.29
  -8   4   7   12.55    1.40
  -8  -4  -7   12.45    2.33
  -8  -4   7   14.43    1.58
  -8   4  -7   13.39    2.94
  -8   4  -7   13.85    1.41
   8  -4  -7   14.08    1.74
  -9  -4  -7    2.49    1.34
   9   4  -7    4.95    1.49
  -9   4   7    3.88    0.97
  -9  -4  -7    3.72    0.91
  -9  -4  -7    4.79    1.84
   9  -4  -7    5.79    1.46
  -9   4  -7    6.92    2.53
  -9   4  -7    2.74    0.79
  -9  -4   7    4.60    1.19
 -10  -4  -7   48.32    3.26
 -10   4   7   46.54    3.37
 -10   4  -7   55.42    5.70
 -10   4  -7   49.09    3.33
  10  -4  -7   48.47    3.73
 -10  -4   7   51.31    3.64
 -11  -4  -7    2.65    2.17
 -11  -4  -7    2.08    0.84
 -11   4   7    1.19    0.82
 -11  -4   7    0.68    1.96
 -11  -4   7    1.27    0.72
 -11   4  -7    1.78    0.81
  11  -4  -7    1.68    1.36
 -11   4  -7    2.91    2.06
   0  -5   7    0.27    0.47
   0  -5  -7    0.68    0.52
   0   5   7    0.05    0.52
   0  -5   7   -0.03    0.25
   0  -5  -7   -0.08    0.23
   0   5  -7    0.26    0.36
   0   5  -7   -0.05    0.31
   0   5  -7   -0.11    0.19
   1   5  -7    5.66    1.25
  -1  -5  -7    6.16    1.41
   1  -5   7    6.05    1.02
   1   5  -7    8.09    1.01
  -1   5   7    8.67    1.67
  -1  -5  -7    5.87    1.17
  -1   5  -7    5.09    0.97
   1  -5  -7    9.36    1.69
  -1  -5   7    6.81    1.23
  -1   5  -7    9.75    1.82
  -1  -5   7    5.76    0.69
  -1   5  -7    5.20    1.24
   1  -5  -7    6.14    1.12
   2   5  -7  165.29    7.94
  -2  -5  -7  175.57    8.16
   2  -5   7  164.04    7.78
   2   5  -7  181.33    8.00
  -2  -5  -7  181.64    8.74
  -2   5   7  170.53    8.24
  -2  -5   7  162.00    7.64
  -2   5  -7  156.02    7.89
   2  -5  -7  160.21    8.03
  -2   5  -7  169.98    7.67
  -2   5  -7  164.85    8.69
   2  -5  -7  167.73    7.94
  -2  -5   7  162.62    7.40
   3  -5   7    6.62    1.20
  -3  -5  -7    4.84    1.18
  -3   5   7    4.88    0.51
  -3  -5  -7    3.90    1.15
  -3  -5  -7    5.09    0.45
  -3   5   7    7.86    1.48
   3   5  -7    6.65    1.32
  -3   5  -7    3.60    1.19
  -3  -5   7    3.16    0.64
   3  -5  -7    4.37    0.45
  -3   5  -7    3.79    0.77
  -3   5  -7    4.77    0.86
   3  -5  -7    6.39    1.23
   3  -5  -7    5.28    1.17
   3   5   7    3.59    0.43
  -4  -5  -7   44.55    3.24
   4  -5   7   49.46    2.98
  -4  -5  -7   38.92    3.44
  -4   5   7   42.05    2.98
   4   5  -7   41.05    2.96
  -4  -5  -7   42.50    2.26
   4  -5  -7   46.75    2.35
   4  -5  -7   44.59    2.95
  -4  -5   7   45.69    2.61
   4  -5  -7   48.42    2.87
  -4   5  -7   45.39    3.76
  -4   5  -7   44.02    2.59
  -4   5  -7   46.01    2.68
   4   5   7   43.88    2.31
  -5  -5  -7   14.98    1.15
  -5  -5  -7   20.32    2.33
   5   5  -7   14.46    1.64
  -5   5   7   16.77    1.73
  -5  -5  -7   16.17    1.85
  -5   5   7   16.74    1.28
   5  -5  -7   14.08    1.55
  -5   5  -7   17.84    3.05
  -5  -5   7   14.93    1.35
   5  -5  -7   16.02    1.40
  -5   5  -7   15.24    1.34
  -6  -5  -7   42.77    3.74
   6   5  -7   38.87    3.06
  -6   5   7   44.63    2.59
  -6  -5  -7   41.71    3.33
  -6  -5  -7   47.05    2.52
  -6   5  -7   43.80    4.04
   6  -5  -7   38.79    2.89
  -6   5  -7   40.76    2.61
  -6  -5   7   40.59    2.70
  -7  -5  -7    4.23    0.85
  -7  -5  -7    3.31    1.29
   7   5  -7    4.40    1.26
  -7   5   7    4.02    0.90
  -7  -5  -7    2.05    1.00
  -7   5  -7    3.62    0.82
  -7  -5   7    4.93    1.08
   7  -5  -7    1.90    0.74
  -7   5  -7    2.92    1.49
  -8   5   7   17.77    1.64
  -8  -5  -7   18.50    2.77
  -8  -5  -7   13.60    2.80
  -8  -5  -7   17.39    1.54
   8   5  -7   16.64    2.08
  -8  -5   7   15.52    1.68
   8  -5  -7   16.09    1.86
  -8   5  -7   24.74    4.19
  -8   5  -7   15.29    1.54
  -9   5   7    9.63    1.59
   9   5  -7    6.11    1.69
  -9  -5  -7    7.02    1.84
  -9  -5  -7    8.88    2.39
  -9  -5  -7    5.53    1.08
  -9  -5   7    6.16    1.31
  -9   5  -7    5.97    2.44
   9  -5  -7   10.80    2.04
  -9   5  -7    8.16    1.47
 -10  -5  -7   18.16    1.81
 -10  -5  -7   18.98    3.42
 -10   5   7   18.62    1.92
 -10  -5   7   16.68    1.94
 -10   5  -7   15.93    3.75
  10  -5  -7   19.71    2.39
 -10   5  -7   20.27    1.96
 -11   5   7   10.22    1.73
 -11  -5  -7    7.93    1.52
 -11  -5   7    7.68    1.54
 -11   5  -7    9.70    1.69
  11  -5  -7   12.42    2.30
 -11   5  -7    8.87    3.16
 -11  -5   7    7.89    3.04
   0  -6  -7  104.54    5.32
   0   6  -7  105.18    5.14
   0  -6   7   93.88    5.42
   0  -6  -7  102.56    5.72
   0   6  -7  103.21    5.63
   0   6  -7   84.68    5.62
  -1  -6  -7    1.20    0.76
   1  -6   7    0.48    0.42
   1   6  -7    0.99    0.65
   1   6  -7    0.89    0.43
[truncated: 480,040 more chars]
