# Supplementary material for: Imine-Oxazoline (ImOx): A C 1‑Symmetric N,N‑Bidentate Ligand for Asymmetric Catalysis
Source: ACS Catal. 2025 Jun 17;15(13):11349–55. doi: 10.1021/acscatal.5c03134 (PMC12235631; doi:10.1021/acscatal.5c03134)
Supplement: Supplementary file 6 [file cs5c03134_si_007.cif]

 
data_ess1173 
  
_audit_creation_method            'SHELXL-2019/1' 
_shelx_SHELXL_version_number      '2019/1' 
_chemical_name_systematic         ? 
_chemical_name_common             ? 
_chemical_melting_point           ? 
_chemical_formula_moiety          'C18 H26 I2 N2 O Pd' 
_chemical_formula_sum 
 'C18 H26 I2 N2 O Pd' 
_chemical_formula_weight          646.61 
  
loop_ 
 _atom_type_symbol 
 _atom_type_description 
 _atom_type_scat_dispersion_real 
 _atom_type_scat_dispersion_imag 
 _atom_type_scat_source 
 'C'  'C'   0.0033   0.0016 
 'International Tables Vol C Tables 4.2.6.8 and 6.1.1.4' 
 'H'  'H'   0.0000   0.0000 
 'International Tables Vol C Tables 4.2.6.8 and 6.1.1.4' 
 'N'  'N'   0.0061   0.0033 
 'International Tables Vol C Tables 4.2.6.8 and 6.1.1.4' 
 'O'  'O'   0.0106   0.0060 
 'International Tables Vol C Tables 4.2.6.8 and 6.1.1.4' 
 'Pd'  'Pd'  -0.9988   1.0072 
 'International Tables Vol C Tables 4.2.6.8 and 6.1.1.4' 
 'I'  'I'  -0.4742   1.8119 
 'International Tables Vol C Tables 4.2.6.8 and 6.1.1.4' 
  
_space_group_crystal_system       orthorhombic 
_space_group_IT_number            19 
_space_group_name_H-M_alt         'P 21 21 21' 
_space_group_name_Hall            'P 2ac 2ab' 
  
_shelx_space_group_comment 
; 
The symmetry employed for this shelxl refinement is uniquely defined 
by the following loop, which should always be used as a source of 
symmetry information in preference to the above space-group names. 
They are only intended as comments. 
; 
  
loop_ 
 _space_group_symop_operation_xyz 
 'x, y, z' 
 '-x+1/2, -y, z+1/2' 
 '-x, y+1/2, -z+1/2' 
 'x+1/2, -y+1/2, -z' 
  
_cell_length_a                    10.0504(8) 
_cell_length_b                    12.4967(10) 
_cell_length_c                    16.4837(12) 
_cell_angle_alpha                 90 
_cell_angle_beta                  90 
_cell_angle_gamma                 90 
_cell_volume                      2070.3(3) 
_cell_formula_units_Z             4 
_cell_measurement_temperature     130(2) 
_cell_measurement_reflns_used     9480 
_cell_measurement_theta_min       2.37 
_cell_measurement_theta_max       40.26 
  
_exptl_crystal_description        block 
_exptl_crystal_colour             red 
_exptl_crystal_density_meas       ? 
_exptl_crystal_density_method     ? 
_exptl_crystal_density_diffrn     2.075 
_exptl_crystal_F_000              1232 
_exptl_transmission_factor_min    ? 
_exptl_transmission_factor_max    ? 
_exptl_crystal_size_max           0.410 
_exptl_crystal_size_mid           0.150 
_exptl_crystal_size_min           0.150 
_exptl_absorpt_coefficient_mu     3.886 
_shelx_estimated_absorpt_T_min    0.299 
_shelx_estimated_absorpt_T_max    0.593 
_exptl_absorpt_correction_type    multi-scan 
_exptl_absorpt_correction_T_min   0.4831 
_exptl_absorpt_correction_T_max   0.7479 
_exptl_absorpt_process_details    sadabs 
_exptl_absorpt_special_details    ? 
_diffrn_ambient_temperature       130(2) 
_diffrn_radiation_wavelength      0.71073 
_diffrn_radiation_type            MoK\a 
_diffrn_source                    ? 
_diffrn_measurement_device_type   'Bruker D8 with PHOTON III detector' 
_diffrn_measurement_method        '\f and \w shutterless scans' 
_diffrn_detector_area_resol_mean  ? 
_diffrn_reflns_number             138865 
_diffrn_reflns_av_unetI/netI      0.0193 
_diffrn_reflns_av_R_equivalents   0.0433 
_diffrn_reflns_limit_h_min        -18 
_diffrn_reflns_limit_h_max        18 
_diffrn_reflns_limit_k_min        -22 
_diffrn_reflns_limit_k_max        22 
_diffrn_reflns_limit_l_min        -29 
_diffrn_reflns_limit_l_max        29 
_diffrn_reflns_theta_min          2.045 
_diffrn_reflns_theta_max          40.261 
_diffrn_reflns_theta_full         25.242 
_diffrn_measured_fraction_theta_max   0.999 
_diffrn_measured_fraction_theta_full  0.998 
_diffrn_reflns_Laue_measured_fraction_max    0.999 
_diffrn_reflns_Laue_measured_fraction_full   0.998 
_diffrn_reflns_point_group_measured_fraction_max   0.999 
_diffrn_reflns_point_group_measured_fraction_full  0.999 
_reflns_number_total              13030 
_reflns_number_gt                 12882 
_reflns_threshold_expression      'I > 2\s(I)' 
_reflns_Friedel_coverage          0.824 
_reflns_Friedel_fraction_max      0.999 
_reflns_Friedel_fraction_full     0.999 
  
_reflns_special_details 
; 
 Reflections were merged by SHELXL according to the crystal 
 class for the calculation of statistics and refinement. 
  
 _reflns_Friedel_fraction is defined as the number of unique 
 Friedel pairs measured divided by the number that would be 
 possible theoretically, ignoring centric projections and 
 systematic absences. 
; 
  
_computing_data_collection        'Bruker APEX4' 
_computing_cell_refinement        'Bruker SAINT' 
_computing_data_reduction         'Bruker SAINT' 
_computing_structure_solution     'SHELXT-2019 (Sheldrick 2015)' 
_computing_structure_refinement 'SHELXL-2019/1 (Sheldrick, 2019)' 
_computing_molecular_graphics     'Bruker SHELXTL' 
_computing_publication_material   'Bruker SHELXTL' 
_refine_special_details           ? 
_refine_ls_structure_factor_coef  Fsqd 
_refine_ls_matrix_type            full 
_refine_ls_weighting_scheme       calc 
_refine_ls_weighting_details 
'w=1/[\s^2^(Fo^2^)+(0.0134P)^2^+0.3089P] where P=(Fo^2^+2Fc^2^)/3' 
_atom_sites_solution_primary      direct 
_atom_sites_solution_secondary    difmap 
_atom_sites_solution_hydrogens    geom 
_refine_ls_hydrogen_treatment     constr 
_refine_ls_extinction_method      none 
_refine_ls_extinction_coef        . 
_refine_ls_abs_structure_details 
; 
 Flack x determined using 5762 quotients [(I+)-(I-)]/[(I+)+(I-)] 
 (Parsons, Flack and Wagner, Acta Cryst. B69 (2013) 249-259). 
; 
_refine_ls_abs_structure_Flack    -0.021(3) 
_chemical_absolute_configuration  ad 
_refine_ls_number_reflns          13030 
_refine_ls_number_parameters      224 
_refine_ls_number_restraints      0 
_refine_ls_R_factor_all           0.0136 
_refine_ls_R_factor_gt            0.0132 
_refine_ls_wR_factor_ref          0.0324 
_refine_ls_wR_factor_gt           0.0323 
_refine_ls_goodness_of_fit_ref    1.088 
_refine_ls_restrained_S_all       1.088 
_refine_ls_shift/su_max           0.006 
_refine_ls_shift/su_mean          0.000 
  
loop_ 
 _atom_site_label 
 _atom_site_type_symbol 
 _atom_site_fract_x 
 _atom_site_fract_y 
 _atom_site_fract_z 
 _atom_site_U_iso_or_equiv 
 _atom_site_adp_type 
 _atom_site_occupancy 
 _atom_site_site_symmetry_order 
 _atom_site_calc_flag 
 _atom_site_refinement_flags_posn 
 _atom_site_refinement_flags_adp 
 _atom_site_refinement_flags_occupancy 
 _atom_site_disorder_assembly 
 _atom_site_disorder_group 
Pd1 Pd 0.46051(2) 1.06965(2) 0.83719(2) 0.01274(2) Uani 1 1 d . . . . . 
I1 I 0.70251(2) 1.00771(2) 0.84945(2) 0.02076(2) Uani 1 1 d . . . . . 
I2 I 0.40104(2) 0.97204(2) 0.96964(2) 0.01919(2) Uani 1 1 d . . . . . 
O1 O 0.13934(10) 1.13673(9) 0.69837(6) 0.01776(16) Uani 1 1 d . . . . . 
N1 N 0.26807(10) 1.11303(9) 0.80835(6) 0.01437(15) Uani 1 1 d . . . . . 
N2 N 0.48819(10) 1.14492(9) 0.72439(6) 0.01421(15) Uani 1 1 d . . . . . 
C1 C 0.13105(11) 1.11687(10) 0.84163(7) 0.01481(16) Uani 1 1 d . . . . . 
H1A H 0.115802 1.055021 0.878979 0.018 Uiso 1 1 calc R U . . . 
C2 C 0.04810(12) 1.10322(11) 0.76366(8) 0.01708(18) Uani 1 1 d . . . . . 
H2A H 0.020339 1.027812 0.756442 0.020 Uiso 1 1 calc R U . . . 
H2B H -0.032126 1.149164 0.764982 0.020 Uiso 1 1 calc R U . . . 
C3 C 0.25946(12) 1.13225(10) 0.73191(7) 0.01452(16) Uani 1 1 d . . . . . 
C4 C 0.37941(12) 1.15958(10) 0.68437(7) 0.01453(16) Uani 1 1 d . . . . . 
C5 C 0.36212(14) 1.20773(12) 0.60282(8) 0.0188(2) Uani 1 1 d . . . . . 
H5A H 0.448094 1.234045 0.583105 0.028 Uiso 1 1 calc R U . . . 
H5B H 0.299088 1.267402 0.606174 0.028 Uiso 1 1 calc R U . . . 
H5C H 0.327737 1.153564 0.565281 0.028 Uiso 1 1 calc R U . . . 
C11 C 0.10568(13) 1.22403(10) 0.88694(8) 0.01628(18) Uani 1 1 d . . . . . 
C12 C 0.11620(16) 1.32093(11) 0.83020(9) 0.0218(2) Uani 1 1 d . . . . . 
H12A H 0.099206 1.386606 0.860992 0.033 Uiso 1 1 calc R U . . . 
H12B H 0.050407 1.314256 0.786616 0.033 Uiso 1 1 calc R U . . . 
H12C H 0.205724 1.323846 0.806736 0.033 Uiso 1 1 calc R U . . . 
C13 C 0.20608(17) 1.23744(13) 0.95560(9) 0.0242(2) Uani 1 1 d . . . . . 
H13A H 0.187955 1.304287 0.984662 0.036 Uiso 1 1 calc R U . . . 
H13B H 0.296255 1.239650 0.933047 0.036 Uiso 1 1 calc R U . . . 
H13C H 0.198521 1.177007 0.993207 0.036 Uiso 1 1 calc R U . . . 
C14 C -0.03449(17) 1.21967(14) 0.92279(11) 0.0276(3) Uani 1 1 d . . . . . 
H14A H -0.053084 1.286537 0.951702 0.041 Uiso 1 1 calc R U . . . 
H14B H -0.040825 1.159401 0.960629 0.041 Uiso 1 1 calc R U . . . 
H14C H -0.099418 1.210271 0.879007 0.041 Uiso 1 1 calc R U . . . 
C21 C 0.61262(12) 1.18287(9) 0.69255(7) 0.01409(16) Uani 1 1 d . . . . . 
C22 C 0.67684(12) 1.13006(10) 0.62870(7) 0.01524(17) Uani 1 1 d . . . . . 
C23 C 0.79627(13) 1.17340(10) 0.60012(7) 0.01676(18) Uani 1 1 d . . . . . 
H23A H 0.841199 1.138892 0.556678 0.020 Uiso 1 1 calc R U . . . 
C24 C 0.85123(12) 1.26581(11) 0.63359(8) 0.01605(18) Uani 1 1 d . . . . . 
C25 C 0.78603(13) 1.31353(10) 0.69890(8) 0.01698(18) Uani 1 1 d . . . . . 
H25A H 0.824111 1.375306 0.723174 0.020 Uiso 1 1 calc R U . . . 
C26 C 0.66703(13) 1.27369(10) 0.72970(7) 0.01533(17) Uani 1 1 d . . . . . 
C27 C 0.62352(14) 1.02801(12) 0.59301(9) 0.0203(2) Uani 1 1 d . . . . . 
H27A H 0.680090 1.005690 0.547642 0.030 Uiso 1 1 calc R U . . . 
H27B H 0.532587 1.039804 0.573497 0.030 Uiso 1 1 calc R U . . . 
H27C H 0.623120 0.972014 0.634632 0.030 Uiso 1 1 calc R U . . . 
C28 C 0.97564(14) 1.31537(12) 0.59936(9) 0.0208(2) Uani 1 1 d . . . . . 
H28A H 1.022498 1.262623 0.565906 0.031 Uiso 1 1 calc R U . . . 
H28B H 1.033564 1.338360 0.643902 0.031 Uiso 1 1 calc R U . . . 
H28C H 0.951876 1.377399 0.565998 0.031 Uiso 1 1 calc R U . . . 
C29 C 0.59806(17) 1.32803(12) 0.79925(9) 0.0226(2) Uani 1 1 d . . . . . 
H29A H 0.653308 1.387142 0.819040 0.034 Uiso 1 1 calc R U . . . 
H29B H 0.583814 1.276398 0.843152 0.034 Uiso 1 1 calc R U . . . 
H29C H 0.512055 1.356003 0.780949 0.034 Uiso 1 1 calc R U . . . 
  
loop_ 
 _atom_site_aniso_label 
 _atom_site_aniso_U_11 
 _atom_site_aniso_U_22 
 _atom_site_aniso_U_33 
 _atom_site_aniso_U_23 
 _atom_site_aniso_U_13 
 _atom_site_aniso_U_12 
Pd1 0.01087(3) 0.01443(3) 0.01294(3) 0.00136(2) -0.00026(2) 0.00069(2) 
I1 0.01207(3) 0.02381(4) 0.02641(4) 0.00566(3) -0.00083(2) 0.00261(2) 
I2 0.01906(3) 0.02151(3) 0.01699(3) 0.00629(3) 0.00022(2) 0.00034(3) 
O1 0.0127(3) 0.0249(4) 0.0157(4) 0.0002(3) -0.0026(3) -0.0001(3) 
N1 0.0115(3) 0.0180(4) 0.0136(3) 0.0010(3) 0.0005(3) 0.0015(3) 
N2 0.0130(4) 0.0159(4) 0.0138(3) 0.0006(3) 0.0012(3) 0.0004(3) 
C1 0.0116(4) 0.0170(4) 0.0158(4) 0.0009(3) 0.0007(3) 0.0000(3) 
C2 0.0124(4) 0.0200(5) 0.0188(4) -0.0008(4) -0.0004(4) -0.0014(3) 
C3 0.0125(4) 0.0170(4) 0.0141(4) 0.0000(3) -0.0005(3) 0.0009(3) 
C4 0.0141(4) 0.0160(4) 0.0135(4) -0.0001(3) 0.0012(3) 0.0008(3) 
C5 0.0194(5) 0.0235(5) 0.0137(4) 0.0031(4) -0.0002(4) 0.0012(4) 
C11 0.0139(4) 0.0188(4) 0.0161(4) -0.0015(3) 0.0018(3) 0.0001(4) 
C12 0.0259(6) 0.0172(5) 0.0223(5) 0.0003(4) -0.0007(5) -0.0004(4) 
C13 0.0260(6) 0.0279(6) 0.0187(5) -0.0050(4) -0.0050(5) 0.0026(5) 
C14 0.0204(6) 0.0288(7) 0.0338(7) -0.0074(6) 0.0117(5) -0.0012(5) 
C21 0.0133(4) 0.0148(4) 0.0142(4) 0.0005(3) 0.0019(3) 0.0002(3) 
C22 0.0154(4) 0.0156(4) 0.0148(4) -0.0001(3) 0.0024(3) 0.0003(3) 
C23 0.0151(4) 0.0186(4) 0.0166(4) 0.0005(4) 0.0038(4) 0.0008(4) 
C24 0.0133(4) 0.0184(4) 0.0165(4) 0.0029(3) 0.0002(3) -0.0002(3) 
C25 0.0162(4) 0.0167(4) 0.0181(4) 0.0008(3) -0.0009(4) -0.0010(4) 
C26 0.0155(4) 0.0153(4) 0.0152(4) -0.0005(3) 0.0011(3) 0.0007(3) 
C27 0.0216(5) 0.0181(5) 0.0213(5) -0.0041(4) 0.0042(4) -0.0017(4) 
C28 0.0157(5) 0.0260(6) 0.0206(5) 0.0037(4) 0.0011(4) -0.0036(4) 
C29 0.0257(6) 0.0203(5) 0.0218(5) -0.0055(4) 0.0062(5) -0.0004(5) 
  
_geom_special_details 
; 
 All esds (except the esd in the dihedral angle between two l.s. planes) 
 are estimated using the full covariance matrix.  The cell esds are taken 
 into account individually in the estimation of esds in distances, angles 
 and torsion angles; correlations between esds in cell parameters are only 
 used when they are defined by crystal symmetry.  An approximate (isotropic) 
 treatment of cell esds is used for estimating esds involving l.s. planes. 
; 
  
loop_ 
 _geom_bond_atom_site_label_1 
 _geom_bond_atom_site_label_2 
 _geom_bond_distance 
 _geom_bond_site_symmetry_2 
 _geom_bond_publ_flag 
Pd1 N1 2.0642(10) . ? 
Pd1 N2 2.1022(10) . ? 
Pd1 I1 2.5604(2) . ? 
Pd1 I2 2.57134(18) . ? 
O1 C3 1.3290(15) . ? 
O1 C2 1.4746(16) . ? 
N1 C3 1.2856(16) . ? 
N1 C1 1.4831(15) . ? 
N2 C4 1.2900(16) . ? 
N2 C21 1.4368(16) . ? 
C1 C2 1.5415(17) . ? 
C1 C11 1.5544(18) . ? 
C3 C4 1.4779(17) . ? 
C4 C5 1.4830(17) . ? 
C11 C13 1.5255(19) . ? 
C11 C14 1.529(2) . ? 
C11 C12 1.534(2) . ? 
C21 C22 1.3998(17) . ? 
C21 C26 1.4008(17) . ? 
C22 C23 1.3986(18) . ? 
C22 C27 1.5032(19) . ? 
C23 C24 1.3939(19) . ? 
C24 C25 1.3944(19) . ? 
C24 C28 1.5052(18) . ? 
C25 C26 1.3914(18) . ? 
C26 C29 1.5020(18) . ? 
  
loop_ 
 _geom_angle_atom_site_label_1 
 _geom_angle_atom_site_label_2 
 _geom_angle_atom_site_label_3 
 _geom_angle 
 _geom_angle_site_symmetry_1 
 _geom_angle_site_symmetry_3 
 _geom_angle_publ_flag 
N1 Pd1 N2 78.62(4) . . ? 
N1 Pd1 I1 170.99(3) . . ? 
N2 Pd1 I1 94.55(3) . . ? 
N1 Pd1 I2 95.88(3) . . ? 
N2 Pd1 I2 173.72(3) . . ? 
I1 Pd1 I2 90.594(4) . . ? 
C3 O1 C2 104.44(9) . . ? 
C3 N1 C1 107.10(10) . . ? 
C3 N1 Pd1 109.74(8) . . ? 
C1 N1 Pd1 142.50(8) . . ? 
C4 N2 C21 120.26(10) . . ? 
C4 N2 Pd1 113.81(8) . . ? 
C21 N2 Pd1 125.87(8) . . ? 
N1 C1 C2 100.96(9) . . ? 
N1 C1 C11 110.98(10) . . ? 
C2 C1 C11 114.04(10) . . ? 
O1 C2 C1 103.93(9) . . ? 
N1 C3 O1 118.47(11) . . ? 
N1 C3 C4 120.53(11) . . ? 
O1 C3 C4 120.71(11) . . ? 
N2 C4 C3 112.79(10) . . ? 
N2 C4 C5 128.36(11) . . ? 
C3 C4 C5 118.61(11) . . ? 
C13 C11 C14 109.07(12) . . ? 
C13 C11 C12 108.67(12) . . ? 
C14 C11 C12 109.11(13) . . ? 
C13 C11 C1 110.04(11) . . ? 
C14 C11 C1 107.83(11) . . ? 
C12 C11 C1 112.08(10) . . ? 
C22 C21 C26 122.05(11) . . ? 
C22 C21 N2 121.36(11) . . ? 
C26 C21 N2 116.58(10) . . ? 
C23 C22 C21 117.80(11) . . ? 
C23 C22 C27 120.17(11) . . ? 
C21 C22 C27 121.99(11) . . ? 
C24 C23 C22 121.84(11) . . ? 
C23 C24 C25 118.28(11) . . ? 
C23 C24 C28 121.45(12) . . ? 
C25 C24 C28 120.25(12) . . ? 
C26 C25 C24 122.18(12) . . ? 
C25 C26 C21 117.77(11) . . ? 
C25 C26 C29 120.89(12) . . ? 
C21 C26 C29 121.33(12) . . ? 
  
loop_ 
 _geom_torsion_atom_site_label_1 
 _geom_torsion_atom_site_label_2 
 _geom_torsion_atom_site_label_3 
 _geom_torsion_atom_site_label_4 
 _geom_torsion 
 _geom_torsion_site_symmetry_1 
 _geom_torsion_site_symmetry_2 
 _geom_torsion_site_symmetry_3 
 _geom_torsion_site_symmetry_4 
 _geom_torsion_publ_flag 
C3 N1 C1 C2 18.70(13) . . . . ? 
Pd1 N1 C1 C2 -150.25(12) . . . . ? 
C3 N1 C1 C11 -102.54(12) . . . . ? 
Pd1 N1 C1 C11 88.51(15) . . . . ? 
C3 O1 C2 C1 18.08(13) . . . . ? 
N1 C1 C2 O1 -21.93(12) . . . . ? 
C11 C1 C2 O1 97.13(12) . . . . ? 
C1 N1 C3 O1 -8.45(16) . . . . ? 
Pd1 N1 C3 O1 164.43(9) . . . . ? 
C1 N1 C3 C4 165.40(11) . . . . ? 
Pd1 N1 C3 C4 -21.72(15) . . . . ? 
C2 O1 C3 N1 -6.78(16) . . . . ? 
C2 O1 C3 C4 179.38(11) . . . . ? 
C21 N2 C4 C3 -170.25(11) . . . . ? 
Pd1 N2 C4 C3 7.25(13) . . . . ? 
C21 N2 C4 C5 3.9(2) . . . . ? 
Pd1 N2 C4 C5 -178.64(11) . . . . ? 
N1 C3 C4 N2 10.21(17) . . . . ? 
O1 C3 C4 N2 -176.09(12) . . . . ? 
N1 C3 C4 C5 -164.54(12) . . . . ? 
O1 C3 C4 C5 9.17(18) . . . . ? 
N1 C1 C11 C13 -58.46(14) . . . . ? 
C2 C1 C11 C13 -171.66(11) . . . . ? 
N1 C1 C11 C14 -177.32(11) . . . . ? 
C2 C1 C11 C14 69.48(14) . . . . ? 
N1 C1 C11 C12 62.58(14) . . . . ? 
C2 C1 C11 C12 -50.63(14) . . . . ? 
C4 N2 C21 C22 -75.14(16) . . . . ? 
Pd1 N2 C21 C22 107.68(12) . . . . ? 
C4 N2 C21 C26 106.07(14) . . . . ? 
Pd1 N2 C21 C26 -71.10(13) . . . . ? 
C26 C21 C22 C23 -2.57(18) . . . . ? 
N2 C21 C22 C23 178.72(11) . . . . ? 
C26 C21 C22 C27 175.36(12) . . . . ? 
N2 C21 C22 C27 -3.35(19) . . . . ? 
C21 C22 C23 C24 0.24(19) . . . . ? 
C27 C22 C23 C24 -177.73(12) . . . . ? 
C22 C23 C24 C25 1.91(19) . . . . ? 
C22 C23 C24 C28 -176.48(12) . . . . ? 
C23 C24 C25 C26 -1.87(19) . . . . ? 
C28 C24 C25 C26 176.54(12) . . . . ? 
C24 C25 C26 C21 -0.33(19) . . . . ? 
C24 C25 C26 C29 -178.97(13) . . . . ? 
C22 C21 C26 C25 2.61(18) . . . . ? 
N2 C21 C26 C25 -178.62(11) . . . . ? 
C22 C21 C26 C29 -178.76(13) . . . . ? 
N2 C21 C26 C29 0.02(18) . . . . ? 
  
_refine_diff_density_max    0.432 
_refine_diff_density_min   -1.003 
_refine_diff_density_rms    0.095 
  
_shelx_res_file 
; 
TITL ESS-1173 in P2(1)2(1)2(1) 
    ess1173.res 
    created by SHELXL-2019/1 at 17:52:50 on 08-Sep-2023 
CELL 0.71073  10.05040  12.49670  16.48370  90.0000  90.0000  90.0000 
ZERR    4.00   0.00080   0.00100   0.00120   0.0000   0.0000   0.0000 
LATT -1 
SYMM 0.5-X, -Y, 0.5+Z 
SYMM -X, 0.5+Y, 0.5-Z 
SYMM 0.5+X, 0.5-Y, -Z 
SFAC C H N O PD I 
UNIT 72 104 8 4 4 8 
TEMP -143.150 
SIZE 0.41 0.15 0.15 
  
L.S. 10 
BOND 
FMAP 2 
PLAN 20 
CONF 
  
REM mcn202_133 
  
ACTA 
  
OMIT  0   6   1 
OMIT  2   0   6 
  
REM EXTI    0.000908 
WGHT    0.013400    0.308900 
FVAR       0.07990 
PD1   5    0.460508    1.069646    0.837191    11.00000    0.01087    0.01443 = 
         0.01294    0.00136   -0.00026    0.00069 
I1    6    0.702510    1.007711    0.849450    11.00000    0.01207    0.02381 = 
         0.02641    0.00566   -0.00083    0.00261 
I2    6    0.401044    0.972037    0.969642    11.00000    0.01906    0.02151 = 
         0.01699    0.00629    0.00022    0.00034 
O1    4    0.139343    1.136735    0.698373    11.00000    0.01268    0.02493 = 
         0.01567    0.00024   -0.00257   -0.00013 
N1    3    0.268066    1.113026    0.808348    11.00000    0.01150    0.01796 = 
         0.01365    0.00104    0.00055    0.00149 
N2    3    0.488188    1.144917    0.724392    11.00000    0.01296    0.01586 = 
         0.01381    0.00058    0.00123    0.00042 
C1    1    0.131048    1.116875    0.841629    11.00000    0.01163    0.01700 = 
         0.01580    0.00086    0.00069   -0.00004 
AFIX  13 
H1A   2    0.115802    1.055021    0.878979    11.00000   -1.20000 
AFIX   0 
C2    1    0.048095    1.103225    0.763657    11.00000    0.01244    0.01999 = 
         0.01880   -0.00076   -0.00037   -0.00137 
AFIX  23 
H2A   2    0.020339    1.027812    0.756442    11.00000   -1.20000 
H2B   2   -0.032126    1.149164    0.764982    11.00000   -1.20000 
AFIX   0 
C3    1    0.259463    1.132246    0.731907    11.00000    0.01248    0.01699 = 
         0.01410   -0.00001   -0.00047    0.00094 
C4    1    0.379413    1.159577    0.684367    11.00000    0.01409    0.01598 = 
         0.01351   -0.00010    0.00125    0.00076 
C5    1    0.362116    1.207730    0.602816    11.00000    0.01937    0.02345 = 
         0.01365    0.00310   -0.00015    0.00121 
AFIX 137 
H5A   2    0.448094    1.234045    0.583105    11.00000   -1.50000 
H5B   2    0.299088    1.267402    0.606174    11.00000   -1.50000 
H5C   2    0.327737    1.153564    0.565281    11.00000   -1.50000 
AFIX   0 
C11   1    0.105682    1.224031    0.886943    11.00000    0.01387    0.01882 = 
         0.01615   -0.00154    0.00182    0.00007 
C12   1    0.116205    1.320931    0.830200    11.00000    0.02594    0.01723 = 
         0.02227    0.00031   -0.00074   -0.00043 
AFIX 137 
H12A  2    0.099206    1.386606    0.860992    11.00000   -1.50000 
H12B  2    0.050407    1.314256    0.786616    11.00000   -1.50000 
H12C  2    0.205724    1.323846    0.806736    11.00000   -1.50000 
AFIX   0 
C13   1    0.206078    1.237443    0.955603    11.00000    0.02604    0.02793 = 
         0.01871   -0.00496   -0.00495    0.00259 
AFIX 137 
H13A  2    0.187955    1.304287    0.984662    11.00000   -1.50000 
H13B  2    0.296255    1.239650    0.933047    11.00000   -1.50000 
H13C  2    0.198521    1.177007    0.993207    11.00000   -1.50000 
AFIX   0 
C14   1   -0.034488    1.219668    0.922786    11.00000    0.02037    0.02878 = 
         0.03380   -0.00739    0.01167   -0.00120 
AFIX 137 
H14A  2   -0.053084    1.286537    0.951702    11.00000   -1.50000 
H14B  2   -0.040825    1.159401    0.960629    11.00000   -1.50000 
H14C  2   -0.099418    1.210271    0.879007    11.00000   -1.50000 
AFIX   0 
C21   1    0.612624    1.182865    0.692548    11.00000    0.01327    0.01481 = 
         0.01418    0.00049    0.00189    0.00020 
C22   1    0.676836    1.130065    0.628700    11.00000    0.01537    0.01559 = 
         0.01475   -0.00013    0.00240    0.00026 
C23   1    0.796274    1.173399    0.600116    11.00000    0.01512    0.01859 = 
         0.01657    0.00054    0.00383    0.00085 
AFIX  43 
H23A  2    0.841199    1.138892    0.556678    11.00000   -1.20000 
AFIX   0 
C24   1    0.851225    1.265806    0.633587    11.00000    0.01330    0.01837 = 
         0.01647    0.00287    0.00019   -0.00020 
C25   1    0.786025    1.313535    0.698901    11.00000    0.01619    0.01667 = 
         0.01808    0.00076   -0.00090   -0.00101 
AFIX  43 
H25A  2    0.824111    1.375306    0.723174    11.00000   -1.20000 
AFIX   0 
C26   1    0.667030    1.273688    0.729704    11.00000    0.01549    0.01533 = 
         0.01516   -0.00050    0.00114    0.00069 
C27   1    0.623519    1.028013    0.593013    11.00000    0.02160    0.01805 = 
         0.02133   -0.00407    0.00423   -0.00169 
AFIX 137 
H27A  2    0.680090    1.005690    0.547642    11.00000   -1.50000 
H27B  2    0.532587    1.039804    0.573497    11.00000   -1.50000 
H27C  2    0.623120    0.972014    0.634632    11.00000   -1.50000 
AFIX   0 
C28   1    0.975644    1.315371    0.599363    11.00000    0.01573    0.02596 = 
         0.02058    0.00374    0.00111   -0.00357 
AFIX 137 
H28A  2    1.022498    1.262623    0.565906    11.00000   -1.50000 
H28B  2    1.033564    1.338360    0.643902    11.00000   -1.50000 
H28C  2    0.951876    1.377399    0.565998    11.00000   -1.50000 
AFIX   0 
C29   1    0.598059    1.328029    0.799254    11.00000    0.02565    0.02026 = 
         0.02175   -0.00553    0.00620   -0.00042 
AFIX 137 
H29A  2    0.653308    1.387142    0.819040    11.00000   -1.50000 
H29B  2    0.583814    1.276398    0.843152    11.00000   -1.50000 
H29C  2    0.512055    1.356003    0.780949    11.00000   -1.50000 
  
AFIX   0 
HKLF 4 
  
  
  
  
REM  ESS-1173 in P2(1)2(1)2(1) 
REM wR2 = 0.0324, GooF = S = 1.088, Restrained GooF = 1.088 for all data 
REM R1 = 0.0132 for 12882 Fo > 4sig(Fo) and 0.0136 for all 13030 data 
REM 224 parameters refined using 0 restraints 
  
END 
  
WGHT      0.0134      0.3090 
  
REM Highest difference peak  0.432,  deepest hole -1.003,  1-sigma level  0.095 
Q1    1   0.4052  0.9762  1.0170  11.00000  0.05    0.43 
Q2    1   0.2606  1.1168  0.7726  11.00000  0.05    0.38 
Q3    1   0.8176  1.2229  0.6109  11.00000  0.05    0.37 
Q4    1   0.8172  1.2959  0.6637  11.00000  0.05    0.32 
Q5    1   0.7005  1.0055  0.8116  11.00000  0.05    0.32 
Q6    1   0.0235  1.3276  1.0287  11.00000  0.05    0.30 
Q7    1   0.3121  1.1389  0.7073  11.00000  0.05    0.30 
Q8    1   0.7625  1.1104  0.7170  11.00000  0.05    0.30 
Q9    1   0.6153  1.3936  0.9065  11.00000  0.05    0.29 
Q10   1  -0.1008  1.2274  0.8992  11.00000  0.05    0.28 
Q11   1   0.7203  1.2933  0.7155  11.00000  0.05    0.27 
Q12   1   0.8842  1.5017  0.5117  11.00000  0.05    0.27 
Q13   1  -0.1605  1.4260  0.8975  11.00000  0.05    0.27 
Q14   1   0.6525  1.0762  0.6054  11.00000  0.05    0.26 
Q15   1   0.8543  1.0932  0.4802  11.00000  0.05    0.26 
Q16   1   0.4007  0.9977  0.5913  11.00000  0.05    0.26 
Q17   1   0.6420  1.1579  0.6636  11.00000  0.05    0.26 
Q18   1   0.5238  1.0800  0.9995  11.00000  0.05    0.25 
Q19   1   0.5276  0.9672  0.7013  11.00000  0.05    0.25 
Q20   1   0.7235  1.1594  0.6028  11.00000  0.05    0.25 
; 
_shelx_res_checksum   83742 
  
_shelx_hkl_file 
; 
   1   0   0    0.14    0.07 
   1   0   0    0.16    0.02 
   1   0   0    0.12    0.01 
  -1   0   0    0.22    0.07 
   1   0   0    0.15    0.07 
  -1   0   0    0.08    0.01 
   2   0   0    3.85    0.15 
  -2   0   0    2.95    0.32 
   2   0   0    3.97    0.36 
   2   0   0    3.58    0.15 
  -2   0   0    3.70    0.15 
  -2   0   0    3.60    0.16 
   2   0   0    3.46    0.16 
  -2   0   0    3.63    0.35 
   2   0   0    3.41    0.33 
  -2   0   0    4.09    0.15 
   2   0   0    3.61    0.15 
  -3   0   0    0.08    0.03 
   3   0   0    0.02    0.02 
   3   0   0    0.06    0.02 
  -3   0   0    0.05    0.14 
   3   0   0    0.04    0.11 
   3   0   0    0.12    0.03 
   3   0   0    0.03    0.03 
  -3   0   0    0.03    0.13 
  -3   0   0    0.14    0.02 
   3   0   0   -0.04    0.09 
   3   0   0    0.05    0.02 
   4   0   0   11.44    0.89 
  -4   0   0   12.13    0.49 
  -4   0   0   13.07    0.94 
  -4   0   0   12.04    0.91 
   4   0   0   12.60    0.46 
   4   0   0   12.32    0.49 
   4   0   0   12.08    0.48 
   4   0   0   12.69    0.94 
   4   0   0   11.84    0.50 
   4   0   0   12.43    0.47 
   4   0   0   12.34    0.49 
  -5   0   0    0.17    0.03 
  -5   0   0    0.08    0.15 
  -5   0   0    0.00    0.18 
   5   0   0    0.25    0.20 
  -5   0   0    0.25    0.04 
   5   0   0    0.18    0.03 
   5   0   0    0.34    0.29 
   5   0   0    0.07    0.04 
  -6   0   0   13.64    0.53 
  -6   0   0   13.06    0.54 
  -6   0   0   13.89    1.14 
   6   0   0   14.59    1.21 
   6   0   0   12.75    0.49 
   6   0   0   12.83    0.55 
   6   0   0   12.99    0.52 
   6   0   0   15.24    1.20 
  -6   0   0   12.62    1.12 
   6   0   0   13.54    0.55 
   6   0   0   12.68    0.56 
  -6   0   0   12.87    0.51 
   7   0   0    0.11    0.02 
   7   0   0    0.04    0.03 
   7   0   0    0.03    0.04 
   7   0   0    0.07    0.39 
   7   0   0    0.14    0.05 
  -7   0   0   -0.02    0.34 
  -7   0   0    0.05    0.03 
  -7   0   0    0.03    0.17 
  -7   0   0    0.03    0.03 
  -7   0   0    0.07    0.04 
   7   0   0    0.23    0.25 
  -8   0   0   15.80    0.62 
   8   0   0   15.27    0.57 
  -8   0   0   15.47    0.60 
   8   0   0   13.73    0.65 
   8   0   0   15.18    1.50 
   8   0   0   14.67    0.61 
   8   0   0   15.46    0.65 
  -8   0   0   15.46    0.64 
  -8   0   0   15.57    1.46 
   8   0   0   13.99    1.37 
  -9   0   0   -0.32    0.14 
   9   0   0    0.00    0.04 
  -9   0   0   -0.08    0.04 
  -9   0   0    0.19    0.55 
   9   0   0    0.21    0.08 
   9   0   0   -0.21    0.41 
   9   0   0   -0.06    0.04 
   9   0   0    0.09    0.03 
  -9   0   0   -0.04    0.04 
   9   0   0   -0.13    0.24 
  -9   0   0    0.20    0.06 
 -10   0   0   69.50    4.04 
 -10   0   0   71.89    4.02 
  10   0   0   72.12    4.07 
  10   0   0   73.70    4.18 
 -11   0   0   -0.02    0.06 
 -11   0   0   -0.06    0.79 
 -11   0   0    0.00    0.06 
 -11   0   0   -0.13    0.18 
  11   0   0   -0.39    0.85 
  11   0   0   -0.04    0.06 
  11   0   0   -0.04    0.06 
 -11   0   0   -0.02    0.04 
  12   0   0  100.36    5.44 
 -12   0   0   98.93    5.44 
  12   0   0   96.73    5.47 
 -12   0   0   96.52    5.40 
 -13   0   0    0.11    0.10 
  13   0   0   -0.07    0.09 
 -13   0   0    0.07    0.06 
  13   0   0    0.03    0.08 
  13   0   0    0.51    1.42 
 -13   0   0    0.05    0.08 
 -13   0   0    1.07    1.05 
 -13   0   0    0.13    0.08 
 -14   0   0   20.01    0.87 
 -14   0   0   19.46    0.85 
  14   0   0   20.30    0.92 
  14   0   0   19.30    0.84 
 -14   0   0   18.45    0.88 
 -15   0   0   -0.06    0.06 
  15   0   0    0.10    0.08 
 -15   0   0    0.02    0.07 
  15   0   0   -0.02    0.10 
 -15   0   0   -0.15    0.06 
 -16   0   0   15.95    0.77 
 -16   0   0   14.33    0.73 
  16   0   0   14.89    0.73 
 -16   0   0   15.26    0.72 
  16   0   0   16.37    0.73 
  16   0   0   16.33    0.95 
  17   0   0    0.01    0.10 
  17   0   0   -0.06    0.11 
  17   0   0    0.09    0.11 
 -17   0   0    0.03    0.08 
 -17   0   0   -0.06    0.10 
 -18   0   0    3.42    0.28 
  18   0   0    3.60    0.35 
 -18   0   0    3.91    0.45 
  18   0   0    3.17    0.37 
  18   0   0    3.05    0.27 
   1   1   0    0.97    0.14 
   1   1   0    1.11    0.05 
  -1   1   0    1.24    0.15 
  -1  -1   0    1.31    0.15 
  -1   1   0    1.16    0.06 
  -1  -1   0    1.20    0.06 
  -1   1   0    1.15    0.06 
   1   1   0    1.30    0.06 
  -1   1   0    1.18    0.05 
   1  -1   0    1.25    0.06 
  -1   1   0    1.31    0.06 
  -1  -1   0    0.98    0.15 
   1  -1   0    1.06    0.06 
   1  -1   0    1.30    0.15 
   1   1   0    1.23    0.05 
   1  -1   0    1.03    0.13 
   1   1   0    1.12    0.06 
  -1  -1   0    1.32    0.05 
  -1  -1   0    1.22    0.05 
   1   1   0    1.35    0.16 
   1  -1   0    1.31    0.05 
   1   1   0    1.27    0.05 
  -1   1   0    1.36    0.15 
  -1   1   0    1.32    0.05 
  -2  -1   0   22.68    1.18 
   2  -1   0   24.34    1.17 
  -2  -1   0   26.14    1.20 
  -2   1   0   25.00    1.16 
   2  -1   0   22.65    1.16 
   2   1   0   23.45    1.18 
   2   1   0   24.06    1.19 
  -2   1   0   25.77    1.21 
  -3  -1   0  821.61   32.87 
   3   1   0  794.22   34.37 
   3  -1   0  786.27   32.47 
  -3   1   0  816.63   32.82 
  -4   1   0    7.31    0.67 
   4   1   0    7.65    0.29 
   4   1   0    6.86    0.30 
   4   1   0    7.37    0.27 
  -4   1   0    6.64    0.29 
  -4  -1   0    7.17    0.29 
   4  -1   0    7.45    0.29 
   4   1   0    6.81    0.28 
   4   1   0    7.61    0.70 
   4  -1   0    6.42    0.64 
   4  -1   0    6.74    0.30 
  -4  -1   0    7.65    0.72 
  -4  -1   0    7.57    0.27 
   4   1   0    6.76    0.28 
   4  -1   0    6.89    0.29 
  -4  -1   0    7.81    0.69 
  -4   1   0    6.98    0.30 
  -4  -1   0    6.73    0.30 
   4   1   0    7.07    0.68 
  -4   1   0    7.03    0.28 
   4   1   0    6.91    0.31 
   4  -1   0    7.12    0.28 
  -4   1   0    7.74    0.70 
   4  -1   0    7.07    0.31 
   4  -1   0    7.16    0.69 
   5   1   0   98.12    4.19 
  -5  -1   0   93.60    4.16 
   5  -1   0   90.25    4.13 
  -5   1   0   92.91    4.10 
   6  -1   0   76.58    3.57 
  -6   1   0   73.10    3.58 
  -6  -1   0   68.15    3.51 
   6   1   0   76.61    3.62 
  -6   1   0   71.65    3.49 
   6   1   0   75.07    3.59 
   6  -1   0   74.68    3.59 
  -6  -1   0   73.70    3.55 
  -7  -1   0   40.45    2.49 
   7   1   0   45.70    2.58 
  -7  -1   0   41.68    2.47 
  -7   1   0   40.26    1.54 
   7  -1   0   43.08    2.53 
  -7   1   0   45.79    2.90 
   7   1   0   45.60    2.57 
  -7   1   0   42.81    2.53 
   7  -1   0   44.27    2.51 
   7   1   0   39.56    1.61 
   8   1   0   27.85    1.13 
   8   1   0   28.58    1.09 
  -8   1   0   29.76    1.12 
   8  -1   0   28.52    1.13 
   8   1   0   27.27    1.14 
  -8   1   0   27.06    1.98 
  -8   1   0   26.31    2.34 
   8   1   0   28.64    1.04 
   8  -1   0   34.04    2.40 
   8  -1   0   29.92    2.44 
   8  -1   0   28.67    1.06 
   8  -1   0   29.16    1.13 
   8   1   0   30.23    2.12 
   8   1   0   27.32    2.03 
   9  -1   0   78.96    4.34 
  -9  -1   0   82.30    4.34 
  -9  -1   0   80.49    4.30 
  -9   1   0   84.61    4.42 
   9  -1   0   89.17    4.41 
   9   1   0   77.69    4.30 
   9   1   0   83.94    4.38 
  -9   1   0   83.05    4.25 
  10   1   0    8.98    1.31 
  10  -1   0    8.85    0.45 
  10  -1   0    6.61    1.06 
 -10  -1   0    7.91    1.37 
 -10  -1   0    8.68    0.40 
 -10  -1   0    8.17    0.43 
  10   1   0    8.62    0.40 
 -10   1   0    8.71    1.22 
 -10   1   0    8.73    0.41 
  10  -1   0    8.50    0.40 
  10   1   0    8.71    0.44 
  10   1   0    9.62    1.26 
 -10  -1   0    9.11    0.44 
 -10   1   0    8.70    0.39 
  10  -1   0    9.48    1.49 
 -10   1   0    8.73    1.34 
  10  -1   0    8.31    0.35 
 -10   1   0    8.63    0.42 
 -10  -1   0    8.88    1.19 
 -11  -1   0    2.78    0.84 
 -11   1   0    2.85    0.21 
  11   1   0    2.16    0.88 
 -11  -1   0    2.67    0.23 
 -11   1   0    3.75    0.86 
  11  -1   0    2.86    0.24 
  11  -1   0    2.94    0.14 
 -11  -1   0    2.97    0.22 
  11  -1   0    3.68    1.21 
  11   1   0    3.30    0.25 
 -11  -1   0    4.69    1.12 
 -11   1   0    3.27    0.20 
 -11  -1   0    3.23    0.21 
 -11   1   0    3.16    1.10 
 -11   1   0    3.30    0.23 
  11  -1   0    2.74    0.24 
  11   1   0    2.72    0.21 
  12   1   0    1.90    0.18 
  12   1   0    1.59    0.72 
  12  -1   0    1.65    0.21 
 -12  -1   0    1.57    0.16 
 -12   1   0    3.84    1.26 
 -12  -1   0    1.95    0.19 
 -12   1   0    1.62    0.17 
 -12  -1   0    2.44    0.85 
 -12  -1   0    1.47    1.21 
  12   1   0    1.80    0.21 
 -12   1   0    1.75    0.20 
  12  -1   0    2.52    1.07 
  12  -1   0    1.65    0.18 
 -12   1   0    1.92    0.19 
  12  -1   0    1.31    0.67 
  12   1   0    2.73    1.05 
 -12   1   0    2.35    0.85 
 -12  -1   0    1.76    0.20 
 -13   1   0   48.89    1.84 
 -13  -1   0   47.61    1.82 
  13  -1   0   44.30    3.75 
  13   1   0   48.37    1.82 
  13   1   0   46.54    3.61 
 -13   1   0   44.59    1.85 
 -13   1   0   46.25    1.84 
  13   1   0   47.99    1.89 
 -13  -1   0   43.31    1.85 
  13  -1   0   48.14    1.89 
  13  -1   0   49.80    1.83 
 -14  -1   0   -0.08    0.06 
  14  -1   0   -0.05    0.07 
 -14  -1   0   -1.91    1.51 
  14  -1   0   -0.11    0.08 
 -14   1   0    0.07    0.08 
  14   1   0    0.07    0.11 
  14   1   0    0.18    0.09 
 -14  -1   0   -0.01    0.08 
 -14  -1   0    0.08    0.07 
 -14   1   0   -0.86    1.87 
 -14   1   0    0.12    0.10 
 -14   1   0    0.06    0.07 
  15   1   0    3.92    0.34 
  15   1   0    4.06    0.29 
  15  -1   0    4.19    0.35 
 -15   1   0    3.81    0.28 
 -15  -1   0    4.23    0.33 
 -15   1   0    3.25    0.29 
  15   1   0    3.61    0.30 
 -15   1   0    3.38    0.27 
  15  -1   0    4.37    0.31 
 -15  -1   0    3.68    0.27 
 -15  -1   0    3.80    0.29 
 -16   1   0   -0.11    0.08 
  16   1   0    0.17    0.19 
  16   1   0    0.15    0.11 
  16   1   0    0.13    0.10 
 -16   1   0    0.25    0.11 
  16  -1   0    0.06    0.09 
 -16  -1   0    0.14    0.09 
 -16   1   0    0.17    0.11 
 -16  -1   0   -0.08    0.09 
 -17  -1   0   26.12    1.16 
  17  -1   0   26.30    1.20 
  17   1   0   27.69    1.11 
  17   1   0   26.33    1.19 
  17  -1   0   24.69    1.11 
 -17   1   0   26.59    1.11 
  17   1   0   23.64    1.08 
 -17   1   0   25.34    1.15 
  17  -1   0   26.04    1.11 
 -17  -1   0   24.69    1.09 
  18  -1   0   -0.02    0.09 
  18   1   0    0.30    0.11 
  18   1   0    0.23    0.13 
  18  -1   0    0.14    0.13 
  18   1   0    0.35    0.17 
 -18  -1   0    0.07    0.08 
  18  -1   0    0.34    0.14 
 -18   1   0    0.17    0.10 
 -18   1   0    0.12    0.11 
   0   2   0  395.47   16.58 
   0  -2   0  434.63   16.69 
   1  -2   0   56.72    2.32 
  -1  -2   0   57.40    2.36 
   1   2   0   59.37    2.35 
   1  -2   0   58.96    2.31 
   2   2   0    0.17    0.12 
  -2  -2   0    0.42    0.04 
   2  -2   0    0.26    0.03 
  -2  -2   0    0.17    0.14 
   2   2   0    0.39    0.04 
   2   2   0    0.37    0.15 
   2  -2   0    0.39    0.04 
  -2  -2   0    0.32    0.04 
  -2   2   0    0.27    0.13 
   2  -2   0    0.37    0.17 
   2   2   0    0.23    0.04 
  -2  -2   0    0.30    0.13 
  -2  -2   0    0.27    0.03 
  -2   2   0    0.26    0.03 
  -2   2   0    0.31    0.04 
  -2  -2   0    0.32    0.03 
  -2   2   0    0.32    0.05 
  -2   2   0    0.29    0.03 
   2   2   0    0.29    0.03 
   2  -2   0    0.37    0.04 
   2  -2   0    0.02    0.11 
  -2   2   0    0.25    0.04 
  -2   2   0    0.86    0.21 
   3   2   0   57.72    2.43 
  -3   2   0   50.44    2.31 
  -3  -2   0   49.32    2.39 
   3  -2   0   54.31    2.40 
   4  -2   0    1.06    0.08 
  -4  -2   0    0.93    0.05 
  -4  -2   0    0.85    0.06 
  -4   2   0    1.00    0.30 
   4  -2   0    0.78    0.07 
  -4  -2   0    0.71    0.06 
   4  -2   0    1.03    0.30 
  -4   2   0    1.07    0.08 
   4  -2   0    0.70    0.06 
  -4  -2   0    0.83    0.27 
  -4   2   0    0.86    0.28 
   4   2   0    1.11    0.08 
   4   2   0    0.95    0.08 
   4   2   0    0.87    0.06 
  -4   2   0    0.86    0.09 
   4  -2   0    0.82    0.06 
   4   2   0    0.80    0.06 
  -4   2   0    0.83    0.07 
  -4   2   0    0.84    0.04 
  -4  -2   0    0.65    0.07 
   4  -2   0    0.86    0.08 
   4  -2   0    0.70    0.26 
  -4  -2   0    0.95    0.08 
   4   2   0    1.14    0.30 
  -4  -2   0    0.56    0.26 
  -4   2   0    1.06    0.07 
   4   2   0    0.93    0.07 
  -4   2   0    0.83    0.07 
  -5   2   0   97.44    4.09 
   5  -2   0   93.26    4.18 
   5   2   0   91.08    4.19 
   5  -2   0   95.69    4.14 
  -5  -2   0   91.08    4.11 
  -5  -2   0   89.40    4.16 
   5   2   0   98.53    4.19 
  -5   2   0   91.16    4.18 
   6   2   0   39.11    2.33 
  -6   2   0   39.42    2.23 
   6   2   0   44.82    2.41 
  -6  -2   0   40.35    2.29 
   6  -2   0   40.05    2.35 
   6  -2   0   40.46    2.29 
  -6   2   0   42.26    2.39 
  -7   2   0    0.88    0.09 
  -7   2   0    0.54    0.46 
  -7   2   0    0.80    0.08 
   7   2   0    0.68    0.10 
   7  -2   0    0.73    0.09 
  -7   2   0    0.71    0.05 
  -7   2   0    0.72    0.09 
   7   2   0    0.77    0.39 
  -7  -2   0    1.42    0.48 
   7  -2   0    0.68    0.08 
  -7  -2   0    0.60    0.07 
   7  -2   0    1.01    0.51 
  -7  -2   0    0.74    0.10 
  -7   2   0    0.75    0.38 
   7  -2   0    0.73    0.37 
   7   2   0    0.74    0.08 
  -7  -2   0    1.07    0.51 
   7  -2   0    0.78    0.10 
   7   2   0    0.93    0.11 
  -8  -2   0   43.11    2.70 
   8   2   0   42.66    1.67 
   8  -2   0   43.52    3.15 
   8   2   0   39.49    2.69 
   8   2   0   46.23    2.76 
  -8   2   0   47.18    2.82 
  -8   2   0   43.06    1.58 
  -8   2   0   42.58    2.59 
   8  -2   0   43.96    1.66 
   9  -2   0    7.52    0.38 
  -9  -2   0    6.99    1.01 
   9  -2   0    6.89    0.30 
  -9   2   0    7.09    0.33 
  -9   2   0    7.42    0.35 
   9   2   0    6.91    0.33 
  -9  -2   0    6.65    0.32 
   9   2   0    7.14    0.37 
  -9  -2   0    8.20    1.28 
   9  -2   0    7.47    0.34 
  -9   2   0    6.57    1.03 
  -9   2   0    6.67    0.28 
  -9   2   0    6.74    0.38 
  -9   2   0    6.99    1.10 
   9   2   0    6.61    1.17 
   9  -2   0    7.58    1.03 
  -9  -2   0    6.36    0.36 
  -9  -2   0    6.72    0.36 
   9   2   0    9.30    1.18 
   9  -2   0    8.40    1.20 
   9  -2   0    6.62    0.36 
 -10   2   0   71.89    4.23 
 -10  -2   0   83.70    4.40 
  10  -2   0   77.36    4.37 
  10   2   0   71.41    4.15 
  10  -2   0   73.88    4.13 
 -10   2   0   69.17    4.03 
  10   2   0   80.63    4.38 
 -10  -2   0   72.71    4.12 
 -11  -2   0   24.96    0.98 
  11  -2   0   25.79    1.05 
 -11  -2   0   24.37    1.03 
  11  -2   0   25.43    1.00 
 -11   2   0   26.31    1.04 
 -11  -2   0   22.92    1.02 
  11  -2   0   23.98    0.93 
 -11   2   0   24.34    2.27 
 -11  -2   0   24.23    2.13 
  11  -2   0   25.95    2.51 
  11   2   0   25.46    2.37 
 -11  -2   0   24.45    2.38 
  11   2   0   23.19    1.03 
  11   2   0   24.80    0.99 
 -11   2   0   25.69    2.28 
 -11   2   0   25.37    0.98 
 -11   2   0   24.54    1.01 
 -12  -2   0   33.37    1.28 
 -12   2   0   31.82    1.27 
 -12  -2   0   30.78    1.32 
  12  -2   0   32.64    1.35 
  12   2   0   34.22    1.35 
 -12  -2   0   33.29    1.33 
 -12  -2   0   30.35    2.56 
  12  -2   0   28.20    2.49 
 -12   2   0   33.72    1.31 
 -12   2   0   31.83    1.32 
 -12   2   0   33.11    2.76 
  12  -2   0   30.11    1.20 
 -12   2   0   33.07    1.30 
  12   2   0   33.92    1.28 
  12  -2   0   34.84    1.30 
  12  -2   0   32.02    3.02 
  12   2   0   31.10    2.76 
 -12   2   0   32.49    2.79 
 -12  -2   0   34.10    3.02 
  12   2   0   32.31    2.72 
  13  -2   0    5.52    1.86 
 -13  -2   0    7.37    0.42 
 -13  -2   0    6.83    0.42 
  13   2   0    7.13    0.39 
  13  -2   0    6.90    0.39 
  13   2   0    7.00    0.44 
 -13  -2   0    7.25    0.38 
  13  -2   0    7.01    0.45 
 -13   2   0    7.49    0.41 
 -13   2   0    7.50    0.43 
  13   2   0    6.94    1.91 
 -13   2   0    7.24    0.40 
  13   2   0    7.01    0.38 
  14  -2   0    5.63    0.34 
  14   2   0    5.54    0.33 
 -14  -2   0    5.48    0.35 
 -14   2   0    5.67    0.37 
 -14  -2   0    4.40    0.27 
 -14   2   0    4.99    0.33 
  14  -2   0    5.61    0.40 
  14   2   0    5.05    0.32 
 -14  -2   0    5.84    0.32 
 -14   2   0    5.66    0.38 
 -14  -2   0    5.71    0.37 
  14   2   0    5.08    0.38 
  15  -2   0    2.34    0.28 
  15  -2   0    2.40    0.30 
  15   2   0    2.50    0.28 
 -15   2   0    2.71    0.26 
 -15   2   0    2.65    0.24 
  15   2   0    2.85    0.24 
 -15  -2   0    2.97    0.25 
 -15  -2   0    2.77    0.22 
 -15  -2   0    2.53    0.30 
 -15   2   0    2.73    0.23 
 -16  -2   0    6.41    0.42 
  16   2   0    6.30    0.51 
 -16  -2   0    6.11    0.36 
 -16  -2   0    5.56    0.38 
  16   2   0    5.98    0.37 
  16  -2   0    5.62    0.38 
 -16   2   0    5.43    0.37 
 -16   2   0    5.85    0.40 
  16  -2   0    6.04    0.65 
 -16   2   0    5.19    0.35 
 -17  -2   0    0.17    0.13 
  17   2   0    0.21    0.10 
  17  -2   0    0.05    0.11 
  17   2   0    0.04    0.11 
 -17   2   0    0.08    0.10 
 -17   2   0    0.20    0.13 
 -17  -2   0    0.05    0.08 
  17  -2   0   -0.05    0.12 
  17  -2   0    0.05    0.11 
  17   2   0    0.15    0.10 
  18   2   0    3.04    0.28 
 -18  -2   0    2.73    0.34 
 -18  -2   0    3.06    0.26 
  18  -2   0    3.14    0.30 
  18  -2   0    2.81    0.33 
 -18   2   0    2.56    0.30 
  18   2   0    3.20    0.26 
 -18   2   0    3.29    0.37 
  18  -2   0    3.40    0.34 
  18   2   0    3.14    0.33 
   0  -3   0    0.07    0.09 
   0   3   0    0.42    0.17 
   0  -3   0    0.13    0.02 
   0  -3   0    0.11    0.14 
   0   3   0    0.13    0.02 
   0   3   0    0.15    0.10 
   0  -3   0    0.10    0.02 
   0  -3   0    0.13    0.02 
   0   3   0    0.23    0.05 
   0  -3   0    0.09    0.02 
  -1  -3   0  148.18    5.99 
  -1   3   0  169.64    6.02 
   1   3   0  156.89    5.95 
   1  -3   0  153.22    5.95 
   2   3   0   28.18    1.45 
  -2  -3   0   29.77    1.41 
  -2  -3   0   29.38    1.49 
   2   3   0   29.00    1.44 
  -2   3   0   31.99    1.56 
   2  -3   0   26.77    1.41 
   3  -3   0  339.64   13.17 
  -3   3   0  355.07   13.10 
   3   3   0  364.58   13.20 
  -3  -3   0  353.01   13.27 
  -4  -3   0   32.49    1.71 
  -4   3   0   30.28    1.75 
   4   3   0   29.90    1.75 
   4   3   0   31.82    1.73 
   4  -3   0   29.73    1.72 
   4  -3   0   31.15    1.69 
  -4   3   0   30.91    1.64 
  -4  -3   0   29.91    1.76 
  -5  -3   0    5.04    0.62 
  -5   3   0    4.54    0.64 
  -5  -3   0    5.37    0.21 
  -5  -3   0    4.97    0.83 
   5   3   0    6.29    0.75 
  -5  -3   0    4.60    0.25 
  -5   3   0    5.58    0.25 
   5   3   0    5.10    0.23 
   5  -3   0    4.69    0.69 
  -5   3   0    5.77    0.25 
  -5   3   0    5.07    0.60 
  -5   3   0    5.14    0.24 
   5  -3   0    5.02    0.63 
   5  -3   0    5.47    0.26 
   5   3   0    5.35    0.27 
  -5   3   0    5.14    0.20 
   5   3   0    5.99    0.72 
  -5   3   0    5.68    0.25 
   5   3   0    5.94    0.26 
  -5   3   0    5.65    0.28 
  -5  -3   0    5.66    0.23 
   6  -3   0  116.89    5.03 
  -6   3   0  110.22    4.89 
  -6   3   0  117.62    5.18 
  -6  -3   0  110.54    4.99 
  -6  -3   0  109.37    5.11 
   6   3   0  115.29    5.17 
   6   3   0  117.44    5.09 
   6  -3   0  110.39    5.09 
  -7   3   0   68.36    3.46 
   7  -3   0   73.26    3.61 
  -7   3   0   71.50    3.72 
   7   3   0   70.75    3.72 
   7   3   0   68.90    3.60 
   7  -3   0   68.89    3.67 
  -7  -3   0   74.82    3.63 
   8   3   0   74.99    3.82 
  -8  -3   0   75.18    3.78 
   8  -3   0   67.05    3.65 
   8   3   0   70.05    5.24 
  -8   3   0   66.71    3.79 
   8  -3   0   69.99    3.84 
  -8   3   0   70.14    3.65 
  -8  -3   0   69.42    3.84 
  -9  -3   0    3.46    0.19 
   9   3   0    3.30    0.23 
   9   3   0    3.19    0.20 
   9   3   0    3.73    0.85 
  -9   3   0    3.62    0.22 
   9  -3   0    3.24    0.82 
   9  -3   0    3.46    0.24 
  -9   3   0    3.22    0.89 
  -9  -3   0    3.03    0.22 
   9  -3   0    3.27    0.22 
   9  -3   0    3.49    0.21 
  -9   3   0    2.68    0.76 
   9  -3   0    3.44    0.18 
  -9  -3   0    3.15    0.23 
   9   3   0    3.09    0.74 
  -9   3   0    3.60    0.20 
   9  -3   0    4.11    1.11 
  -9  -3   0    2.63    0.87 
  -9  -3   0    3.85    0.75 
  -9   3   0    3.03    0.21 
  10  -3   0    8.18    0.39 
  10  -3   0    6.98    1.09 
 -10   3   0    7.59    0.39 
  10  -3   0    8.68    1.35 
 -10  -3   0    7.36    1.43 
 -10   3   0    8.01    1.21 
 -10  -3   0    7.87    0.42 
 -10   3   0    7.91    0.40 
  10   3   0    6.80    1.15 
 -10  -3   0    7.75    0.41 
  10  -3   0    8.43    0.35 
  10   3   0    7.97    0.38 
 -10   3   0    6.16    1.23 
  10   3   0    8.47    0.43 
 -10  -3   0    8.35    0.37 
  10   3   0    8.81    1.44 
 -10  -3   0    8.05    1.12 
  10  -3   0    7.89    0.43 
 -10   3   0    8.16    0.38 
 -11  -3   0    8.73    1.66 
 -11   3   0   11.36    1.61 
 -11  -3   0    7.81    1.18 
  11  -3   0   11.15    1.86 
  11  -3   0   10.07    0.47 
  11   3   0   10.61    0.52 
  11   3   0   10.32    0.47 
  11   3   0    6.84    1.62 
 -11   3   0   10.26    0.49 
 -11   3   0    9.85    0.46 
 -11  -3   0   10.19    0.46 
  11   3   0   10.27    0.46 
 -11  -3   0    9.07    0.49 
 -11   3   0   10.50    0.48 
  11  -3   0   10.13    0.52 
 -11  -3   0   10.11    0.50 
 -12   3   0    0.50    0.12 
 -12  -3   0    0.50    0.09 
 -12  -3   0    1.13    0.59 
 -12  -3   0    0.72    0.15 
  12  -3   0    0.66    0.12 
  12  -3   0    0.46    0.50 
  12  -3   0    0.54    0.14 
 -12  -3   0    0.10    1.22 
  12   3   0    0.69    0.11 
 -12   3   0    0.51    0.11 
  12   3   0    0.97    0.60 
  12  -3   0   -0.27    1.22 
 -12   3   0    0.74    0.12 
 -12   3   0   -0.49    0.98 
 -12   3   0    0.55    0.12 
  12   3   0    2.13    0.97 
 -12  -3   0    0.67    0.13 
  12   3   0    0.56    0.12 
  13   3   0   46.80    1.86 
  13   3   0   52.06    3.87 
 -13   3   0   48.07    1.88 
 -13   3   0   47.72    1.85 
  13  -3   0   48.13    3.79 
  13  -3   0   51.36    1.96 
 -13  -3   0   45.96    1.91 
  13  -3   0   48.56    1.88 
 -13   3   0   49.50    1.89 
 -13  -3   0   49.22    1.91 
 -13  -3   0   48.69    1.85 
  13   3   0   47.42    1.85 
 -13   3   0   48.32    1.91 
  13   3   0   49.09    1.93 
 -14  -3   0    0.69    0.15 
 -14   3   0    0.72    0.14 
  14   3   0    0.81    0.15 
 -14   3   0    0.83    0.14 
 -14  -3   0    0.72    0.13 
  14   3   0    0.65    0.12 
  14  -3   0    0.54    0.12 
  14  -3   0    0.59    0.15 
  14   3   0    0.72    0.16 
 -14   3   0    0.75    0.14 
 -14  -3   0    0.81    0.17 
 -14  -3   0    0.69    0.13 
 -15   3   0    2.81    0.27 
  15   3   0    2.79    0.23 
 -15   3   0    3.47    0.28 
  15   3   0    2.77    0.29 
 -15  -3   0    2.96    0.26 
 -15  -3   0    2.51    0.33 
  15  -3   0    3.42    0.32 
 -15   3   0    2.88    0.23 
  15   3   0    2.21    0.30 
 -15  -3   0    2.79    0.22 
 -16  -3   0    7.76    0.49 
  16   3   0    8.32    0.72 
 -16   3   0    7.85    0.48 
 -16  -3   0    7.13    0.46 
  16   3   0    8.15    0.44 
  16  -3   0    7.95    0.46 
  16  -3   0    7.82    0.53 
 -16   3   0    7.54    0.43 
 -16  -3   0    7.24    0.43 
 -16   3   0    8.39    0.47 
  17   3   0   12.76    0.64 
 -17   3   0   14.31    0.70 
 -17  -3   0   14.54    0.74 
 -17  -3   0   13.88    0.65 
  17   3   0   13.88    0.67 
  17  -3   0   14.20    0.69 
  17   3   0   14.29    0.75 
 -17   3   0   13.83    0.71 
  17  -3   0   14.51    0.78 
  18  -3   0    0.63    0.20 
  18  -3   0    0.74    0.19 
 -18  -3   0    0.44    0.15 
  18   3   0    0.51    0.13 
  18   3   0    0.45    0.14 
 -18   3   0    0.68    0.25 
  18   3   0    0.46    0.11 
 -18  -3   0    0.29    0.10 
  18  -3   0    0.58    0.14 
   0   4   0  271.57    9.89 
   0  -4   0  256.41    9.92 
   1   4   0    4.27    0.19 
  -1   4   0    5.10    0.49 
   1   4   0    4.89    0.46 
  -1   4   0    4.64    0.17 
  -1  -4   0    4.16    0.45 
   1  -4   0    3.87    0.19 
   1   4   0    4.19    0.18 
   1   4   0    4.10    0.18 
  -1   4   0    4.87    0.18 
  -1   4   0    4.55    0.19 
  -1  -4   0    4.49    0.21 
   1   4   0    4.22    0.18 
  -1  -4   0    4.38    0.39 
   1  -4   0    4.05    0.44 
  -1  -4   0    4.05    0.19 
  -1  -4   0    4.07    0.17 
   1  -4   0    4.26    0.18 
  -1   4   0    4.25    0.41 
   1   4   0    4.67    0.20 
   1  -4   0    4.43    0.47 
   1   4   0    3.97    0.17 
  -1  -4   0    4.62    0.18 
  -1   4   0    4.90    0.18 
   1   4   0    4.52    0.17 
   2  -4   0   68.21    2.98 
   2  -4   0   67.72    2.91 
   2   4   0   70.28    2.97 
  -2  -4   0   71.00    3.07 
  -3   4   0   63.90    2.98 
  -3  -4   0   63.30    2.96 
   3   4   0   64.89    2.94 
   3   4   0   64.43    2.86 
   3  -4   0   61.18    2.86 
  -4   4   0   30.61    1.67 
   4  -4   0   30.94    1.78 
   4   4   0   33.13    1.88 
   4   4   0   32.76    1.79 
  -4  -4   0   32.40    1.74 
  -4   4   0   27.93    1.79 
   4  -4   0   32.01    1.73 
  -5  -4   0  134.34    5.86 
  -5   4   0  134.66    5.60 
   5  -4   0  138.92    5.81 
   5   4   0  133.53    5.71 
  -6  -4   0   11.00    0.50 
   6   4   0   10.57    1.11 
   6  -4   0   12.70    1.17 
   6  -4   0   11.67    0.48 
   6   4   0   11.05    0.46 
  -6  -4   0   10.00    1.34 
  -6   4   0   11.92    0.48 
   6   4   0   14.00    1.21 
  -6  -4   0   10.65    1.02 
   6   4   0   11.86    0.45 
  -6  -4   0   10.78    0.43 
  -6   4   0   11.45    1.14 
   6   4   0   11.52    0.51 
  -6   4   0   11.86    0.48 
   6  -4   0   11.42    1.04 
  -6   4   0   12.29    0.48 
  -6   4   0   11.20    0.52 
   7  -4   0    5.41    0.78 
   7  -4   0    5.27    0.25 
  -7   4   0    5.40    0.31 
   7   4   0    4.99    0.29 
  -7  -4   0    5.46    0.28 
  -7   4   0    5.41    0.26 
   7   4   0    4.87    0.25 
  -7   4   0    5.29    0.26 
   7  -4   0    4.59    0.91 
   7  -4   0    5.52    0.27 
   7   4   0    6.73    0.88 
   7   4   0    5.19    0.83 
  -7  -4   0    6.24    0.81 
  -7   4   0    5.32    0.27 
   7   4   0    5.77    0.29 
   7   4   0    5.34    0.24 
  -7   4   0    4.81    0.81 
  -7  -4   0    6.24    1.03 
  -7  -4   0    4.91    0.21 
  -7   4   0    5.28    0.80 
  -7  -4   0    5.45    0.24 
  -8   4   0   28.65    1.08 
  -8  -4   0   26.64    1.11 
   8   4   0   28.55    2.17 
  -8   4   0   28.70    1.09 
   8   4   0   27.26    1.07 
  -8  -4   0   26.01    1.10 
   8  -4   0   28.35    1.10 
   8   4   0   29.16    1.06 
  -8  -4   0   25.69    2.09 
  -8   4   0   31.28    2.25 
  -8  -4   0   28.25    1.99 
   8  -4   0   26.80    1.96 
   8   4   0   28.53    1.11 
  -8   4   0   27.82    1.10 
   8  -4   0   28.23    2.19 
   8   4   0   30.65    2.16 
   9  -4   0   51.31    3.03 
   9  -4   0   53.40    3.26 
   9   4   0   44.48    2.99 
  -9   4   0   48.18    2.92 
  -9  -4   0   47.75    2.94 
  -9  -4   0   49.08    3.22 
  -9   4   0   49.60    1.85 
  -9   4   0   50.90    3.23 
  -9  -4   0   47.65    1.88 
   9   4   0   49.43    1.88 
   9  -4   0   47.59    1.86 
   9   4   0   51.41    3.24 
  10   4   0  153.98    6.98 
 -10   4   0  148.35    6.71 
  10  -4   0  139.99    7.02 
 -10  -4   0  144.77    6.78 
  10  -4   0  138.43    6.73 
 -10  -4   0  139.76    7.05 
 -10   4   0  146.29    7.11 
  10   4   0  155.03    7.21 
 -11  -4   0   41.34    1.68 
  11   4   0   47.25    3.26 
  11   4   0   42.59    1.68 
  11  -4   0   37.68    3.24 
 -11   4   0   43.02    2.98 
 -11   4   0   42.93    1.63 
 -11  -4   0   42.34    1.62 
 -11   4   0   44.35    1.65 
 -11  -4   0   43.86    3.39 
  11   4   0   42.21    1.63 
  11  -4   0   42.47    1.60 
  11  -4   0   42.87    1.70 
  11  -4   0   38.79    3.80 
 -11  -4   0   41.95    1.68 
 -11   4   0   42.36    3.17 
  11   4   0   44.49    1.62 
 -11   4   0   41.97    1.66 
  11  -4   0   42.63    1.64 
 -12  -4   0    8.00    2.06 
 -12   4   0    6.56    0.37 
 -12  -4   0    6.26    0.33 
  12   4   0    6.35    0.36 
  12   4   0    6.54    0.39 
  12  -4   0    6.19    0.40 
  12  -4   0    5.97    0.30 
 -12  -4   0    6.02    0.46 
  12   4   0    5.16    1.56 
 -12   4   0    6.82    0.37 
 -12   4   0    6.30    0.35 
 -12   4   0    6.64    0.34 
  12   4   0    6.28    0.34 
  12   4   0    6.15    1.25 
 -12   4   0    8.31    1.75 
  12  -4   0   10.93    2.17 
 -12  -4   0    6.52    0.39 
  12  -4   0    6.20    0.36 
  13  -4   0   12.89    0.69 
  13   4   0   13.53    2.48 
 -13   4   0   13.60    0.65 
 -13  -4   0   14.36    0.61 
  13   4   0   13.25    0.62 
 -13   4   0   15.16    0.67 
  13  -4   0   15.30    2.78 
 -13   4   0   13.85    0.62 
 -13  -4   0   14.03    0.67 
  13   4   0   13.94    0.68 
  13   4   0   14.02    0.60 
 -13  -4   0   13.34    0.67 
  13  -4   0   13.48    0.56 
 -13   4   0   13.40    0.62 
  13  -4   0   13.52    0.64 
 -14   4   0    1.14    0.18 
  14  -4   0    0.75    0.17 
 -14  -4   0    0.73    0.16 
  14   4   0    0.83    0.14 
 -14   4   0    0.65    0.12 
 -14  -4   0    0.56    0.11 
  14   4   0    0.89    0.15 
  14  -4   0    0.96    0.17 
 -14   4   0    0.79    0.16 
  14   4   0    0.60    0.14 
 -14  -4   0    0.78    0.17 
 -14  -4   0    0.78    0.14 
 -14   4   0    0.71    0.12 
 -15  -4   0    0.39    0.14 
 -15  -4   0    0.36    0.10 
  15  -4   0    0.52    0.13 
  15   4   0    0.42    0.10 
 -15  -4   0    0.26    0.11 
 -15   4   0    0.30    0.12 
  15   4   0    0.34    0.14 
 -15  -4   0    0.21    0.11 
 -15   4   0    0.51    0.11 
  15   4   0    0.38    0.11 
  15  -4   0    0.33    0.14 
 -15   4   0    0.08    0.15 
  16   4   0    3.02    0.31 
 -16  -4   0    2.93    0.29 
  16  -4   0    3.16    0.28 
  16   4   0    3.01    0.26 
  16   4   0    2.54    0.31 
 -16   4   0    2.92    0.28 
 -16   4   0    2.80    0.27 
  16  -4   0    2.82    0.33 
 -16  -4   0    2.90    0.25 
 -17   4   0    2.01    0.25 
  17   4   0    2.63    0.25 
 -17  -4   0    1.92    0.20 
  17  -4   0    2.28    0.26 
 -17   4   0    2.16    0.25 
  17   4   0    2.50    0.29 
  17  -4   0    2.46    0.32 
  17   4   0    2.34    0.21 
 -17  -4   0    2.53    0.28 
   0  -5   0    0.25    0.14 
   0   5   0    0.18    0.03 
   0   5   0    0.20    0.02 
   0  -5   0    0.22    0.17 
   0   5   0    0.38    0.17 
   0   5   0    0.17    0.03 
   0   5   0    0.08    0.03 
   0   5   0    0.84    0.27 
   0  -5   0    0.12    0.02 
  -1  -5   0   91.55    4.12 
  -1   5   0  105.63    4.15 
   1   5   0   98.18    4.04 
   2   5   0   29.48    1.56 
  -2  -5   0   28.08    1.61 
   2   5   0   27.45    1.49 
  -2  -5   0   26.21    1.41 
  -2   5   0   28.68    1.51 
   2  -5   0   29.36    1.50 
   2  -5   0   24.26    1.49 
  -2   5   0   28.89    1.67 
   3  -5   0   86.50    3.86 
   3   5   0   90.38    3.84 
   3  -5   0   88.92    3.72 
  -3  -5   0   87.63    3.97 
  -4   5   0   19.67    0.73 
   4   5   0   18.42    0.74 
   4  -5   0   19.50    0.72 
  -4   5   0   18.64    0.72 
   4   5   0   20.72    1.42 
  -4   5   0   18.55    0.76 
  -4   5   0   20.83    1.46 
   4   5   0   18.25    0.71 
  -4   5   0   19.36    0.73 
  -4   5   0   18.03    0.73 
  -4  -5   0   20.47    1.28 
   4  -5   0   18.60    1.34 
   5   5   0   45.09    2.50 
   5  -5   0   44.02    2.54 
  -5   5   0   53.20    2.74 
   5  -5   0   47.87    2.47 
  -5  -5   0   43.95    2.41 
   5   5   0   49.41    2.68 
  -5   5   0   49.54    2.71 
   6   5   0   30.25    1.16 
  -6   5   0   32.69    1.89 
  -6   5   0   32.66    2.13 
  -6   5   0   28.67    1.15 
   6   5   0   32.57    1.99 
  -6  -5   0   29.36    1.10 
  -6   5   0   31.17    1.15 
   6   5   0   28.57    1.18 
   6  -5   0   30.34    2.03 
  -6  -5   0   29.35    2.07 
   6   5   0   27.37    2.00 
  -6   5   0   31.68    1.20 
   6   5   0   28.85    1.13 
  -6  -5   0   29.61    1.87 
   6  -5   0   31.09    1.90 
   7  -5   0  141.84    7.00 
  -7  -5   0  142.17    6.57 
   7  -5   0  150.67    6.70 
  -7  -5   0  141.93    6.24 
  -7   5   0  139.06    6.12 
   7   5   0  145.29    6.35 
   7   5   0  139.98    6.53 
  -7   5   0  147.34    7.17 
   8  -5   0  167.53    7.21 
   8  -5   0  165.75    7.49 
  -8  -5   0  174.23    7.27 
   8   5   0  167.53    7.57 
  -8  -5   0  164.71    7.54 
   8   5   0  156.44    7.21 
  -8   5   0  159.44    7.49 
  -8   5   0  167.26    7.11 
   9   5   0    0.27    0.06 
   9  -5   0    0.29    0.07 
   9   5   0    0.52    0.65 
   9  -5   0    0.21    0.07 
   9  -5   0    0.32    0.08 
   9   5   0    0.72    0.48 
  -9  -5   0    0.23    0.08 
  -9   5   0   -0.26    0.38 
  -9  -5   0    0.30    0.78 
  -9  -5   0    0.20    0.29 
  -9   5   0    0.23    0.07 
   9  -5   0    0.27    0.58 
  -9   5   0    0.42    0.09 
  -9  -5   0    0.39    0.10 
  -9  -5   0    0.22    0.06 
   9   5   0    0.27    0.07 
  -9   5   0    0.17    0.07 
   9   5   0    0.20    0.08 
  -9   5   0   -0.14    0.20 
   9  -5   0   -0.11    0.26 
  10  -5   0    2.68    0.24 
 -10  -5   0    2.42    0.22 
 -10   5   0    2.67    0.89 
 -10  -5   0    2.30    0.16 
  10  -5   0    2.16    0.17 
 -10   5   0    2.22    0.21 
 -10  -5   0    2.51    0.74 
  10   5   0    1.46    0.89 
 -10   5   0    2.85    0.19 
  10   5   0    2.72    0.17 
 -10  -5   0    3.02    1.00 
  10  -5   0    2.30    1.09 
  10  -5   0    2.93    0.21 
  10   5   0    2.91    0.23 
  10  -5   0    2.14    0.74 
 -10  -5   0    2.40    0.21 
 -10   5   0    2.59    0.93 
  10   5   0    3.18    0.92 
 -11  -5   0   27.40    1.12 
 -11   5   0   27.14    1.10 
  11  -5   0   25.31    2.72 
 -11  -5   0   28.13    2.62 
 -11  -5   0   25.05    1.10 
 -11   5   0   27.61    2.50 
 -11   5   0   25.71    2.21 
 -11  -5   0   26.14    1.04 
 -11   5   0   27.76    1.07 
  11   5   0   27.49    1.12 
  11   5   0   28.66    2.54 
  11  -5   0   26.53    1.04 
 -11   5   0   26.78    1.07 
  11  -5   0   24.03    2.14 
  11  -5   0   27.10    1.08 
 -11  -5   0   24.69    2.14 
  11   5   0   26.00    1.06 
  11   5   0   26.76    1.04 
  12   5   0   10.67    0.54 
 -12   5   0   12.25    1.93 
 -12  -5   0    5.81    1.92 
 -12   5   0   10.56    0.52 
 -12  -5   0   10.38    0.47 
  12  -5   0   10.16    0.51 
 -12   5   0   10.48    0.49 
  12  -5   0    9.84    0.45 
 -12   5   0   10.35    0.52 
  12  -5   0   10.44    0.56 
  12   5   0   10.72    0.49 
  12   5   0   10.21    1.96 
 -12  -5   0   10.83    0.54 
  12   5   0   10.03    0.46 
 -12  -5   0   10.59    0.54 
  12  -5   0   10.38    2.27 
  13   5   0   38.57    1.59 
 -13  -5   0   40.35    1.59 
 -13  -5   0   39.21    1.50 
  13  -5   0   39.36    1.55 
  13   5   0   37.83    1.49 
  13  -5   0   37.55    1.48 
  13  -5   0   38.65    3.55 
 -13   5   0   40.34    1.53 
 -13  -5   0   39.02    1.59 
  13   5   0   39.56    1.53 
 -13   5   0   39.75    1.57 
 -13   5   0   39.30    1.57 
  13   5   0   37.73    3.57 
 -13   5   0   39.52    1.53 
  13  -5   0   38.35    1.62 
  14  -5   0    4.59    0.37 
  14   5   0    4.59    0.35 
 -14  -5   0    4.59    0.34 
 -14   5   0    4.19    0.32 
 -14   5   0    4.69    0.29 
 -14   5   0    4.86    0.30 
  14   5   0    4.88    0.30 
 -14  -5   0    4.66    0.27 
  14   5   0    4.54    0.27 
  14  -5   0    4.80    0.32 
 -14   5   0    4.79    0.33 
 -14  -5   0    4.33    0.29 
 -14  -5   0    4.22    0.33 
 -15   5   0    1.69    0.21 
  15  -5   0    1.50    0.21 
 -15  -5   0    1.17    0.20 
  15   5   0    1.65    0.24 
  15   5   0    1.64    0.20 
 -15  -5   0    1.45    0.18 
 -15  -5   0    1.32    0.16 
 -15   5   0    1.44    0.21 
  15  -5   0    1.53    0.25 
  15   5   0    1.41    0.16 
 -15  -5   0    1.58    0.23 
 -15   5   0    1.28    0.16 
  16   5   0    2.47    0.24 
 -16   5   0    1.85    0.23 
 -16  -5   0    2.15    0.26 
 -16   5   0    2.16    0.25 
  16  -5   0    2.28    0.26 
  16   5   0    1.91    0.21 
 -16  -5   0    2.30    0.21 
  16   5   0    2.01    0.27 
  16  -5   0    1.96    0.29 
  17  -5   0    0.84    0.17 
  17   5   0    0.91    0.16 
  17   5   0    0.83    0.19 
 -17  -5   0    0.96    0.18 
 -17  -5   0    0.99    0.15 
  17  -5   0    0.98    0.21 
 -17   5   0    1.11    0.20 
  17   5   0    1.14    0.15 
 -17   5   0    1.00    0.19 
   0  -6   0  141.00    5.99 
   0   6   0  152.80    5.93 
   1  -6   0    1.26    0.07 
   1   6   0    1.26    0.09 
  -1   6   0    1.26    0.09 
  -1   6   0    1.22    0.11 
   1   6   0    1.39    0.08 
  -1  -6   0    1.01    0.37 
   1   6   0    1.08    0.31 
   1  -6   0    1.69    0.08 
  -1   6   0    1.67    0.08 
  -1   6   0    1.53    0.09 
  -1  -6   0    1.66    0.08 
   1   6   0    1.35    0.08 
  -1   6   0    1.29    0.07 
  -1   6   0    1.08    0.27 
   1  -6   0    1.34    0.40 
  -1  -6   0    1.24    0.10 
   1   6   0    1.53    0.32 
   1   6   0    1.62    0.11 
   1   6   0    1.34    0.10 
   1  -6   0    1.49    0.10 
   1  -6   0    1.41    0.08 
  -1  -6   0    1.65    0.08 
  -1  -6   0    1.25    0.27 
   1   6   0    1.50    0.07 
  -1   6   0    1.81    0.38 
  -2  -6   0  191.56    7.90 
   2   6   0  186.16    7.28 
   2  -6   0  177.58    7.27 
  -3   6   0    5.72    0.25 
  -3   6   0    5.02    0.21 
   3  -6   0    5.26    0.58 
  -3  -6   0    5.20    0.24 
   3   6   0    6.04    0.69 
  -3  -6   0    5.27    0.25 
  -3   6   0    5.37    0.24 
   3   6   0    5.16    0.25 
   3  -6   0    6.21    0.74 
  -3   6   0    5.65    0.23 
  -3  -6   0    5.68    0.74 
   3   6   0    5.56    0.21 
   3  -6   0    5.25    0.22 
  -3   6   0    5.44    0.27 
   3   6   0    4.93    0.22 
   3   6   0    5.03    0.23 
  -3  -6   0    6.30    0.61 
   3   6   0    5.08    0.26 
   3  -6   0    5.43    0.23 
   3   6   0    6.58    0.70 
  -3   6   0    6.04    0.77 
  -3   6   0    5.94    0.62 
  -3   6   0    5.61    0.24 
  -3  -6   0    5.00    0.22 
  -4   6   0   30.93    2.00 
   4  -6   0   28.52    1.84 
  -4   6   0   28.14    1.10 
   4   6   0   28.24    1.84 
  -4  -6   0   28.09    1.92 
  -4   6   0   27.19    1.67 
   4  -6   0   28.04    1.64 
  -4   6   0   29.85    1.10 
  -4   6   0   30.16    1.14 
  -4  -6   0   29.97    1.69 
   4   6   0   31.50    1.79 
   4   6   0   29.48    1.14 
  -5   6   0   87.09    4.17 
  -5   6   0   84.41    4.15 
  -5  -6   0   79.28    4.07 
   5   6   0   81.49    4.03 
   5   6   0   81.00    3.85 
  -5  -6   0   88.18    3.83 
   5  -6   0   79.52    3.65 
   5  -6   0   75.47    3.90 
  -6   6   0    4.69    0.25 
   6   6   0    4.63    0.28 
  -6   6   0    5.15    0.25 
   6   6   0    5.08    0.27 
  -6  -6   0    7.11    0.99 
   6   6   0    4.99    0.24 
  -6  -6   0    4.68    0.27 
   6   6   0    5.20    0.21 
  -6  -6   0    4.64    0.25 
  -6   6   0    5.05    0.30 
  -6  -6   0    5.20    0.22 
   6   6   0    5.28    0.77 
  -6   6   0    5.10    0.25 
  -6   6   0    5.23    0.84 
   6   6   0    5.54    0.84 
  -6  -6   0    5.11    0.70 
   7   6   0    2.74    0.17 
  -7   6   0    2.77    0.18 
   7   6   0    2.68    0.19 
   7   6   0    2.51    0.73 
  -7   6   0    2.68    0.17 
  -7   6   0    2.97    0.19 
   7   6   0    2.53    0.14 
  -7  -6   0    2.65    0.14 
  -7   6   0    3.01    0.23 
   7  -6   0    2.34    0.55 
  -7  -6   0    2.53    0.19 
  -7   6   0    2.31    0.18 
  -7  -6   0    2.64    0.18 
  -7   6   0    3.53    0.87 
   7  -6   0    3.59    0.79 
  -7   6   0    2.38    0.71 
   7   6   0    2.95    0.70 
  -7  -6   0    3.70    0.75 
  -7  -6   0    2.41    0.73 
  -7  -6   0    2.82    0.14 
   8  -6   0    0.31    0.31 
  -8   6   0    1.59    0.54 
  -8  -6   0    0.68    0.72 
   8   6   0    0.39    0.10 
  -8  -6   0    0.54    0.07 
  -8  -6   0    0.49    0.37 
  -8   6   0    0.29    0.10 
   8   6   0    0.17    0.43 
  -8  -6   0    0.28    0.07 
   8   6   0    0.33    0.05 
   8  -6   0    0.06    0.62 
  -8   6   0    0.35    0.08 
  -8   6   0    0.42    0.08 
  -8   6   0    0.41    0.39 
  -8  -6   0    0.18    0.07 
   8   6   0    0.43    0.39 
   8   6   0    0.20    0.06 
  -8   6   0    0.60    0.11 
  -9   6   0   20.81    0.89 
   9   6   0   20.55    2.00 
  -9  -6   0   21.18    0.89 
  -9  -6   0   19.11    1.70 
  -9   6   0   21.67    2.06 
   9   6   0   21.79    0.86 
  -9  -6   0   22.20    0.84 
  -9  -6   0   25.31    2.39 
  -9   6   0   21.98    0.86 
  -9   6   0   25.32    1.86 
   9  -6   0   20.81    1.77 
   9  -6   0   21.34    2.15 
  -9   6   0   20.90    0.87 
   9   6   0   21.91    0.90 
   9   6   0   22.51    0.83 
  -9  -6   0   20.21    0.90 
   9   6   0   22.40    1.91 
   9  -6   0   20.71    0.86 
 -10   6   0  173.44    8.62 
 -10  -6   0  186.50    8.67 
  10   6   0  185.25    8.62 
 -10  -6   0  182.51    8.05 
  10  -6   0  163.77    8.33 
 -10   6   0  189.45    8.01 
  10   6   0  180.43    8.20 
  11   6   0   52.39    2.04 
 -11   6   0   53.11    1.98 
 -11  -6   0   52.58    2.03 
 -11   6   0   58.44    3.49 
  11   6   0   52.85    3.59 
  11   6   0   49.65    3.67 
  11  -6   0   52.53    3.36 
  11  -6   0   53.36    2.00 
 -11   6   0   51.95    2.02 
 -11  -6   0   49.04    3.26 
 -11   6   0   52.43    1.99 
 -11   6   0   47.58    3.61 
  11  -6   0   54.67    2.07 
  11   6   0   53.55    1.95 
  11  -6   0   51.56    1.97 
  11  -6   0   51.94    3.89 
 -11  -6   0   46.33    3.68 
  11   6   0   51.52    1.97 
 -11  -6   0   52.85    1.95 
  12   6   0    0.59    1.25 
  12   6   0    0.22    0.10 
 -12  -6   0    0.24    0.10 
 -12   6   0    0.20    0.07 
 -12   6   0    0.08    0.07 
  12  -6   0    0.17    0.07 
  12  -6   0    0.88    1.55 
  12   6   0    0.01    0.06 
  12  -6   0    0.11    0.10 
 -12  -6   0    0.15    0.06 
 -12   6   0    0.19    0.08 
 -12   6   0   -1.51    1.01 
  12   6   0    0.14    0.06 
 -12   6   0    0.05    0.08 
  12  -6   0    0.12    0.09 
 -12  -6   0    0.05    0.08 
 -12  -6   0    1.09    1.65 
  13  -6   0    5.02    0.33 
  13   6   0    5.03    0.26 
  13  -6   0    5.00    0.27 
 -13   6   0    4.43    0.32 
 -13   6   0    4.85    0.30 
  13   6   0    6.59    2.08 
 -13  -6   0    4.96    0.34 
 -13   6   0    4.60    0.28 
  13   6   0    4.64    0.30 
  13  -6   0    4.31    0.36 
 -13  -6   0    4.50    0.33 
  13  -6   0    7.53    2.75 
 -13   6   0    5.56    0.33 
  13   6   0    4.52    0.34 
 -13  -6   0   -0.10    2.13 
 -13  -6   0    4.64    0.27 
 -14  -6   0   12.22    0.59 
  14   6   0   12.97    0.55 
 -14  -6   0   12.03    0.63 
  14   6   0   11.13    0.63 
 -14   6   0   12.88    0.59 
 -14  -6   0   12.74    0.55 
  14   6   0   12.37    0.58 
 -14   6   0   12.22    0.61 
  14  -6   0   11.98    0.67 
 -14   6   0   12.61    0.63 
 -14   6   0   11.93    0.56 
 -14  -6   0   13.09    0.65 
  14  -6   0   13.05    0.62 
 -15  -6   0    9.95    0.47 
  15  -6   0   10.67    0.54 
 -15   6   0    8.87    0.52 
  15   6   0    9.21    0.45 
 -15   6   0   10.17    0.55 
 -15   6   0   10.05    0.51 
  15  -6   0    9.72    0.60 
  15   6   0   10.21    0.57 
  15   6   0    9.77    0.50 
 -15  -6   0   10.36    0.57 
 -15  -6   0    9.57    0.50 
  16  -6   0    1.50    0.27 
  16  -6   0    1.98    0.24 
 -16  -6   0    1.46    0.22 
 -16   6   0    1.60    0.21 
 -16   6   0    1.70    0.23 
  16   6   0    1.66    0.25 
 -16  -6   0    1.64    0.17 
  16   6   0    1.41    0.16 
  16   6   0    1.96    0.21 
  17   6   0    2.06    0.22 
  17  -6   0    1.80    0.28 
 -17   6   0    1.35    0.22 
  17   6   0    1.67    0.26 
 -17  -6   0    1.56    0.17 
  17  -6   0    1.82    0.23 
 -17  -6   0    2.01    0.25 
 -17   6   0    2.01    0.22 
   0  -7   0    0.26    0.03 
   0   7   0    0.08    0.20 
   0  -7   0    0.13    0.23 
   0  -7   0   -0.04    0.11 
   0   7   0    0.26    0.06 
  -1   7   0  113.19    4.63 
   1  -7   0  106.38    4.63 
   1   7   0  105.19    4.50 
  -1  -7   0  100.25    4.68 
   2   7   0   98.17    4.40 
   2  -7   0   97.58    4.36 
   2   7   0  102.13    4.34 
  -2   7   0  104.77    4.50 
  -2  -7   0  100.34    4.59 
   3   7   0   10.25    0.37 
  -3   7   0    9.61    0.37 
   3  -7   0   10.47    1.14 
  -3   7   0    9.25    0.41 
  -3   7   0   10.41    0.41 
   3   7   0   10.07    0.94 
  -3   7   0   10.18    0.88 
  -3  -7   0    9.38    1.06 
   3   7   0    9.74    0.42 
   3   7   0    9.54    0.43 
  -3   7   0   10.44    0.41 
   3   7   0    9.24    0.40 
  -3   7   0    9.52    1.04 
  -3  -7   0    9.71    0.40 
  -3   7   0    9.06    0.41 
   3   7   0   10.43    0.98 
  -3  -7   0   10.21    0.84 
   3  -7   0    9.94    0.39 
   3  -7   0   10.19    0.92 
  -3   7   0   10.04    0.45 
  -4  -7   0    9.60    0.86 
  -4  -7   0    9.77    1.08 
  -4   7   0   11.05    0.95 
  -4   7   0    8.56    0.39 
   4  -7   0   10.59    0.94 
  -4   7   0    8.90    1.06 
   4   7   0   10.00    0.98 
  -4   7   0    9.40    0.36 
  -4   7   0    9.69    0.38 
  -4   7   0    9.90    0.40 
   4   7   0    9.41    0.41 
   4   7   0    8.68    0.42 
   4  -7   0    9.48    0.37 
  -4  -7   0    7.78    0.44 
  -4   7   0    9.43    0.44 
   4   7   0    8.39    0.95 
   4   7   0    9.20    0.38 
   4   7   0    9.55    0.35 
  -4  -7   0    9.05    0.41 
  -4   7   0    9.02    0.40 
   5   7   0   39.61    2.45 
  -5  -7   0   35.49    2.46 
  -5  -7   0   40.82    2.20 
   5  -7   0   37.13    2.38 
   5   7   0   37.52    1.49 
  -5   7   0   38.85    1.50 
  -5   7   0   39.72    2.56 
   5  -7   0   38.18    2.13 
   5   7   0   38.78    2.24 
  -5   7   0   41.13    2.24 
  -5   7   0   37.09    1.45 
  -5   7   0   39.04    1.44 
  -6   7   0   14.64    1.25 
  -6  -7   0   15.70    0.63 
   6   7   0   15.62    1.39 
  -6   7   0   15.14    0.62 
  -6   7   0   15.80    1.59 
   6   7   0   15.44    0.57 
   6  -7   0   15.86    1.53 
  -6   7   0   15.50    0.61 
   6  -7   0   14.81    0.56 
   6  -7   0   14.67    1.24 
   6   7   0   14.13    0.60 
   6   7   0   15.93    0.64 
  -6  -7   0   15.34    0.58 
  -6  -7   0   13.79    1.47 
  -6  -7   0   14.84    0.64 
  -6   7   0   14.89    0.67 
  -6  -7   0   14.13    1.23 
  -6   7   0   15.00    0.63 
   6   7   0   13.74    1.41 
  -7  -7   0  168.93    7.77 
  -7  -7   0  172.62    7.26 
  -7   7   0  172.07    7.80 
   7   7   0  168.10    7.36 
   7  -7   0  167.90    7.62 
   7   7   0  169.19    7.81 
  -8   7   0   77.18    2.89 
  -8  -7   0   72.64    4.38 
   8   7   0   81.39    4.09 
  -8  -7   0   77.31    3.92 
   8   7   0   77.49    4.37 
   8  -7   0   74.61    4.27 
  -8   7   0   67.92    4.24 
   9  -7   0    1.78    1.04 
   9   7   0    1.44    0.17 
  -9  -7   0    1.47    0.16 
  -9   7   0    1.33    0.63 
  -9   7   0    1.45    0.72 
   9  -7   0    1.31    0.57 
   9   7   0    2.34    0.81 
  -9  -7   0    2.32    1.17 
  -9   7   0    1.65    0.20 
   9  -7   0    1.50    0.15 
  -9  -7   0    1.98    0.65 
  -9   7   0    1.46    0.15 
   9   7   0    1.44    0.84 
   9   7   0    1.39    0.14 
  -9  -7   0    1.47    0.11 
  -9   7   0    1.42    0.13 
   9   7   0    1.61    0.11 
  -9  -7   0    1.44    0.16 
  10   7   0    0.14    0.05 
 -10   7   0   -0.04    0.31 
  10   7   0    0.04    0.07 
  10  -7   0    0.06    0.06 
 -10   7   0   -0.25    0.71 
 -10   7   0    0.10    0.08 
 -10  -7   0    0.16    1.18 
  10   7   0    0.50    0.84 
 -10  -7   0    0.03    0.08 
 -10   7   0    0.24    0.07 
 -10  -7   0    0.11    0.05 
 -10  -7   0    0.16    0.09 
  10   7   0    0.22    0.07 
  10  -7   0    0.60    1.01 
 -10   7   0    0.10    0.07 
 -10  -7   0    0.25    0.36 
  11  -7   0   29.24    1.24 
  11   7   0   24.71    2.40 
 -11  -7   0   29.52    3.19 
 -11   7   0   28.34    1.20 
  11  -7   0   29.98    1.18 
 -11  -7   0   31.08    1.22 
  11  -7   0   31.73    3.12 
 -11  -7   0   30.82    1.21 
 -11  -7   0   29.57    1.12 
 -11  -7   0   29.92    2.36 
  11   7   0   25.42    2.57 
  11   7   0   28.90    1.26 
 -11   7   0   28.91    2.51 
 -11   7   0   28.19    1.14 
  11  -7   0   28.69    1.15 
  11   7   0   28.47    1.11 
  11   7   0   29.06    1.15 
  12  -7   0   11.86    0.54 
 -12  -7   0   12.19    2.68 
  12   7   0   11.94    0.55 
  12  -7   0   12.26    0.58 
 -12  -7   0   12.36    0.61 
 -12  -7   0   11.69    0.52 
  12  -7   0   12.26    2.64 
  12   7   0   11.81    2.27 
  12  -7   0   12.26    0.64 
 -12   7   0   12.62    0.57 
 -12   7   0   11.48    0.53 
 -12   7   0   12.02    0.60 
  12   7   0   11.37    0.50 
 -12  -7   0   12.45    0.60 
 -12   7   0   11.78    0.57 
  12   7   0   11.81    0.60 
 -13  -7   0   16.27    0.77 
 -13  -7   0   16.37    0.78 
 -13  -7   0   17.16    0.69 
  13   7   0   17.05    0.72 
  13  -7   0   16.71    0.82 
 -13   7   0   16.78    0.78 
 -13   7   0   17.43    0.75 
 -13   7   0   16.14    0.70 
  13   7   0   16.44    0.78 
  13   7   0   15.85    0.67 
  13  -7   0   16.37    0.75 
 -13   7   0   16.46    0.74 
  13  -7   0   16.23    0.71 
 -14  -7   0    2.58    0.25 
  14   7   0    2.91    0.29 
  14  -7   0    2.98    0.32 
  14  -7   0    2.49    0.33 
 -14  -7   0    2.70    0.19 
  14   7   0    2.59    0.18 
 -14   7   0    2.69    0.23 
 -14   7   0    2.18    0.23 
 -15   7   0    1.27    0.18 
 -15   7   0    1.44    0.22 
 -15  -7   0    1.23    0.15 
 -15  -7   0    1.20    0.19 
  15   7   0    1.05    0.19 
  15   7   0    1.29    0.24 
 -15  -7   0    1.17    0.21 
 -15   7   0    1.01    0.18 
  15  -7   0    1.35    0.21 
  15   7   0    1.28    0.14 
 -16   7   0    0.30    0.11 
  16  -7   0    0.24    0.11 
  16   7   0    0.17    0.10 
 -16   7   0    0.09    0.10 
 -16  -7   0    0.21    0.08 
 -16  -7   0    0.22    0.11 
 -16   7   0    0.15    0.11 
  16  -7   0    0.36    0.16 
  16   7   0    0.14    0.13 
  16   7   0    0.33    0.09 
  17  -7   0    1.60    0.28 
 -17   7   0    1.28    0.19 
 -17   7   0    1.77    0.30 
 -17  -7   0    1.72    0.34 
  17   7   0    1.65    0.25 
   0   8   0   19.85    0.75 
   0   8   0   19.46    0.76 
   0   8   0   21.66    1.43 
   0   8   0   20.35    1.34 
   0  -8   0   22.11    1.41 
   0  -8   0   21.79    0.76 
   0  -8   0   20.20    1.51 
   0   8   0   20.14    0.78 
   0   8   0   19.56    0.76 
   0   8   0   18.26    0.77 
   0   8   0   20.27    0.80 
  -1   8   0   47.39    2.40 
   1   8   0   48.33    2.50 
   1  -8   0   48.88    2.55 
   1   8   0   49.90    2.49 
  -1  -8   0   43.67    2.64 
  -1   8   0   48.07    2.53 
   1  -8   0   49.38    2.63 
  -1  -8   0   48.09    2.40 
   2  -8   0  216.83    8.63 
   2   8   0  209.99    8.51 
  -2  -8   0  204.17    8.83 
  -2   8   0  227.61    8.75 
   3   8   0    2.29    0.10 
  -3  -8   0    2.25    0.65 
  -3   8   0    2.30    0.15 
   3   8   0    1.86    0.13 
  -3   8   0    2.24    0.10 
  -3   8   0    2.03    0.14 
  -3   8   0    2.54    0.47 
   3   8   0    2.46    0.51 
   3  -8   0    1.94    0.60 
  -3  -8   0    2.12    0.12 
   3   8   0    1.81    0.15 
   3   8   0    2.93    0.57 
   3   8   0    2.27    0.16 
  -3   8   0    1.67    0.58 
  -3   8   0    2.22    0.17 
   3  -8   0    2.13    0.13 
  -3   8   0    2.24    0.12 
  -3  -8   0    2.05    0.12 
   3   8   0    2.04    0.13 
  -3  -8   0    1.87    0.40 
   3  -8   0    1.70    0.48 
  -4  -8   0    2.85    0.78 
  -4   8   0    2.35    0.16 
   4   8   0    2.46    0.15 
  -4   8   0    2.59    0.17 
   4   8   0    2.21    0.55 
  -4   8   0    2.18    0.48 
   4   8   0    2.75    0.12 
  -4  -8   0    2.88    0.16 
  -4   8   0    2.66    0.16 
  -4  -8   0    2.74    0.48 
  -4   8   0    2.84    0.15 
  -4   8   0    2.88    0.21 
   4  -8   0    3.46    0.76 
  -4   8   0    3.09    0.17 
   4   8   0    2.55    0.62 
  -4   8   0    3.87    0.75 
   4  -8   0    3.51    0.63 
   4  -8   0    2.52    0.14 
   4   8   0    2.62    0.19 
  -4   8   0    2.64    0.12 
  -5  -8   0   89.73    4.71 
   5  -8   0   93.23    4.23 
  -5   8   0   93.37    4.30 
   5  -8   0   88.49    4.56 
   5   8   0   87.59    4.57 
  -5   8   0   92.81    5.32 
  -5  -8   0   99.95    4.30 
   5   8   0   96.77    4.38 
  -6  -8   0    1.14    0.75 
   6   8   0    1.24    0.14 
   6   8   0    1.45    0.12 
  -6   8   0    1.32    0.13 
  -6   8   0    1.85    0.69 
   6  -8   0    1.95    0.59 
   6   8   0    1.18    0.08 
  -6  -8   0    1.05    0.12 
  -6   8   0    0.89    0.41 
  -6   8   0    1.32    0.13 
   6   8   0    1.50    0.58 
  -6  -8   0    1.39    0.45 
  -6  -8   0    1.16    0.13 
   6   8   0    0.68    0.55 
  -6   8   0    1.49    0.18 
  -6   8   0    1.22    0.11 
   6  -8   0    1.03    0.68 
   6  -8   0    1.23    0.08 
  -7   8   0    0.36    0.07 
   7   8   0    0.91    0.63 
   7   8   0    0.35    0.09 
   7  -8   0   -0.04    0.62 
   7  -8   0    0.31    0.48 
  -7  -8   0    0.89    0.41 
  -7  -8   0    0.58    0.75 
   7   8   0    0.40    0.07 
   7   8   0    0.41    0.39 
  -7  -8   0    0.54    0.10 
  -7   8   0    0.19    0.35 
  -7   8   0    0.49    0.12 
  -7   8   0    0.30    0.08 
  -7  -8   0    0.29    0.05 
  -7   8   0    0.26    0.07 
  -7   8   0    0.36    0.08 
  -7   8   0    0.17    0.30 
  -7  -8   0    0.30    0.08 
  -8  -8   0    2.63    0.21 
  -8   8   0    2.33    0.81 
  -8   8   0    2.96    0.17 
   8   8   0    2.71    0.18 
   8   8   0    2.46    0.85 
  -8  -8   0    2.16    0.62 
  -8   8   0    2.92    0.20 
  -8   8   0    2.70    0.21 
  -8   8   0    2.77    0.24 
   8   8   0    3.74    0.87 
   8  -8   0    2.89    0.76 
  -8   8   0    1.85    0.60 
  -8  -8   0    2.57    0.19 
   8  -8   0    2.61    1.00 
   8   8   0    2.76    0.21 
  -8  -8   0    3.20    1.14 
  -8  -8   0    2.61    0.15 
  -8   8   0    2.86    0.20 
   8   8   0    2.79    0.14 
   9   8   0    1.60    0.18 
   9  -8   0    0.66    1.02 
   9   8   0    1.25    0.66 
   9  -8   0    1.54    0.16 
  -9   8   0    1.63    0.17 
  -9   8   0    1.30    0.15 
   9   8   0    1.48    0.10 
  -9   8   0    1.39    0.71 
  -9  -8   0    1.49    0.11 
  -9  -8   0    1.52    0.19 
   9   8   0    1.52    0.14 
  -9   8   0    1.36    0.54 
  -9   8   0    1.34    0.12 
  -9  -8   0    3.58    1.29 
  -9  -8   0    1.61    0.58 
  -9   8   0    1.66    0.21 
   9   8   0    2.94    0.94 
  -9  -8   0    1.70    0.18 
 -10   8   0   50.03    2.03 
 -10   8   0   49.26    3.73 
 -10   8   0   54.57    2.02 
  10   8   0   55.28    3.56 
  10   8   0   54.39    1.99 
 -10   8   0   53.66    1.98 
 -10  -8   0   51.34    2.23 
  10  -8   0   51.81    3.22 
  10   8   0   53.18    1.94 
  10  -8   0   51.28    2.00 
 -10  -8   0   44.35    3.54 
  10  -8   0   54.94    3.98 
 -10  -8   0   54.28    1.95 
  10   8   0   54.52    2.04 
 -10  -8   0   54.71    4.11 
 -11  -8   0    3.39    0.20 
 -11   8   0    3.71    0.29 
 -11   8   0    3.41    0.25 
  11   8   0    3.45    1.12 
  11   8   0    3.80    0.28 
  11  -8   0    3.32    0.26 
 -11  -8   0    3.40    0.27 
 -11   8   0    3.79    0.26 
  11   8   0    3.48    0.24 
  11   8   0    1.65    0.98 
  11   8   0    3.21    0.19 
  11  -8   0    5.44    1.82 
 -11  -8   0    5.71    1.91 
 -11  -8   0    4.10    0.29 
  11  -8   0    3.62    0.25 
 -12   8   0    1.60    0.17 
  12  -8   0    1.54    0.19 
  12  -8   0    1.78    0.20 
 -12  -8   0    1.32    0.19 
 -12   8   0    1.53    0.20 
  12  -8   0    1.38    0.23 
  12   8   0    2.41    1.27 
  12  -8   0    2.62    2.00 
 -12   8   0    1.54    0.13 
 -12  -8   0    1.56    0.13 
 -12   8   0    1.59    0.18 
  12   8   0    1.42    0.17 
  12   8   0    1.33    0.20 
 -12  -8   0    2.33    1.59 
  12   8   0    1.36    0.12 
  13  -8   0   -0.10    0.07 
 -13   8   0    0.03    0.08 
  13   8   0    0.17    0.11 
  13   8   0   -0.04    0.07 
  13  -8   0    0.11    0.07 
 -13  -8   0   -0.01    0.08 
 -13   8   0   -0.04    0.06 
  13   8   0    0.04    0.05 
 -13  -8   0    0.05    0.05 
 -13   8   0    0.07    0.08 
  13  -8   0    0.16    0.12 
  14  -8   0   19.53    0.85 
  14   8   0   18.44    0.87 
 -14  -8   0   20.14    0.87 
 -14   8   0   18.59    0.83 
 -14  -8   0   18.05    0.76 
  14  -8   0   17.85    0.92 
  14   8   0   18.03    0.80 
 -14   8   0   18.52    0.87 
  14   8   0   17.63    0.74 
 -14   8   0   18.90    0.83 
 -14  -8   0   18.13    0.83 
  15  -8   0   14.66    0.70 
 -15  -8   0   14.48    0.72 
 -15  -8   0   13.85    0.61 
  15   8   0   13.33    0.59 
 -15   8   0   13.62    0.71 
 -15  -8   0   13.91    0.67 
  15   8   0   14.10    0.66 
 -15   8   0   14.85    0.68 
 -15   8   0   14.16    0.68 
  15  -8   0   14.42    0.78 
 -16  -8   0    4.06    0.33 
 -16  -8   0    2.91    0.28 
  16   8   0    3.92    0.29 
  16  -8   0    4.25    0.40 
 -16   8   0    4.36    0.35 
  16  -8   0    3.75    0.32 
 -16   8   0    4.04    0.30 
 -16   8   0    3.40    0.38 
  16   8   0    4.20    0.35 
 -16  -8   0    3.77    0.24 
 -17  -8   0    0.73    0.17 
 -17   8   0    0.49    0.15 
  17  -8   0    1.03    0.21 
  17   8   0    0.67    0.14 
 -17   8   0    0.91    0.16 
  17  -8   0    0.95    0.22 
  17   8   0    0.93    0.20 
   0   9   0    0.20    0.05 
   0   9   0    0.06    0.35 
   0   9   0    0.23    0.04 
   0   9   0    0.16    0.06 
   0  -9   0   -0.12    0.15 
   0  -9   0   -0.02    0.39 
   1   9   0   26.59    1.12 
   1   9   0   34.33    1.95 
   1  -9   0   32.16    1.96 
   1   9   0   29.03    1.86 
  -1  -9   0   31.77    1.83 
  -1   9   0   33.73    1.18 
  -1   9   0   26.99    1.13 
  -1   9   0   32.51    1.83 
   1   9   0   28.92    1.15 
  -1  -9   0   30.33    2.13 
  -1   9   0   31.27    1.91 
   1  -9   0   30.73    1.99 
  -1   9   0   29.15    1.13 
   1   9   0   30.20    1.15 
  -1   9   0   28.15    1.09 
  -2   9   0  192.87    7.64 
   2   9   0  182.40    7.41 
   2  -9   0  180.68    7.53 
  -2  -9   0  166.65    7.75 
   3   9   0    0.66    0.06 
   3   9   0    0.71    0.09 
   3   9   0    0.55    0.08 
  -3  -9   0    0.86    0.08 
   3  -9   0    0.85    0.47 
  -3   9   0    0.66    0.09 
  -3   9   0    0.40    0.35 
  -3   9   0    0.61    0.07 
  -3  -9   0    1.13    0.37 
  -3  -9   0    0.69    0.59 
   3   9   0    0.45    0.34 
   3   9   0    0.73    0.39 
  -3   9   0    0.76    0.05 
  -3   9   0    0.20    0.25 
  -3   9   0    0.68    0.09 
  -3   9   0    0.81    0.13 
   3  -9   0    0.67    0.36 
   3   9   0    0.81    0.11 
   3  -9   0    0.72    0.08 
  -3   9   0    0.65    0.09 
  -4   9   0   16.46    1.70 
   4   9   0   17.07    0.71 
  -4  -9   0   17.67    0.70 
   4   9   0   18.12    0.71 
  -4   9   0   18.37    0.72 
  -4   9   0   18.54    0.78 
  -4   9   0   17.64    0.67 
   4  -9   0   18.23    0.70 
   4   9   0   17.51    0.73 
   4   9   0   20.08    0.81 
  -4  -9   0   15.66    1.67 
  -4   9   0   17.20    0.72 
   4   9   0   18.17    0.67 
  -4   9   0   18.60    0.73 
   4  -9   0   17.41    1.56 
  -4  -9   0   18.24    1.34 
  -4   9   0   17.44    0.73 
   4  -9   0   18.52    1.46 
  -4   9   0   18.95    0.70 
   4   9   0   17.70    1.58 
  -4   9   0   16.48    1.33 
   4   9   0   18.66    1.48 
  -5   9   0   29.34    1.11 
  -5   9   0   30.07    1.92 
   5   9   0   30.17    2.22 
   5   9   0   26.51    1.09 
   5  -9   0   28.13    1.07 
  -5  -9   0   29.39    2.33 
  -5  -9   0   28.06    1.82 
  -5   9   0   28.96    1.10 
  -5   9   0   28.05    1.12 
  -5   9   0   29.65    1.09 
   5   9   0   28.98    1.05 
  -5   9   0   27.51    1.11 
   5   9   0   29.96    1.13 
  -5   9   0   29.60    2.39 
   5  -9   0   26.75    2.12 
  -5   9   0   29.67    1.18 
   5  -9   0   29.58    1.89 
   5   9   0   27.75    1.94 
  -6  -9   0   12.32    1.19 
  -6   9   0   14.80    0.61 
   6  -9   0   14.36    0.54 
   6   9   0   13.53    1.41 
  -6   9   0   14.73    0.58 
  -6   9   0   13.35    0.66 
   6   9   0   11.81    1.42 
  -6  -9   0   13.38    1.76 
   6  -9   0   14.54    1.58 
   6   9   0   13.79    0.53 
   6   9   0   14.41    0.58 
  -6   9   0   12.38    1.22 
  -6   9   0   14.74    1.68 
   6   9   0   13.80    0.61 
   6  -9   0   14.16    1.67 
  -6   9   0   14.01    0.60 
  -6  -9   0   14.43    0.59 
  -7  -9   0   51.00    3.56 
   7   9   0   56.50    2.09 
   7   9   0   52.00    3.11 
   7  -9   0   52.98    3.01 
   7   9   0   55.33    3.54 
  -7   9   0   57.73    2.16 
  -7  -9   0   56.32    3.05 
  -7   9   0   58.14    3.77 
  -7   9   0   55.74    3.10 
  -7   9   0   58.95    2.09 
  -7   9   0   56.08    2.05 
   7  -9   0   52.49    1.99 
   7  -9   0   49.19    3.45 
  -8   9   0    9.97    0.47 
   8   9   0   10.85    0.47 
   8  -9   0   11.99    1.78 
  -8  -9   0    9.54    0.41 
  -8  -9   0   11.64    1.96 
   8   9   0    9.76    0.39 
   8   9   0    9.59    1.39 
   8   9   0   10.48    1.31 
  -8   9   0    9.42    0.51 
  -8   9   0   10.17    0.43 
  -8   9   0   10.38    0.54 
   8  -9   0    8.82    1.25 
  -8  -9   0    9.79    0.47 
  -8   9   0    7.30    1.30 
   8   9   0    9.65    0.48 
  -8   9   0   10.56    1.19 
  -8   9   0    9.60    0.47 
  -8  -9   0   10.31    1.14 
   9  -9   0    7.97    1.77 
  -9  -9   0    4.35    0.27 
  -9   9   0    4.42    0.23 
  -9   9   0    3.30    0.75 
  -9  -9   0    4.38    0.22 
   9   9   0    5.14    1.27 
  -9   9   0    4.72    0.30 
  -9  -9   0    3.83    0.76 
   9   9   0    4.22    0.29 
   9   9   0    4.50    0.26 
   9  -9   0    4.41    1.37 
  -9   9   0    4.39    0.28 
  -9   9   0    4.28    0.33 
   9   9   0    4.49    0.20 
  -9   9   0    5.24    1.12 
   9   9   0    4.41    1.64 
  -9  -9   0    4.66    1.63 
  10   9   0    5.75    0.26 
  10   9   0    5.77    1.42 
 -10   9   0    5.87    0.35 
  10   9   0    5.94    0.32 
  10  -9   0    6.00    1.39 
  10  -9   0    6.18    0.38 
 -10  -9   0    6.92    0.36 
  10  -9   0    4.60    1.72 
 -10   9   0    5.45    0.35 
 -10   9   0    5.78    0.29 
 -10  -9   0    6.09    0.28 
 -10  -9   0    6.33    1.98 
  10   9   0    5.15    1.17 
 -10   9   0    4.28    0.88 
  10   9   0    5.73    0.37 
 -10  -9   0    6.48    1.02 
 -11   9   0   29.66    1.18 
 -11  -9   0   28.96    1.19 
 -11   9   0   28.97    1.20 
  11  -9   0   29.36    1.17 
  11   9   0   28.07    1.08 
  11   9   0   29.81    1.14 
 -11   9   0   28.69    1.11 
 -11  -9   0   26.55    3.56 
 -11  -9   0   28.53    1.10 
  11   9   0   29.05    1.19 
  11   9   0   24.27    2.73 
  11  -9   0   26.61    2.97 
  11  -9   0   24.24    2.47 
  12   9   0   11.01    2.65 
  12  -9   0   15.07    0.75 
 -12   9   0   14.57    0.65 
 -12  -9   0   14.47    0.68 
  12  -9   0   14.47    0.67 
  12  -9   0   14.88    0.66 
 -12   9   0   14.48    0.68 
 -12   9   0   13.82    0.69 
  12   9   0   14.69    0.64 
  12   9   0   13.80    0.57 
  12   9   0   14.51    0.69 
 -12  -9   0   13.97    0.59 
  13   9   0    3.39    0.25 
 -13  -9   0    2.94    0.26 
  13   9   0    3.04    0.18 
  13  -9   0    3.61    0.28 
 -13   9   0    3.28    0.24 
 -13   9   0    3.16    0.28 
  13   9   0    3.04    0.28 
 -13  -9   0    3.06    0.20 
  13  -9   0    3.11    0.24 
  13  -9   0    3.04    0.32 
 -13   9   0    3.48    0.27 
 -14  -9   0    0.17    0.12 
  14  -9   0    0.21    0.13 
  14  -9   0    0.41    0.13 
 -14  -9   0    0.20    0.11 
 -14   9   0    0.22    0.11 
  14   9   0    0.21    0.10 
 -14   9   0    0.17    0.11 
 -14   9   0    0.26    0.11 
  14   9   0    0.27    0.13 
  14   9   0    0.12    0.06 
 -14  -9   0    0.15    0.07 
 -15   9   0    0.22    0.11 
  15  -9   0    0.18    0.12 
 -15   9   0    0.24    0.15 
  15  -9   0    0.12    0.13 
 -15  -9   0   -0.01    0.10 
  15   9   0    0.29    0.14 
  15   9   0    0.07    0.09 
 -15   9   0    0.49    0.15 
 -15  -9   0    0.23    0.12 
  16   9   0    0.07    0.12 
  16   9   0    0.26    0.11 
 -16   9   0    0.29    0.10 
 -16   9   0    0.41    0.13 
  16  -9   0    0.17    0.11 
 -16  -9   0    0.25    0.11 
 -16  -9   0    0.13    0.11 
  16  -9   0    0.17    0.14 
   0  10   0    8.03    0.40 
   0  10   0    7.37    0.35 
   0  10   0    8.00    0.90 
   0  10   0    7.57    0.31 
   0 -10   0    7.31    0.30 
   0 -10   0    7.37    1.16 
   0  10   0    8.01    0.32 
   0  10   0    7.69    0.33 
   0  10   0    6.98    0.34 
   0  10   0    7.70    0.89 
   0 -10   0    9.00    0.96 
   1 -10   0  169.18    7.42 
  -1 -10   0  160.55    7.53 
   1  10   0  177.03    7.32 
  -1  10   0  171.92    7.27 
   1  10   0  183.14    7.27 
   2 -10   0   60.30    3.20 
  -2  10   0   54.93    2.19 
  -2 -10   0   61.76    3.01 
   2  10   0   56.49    3.16 
  -2  10   0   57.12    2.95 
   2  10   0   59.65    3.03 
  -2  10   0   59.00    3.19 
   2 -10   0   62.53    3.26 
  -2 -10   0   54.63    3.37 
   2  10   0   55.92    2.17 
   3 -10   0   22.30    1.79 
   3  10   0   22.16    0.92 
  -3 -10   0   22.89    2.00 
   3  10   0   22.62    1.83 
   3 -10   0   25.26    1.83 
  -3 -10   0   26.26    1.67 
  -3  10   0   22.41    1.60 
   3  10   0   23.41    0.91 
  -3  10   0   23.37    0.95 
   3  10   0   25.16    1.76 
  -3 -10   0   24.15    0.90 
  -3  10   0   25.86    0.91 
   3  10   0   23.44    0.92 
   3  10   0   23.70    0.95 
  -3  10   0   25.97    1.00 
   3 -10   0   23.90    0.92 
  -3  10   0   24.05    0.93 
  -3  10   0   23.43    0.94 
  -3  10   0   23.35    0.88 
   4  10   0    4.13    0.86 
   4  10   0    4.66    0.28 
   4  10   0    5.10    0.21 
   4  10   0    4.87    0.87 
  -4 -10   0    5.12    0.72 
   4  10   0    5.12    0.25 
  -4  10   0    5.13    0.32 
  -4  10   0    3.60    0.65 
   4 -10   0    5.60    0.98 
  -4  10   0    5.28    0.26 
  -4 -10   0    4.45    1.16 
   4  10   0    4.78    0.25 
  -4  10   0    5.15    0.28 
  -4 -10   0    5.00    0.24 
  -4  10   0    5.30    0.24 
  -4  10   0    4.70    0.27 
   4  10   0    4.94    0.25 
   4 -10   0    4.96    0.24 
   4 -10   0    5.69    0.92 
  -4  10   0    4.72    0.27 
  -4  10   0    6.97    1.11 
   5 -10   0   68.51    3.97 
  -5 -10   0   68.14    3.53 
  -5 -10   0   60.83    3.98 
  -5  10   0   69.98    3.55 
  -5  10   0   72.97    2.64 
   5  10   0   70.68    3.63 
   5 -10   0   68.12    3.63 
  -5  10   0   73.28    2.56 
  -5  10   0   70.19    4.24 
  -5  10   0   64.77    2.49 
  -6  10   0    1.54    0.15 
   6  10   0    1.61    0.14 
  -6 -10   0    1.76    0.14 
   6 -10   0    1.09    0.83 
  -6  10   0    1.62    0.16 
  -6  10   0    1.81    0.56 
  -6  10   0    1.65    0.13 
   6 -10   0    2.07    0.72 
   6 -10   0    1.50    0.11 
  -6  10   0    2.35    0.86 
  -6 -10   0    1.54    0.97 
  -6 -10   0    1.76    0.52 
  -6  10   0    1.49    0.19 
   6  10   0    1.32    0.58 
   6  10   0    1.97    0.17 
  -6  10   0    1.70    0.13 
   6  10   0    1.57    0.64 
   6  10   0    1.53    0.09 
  -7  10   0    0.84    0.44 
  -7  10   0    0.25    0.41 
   7  10   0    0.25    0.04 
   7  10   0   -0.01    0.30 
   7 -10   0    0.49    0.64 
  -7 -10   0    0.09    0.99 
  -7  10   0    0.41    0.09 
  -7  10   0    0.33    0.07 
   7 -10   0    0.18    0.84 
   7  10   0    0.98    0.71 
  -7 -10   0    0.43    0.34 
  -7  10   0    0.41    0.09 
  -7 -10   0    0.23    0.07 
   7 -10   0    0.46    0.05 
  -7  10   0    0.40    0.12 
   7  10   0    0.48    0.11 
  -8  10   0   11.03    0.47 
  -8 -10   0   11.01    0.54 
   8 -10   0   10.64    1.92 
   8  10   0   10.74    0.49 
  -8 -10   0   11.37    1.23 
  -8 -10   0    9.60    2.02 
   8  10   0   11.18    0.43 
  -8  10   0   10.98    0.53 
   8  10   0   11.54    0.53 
   8  10   0   11.34    1.55 
  -8  10   0   12.77    2.01 
  -8  10   0   11.84    0.60 
  -8  10   0   11.11    0.53 
  -8  10   0   10.24    1.21 
   8  10   0    9.60    1.33 
  -8  10   0   11.42    0.53 
   9 -10   0    0.66    0.80 
  -9  10   0    0.09    0.30 
   9  10   0   -1.00    0.92 
   9  10   0    0.22    0.07 
  -9  10   0    0.02    0.30 
   9  10   0    0.07    0.08 
  -9  10   0    0.14    0.10 
  -9 -10   0    0.06    0.06 
  -9  10   0    0.12    0.05 
  -9  10   0    0.10    0.07 
   9 -10   0    0.41    1.30 
  -9  10   0    0.04    0.07 
  -9 -10   0   -1.51    1.37 
   9  10   0    0.17    0.04 
 -10 -10   0   17.94    3.07 
  10 -10   0   15.32    0.67 
 -10  10   0   13.48    0.68 
 -10  10   0   14.68    0.68 
 -10 -10   0   12.85    1.45 
  10 -10   0   13.63    1.87 
 -10  10   0   14.47    0.59 
  10  10   0   18.48    2.21 
  10 -10   0   16.01    2.66 
  10  10   0   14.79    1.96 
  10  10   0   15.22    0.69 
 -10 -10   0   14.64    0.66 
  10  10   0   14.39    0.63 
 -10  10   0   13.70    0.77 
 -10  10   0   12.14    1.45 
  10  10   0   14.88    0.57 
 -11 -10   0    0.53    1.62 
 -11 -10   0    0.55    0.09 
 -11 -10   0    0.48    0.13 
  11  10   0    0.58    0.13 
  11  10   0    4.47    1.67 
 -11  10   0    0.61    0.14 
  11  10   0    0.49    0.10 
 -11  10   0    0.36    0.12 
 -11  10   0    0.64    0.12 
  11  10   0    0.51    0.07 
  11 -10   0    0.29    0.10 
  11 -10   0    1.84    1.93 
  12 -10   0    5.79    0.42 
  12 -10   0    6.05    0.37 
  12  10   0    6.31    0.40 
 -12 -10   0    6.09    0.29 
 -12  10   0    6.33    0.34 
  12  10   0    5.40    0.26 
  12  10   0    5.94    0.34 
 -12 -10   0    6.61    0.38 
 -12  10   0    5.43    0.37 
 -12  10   0    5.85    0.39 
  12 -10   0    5.67    0.36 
 -13  10   0   14.16    0.72 
 -13 -10   0   13.84    0.60 
  13 -10   0   13.46    0.66 
  13  10   0   14.11    0.65 
  13 -10   0   15.01    0.73 
 -13 -10   0   15.42    0.71 
 -13  10   0   14.49    0.70 
  13 -10   0   15.13    0.78 
 -13  10   0   14.00    0.64 
  13  10   0   14.85    0.72 
 -14  10   0    5.65    0.40 
 -14 -10   0    5.62    0.41 
  14  10   0    5.45    0.39 
  14 -10   0    5.22    0.37 
 -14  10   0    4.83    0.32 
 -14  10   0    5.58    0.38 
  14  10   0    5.72    0.35 
  14 -10   0    4.71    0.43 
 -14 -10   0    4.64    0.34 
 -14 -10   0    5.05    0.36 
  14 -10   0    5.49    0.34 
 -15 -10   0   28.27    1.21 
 -15 -10   0   28.31    1.23 
  15  10   0   27.36    1.24 
  15  10   0   30.25    1.18 
 -15  10   0   27.50    1.22 
 -15  10   0   28.88    1.26 
  15 -10   0   28.16    1.33 
  15 -10   0   28.40    1.22 
  16 -10   0    1.31    0.32 
 -16 -10   0    0.47    0.15 
  16 -10   0    0.86    0.20 
 -16 -10   0    0.75    0.18 
  16  10   0    0.64    0.17 
 -16  10   0    1.64    0.42 
   0  11   0    0.05    0.05 
   0 -11   0    0.16    0.44 
   0  11   0    1.10    0.46 
   0  11   0    0.00    0.05 
   0 -11   0    0.17    0.07 
   0  11   0    0.02    0.04 
   0  11   0    0.13    0.05 
   0 -11   0    0.15    0.03 
   0 -11   0   -0.18    0.22 
   0  11   0   -0.21    0.45 
   0  11   0    0.08    0.07 
  -1 -11   0   79.12    3.86 
  -1  11   0   77.48    3.79 
   1  11   0   75.23    3.92 
  -1 -11   0   71.80    4.21 
   1 -11   0   74.52    4.04 
   1  11   0   75.11    3.84 
   1 -11   0   85.87    4.07 
  -1  11   0   81.49    3.94 
   2 -11   0  136.93    6.26 
  -2  11   0  140.04    6.25 
   2  11   0  137.08    6.06 
  -2 -11   0  126.52    6.55 
   2 -11   0  141.48    6.32 
  -2 -11   0  146.49    6.07 
  -2  11   0  141.07    6.00 
   2  11   0  132.17    6.25 
  -3  11   0    1.62    0.12 
   3  11   0    1.75    0.63 
   3  11   0    1.53    0.13 
   3 -11   0    1.92    0.69 
  -3  11   0    1.58    0.15 
   3  11   0    1.60    0.16 
  -3 -11   0    1.45    0.47 
  -3  11   0    1.53    0.11 
  -3  11   0    1.61    0.08 
   3 -11   0    2.33    0.67 
  -3  11   0    1.68    0.67 
   3  11   0    2.41    0.71 
  -3 -11   0    2.51    0.84 
   3 -11   0    1.78    0.14 
  -3  11   0    1.08    0.42 
   3  11   0    2.00    0.14 
  -3  11   0    1.72    0.14 
  -3  11   0    1.63    0.15 
  -3 -11   0    1.58    0.11 
   3  11   0    1.46    0.12 
  -4  11   0   34.70    2.14 
  -4  11   0   37.17    1.40 
   4  11   0   32.89    1.25 
  -4  11   0   31.38    1.23 
  -4  11   0   30.94    2.57 
   4  11   0   33.90    1.25 
  -4  11   0   34.44    1.25 
  -4 -11   0   31.62    2.63 
   4  11   0   32.24    1.29 
  -4  11   0   32.30    1.21 
   4  11   0   30.80    1.25 
   4  11   0   31.18    2.49 
   4  11   0   28.09    2.07 
   4 -11   0   33.49    2.52 
   4 -11   0   33.55    1.25 
  -4  11   0   32.97    1.28 
  -4  11   0   31.79    1.29 
  -4  11   0   34.34    1.27 
  -4  11   0   34.21    1.29 
  -5  11   0    3.33    0.22 
  -5  11   0    3.44    0.21 
  -5  11   0    3.63    0.24 
   5  11   0    3.29    0.20 
   5  11   0    3.67    0.16 
   5  11   0    3.46    0.84 
  -5  11   0    3.17    0.28 
   5 -11   0    4.69    1.17 
  -5  11   0    3.31    0.67 
  -5 -11   0    3.69    1.06 
  -5  11   0    3.16    0.21 
  -5 -11   0    3.96    0.67 
  -5 -11   0    3.79    0.20 
  -5  11   0    3.50    0.20 
   5 -11   0    2.40    0.78 
   5  11   0    3.29    0.21 
   5  11   0    3.22    0.20 
   5  11   0    3.34    0.84 
  -5  11   0    2.51    0.87 
   5  11   0    3.28    0.24 
   6 -11   0   18.09    0.72 
   6  11   0   15.82    1.78 
  -6  11   0   18.22    0.73 
   6  11   0   17.79    0.77 
  -6  11   0   16.79    0.77 
   6  11   0   18.49    0.81 
  -6  11   0   16.03    1.96 
   6  11   0   18.96    0.70 
   6 -11   0   20.43    1.77 
  -6  11   0   18.52    0.77 
  -6  11   0   18.54    0.74 
   6  11   0   18.85    0.75 
  -6 -11   0   17.01    2.27 
  -6  11   0   19.38    0.88 
  -6 -11   0   16.65    1.47 
  -6 -11   0   18.17    0.74 
   6 -11   0   16.85    2.05 
  -6  11   0   17.11    1.53 
   6  11   0   18.08    1.65 
  -7 -11   0    1.81    1.21 
   7  11   0    1.21    0.08 
  -7 -11   0    1.11    0.13 
   7  11   0    0.27    0.44 
  -7  11   0    0.73    0.45 
  -7  11   0    1.17    0.11 
  -7  11   0    1.12    0.20 
   7 -11   0    1.08    0.08 
  -7  11   0    1.16    0.17 
  -7 -11   0    1.61    0.56 
  -7  11   0    0.75    0.62 
   7 -11   0    0.07    1.07 
   7  11   0    1.39    0.14 
   7  11   0    0.93    0.75 
   7  11   0    1.03    0.16 
  -8 -11   0    1.08    0.14 
  -8 -11   0    1.06    0.46 
   8  11   0    1.12    0.08 
   8  11   0    1.21    0.14 
  -8  11   0    1.21    0.17 
   8  11   0    1.27    0.78 
  -8  11   0    1.15    0.10 
  -8  11   0    1.28    0.15 
   8 -11   0    0.69    0.80 
   8 -11   0    2.55    1.32 
  -8  11   0    0.78    0.45 
  -8  11   0    1.07    0.21 
   8  11   0    1.14    0.17 
  -8  11   0    0.87    0.15 
  -8 -11   0   -0.84    1.39 
  -8  11   0    1.83    0.86 
  -9  11   0   17.58    0.77 
   9  11   0   17.31    0.78 
  -9  11   0   15.60    1.61 
  -9  11   0   17.04    0.67 
   9  11   0   18.67    2.37 
   9  11   0   16.53    0.71 
   9 -11   0   14.39    2.11 
  -9  11   0   14.88    0.89 
   9 -11   0   14.93    2.21 
   9  11   0   16.85    0.64 
  -9 -11   0   15.11    1.54 
  -9  11   0   17.16    0.73 
  -9  11   0   17.75    0.77 
   9  11   0   15.33    2.00 
  -9 -11   0   19.31    3.06 
  -9 -11   0   17.20    0.73 
 -10 -11   0    4.84    1.98 
 -10  11   0    8.47    0.46 
  10 -11   0    8.94    0.46 
  10 -11   0    8.09    2.29 
 -10  11   0    8.62    0.46 
  10  11   0    8.01    0.46 
  10 -11   0    8.24    1.81 
 -10 -11   0    8.27    0.43 
  10  11   0    8.19    0.41 
  10  11   0    7.92    0.34 
  10  11   0    7.03    1.76 
 -11 -11   0   13.08    0.61 
 -11  11   0   12.51    0.56 
  11  11   0   13.06    2.53 
  11  11   0   11.72    0.49 
 -11  11   0   12.76    0.64 
  11 -11   0   11.69    0.60 
  11  11   0   13.09    0.58 
 -11  11   0   12.77    0.63 
  11  11   0   13.46    0.63 
 -12  11   0   14.05    0.69 
  12 -11   0   14.60    0.67 
  12  11   0   13.34    0.68 
 -12  11   0   13.44    0.60 
 -12 -11   0   13.80    0.66 
  12  11   0   13.44    0.63 
 -12  11   0   13.89    0.70 
  12 -11   0   13.82    0.67 
  13 -11   0    1.09    0.20 
  13 -11   0    0.88    0.20 
 -13  11   0    1.25    0.22 
  13 -11   0    0.78    0.15 
  13  11   0    1.03    0.17 
 -13 -11   0    1.18    0.18 
 -13  11   0    0.96    0.18 
  13  11   0    1.04    0.21 
 -14  11   0    1.67    0.23 
 -14 -11   0    1.58    0.25 
  14 -11   0    2.01    0.22 
  14  11   0    1.77    0.27 
  14 -11   0    1.77    0.29 
  14 -11   0    1.73    0.24 
  14  11   0    1.92    0.21 
 -14 -11   0    1.46    0.21 
 -14  11   0    1.86    0.26 
 -15  11   0    0.33    0.13 
 -15 -11   0    0.28    0.13 
  15  11   0    0.26    0.11 
  15 -11   0    0.25    0.15 
 -15  11   0    0.37    0.13 
  15 -11   0    0.17    0.11 
  15  11   0    0.42    0.14 
 -15 -11   0    0.48    0.13 
   0  12   0   14.90    1.39 
   0  12   0   13.74    1.45 
   0 -12   0   14.43    0.63 
   0  12   0   14.07    0.62 
   0  12   0   15.00    0.60 
   0 -12   0   16.01    1.83 
   0 -12   0   14.73    0.57 
   0  12   0   17.12    0.68 
   0  12   0   15.90    0.61 
   0 -12   0   15.98    1.45 
   0  12   0   13.88    0.63 
  -1  12   0   55.78    3.20 
   1  12   0   58.55    2.09 
   1  12   0   57.34    3.25 
   1 -12   0   56.08    3.35 
  -1 -12   0   59.14    3.16 
   1 -12   0   54.78    3.19 
  -1  12   0   49.79    2.23 
  -1  12   0   52.82    2.05 
   1  12   0   52.83    2.04 
  -1  12   0   53.22    2.09 
  -1 -12   0   51.47    3.51 
   1  12   0   56.52    3.12 
  -1  12   0   61.16    3.13 
   2  12   0    3.18    0.23 
  -2 -12   0    3.38    0.17 
  -2  12   0    3.53    0.22 
  -2 -12   0    2.67    1.09 
  -2  12   0    3.28    0.20 
   2 -12   0    3.71    0.93 
   2  12   0    3.54    0.20 
   2  12   0    2.50    0.73 
  -2  12   0    3.44    0.20 
   2  12   0    3.47    0.21 
  -2  12   0    3.29    0.15 
  -2  12   0    3.52    0.19 
  -2  12   0    3.19    0.22 
   2 -12   0    3.42    0.21 
   2  12   0    3.38    0.19 
   2  12   0    2.70    0.76 
  -2  12   0    2.95    0.62 
  -2 -12   0    4.08    0.73 
  -2  12   0    3.50    0.27 
  -3  12   0   29.94    1.20 
  -3  12   0   29.81    1.19 
  -3  12   0   28.87    1.11 
  -3 -12   0   27.00    2.64 
   3 -12   0   32.17    2.42 
  -3 -12   0   32.71    2.56 
  -3  12   0   23.80    2.23 
   3  12   0   31.27    1.16 
  -3  12   0   30.20    1.16 
  -3  12   0   30.54    1.17 
  -3  12   0   32.06    1.16 
   3  12   0   31.27    2.19 
   3 -12   0   30.07    2.21 
  -3  12   0   28.85    1.99 
   3  12   0   30.86    1.21 
   3  12   0   30.53    1.16 
  -3  12   0   33.03    1.27 
   3  12   0   36.03    3.67 
   3  12   0   28.29    1.17 
   3 -12   0   30.64    1.17 
  -3 -12   0   31.64    1.14 
  -4 -12   0   31.30    2.02 
  -4  12   0   25.43    1.87 
  -4  12   0   25.15    0.99 
   4  12   0   24.03    2.00 
  -4  12   0   28.09    1.05 
   4  12   0   27.13    1.10 
  -4 -12   0   30.49    2.66 
  -4  12   0   27.19    1.08 
  -4 -12   0   27.70    1.04 
  -4  12   0   28.07    1.04 
   4 -12   0   24.27    2.30 
   4  12   0   27.62    1.06 
  -4  12   0   28.75    1.11 
   4  12   0   26.55    2.27 
   4  12   0   27.51    1.05 
  -4  12   0   27.93    1.16 
   4  12   0   25.65    1.06 
  -4  12   0   27.13    1.09 
  -4  12   0   23.43    2.28 
   4 -12   0   26.70    1.05 
  -4  12   0   27.69    1.07 
   4 -12   0   30.52    2.23 
  -5 -12   0   31.65    3.01 
  -5  12   0   33.28    2.18 
   5  12   0   26.01    2.41 
   5  12   0   29.36    1.23 
   5  12   0   29.59    1.19 
   5  12   0   28.90    2.25 
   5 -12   0   32.31    1.18 
  -5 -12   0   31.13    2.11 
  -5 -12   0   31.85    1.18 
   5 -12   0   29.98    2.65 
   5  12   0   32.04    1.20 
  -5  12   0   30.10    1.16 
  -5  12   0   29.85    1.20 
  -5  12   0   31.89    1.21 
  -5  12   0   31.64    1.23 
  -5  12   0   31.13    1.31 
   5 -12   0   28.89    2.19 
  -5  12   0   31.77    1.18 
  -5  12   0   32.84    1.27 
   5  12   0   30.47    1.19 
  -6  12   0    7.91    0.48 
  -6  12   0    8.04    0.37 
  -6  12   0    7.71    1.03 
  -6  12   0    8.47    0.38 
   6  12   0    7.65    0.42 
  -6  12   0    8.49    0.41 
  -6  12   0    8.34    1.47 
   6  12   0    7.73    1.30 
   6  12   0    8.99    1.41 
   6  12   0    8.13    0.39 
  -6 -12   0    7.18    1.72 
  -6 -12   0    8.12    0.38 
  -6  12   0    8.53    0.43 
   6  12   0    7.85    0.38 
  -6 -12   0    6.90    0.96 
   6 -12   0    7.61    1.73 
   7 -12   0    0.29    0.06 
   7 -12   0    0.79    0.85 
   7  12   0    0.29    0.05 
   7 -12   0   -1.46    1.16 
   7  12   0    0.58    0.13 
  -7  12   0    0.11    0.08 
  -7  12   0    0.28    0.12 
  -7 -12   0    0.33    0.08 
  -7  12   0    0.30    0.08 
  -7 -12   0    1.82    1.41 
   7  12   0    0.18    0.08 
  -7  12   0    0.37    0.07 
  -7  12   0    0.48    0.39 
   7  12   0    0.37    0.64 
   7  12   0    0.26    0.08 
  -7  12   0    0.82    0.62 
   7  12   0    0.01    0.29 
  -7 -12   0    0.34    0.33 
   8 -12   0   19.78    2.80 
  -8 -12   0   22.80    1.87 
  -8  12   0   23.33    1.05 
  -8  12   0   21.41    0.85 
  -8 -12   0   21.48    0.90 
   8  12   0   21.82    0.89 
  -8  12   0   21.82    0.94 
   8 -12   0   22.42    2.22 
  -8  12   0   22.80    0.95 
  -8  12   0   22.64    0.92 
   8  12   0   20.05    2.31 
  -8  12   0   19.48    1.81 
   8  12   0   21.32    0.93 
   8  12   0   22.13    0.91 
   9 -12   0    2.83    1.26 
   9  12   0    3.16    0.15 
  -9  12   0    3.14    0.27 
   9  12   0    3.12    1.12 
   9  12   0    3.00    0.26 
  -9 -12   0    3.07    0.23 
   9  12   0    5.53    1.39 
  -9  12   0    2.97    0.24 
   9 -12   0    2.85    1.94 
  -9 -12   0    5.72    2.36 
  -9  12   0    3.49    0.27 
   9  12   0    3.21    0.23 
  10 -12   0    0.81    2.40 
 -10  12   0    1.12    0.19 
 -10  12   0    0.66    0.12 
  10  12   0    0.69    0.16 
 -10  12   0    0.87    0.17 
 -10 -12   0    1.08    0.15 
  10  12   0    0.80    0.07 
 -10 -12   0    0.59    2.56 
  10  12   0    0.66    0.12 
  10  12   0   -1.63    1.45 
  10 -12   0    1.02    0.18 
 -11  12   0    0.10    0.10 
  11  12   0    0.01    0.09 
  11 -12   0    0.15    0.10 
  11  12   0    0.12    0.08 
 -11 -12   0    0.00    0.08 
 -11  12   0    0.07    0.10 
 -12 -12   0   22.06    1.02 
 -12  12   0   21.94    1.01 
  12 -12   0   23.19    0.99 
 -12  12   0   22.00    1.01 
  12 -12   0   23.51    0.99 
  12  12   0   22.18    0.94 
  12  12   0   22.72    1.00 
 -12 -12   0   21.76    1.01 
  13  12   0    2.73    0.29 
  13 -12   0    3.13    0.28 
  13 -12   0    3.01    0.36 
  13 -12   0    2.67    0.26 
 -13 -12   0    2.52    0.25 
 -13  12   0    2.54    0.28 
  13  12   0    2.88    0.25 
 -13 -12   0    2.58    0.29 
 -14  12   0    0.18    0.12 
  14 -12   0    0.19    0.10 
  14 -12   0    0.16    0.11 
  14 -12   0    0.24    0.16 
  14  12   0    0.13    0.13 
  14  12   0    0.11    0.10 
 -14 -12   0    0.38    0.13 
 -14  12   0    0.23    0.13 
 -14 -12   0    0.28    0.14 
 -15  12   0   13.52    0.79 
 -15 -12   0   14.19    0.70 
  15 -12   0   15.43    0.83 
  15 -12   0   14.19    0.82 
 -15  12   0   14.56    0.83 
 -15 -12   0   14.76    0.73 
  15  12   0   13.51    0.73 
  15  12   0   13.89    0.76 
   0 -13   0    0.78    0.92 
   0  13   0    0.33    0.06 
   0 -13   0    0.38    0.09 
   0  13   0    0.28    0.36 
   0  13   0    0.52    0.66 
   0 -13   0    0.21    0.35 
  -1  13   0   18.37    0.79 
  -1  13   0   20.10    0.85 
   1  13   0   18.31    0.78 
   1  13   0   19.62    0.76 
  -1  13   0   18.66    0.77 
   1 -13   0   19.22    2.02 
  -1  13   0   18.75    0.75 
  -1 -13   0   18.72    1.69 
  -1 -13   0   20.16    0.82 
   1  13   0   21.24    0.83 
  -1  13   0   20.52    1.87 
  -1  13   0   20.16    1.68 
  -1 -13   0   19.18    0.73 
  -1  13   0   18.45    0.79 
   1  13   0   19.53    0.77 
   1 -13   0   20.07    0.80 
  -1 -13   0   17.92    2.22 
   1  13   0   22.32    2.06 
   1  13   0   17.51    1.69 
   1 -13   0   21.30    1.81 
  -2 -13   0   52.61    3.04 
  -2  13   0   48.45    1.97 
   2  13   0   51.89    1.94 
  -2  13   0   49.39    1.90 
   2  13   0   50.00    1.87 
  -2  13   0   49.38    1.91 
   2  13   0   44.78    2.90 
  -2  13   0   53.49    1.87 
   2  13   0   55.72    3.43 
  -2 -13   0   49.71    3.71 
   2  13   0   50.24    1.88 
  -2  13   0   50.57    1.89 
   2 -13   0   54.14    3.33 
  -2  13   0   50.04    2.92 
  -3 -13   0   10.27    0.42 
  -3  13   0   11.05    0.44 
   3 -13   0   10.28    0.46 
   3 -13   0    9.63    1.50 
  -3  13   0   10.44    0.54 
  -3  13   0   10.44    1.42 
  -3 -13   0   15.51    2.23 
  -3  13   0   10.01    0.51 
   3  13   0   10.46    0.44 
   3 -13   0   11.10    1.38 
   3  13   0    9.62    0.45 
   3  13   0   10.22    1.40 
  -3  13   0    9.56    0.44 
  -3  13   0   10.01    0.45 
  -3  13   0    9.61    0.49 
   3  13   0    9.09    1.31 
   3  13   0   10.34    0.45 
  -3  13   0    8.71    1.08 
  -3 -13   0    9.25    1.13 
   3  13   0   10.10    0.49 
  -4 -13   0   12.84    1.31 
  -4  13   0   11.09    0.49 
  -4  13   0   11.96    0.56 
  -4  13   0   10.24    1.52 
  -4 -13   0   12.62    1.99 
  -4  13   0   11.69    0.52 
   4 -13   0   12.57    1.77 
  -4  13   0   12.89    0.67 
   4  13   0   12.25    0.51 
  -4 -13   0   12.10    0.49 
   4  13   0   10.72    0.51 
   4  13   0   11.98    1.55 
  -4  13   0   12.06    0.50 
  -4  13   0   10.41    1.18 
   4  13   0   11.35    0.55 
   4 -13   0   12.21    0.52 
   4 -13   0   11.79    1.42 
  -4  13   0   12.49    0.55 
   4  13   0   11.92    0.51 
   4  13   0   12.20    1.73 
  -4  13   0   11.79    0.55 
   5 -13   0    1.89    0.91 
  -5 -13   0    2.71    0.17 
  -5  13   0    2.94    0.20 
   5  13   0    2.81    0.20 
  -5  13   0    2.97    0.17 
  -5  13   0    3.55    0.73 
  -5  13   0    3.34    0.19 
  -5  13   0    3.45    1.09 
  -5 -13   0    2.77    0.67 
  -5  13   0    2.77    0.23 
   5  13   0    2.91    0.28 
  -5  13   0    2.98    0.21 
   5  13   0    2.35    1.01 
   5 -13   0    2.69    0.18 
   5  13   0    3.40    0.25 
  -5  13   0    2.93    0.23 
   5  13   0    2.83    0.19 
  -5 -13   0    3.82    1.64 
   5  13   0    2.39    0.87 
  -6  13   0    7.57    0.37 
   6 -13   0    6.73    1.43 
   6  13   0    9.34    1.32 
  -6  13   0    7.55    0.43 
   6  13   0    7.84    0.39 
  -6  13   0    7.68    0.41 
  -6  13   0    7.05    1.04 
  -6  13   0    7.73    0.34 
  -6 -13   0    7.37    1.04 
   6  13   0    7.75    0.42 
   6  13   0    8.32    0.39 
  -6 -13   0    8.18    0.37 
   6  13   0    8.74    1.46 
   6 -13   0    6.68    1.79 
   6 -13   0    8.18    0.36 
  -6  13   0    8.39    1.51 
  -6  13   0    7.95    0.37 
   6  13   0    8.72    0.39 
  -7 -13   0   14.30    0.60 
   7 -13   0   14.60    0.63 
   7  13   0   14.45    0.66 
  -7  13   0   13.78    0.58 
  -7 -13   0   11.97    2.61 
  -7  13   0   14.28    0.67 
   7  13   0   13.42    0.61 
   7  13   0   12.70    1.89 
  -7  13   0   12.64    1.41 
   7 -13   0   15.29    2.53 
   7 -13   0   15.77    1.95 
   7  13   0   13.54    0.61 
  -7  13   0   13.84    0.64 
   7  13   0   15.11    0.62 
   8 -13   0    2.93    1.89 
   8  13   0    6.85    1.41 
   8  13   0    6.70    0.29 
   8 -13   0    4.73    1.42 
  -8 -13   0    8.87    2.49 
  -8 -13   0    6.99    1.06 
   8  13   0    6.95    0.37 
  -8  13   0    7.54    0.39 
   8  13   0    6.65    1.57 
  -8  13   0    6.73    0.41 
  -8 -13   0    7.06    0.36 
   8  13   0    6.85    0.37 
  -8  13   0    7.43    0.43 
   8  13   0    7.10    0.48 
   8  13   0    6.75    0.36 
   9  13   0   35.62    3.22 
  -9  13   0   38.05    1.48 
  -9 -13   0   37.68    1.46 
   9  13   0   37.61    1.47 
   9  13   0   36.37    1.46 
  -9  13   0   36.11    1.51 
  -9  13   0   36.66    1.52 
   9  13   0   39.22    1.52 
  -9 -13   0   33.29    4.53 
   9 -13   0   42.33    4.31 
  10  13   0    4.43    0.33 
  10  13   0    4.70    0.30 
  10 -13   0    4.81    0.34 
  10  13   0    4.60    0.31 
 -10  13   0    4.96    0.35 
 -10  13   0    4.70    0.34 
 -10 -13   0    4.32    0.29 
 -11 -13   0    3.99    0.28 
 -11 -13   0    4.25    0.35 
  11  13   0    3.93    0.30 
 -11  13   0    3.83    0.49 
  11 -13   0    3.85    0.31 
  11  13   0    4.04    0.33 
 -11  13   0    3.95    0.33 
  11  13   0    4.06    0.32 
 -12  13   0    5.30    0.39 
  12 -13   0    5.00    0.36 
  12 -13   0    5.76    0.37 
 -12  13   0    5.03    0.46 
 -12 -13   0    5.63    0.35 
  12  13   0    5.16    0.38 
  12  13   0    5.09    0.35 
 -12 -13   0    4.75    0.38 
  12  13   0    4.99    0.33 
  13  13   0    0.03    0.13 
  13  13   0    0.05    0.11 
  13 -13   0    0.13    0.11 
 -13 -13   0   -0.06    0.12 
 -13 -13   0    0.14    0.09 
  13 -13   0    0.03    0.10 
 -13  13   0    0.07    0.11 
 -13  13   0    0.29    0.13 
  13 -13   0    0.06    0.13 
  13  13   0    0.08    0.09 
 -14  13   0    0.32    0.15 
  14 -13   0    0.47    0.15 
  14 -13   0    0.24    0.15 
 -14 -13   0    0.16    0.10 
  14  13   0    0.20    0.13 
  14 -13   0    0.47    0.14 
  14  13   0    0.26    0.12 
 -14  13   0    0.51    0.15 
  14  13   0    0.04    0.09 
 -14 -13   0    0.10    0.13 
   0  14   0   11.88    0.49 
   0  14   0   11.93    0.51 
   0 -14   0   10.80    1.33 
   0  14   0   11.17    1.36 
   0 -14   0   12.62    0.56 
   0  14   0   11.45    0.53 
   0  14   0   11.58    1.40 
   0 -14   0   11.88    1.98 
   0  14   0   12.17    0.58 
   1 -14   0    7.49    0.39 
   1  14   0    7.86    1.16 
  -1  14   0    7.56    0.39 
  -1  14   0    7.96    0.35 
   1  14   0    7.60    0.38 
   1  14   0    7.50    1.13 
  -1 -14   0    7.87    0.32 
   1  14   0    7.59    0.42 
  -1  14   0    8.99    1.27 
  -1  14   0    7.48    0.40 
  -1  14   0    8.83    1.25 
  -1  14   0    7.63    0.44 
  -1  14   0    7.76    0.36 
  -1 -14   0    7.87    1.11 
   1 -14   0    6.35    1.61 
  -1 -14   0    6.94    1.73 
   1  14   0    8.33    0.37 
   2  14   0    0.35    0.07 
  -2  14   0    0.25    0.07 
   2 -14   0    0.34    0.67 
   2  14   0    0.31    0.08 
   2 -14   0    0.26    0.08 
  -2 -14   0   -0.57    1.15 
   2  14   0    0.26    0.07 
  -2 -14   0    0.32    0.05 
  -2  14   0    0.23    0.10 
   2  14   0    0.21    0.09 
  -2 -14   0    0.13    0.08 
   2  14   0   -0.20    0.73 
   2  14   0    0.42    0.47 
  -2  14   0    0.28    0.10 
  -2 -14   0    0.66    0.48 
  -2  14   0    0.50    0.08 
  -2  14   0    0.41    0.09 
  -2  14   0    0.18    0.32 
   3 -14   0    2.04    0.17 
  -3 -14   0    2.31    0.71 
  -3  14   0    2.56    0.20 
  -3  14   0    2.36    0.15 
  -3  14   0    2.06    0.16 
  -3  14   0    1.86    0.60 
  -3  14   0    2.40    0.21 
   3  14   0    2.29    0.18 
   3  14   0    2.20    0.21 
   3  14   0    2.29    0.88 
   3 -14   0    3.21    1.07 
   3 -14   0    1.91    1.02 
  -3 -14   0    1.93    0.21 
   3  14   0    2.17    0.16 
  -3 -14   0    2.62    1.45 
   3  14   0    2.95    1.01 
  -3  14   0    2.38    0.24 
  -3  14   0    2.35    0.17 
  -3 -14   0    1.97    0.13 
  -3  14   0    3.03    0.98 
   3  14   0    2.32    0.17 
  -4 -14   0   43.45    2.77 
  -4  14   0   35.46    4.25 
   4 -14   0   43.94    1.60 
  -4  14   0   42.72    1.65 
  -4  14   0   41.61    1.63 
   4  14   0   41.38    1.58 
   4  14   0   41.22    1.64 
  -4  14   0   42.31    1.71 
  -4 -14   0   42.83    1.56 
   4 -14   0   40.44    3.24 
  -4  14   0   40.71    1.60 
   4  14   0   39.94    1.59 
  -4 -14   0   42.23    3.91 
  -4  14   0   42.45    1.63 
  -4  14   0   41.79    1.57 
   4  14   0   42.67    2.90 
   4  14   0   42.62    3.23 
  -4  14   0   39.66    2.63 
   5 -14   0   14.69    0.62 
  -5  14   0   15.00    0.64 
  -5  14   0   14.67    0.75 
  -5  14   0   14.38    0.68 
   5 -14   0   15.32    2.01 
  -5  14   0   14.25    1.92 
  -5 -14   0   12.05    2.79 
   5  14   0   14.78    1.90 
   5 -14   0   12.94    1.97 
  -5 -14   0   15.04    0.61 
  -5  14   0   15.34    0.67 
   5  14   0   15.02    0.68 
   5  14   0   13.09    1.83 
   5  14   0   14.95    0.63 
  -5 -14   0   13.73    1.47 
   5  14   0   14.86    0.64 
  -5  14   0   15.21    0.62 
   5  14   0   14.97    0.63 
  -5  14   0   11.79    1.35 
  -5  14   0   15.20    0.65 
  -6  14   0   21.92    0.88 
  -6  14   0   22.24    1.03 
   6  14   0   22.48    0.89 
  -6 -14   0   21.97    0.87 
   6 -14   0   22.27    0.87 
  -6 -14   0   21.15    3.55 
  -6  14   0   21.64    0.95 
  -6 -14   0   18.88    2.49 
   6  14   0   22.61    0.90 
  -6  14   0   22.62    0.93 
   6 -14   0   20.58    2.82 
   6  14   0   21.25    0.94 
   6  14   0   20.81    0.89 
   6  14   0   24.38    2.33 
   6 -14   0   23.18    2.67 
  -6  14   0   23.06    0.98 
  -7 -14   0    0.02    2.16 
   7 -14   0    0.47    1.77 
   7  14   0    0.22    0.16 
   7  14   0    0.12    0.08 
   7 -14   0    0.09    0.05 
  -7 -14   0   -0.18    0.30 
   7  14   0    0.12    0.07 
   7  14   0   -0.07    0.34 
  -7  14   0   -0.07    0.08 
  -7  14   0    0.11    0.08 
   7  14   0   -0.23    1.13 
   7  14   0    0.06    0.07 
   7 -14   0   -0.51    0.83 
  -7 -14   0    0.19    0.07 
  -8  14   0   18.46    0.79 
   8  14   0   17.59    0.76 
  -8 -14   0   19.96    3.41 
   8  14   0   14.30    2.42 
   8  14   0   17.19    0.75 
  -8  14   0   17.66    0.82 
  -8  14   0   17.07    0.81 
   8 -14   0   16.36    3.43 
   8  14   0   17.85    0.76 
   8  14   0   18.26    0.82 
  -8 -14   0   17.81    0.74 
  -9 -14   0    0.03    0.10 
  -9  14   0   -0.04    0.08 
  -9  14   0    0.00    0.10 
  -9  14   0    0.18    0.11 
  -9 -14   0    0.07    0.07 
   9  14   0    0.12    0.09 
   9  14   0   -0.11    0.09 
   9  14   0   -0.10    0.07 
   9  14   0    0.06    0.08 
 -10 -14   0    7.71    0.41 
 -10  14   0    7.76    0.48 
  10  14   0    8.13    0.43 
 -10 -14   0    7.34    0.49 
 -10  14   0    7.87    0.47 
  10  14   0    8.20    0.48 
  10  14   0    7.41    0.42 
  10 -14   0    7.61    0.46 
 -11 -14   0    1.70    0.23 
  11 -14   0    2.07    0.27 
  11  14   0    1.97    0.22 
 -11  14   0    1.48    0.23 
  11  14   0    2.10    0.23 
  11  14   0    1.90    0.25 
 -11  14   0    1.75    0.27 
  11  14   0    1.82    0.21 
 -11 -14   0    2.02    0.27 
 -12 -14   0   16.04    0.74 
 -12 -14   0   16.64    0.82 
  12  14   0   15.61    0.79 
  12 -14   0   17.23    0.80 
  12  14   0   16.94    0.76 
  12  14   0   16.81    0.74 
 -12  14   0   14.71    0.80 
  12  14   0   16.80    0.76 
 -12  14   0   16.84    0.82 
  12 -14   0   16.36    0.78 
 -13 -14   0   -0.07    0.07 
  13 -14   0    0.07    0.10 
  13 -14   0    0.07    0.11 
  13  14   0   -0.07    0.09 
 -13 -14   0   -0.02    0.12 
 -13  14   0    0.22    0.12 
  13  14   0    0.01    0.11 
  13  14   0    0.00    0.10 
 -13  14   0    0.13    0.11 
  13  14   0   -0.02    0.08 
  13 -14   0   -0.06    0.12 
 -14 -14   0    0.09    0.13 
  14 -14   0    0.01    0.16 
  14 -14   0    0.10    0.13 
 -14  14   0    0.29    0.13 
 -14  14   0    0.10    0.15 
  14  14   0    0.26    0.17 
 -14 -14   0    0.22    0.10 
  14  14   0    0.06    0.11 
   0  15   0    0.24    0.08 
   0 -15   0    0.10    0.95 
   0 -15   0    1.11    0.54 
   0  15   0   -0.08    0.30 
   0  15   0    0.05    0.05 
   0  15   0    0.36    0.85 
  -1  15   0   18.08    0.78 
   1  15   0   20.78    2.01 
   1  15   0   16.96    0.72 
   1 -15   0   15.47    1.71 
  -1 -15   0   16.52    1.71 
  -1  15   0   16.94    0.75 
  -1  15   0   16.60    1.67 
   1  15   0   15.84    1.75 
   1  15   0   18.80    0.80 
  -1 -15   0   18.96    2.67 
  -1  15   0   16.74    1.96 
   1  15   0   18.54    0.81 
  -1 -15   0   16.73    0.67 
  -1 -15   0   18.12    0.78 
  -1  15   0   17.94    0.74 
   1 -15   0   18.44    0.79 
   1  15   0   17.29    0.75 
  -1  15   0   19.65    0.82 
  -1  15   0   16.90    0.72 
  -2 -15   0    4.70    0.94 
  -2  15   0    3.92    0.32 
   2  15   0    4.28    0.26 
   2 -15   0    4.57    0.28 
  -2  15   0    4.38    0.25 
   2  15   0    4.56    0.24 
  -2 -15   0    5.00    1.84 
   2  15   0    3.58    0.98 
  -2 -15   0    3.74    0.29 
   2  15   0    4.23    0.99 
  -2  15   0    4.31    0.29 
  -2  15   0    4.67    0.25 
  -2 -15   0    4.14    0.20 
   2  15   0    4.29    0.24 
  -2  15   0    4.66    0.28 
  -2  15   0    4.47    0.87 
   2 -15   0    5.08    1.40 
   2  15   0    4.17    0.29 
   3  15   0   -0.16    0.71 
  -3  15   0    0.40    0.14 
  -3  15   0    0.28    0.07 
   3 -15   0    1.13    1.20 
   3  15   0    0.78    0.59 
  -3  15   0    0.36    0.08 
  -3 -15   0    0.36    0.06 
  -3  15   0    0.42    0.41 
   3 -15   0    0.40    0.09 
  -3 -15   0    0.18    0.40 
  -3  15   0    0.33    0.11 
   3 -15   0   -0.06    1.06 
  -3  15   0    0.28    0.09 
  -3 -15   0    0.34    0.12 
  -3  15   0    0.96    0.60 
   3  15   0    0.30    0.10 
   3  15   0    0.23    0.08 
   3  15   0    0.47    0.09 
  -3 -15   0    0.70    1.67 
   3  15   0    0.48    0.10 
  -4  15   0    7.41    0.47 
   4  15   0    7.47    0.36 
   4  15   0    7.08    1.41 
   4 -15   0    6.09    1.52 
  -4 -15   0    7.31    0.33 
  -4  15   0    6.99    1.06 
  -4  15   0    8.30    0.46 
   4  15   0    7.85    0.42 
   4  15   0    7.44    0.36 
  -4  15   0    5.52    1.24 
  -4  15   0    7.99    0.43 
  -4 -15   0    4.28    1.83 
  -4 -15   0    5.73    1.03 
  -4  15   0    7.40    0.37 
   4 -15   0    7.41    0.37 
   4  15   0    9.62    1.74 
   4 -15   0    6.13    1.71 
   4  15   0    7.07    0.37 
  -4 -15   0    7.35    0.43 
  -4  15   0    7.49    0.41 
  -4  15   0    7.14    0.40 
  -5  15   0   14.15    0.62 
   5  15   0   12.59    0.57 
  -5  15   0   12.17    1.41 
  -5  15   0   12.92    0.56 
   5 -15   0   13.43    0.57 
  -5  15   0   12.87    0.59 
  -5  15   0   13.75    0.71 
  -5 -15   0   13.55    0.65 
  -5 -15   0   12.94    0.54 
  -5 -15   0   11.31    2.88 
  -5  15   0   12.74    0.58 
  -5  15   0   13.61    0.64 
   5  15   0   13.19    0.57 
   5 -15   0   11.66    2.39 
   5  15   0   12.75    0.58 
   5  15   0   12.92    0.63 
   5 -15   0   13.07    2.68 
   6 -15   0    0.81    1.78 
  -6 -15   0    1.63    0.14 
  -6  15   0    1.72    0.20 
   6  15   0    1.69    0.18 
  -6 -15   0    1.65    0.23 
   6  15   0    1.63    0.17 
   6  15   0    1.53    0.17 
  -6  15   0    1.66    0.21 
   6 -15   0    0.28    1.26 
  -6 -15   0    1.46    0.65 
   6 -15   0    1.79    0.15 
  -6  15   0    1.48    0.15 
   6  15   0    2.03    1.33 
   6  15   0    1.49    0.84 
   6  15   0    1.73    0.24 
   7  15   0   17.83    0.75 
   7  15   0   17.76    0.74 
  -7  15   0   16.96    0.81 
   7  15   0   17.33    0.75 
  -7 -15   0   17.75    0.82 
  -7  15   0   17.39    0.80 
   7  15   0   16.64    0.79 
  -7 -15   0   16.94    0.72 
  -7  15   0   18.23    0.78 
   7  15   0   17.62    2.46 
  -8 -15   0   19.26    0.86 
   8  15   0   16.94    0.82 
   8  15   0   15.78    3.51 
   8  15   0   18.43    0.78 
  -8  15   0   17.18    0.82 
  -8 -15   0    7.98    3.82 
   8  15   0   17.76    0.77 
  -8  15   0   18.42    0.80 
   8  15   0   18.52    0.77 
  -8  15   0   17.40    0.84 
  -8 -15   0   18.31    0.75 
  -9  15   0   40.89    1.70 
  -9  15   0   42.46    1.65 
  -9  15   0   41.14    1.72 
   9  15   0   40.07    1.68 
   9  15   0   44.51    1.78 
   9  15   0   40.76    1.64 
   9  15   0   43.25    1.64 
  -9 -15   0   41.99    1.62 
  -9 -15   0   42.21    1.85 
 -10 -15   0    0.18    0.13 
  10  15   0    0.13    0.10 
  10  15   0    0.21    0.10 
 -10  15   0    0.16    0.11 
  10  15   0    0.11    0.12 
  10  15   0    0.15    0.10 
 -10 -15   0    0.40    0.10 
  10 -15   0    0.30    0.17 
  11 -15   0    1.82    0.25 
  11  15   0    1.93    0.26 
 -11 -15   0    1.88    0.20 
  11  15   0    2.22    0.23 
  11  15   0    2.10    0.22 
 -11  15   0    2.53    0.27 
 -11 -15   0    2.34    0.29 
  11  15   0    2.13    0.23 
 -11  15   0    2.78    0.29 
 -12 -15   0    0.29    0.15 
  12  15   0    0.49    0.12 
  12 -15   0    0.16    0.12 
 -12 -15   0    0.42    0.11 
  12  15   0    0.21    0.11 
  12  15   0    0.34    0.13 
 -12  15   0    0.68    0.17 
  12  15   0    0.23    0.13 
 -12  15   0    0.40    0.15 
 -13  15   0    1.05    0.21 
  13  15   0    0.78    0.16 
  13  15   0    1.22    0.21 
  13 -15   0    0.88    0.17 
 -13 -15   0    1.08    0.21 
 -13  15   0    0.96    0.19 
 -13 -15   0    0.70    0.14 
  13  15   0    0.80    0.15 
  13 -15   0    0.84    0.18 
   0  16   0    5.69    0.32 
   0  16   0    5.00    0.33 
   0  16   0    4.53    1.34 
   0  16   0    4.41    1.00 
   0  16   0    5.06    0.35 
   0  16   0    5.00    0.28 
   0  16   0    5.02    0.26 
   0 -16   0    6.11    1.92 
   0 -16   0    4.49    0.99 
   0 -16   0    4.69    0.32 
   1  16   0    7.28    1.74 
   1 -16   0    6.00    1.86 
  -1  16   0    8.12    0.42 
   1  16   0    7.53    0.36 
   1  16   0    8.01    0.44 
  -1  16   0    8.00    0.44 
  -1 -16   0    8.39    1.27 
  -1  16   0    6.84    1.46 
  -1 -16   0    8.23    2.88 
   1  16   0    7.59    0.45 
  -1  16   0    6.94    1.15 
  -1  16   0    8.49    0.39 
   1  16   0    5.60    1.15 
  -1 -16   0    8.06    0.44 
   1  16   0    8.02    0.41 
   1 -16   0    8.11    0.42 
  -1  16   0    8.87    0.49 
  -1  16   0    7.83    0.36 
  -2  16   0    1.88    0.24 
   2 -16   0    1.95    1.46 
   2  16   0    1.97    0.19 
  -2  16   0    2.12    0.20 
  -2 -16   0    1.93    0.12 
   2 -16   0    1.72    0.19 
  -2  16   0    2.10    0.17 
   2  16   0    2.86    0.99 
   2  16   0    3.31    1.28 
  -2  16   0    1.21    0.67 
  -2 -16   0    1.39    0.63 
   2  16   0    1.95    0.22 
  -2  16   0    2.83    0.84 
   2  16   0    2.06    0.17 
   2 -16   0    0.10    1.27 
   2  16   0    1.99    0.15 
  -2 -16   0    2.27    0.23 
  -2  16   0    2.38    0.22 
  -3  16   0    0.21    0.08 
   3 -16   0    0.27    0.09 
  -3  16   0    0.07    0.09 
   3  16   0    0.17    0.07 
  -3 -16   0    0.04    0.09 
  -3  16   0    0.23    0.39 
   3 -16   0    1.93    1.43 
   3  16   0    0.20    0.08 
  -3  16   0    0.08    0.08 
  -3 -16   0    0.28    0.05 
  -3  16   0    0.12    0.07 
  -3  16   0    0.08    0.10 
  -3 -16   0    0.31    0.43 
   3  16   0   -0.93    1.11 
   3  16   0    0.05    0.09 
   3  16   0    0.24    0.08 
  -4  16   0   26.65    1.13 
  -4 -16   0   24.17    2.22 
   4  16   0   26.25    1.15 
  -4 -16   0   29.09    1.18 
   4 -16   0   22.92    3.05 
  -4 -16   0   21.96    4.96 
   4 -16   0   23.79    2.90 
  -4  16   0   27.50    1.10 
  -4  16   0   29.78    1.25 
  -4  16   0   29.21    1.18 
  -4 -16   0   27.02    1.05 
   4  16   0   28.09    1.08 
   4  16   0   22.58    2.66 
   4 -16   0   28.68    1.11 
  -4  16   0   28.96    1.14 
   4  16   0   27.60    1.11 
   4  16   0   27.84    1.09 
   5  16   0   18.47    2.57 
  -5 -16   0   19.03    1.92 
  -5 -16   0   21.51    0.82 
   5  16   0   20.43    0.85 
  -5  16   0   22.64    0.91 
  -5 -16   0   21.25    0.94 
  -5  16   0   20.19    0.86 
   5 -16   0   16.13    2.60 
   5  16   0   20.57    0.87 
  -5  16   0   19.06    0.86 
   5  16   0   22.18    0.99 
   5 -16   0   17.62    3.14 
   5 -16   0   21.35    0.86 
  -5 -16   0   16.27    4.26 
  -5  16   0   20.90    0.93 
   5  16   0   21.53    0.85 
  -6  16   0    9.05    0.47 
   6  16   0    8.99    0.42 
  -6 -16   0    9.85    3.41 
  -6 -16   0    8.42    0.39 
  -6 -16   0    9.08    0.51 
   6 -16   0    8.56    0.40 
   6  16   0    8.36    0.42 
   6  16   0    7.46    1.91 
   6  16   0    8.29    0.48 
  -6  16   0    9.16    0.50 
  -6  16   0    7.88    0.39 
   6  16   0    8.25    0.43 
   7  16   0    4.13    0.27 
   7  16   0    3.76    0.31 
  -7 -16   0    4.11    0.34 
   7  16   0    4.18    0.28 
  -7  16   0    4.13    0.31 
  -7  16   0    3.87    0.32 
  -7  16   0    3.74    0.29 
  -7 -16   0    4.00    0.24 
   7  16   0    3.88    0.27 
   8  16   0   10.24    0.48 
  -8  16   0    9.16    0.55 
   8  16   0    9.14    0.53 
  -8  16   0    9.18    0.49 
  -8 -16   0   11.56    0.66 
  -8 -16   0    9.35    0.45 
   8  16   0    9.88    0.49 
  -8  16   0    8.91    0.52 
  -9  16   0    0.45    0.13 
  -9 -16   0    0.63    0.12 
  -9  16   0    0.51    0.15 
   9  16   0    0.54    0.12 
  -9 -16   0    0.40    0.15 
   9  16   0    0.51    0.14 
   9  16   0    0.38    0.11 
   9  16   0    0.59    0.14 
  10  16   0    3.59    0.32 
 -10  16   0    3.11    0.30 
  10  16   0    3.64    0.28 
 -10  16   0    3.58    0.33 
  10  16   0    3.17    0.26 
  10 -16   0    3.89    0.33 
  10  16   0    3.46    0.27 
 -10 -16   0    3.45    0.34 
 -10 -16   0    3.31    0.25 
  11  16   0    2.24    0.24 
  11 -16   0    2.18    0.28 
  11  16   0    2.54    0.24 
 -11  16   0    2.56    0.30 
  11  16   0    1.97    0.38 
 -11  16   0    2.49    0.28 
  11  16   0    3.02    0.25 
 -11 -16   0    2.93    0.22 
 -11 -16   0    2.84    0.32 
  12  16   0   13.57    0.65 
  12  16   0   12.67    0.63 
 -12  16   0   13.85    0.71 
  12 -16   0   13.80    0.68 
  12  16   0   13.78    0.64 
 -12  16   0   12.00    0.70 
  12 -16   0   12.44    0.68 
 -12 -16   0   13.00    0.61 
 -12 -16   0   12.97    0.71 
   0  17   0    0.14    0.11 
   0  17   0    0.18    1.40 
   0 -17   0   -0.02    0.08 
   0  17   0    0.02    0.06 
   0  17   0    0.16    0.06 
   0  17   0    0.46    0.10 
   0  17   0    0.06    0.09 
   1  17   0    8.62    0.39 
  -1  17   0    8.64    0.51 
  -1  17   0    8.68    0.41 
  -1 -17   0    7.33    2.89 
  -1  17   0    8.26    0.44 
   1 -17   0    8.99    0.46 
   1 -17   0   14.65    2.99 
   1  17   0    8.95    0.49 
   1  17   0    8.90    0.44 
   1  17   0    8.27    0.41 
  -1  17   0    8.28    0.39 
  -1  17   0    8.47    0.47 
  -1 -17   0    8.38    0.47 
   2  17   0    0.29    0.08 
  -2  17   0    0.14    0.11 
   2  17   0    0.24    0.09 
  -2  17   0    0.21    0.08 
  -2  17   0    0.28    0.07 
   2 -17   0    0.19    0.09 
  -2 -17   0    0.17    0.11 
   2 -17   0    0.65    1.30 
   2  17   0    0.13    0.06 
  -2  17   0    0.33    0.11 
   2 -17   0    0.54    1.54 
  -2 -17   0    0.29    0.05 
  -2  17   0    0.24    0.10 
  -2 -17   0   -1.51    1.67 
   2  17   0    0.18    0.10 
  -3  17   0    0.83    0.16 
  -3 -17   0    1.07    2.98 
  -3 -17   0    0.96    0.20 
   3  17   0    0.74    0.13 
  -3 -17   0    0.93    0.08 
  -3  17   0    0.74    0.13 
   3 -17   0   -1.55    1.83 
   3  17   0    0.97    0.15 
   3  17   0    0.78    0.12 
   3  17   0    1.33    0.20 
   3 -17   0    0.40    1.76 
  -3  17   0    1.12    0.28 
  -3  17   0    0.82    0.11 
  -3  17   0    0.75    0.15 
   3 -17   0    0.70    0.12 
  -4  17   0   18.73    0.82 
  -4  17   0   18.89    0.79 
   4  17   0   19.35    0.83 
  -4  17   0   20.27    0.90 
   4  17   0   19.29    0.81 
  -4 -17   0   19.30    0.76 
   4  17   0   20.25    0.80 
  -4  17   0   20.74    0.87 
  -4 -17   0   20.69    0.90 
   4  17   0   19.47    2.28 
   4 -17   0   19.59    0.83 
   5  17   0    1.43    0.18 
  -5  17   0    1.27    0.14 
   5 -17   0    1.24    0.15 
  -5 -17   0    1.46    0.24 
  -5  17   0    1.48    0.20 
  -5  17   0    1.40    0.16 
   5  17   0    1.34    0.16 
   5  17   0    0.94    1.72 
  -5 -17   0    0.06    2.62 
   5  17   0    1.32    0.15 
  -5  17   0    1.22    0.21 
   5  17   0    1.51    0.22 
   6 -17   0    2.77    0.19 
   6  17   0    2.43    0.20 
   6  17   0    2.80    0.23 
  -6 -17   0    2.92    0.18 
  -6  17   0    2.68    0.24 
   6  17   0    3.07    0.22 
   6  17   0    2.70    0.27 
  -6  17   0    2.70    0.27 
  -6 -17   0    2.76    0.30 
   7  17   0    5.14    0.38 
  -7 -17   0    5.50    0.29 
  -7  17   0    5.75    0.38 
  -7  17   0    6.02    0.36 
   7  17   0    5.72    0.34 
  -7 -17   0    6.38    0.43 
   7  17   0    5.68    0.33 
   7  17   0    5.73    0.34 
  -8 -17   0   17.44    0.80 
  -8  17   0   16.00    0.71 
   8  17   0   15.66    0.69 
  -8  17   0   15.47    0.75 
   8  17   0   13.84    0.76 
  -8 -17   0   14.90    0.66 
   8  17   0   16.15    0.70 
   8  17   0   15.01    0.75 
  -8  17   0   15.57    0.78 
   9  17   0   14.47    0.65 
  -9  17   0   13.14    0.72 
  -9 -17   0   13.87    0.73 
   9  17   0   13.88    0.71 
  -9 -17   0   13.18    0.61 
   9  17   0   14.22    0.64 
   9  17   0   14.45    0.65 
  -9  17   0   13.28    0.70 
 -10  17   0    0.69    0.18 
  10  17   0    0.57    0.13 
  10  17   0    0.49    0.13 
 -10 -17   0    0.72    0.13 
  10 -17   0    0.77    0.18 
  10  17   0    0.62    0.13 
 -10  17   0    0.73    0.16 
 -10 -17   0    0.55    0.17 
 -11 -17   0    4.46    0.28 
 -11 -17   0    4.83    0.41 
 -11  17   0    4.06    0.37 
  11 -17   0    3.82    0.36 
  11  17   0    4.88    0.32 
 -11  17   0    4.40    0.37 
  11  17   0    4.52    0.32 
  11  17   0    4.82    0.32 
 -12 -17   0    0.03    0.07 
 -12 -17   0   -0.01    0.13 
  12  17   0   -0.01    0.09 
  12  17   0    0.14    0.11 
  12  17   0    0.21    0.14 
  12 -17   0    0.04    0.15 
 -12  17   0    0.28    0.13 
  12 -17   0    0.10    0.11 
 -12  17   0    0.40    0.18 
   0  18   0    0.62    0.12 
   0  18   0    0.67    0.15 
   0  18   0    0.88    0.13 
   0  18   0    0.74    0.11 
   0 -18   0    0.60    0.14 
   0  18   0    0.45    0.16 
   1  18   0   14.04    0.63 
   1  18   0   15.54    0.74 
  -1 -18   0   13.17    3.42 
   1  18   0   15.08    0.71 
   1  18   0   14.76    0.62 
   1 -18   0   14.10    0.68 
  -1  18   0   14.33    0.62 
   1  18   0   15.17    0.68 
  -1  18   0   15.44    0.72 
  -1  18   0   15.99    0.69 
  -1  18   0   14.64    0.64 
  -1 -18   0   14.82    0.71 
  -2 -18   0    5.40    0.37 
   2  18   0    5.42    0.33 
   2  18   0    5.26    0.28 
  -2  18   0    4.95    0.29 
   2  18   0    4.81    0.36 
  -2  18   0    4.77    0.36 
   2 -18   0    5.20    0.33 
   2  18   0    4.25    2.08 
  -2 -18   0    5.15    3.15 
  -2  18   0    5.25    0.27 
  -2  18   0    5.40    0.34 
   2  18   0    4.85    0.29 
  -3 -18   0    0.72    0.16 
   3  18   0    0.69    0.12 
  -3  18   0    0.83    0.14 
   3  18   0    0.50    0.10 
   3 -18   0    0.66    0.12 
  -3  18   0    0.75    0.11 
   3  18   0    0.50    0.11 
   3  18   0    0.57    0.15 
  -3  18   0    0.44    0.13 
  -3  18   0    0.77    0.13 
  -3 -18   0    2.67    3.62 
   4  18   0    4.72    0.29 
  -4  18   0    3.82    0.23 
  -4 -18   0    4.31    0.35 
   4 -18   0    4.26    0.28 
   4  18   0    3.82    0.24 
  -4  18   0    4.21    0.30 
   4  18   0    3.97    0.32 
   4  18   0    4.02    0.26 
  -4  18   0    4.16    0.34 
  -4  18   0    3.94    0.26 
   5  18   0    7.10    0.41 
  -5 -18   0    7.40    0.47 
   5  18   0    6.98    0.38 
  -5  18   0    7.96    0.52 
  -5  18   0    8.04    0.43 
  -5  18   0    6.58    0.34 
   5 -18   0    7.17    0.38 
   5  18   0    7.59    0.37 
   5  18   0    7.25    0.44 
  -5  18   0    6.76    0.37 
   6  18   0    3.52    0.31 
  -6 -18   0    4.09    0.35 
   6  18   0    4.14    0.28 
  -6 -18   0    3.70    0.21 
  -6  18   0    3.93    0.29 
  -6  18   0    4.10    0.33 
  -6  18   0    3.87    0.30 
   6  18   0    3.56    0.25 
   6  18   0    3.55    0.26 
  -7  18   0    4.74    0.34 
  -7 -18   0    4.35    0.25 
   7  18   0    4.52    0.29 
  -7  18   0    4.75    0.37 
   7  18   0    4.75    0.29 
  -7  18   0    4.68    0.32 
   7  18   0    4.46    0.30 
  -7 -18   0    4.42    0.38 
   7  18   0    4.16    0.35 
  -8  18   0    3.33    0.30 
   8  18   0    3.37    0.32 
   8  18   0    3.25    0.26 
  -8 -18   0    3.22    0.34 
   8  18   0    3.36    0.25 
  -8  18   0    3.75    0.34 
  -8 -18   0    3.20    0.22 
   8  18   0    3.25    0.26 
  -8  18   0    3.47    0.26 
  -9 -18   0    0.41    0.16 
  -9 -18   0    0.55    0.10 
   9  18   0    0.54    0.12 
   9  18   0    0.40    0.11 
  -9  18   0    0.47    0.15 
   9 -18   0    0.46    0.15 
  -9  18   0    0.60    0.16 
   9  18   0    0.54    0.12 
  10 -18   0    0.27    0.14 
 -10 -18   0    0.46    0.10 
  10  18   0    0.30    0.11 
 -10  18   0    0.16    0.12 
  10  18   0    0.25    0.11 
 -10 -18   0    0.12    0.14 
 -10  18   0    0.38    0.15 
  10  18   0    0.26    0.11 
 -11  18   0    4.07    0.41 
  11 -18   0    3.49    0.44 
  11  18   0    4.31    0.31 
  11  18   0    4.23    0.30 
 -11 -18   0    4.18    0.27 
 -11 -18   0    4.24    0.40 
   0  19   0   -0.02    0.10 
   0  19   0    0.15    0.07 
   0  19   0    0.12    0.09 
   0 -19   0    0.12    0.10 
   0  19   0    0.27    0.09 
  -1  19   0    8.08    0.47 
   1  19   0    7.47    0.49 
  -1  19   0    8.18    0.43 
   1  19   0    8.86    0.48 
  -1  19   0    7.26    0.38 
   1  19   0    6.94    0.38 
   1  19   0    7.49    0.36 
   1 -19   0    7.13    0.43 
  -1  19   0    7.23    0.36 
  -1 -19   0    7.96    0.46 
  -2  19   0    0.09    0.11 
   2 -19   0    0.12    0.09 
   2  19   0   -0.12    0.09 
  -2 -19   0    0.10    0.13 
   2  19   0    0.12    0.07 
  -2  19   0   -0.06    0.06 
  -2  19   0   -0.06    0.07 
  -2  19   0    0.10    0.06 
   2  19   0    0.06    0.07 
   2  19   0    0.04    0.10 
  -3  19   0    2.16    0.19 
  -3 -19   0    1.97    0.26 
   3  19   0    1.96    0.21 
  -3  19   0    2.78    0.28 
   3  19   0    2.10    0.19 
  -3  19   0    2.10    0.16 
   3  19   0    2.22    0.18 
   3 -19   0    1.95    0.21 
  -3  19   0    2.22    0.23 
   4  19   0   13.98    0.72 
  -4 -19   0   14.15    0.70 
  -4  19   0   13.69    0.69 
   4  19   0   13.53    0.60 
   4  19   0   13.76    0.62 
  -4  19   0   12.17    0.56 
   4 -19   0   12.98    0.61 
  -4  19   0   12.22    0.59 
  -5  19   0    2.87    0.30 
   5  19   0    2.42    0.21 
   5  19   0    2.50    0.20 
  -5  19   0    2.27    0.24 
   5  19   0    2.76    0.23 
  -5 -19   0    2.42    0.30 
  -6 -19   0    0.81    0.19 
  -6  19   0    0.82    0.19 
   6  19   0    1.01    0.18 
   6  19   0    1.13    0.15 
   6  19   0    0.95    0.16 
  -6  19   0    1.14    0.20 
  -6  19   0    1.12    0.18 
  -7 -19   0    0.15    0.14 
   7  19   0    0.28    0.10 
   7  19   0    0.14    0.09 
  -7  19   0    0.39    0.15 
  -7  19   0    0.12    0.11 
  -7  19   0    0.06    0.09 
   7  19   0    0.26    0.09 
  -8 -19   0    6.86    0.48 
  -8  19   0    6.15    0.36 
   8  19   0    6.92    0.39 
  -8  19   0    6.62    0.46 
   8  19   0    7.00    0.38 
  -8  19   0    6.51    0.43 
  -8 -19   0    5.64    0.39 
   8  19   0    6.17    0.36 
  -9 -19   0    1.52    0.29 
   9 -19   0    1.54    0.27 
  -9  19   0    1.15    0.22 
   9  19   0    1.19    0.18 
  -9  19   0    2.01    0.26 
   9  19   0    1.05    0.17 
   9  19   0    1.42    0.19 
  10  19   0    0.65    0.13 
 -10 -19   0    0.60    0.19 
 -10  19   0    0.26    0.16 
 -10  19   0    0.51    0.17 
   0  20   0   18.53    0.85 
   0  20   0   16.96    0.73 
   0  20   0   17.07    0.75 
   0 -20   0   17.69    0.82 
   0  20   0   18.71    0.80 
   1  20   0    3.68    0.25 
   1  20   0    3.84    0.23 
  -1  20   0    3.60    0.23 
  -1  20   0    3.84    0.26 
  -1  20   0    3.73    0.29 
   1  20   0    3.74    0.29 
  -1 -20   0    4.48    0.34 
   1  20   0    3.97    0.33 
  -1  20   0    4.65    0.35 
   2  20   0    6.89    0.38 
  -2  20   0    7.23    0.44 
  -2  20   0    7.71    0.43 
  -2  20   0    6.61    0.37 
   2  20   0    7.63    0.46 
  -2  20   0    7.39    0.47 
   2  20   0    7.04    0.41 
   2  20   0    6.93    0.38 
   2 -20   0    7.28    0.42 
  -2 -20   0    7.67    0.47 
  -3  20   0    0.10    0.09 
   3 -20   0   -0.02    0.08 
   3  20   0    0.03    0.10 
  -3  20   0    0.03    0.11 
  -3 -20   0    0.09    0.12 
   3  20   0    0.12    0.07 
   3  20   0    0.09    0.10 
   3  20   0    0.08    0.08 
  -4 -20   0    2.55    0.30 
  -4  20   0    2.00    0.22 
  -4  20   0    2.06    0.22 
   4  20   0    1.99    0.22 
   4  20   0    1.91    0.17 
   4  20   0    1.99    0.19 
  -4  20   0    2.05    0.27 
  -5  20   0    1.11    0.21 
   5  20   0    0.86    0.14 
  -5 -20   0    0.85    0.19 
  -5  20   0    1.17    0.18 
  -5  20   0    1.35    0.19 
   5  20   0    0.78    0.14 
   5  20   0    1.08    0.18 
   6  20   0    2.34    0.20 
  -6  20   0    2.21    0.24 
   6  20   0    2.59    0.22 
  -6  20   0    2.26    0.28 
  -6  20   0    2.98    0.24 
  -6 -20   0    2.04    0.30 
   6  20   0    2.29    0.23 
  -7  20   0    3.02    0.24 
  -7 -20   0    3.38    0.35 
   7  20   0    3.06    0.24 
  -7  20   0    3.37    0.33 
   7  20   0    3.04    0.23 
  -7  20   0    3.37    0.29 
   7  20   0    3.09    0.26 
   8  20   0    0.35    0.10 
   8  20   0    0.27    0.10 
  -8  20   0    0.27    0.16 
   8  20   0    0.61    0.17 
  -8  20   0    0.36    0.13 
  -8 -20   0   -0.03    0.19 
   0  21   0   -0.09    0.08 
   0  21   0    0.08    0.12 
   0 -21   0   -0.11    0.08 
   0  21   0    0.02    0.10 
   1  21   0    3.94    0.25 
  -1  21   0    4.63    0.37 
   1  21   0    4.73    0.32 
   1  21   0    3.90    0.32 
   1 -21   0    4.63    0.34 
  -1 -21   0    4.17    0.34 
   1  21   0    4.37    0.36 
  -1  21   0    4.76    0.32 
   2  21   0    1.55    0.16 
  -2  21   0    1.69    0.21 
   2  21   0    1.52    0.18 
   2  21   0    2.20    0.26 
   2 -21   0    1.42    0.21 
  -2  21   0    1.36    0.24 
   2  21   0    1.51    0.21 
  -2 -21   0    2.01    0.26 
   3  21   0    7.82    0.47 
   3  21   0    7.18    0.39 
  -3  21   0    7.46    0.42 
   3  21   0    7.32    0.42 
  -3  21   0    7.78    0.49 
   3 -21   0    7.30    0.42 
   3  21   0    6.80    0.36 
  -3  21   0    7.02    0.42 
  -3 -21   0    7.31    0.48 
   4  21   0    3.79    0.24 
  -4  21   0    4.40    0.31 
  -4 -21   0    4.48    0.38 
   4  21   0    4.40    0.31 
  -4  21   0    4.61    0.37 
  -4  21   0    4.27    0.31 
   4  21   0    3.32    0.25 
   4  21   0    3.82    0.33 
   5  21   0    3.28    0.27 
  -5  21   0    2.87    0.27 
  -5  21   0    2.89    0.31 
   5  21   0    2.71    0.21 
  -5  21   0    3.10    0.25 
   5  21   0    2.78    0.23 
   5  21   0    3.11    0.29 
  -5 -21   0    3.14    0.33 
   6  21   0    4.49    0.32 
  -6 -21   0    5.16    0.57 
   6  21   0    4.50    0.27 
  -6  21   0    3.84    0.45 
   6  21   0    3.82    0.27 
  -6  21   0    3.68    0.31 
   0  22   0    3.28    0.27 
   0  22   0    3.71    0.34 
   0 -22   0    3.07    0.30 
  -1  22   0    1.18    0.23 
  -1 -22   0    0.86    0.17 
   1  22   0    1.27    0.24 
   1  22   0    1.08    0.19 
   1 -22   0    1.10    0.20 
  -1  22   0    1.00    0.18 
  -2 -22   0    7.26    0.47 
  -2  22   0    6.99    0.51 
   2 -22   0    7.23    0.43 
   2  22   0    7.73    0.50 
   2  22   0    7.56    0.43 
  -2  22   0    7.11    0.42 
  -2  22   0    6.59    0.45 
   3 -22   0    1.74    0.22 
  -3  22   0    1.74    0.21 
   3  22   0    1.71    0.17 
  -3 -22   0    1.79    0.27 
   3  22   0    2.08    0.22 
  -3  22   0    2.07    0.22 
  -4  22   0   -0.07    0.07 
   4  22   0   -0.05    0.10 
  -4  22   0    0.11    0.12 
  -4  22   0    0.00    0.08 
   4  22   0   -0.09    0.06 
  -4 -22   0   -0.04    0.15 
   1   0   1  216.10    9.32 
   1   0  -1  227.43    9.75 
  -1   0   1  244.89    9.89 
  -1   0  -1  242.15    9.44 
  -2   0   1   55.01    2.34 
   2   0  -1   57.70    2.36 
   2   0   1   55.04    2.29 
   3   0  -1    7.89    0.75 
   3   0  -1    7.16    0.31 
  -3   0  -1    8.37    0.63 
   3   0  -1    8.43    0.65 
  -3   0   1    7.80    0.30 
   3   0   1    8.54    0.64 
   3   0  -1    7.38    0.32 
   3   0  -1    7.77    0.29 
   3   0   1    8.37    0.31 
  -3   0   1    6.79    0.31 
   3   0   1    7.70    0.61 
   3   0   1    7.88    0.30 
   3   0   1    7.87    0.30 
   3   0  -1    7.23    0.32 
  -3   0  -1    7.86    0.60 
   3   0   1    7.82    0.30 
  -3   0   1    7.62    0.29 
   3   0  -1    7.38    0.29 
   3   0   1    8.14    0.29 
  -3   0  -1    7.89    0.31 
  -3   0   1    8.23    0.65 
   3   0   1    7.79    0.31 
  -3   0  -1    8.02    0.30 
  -3   0   1    7.47    0.63 
   4   0  -1  436.60   15.88 
   4   0   1  422.68   15.80 
  -4   0  -1  408.18   15.76 
  -4   0   1  430.61   15.86 
  -5   0  -1  105.06    4.50 
   5   0   1  101.75    4.50 
   5   0  -1  107.32    4.60 
   6   0   1   42.56    1.73 
   6   0   1   47.13    2.49 
  -6   0  -1   47.79    2.49 
  -6   0  -1   43.86    2.41 
  -6   0   1   43.24    2.48 
   6   0  -1   46.25    2.82 
  -6   0   1   46.84    2.51 
   6   0   1   45.03    2.47 
   6   0  -1   46.12    2.51 
  -7   0   1   74.10    3.69 
   7   0  -1   75.52    3.70 
  -7   0  -1   66.68    3.50 
   7   0   1   74.41    3.63 
  -7   0  -1   71.39    3.58 
  -7   0   1   68.73    3.64 
   7   0  -1   72.03    3.64 
   7   0   1   66.81    3.55 
   8   0  -1   -0.08    0.20 
   8   0  -1    0.07    0.05 
  -8   0  -1    0.07    0.04 
  -8   0   1   -0.01    0.21 
   8   0  -1    0.26    0.06 
   8   0   1    0.10    0.05 
   8   0   1    0.14    0.03 
  -8   0   1   -0.16    0.44 
  -8   0  -1    0.14    0.05 
   8   0  -1    0.02    0.44 
  -8   0  -1    0.30    0.44 
  -8   0  -1    0.09    0.26 
   8   0  -1    0.10    0.03 
   8   0   1    0.16    0.06 
   8   0   1    0.14    0.06 
  -8   0   1    0.19    0.07 
   8   0  -1    0.11    0.06 
  -8   0   1    0.12    0.05 
   8   0   1   -0.19    0.43 
   8   0   1   -0.12    0.19 
  -8   0  -1    0.07    0.05 
  -9   0   1    1.67    0.62 
   9   0   1    1.56    0.16 
  -9   0   1    1.74    0.16 
  -9   0  -1    1.55    0.72 
   9   0  -1    1.56    0.16 
   9   0  -1    1.65    0.14 
   9   0   1    1.59    0.08 
   9   0  -1    1.68    0.10 
   9   0   1    1.63    0.15 
  -9   0  -1    1.19    0.15 
  -9   0  -1    1.88    0.14 
  -9   0  -1    1.60    0.13 
   9   0   1    0.85    0.49 
   9   0   1    1.79    0.64 
   9   0  -1    1.31    0.54 
  -9   0   1    3.53    0.98 
  -9   0   1    1.57    0.14 
   9   0  -1    0.38    0.61 
  -9   0  -1    1.31    0.14 
  -9   0  -1    1.62    0.58 
   9   0   1    1.63    0.14 
  10   0   1    0.31    0.37 
 -10   0   1    0.00    0.28 
  10   0  -1    0.09    0.06 
 -10   0   1    0.16    0.08 
 -10   0  -1    0.00    0.04 
 -10   0   1    0.65    0.59 
  10   0  -1    0.15    0.33 
  10   0  -1    0.18    0.08 
 -10   0  -1    0.39    0.10 
  10   0   1    0.16    0.06 
 -10   0  -1   -0.21    0.19 
 -10   0   1   -0.03    0.04 
  10   0  -1    0.46    0.75 
  10   0   1    0.42    0.69 
 -10   0  -1    0.07    0.06 
  10   0  -1    0.09    0.03 
  10   0   1    0.04    0.06 
  11   0   1    1.27    0.17 
  11   0   1    0.94    0.89 
 -11   0  -1    1.27    0.14 
  11   0  -1    0.77    0.50 
 -11   0  -1    1.26    0.14 
  11   0  -1    1.17    0.07 
 -11   0   1    1.96    1.01 
  11   0  -1    1.35    0.81 
 -11   0  -1    1.25    0.20 
 -11   0   1    1.41    0.15 
 -11   0   1    0.62    0.47 
  11   0  -1    1.27    0.17 
 -11   0   1    1.15    0.13 
 -11   0  -1    0.28    0.83 
  11   0   1    1.13    0.16 
  11   0  -1    1.21    0.14 
 -12   0   1    8.22    0.47 
 -12   0   1    7.54    1.83 
 -12   0   1    9.05    0.44 
 -12   0  -1    8.56    0.47 
  12   0   1    9.25    0.44 
  12   0  -1    7.11    1.22 
  12   0   1    9.94    1.89 
  12   0  -1    9.17    0.55 
 -12   0  -1   10.13    2.04 
 -12   0  -1    8.89    0.44 
 -12   0   1    9.00    0.47 
 -12   0  -1    9.34    0.46 
 -12   0  -1    8.54    0.37 
 -12   0  -1    7.95    1.75 
  12   0   1   10.25    0.51 
  12   0   1    7.87    1.26 
  12   0  -1    9.06    0.44 
  12   0  -1   10.04    1.95 
 -12   0   1    7.16    1.24 
  13   0  -1   32.54    1.41 
 -13   0  -1   34.71    1.35 
  13   0   1   35.05    1.42 
 -13   0  -1   35.20    1.37 
  13   0   1   33.92    1.35 
 -13   0  -1   33.32    1.38 
 -13   0   1   32.64    1.39 
 -13   0   1   27.12    3.11 
  13   0  -1   35.11    1.35 
 -13   0   1   34.06    1.39 
 -13   0   1   34.24    1.35 
  13   0   1   33.94    3.30 
  13   0  -1   30.03    3.18 
  14   0   1   15.98    0.72 
  14   0   1   15.89    0.79 
  14   0  -1   15.91    0.79 
 -14   0   1   16.64    0.72 
 -14   0  -1   16.66    0.73 
 -14   0  -1   16.49    0.74 
 -14   0   1   16.32    0.77 
 -14   0   1   15.50    0.75 
  14   0  -1   16.31    0.72 
 -14   0  -1   15.16    0.75 
  15   0  -1    0.60    0.13 
  15   0  -1    0.79    0.17 
 -15   0   1    0.87    0.15 
  15   0  -1    0.75    0.17 
 -15   0  -1    0.91    0.15 
 -15   0  -1    0.62    0.14 
 -15   0   1    1.22    0.17 
 -15   0  -1    0.78    0.15 
  15   0   1    0.90    0.19 
 -15   0   1    0.94    0.18 
  15   0   1    0.88    0.16 
  16   0   1   28.27    1.15 
 -16   0  -1   27.31    1.19 
 -16   0  -1   27.77    1.15 
  16   0  -1   27.06    1.14 
  16   0   1   24.27    1.33 
 -16   0   1   26.42    1.13 
  16   0   1   28.19    1.15 
  16   0  -1   28.75    1.16 
 -16   0   1   26.87    1.20 
  16   0  -1   28.45    1.24 
 -16   0   1   23.41    1.20 
 -17   0   1    6.06    0.42 
 -17   0  -1    5.57    0.40 
  17   0  -1    5.47    0.43 
 -17   0  -1    5.21    0.36 
  17   0   1    5.40    0.37 
  17   0   1    5.32    0.43 
  17   0   1    5.44    0.37 
  17   0  -1    5.09    0.37 
 -17   0   1    5.60    0.36 
  17   0  -1    5.55    0.38 
 -18   0  -1    1.70    0.21 
  18   0  -1    1.72    0.26 
 -18   0   1    2.09    0.37 
  18   0   1    1.50    0.29 
 -18   0  -1    2.24    0.35 
  18   0  -1    1.94    0.23 
  18   0   1    1.28    0.20 
  18   0   1    2.28    0.29 
 -18   0   1    1.77    0.21 
  18   0  -1    1.73    0.28 
   0  -1   1    0.77    0.04 
   0   1  -1    0.93    0.04 
   0   1  -1    1.01    0.04 
   0  -1  -1    0.83    0.04 
   0   1  -1    0.79    0.04 
   0  -1  -1    0.90    0.12 
   0   1  -1    0.93    0.04 
   0   1  -1    0.86    0.04 
   0  -1  -1    0.85    0.04 
  -1  -1  -1  294.14   11.33 
   1  -1   1  261.99   10.86 
  -1   1   1  275.57   11.43 
   1   1  -1  264.14   11.50 
  -1   1  -1  284.98   11.05 
  -1  -1   1  286.11   11.62 
   1   1   1  263.40   11.27 
   1  -1  -1  261.44   11.23 
  -2   1   1    9.41    0.63 
  -2   1   1    7.72    0.56 
   2  -1   1    8.41    0.55 
  -2   1   1    9.08    0.35 
  -2  -1  -1    9.31    0.58 
   2  -1   1    9.26    0.35 
   2   1  -1    8.80    0.61 
   2   1  -1    8.82    0.61 
  -2   1   1    8.70    0.35 
  -2  -1  -1    8.51    0.34 
   2  -1   1    8.42    0.56 
   2  -1  -1    8.67    0.60 
   2   1   1    9.06    0.35 
  -2  -1   1    9.66    0.63 
  -2   1  -1    9.37    0.59 
   2   1   1    9.06    0.68 
   2  -1  -1   10.02    0.63 
  -2  -1   1    8.61    0.36 
   2  -1  -1    9.34    0.36 
  -2  -1   1    8.72    0.62 
   2   1   1    8.88    0.59 
   3   1  -1   42.57    1.95 
   3  -1   1   39.30    1.86 
  -3   1   1   38.93    1.88 
  -3   1   1   44.52    1.99 
   3  -1   1   38.34    1.86 
  -3  -1  -1   37.46    1.87 
  -3  -1  -1   40.10    1.87 
   3   1  -1   42.48    2.18 
  -3   1  -1   37.74    1.90 
   3  -1  -1   44.47    2.04 
   3   1   1   40.49    1.97 
  -3  -1   1   43.11    2.04 
   3  -1  -1   47.98    2.07 
   3   1   1   44.35    2.00 
   4   1  -1  342.86   12.89 
   4  -1   1  350.70   12.84 
  -4  -1  -1  335.67   12.83 
  -4   1   1  334.46   12.82 
   4   1   1  343.16   12.77 
  -4   1  -1  333.47   12.70 
  -4  -1   1  341.37   12.84 
   4  -1  -1  338.75   12.82 
   5   1  -1   18.65    0.75 
   5   1  -1   18.32    0.71 
  -5  -1  -1   20.87    1.33 
  -5  -1  -1   21.97    1.37 
  -5   1   1   20.50    1.39 
  -5   1   1   18.19    0.70 
   5  -1   1   18.36    0.73 
   5  -1   1   22.34    1.39 
   5  -1   1   19.28    1.29 
   5  -1   1   18.85    0.76 
   5   1  -1   19.81    1.36 
   5   1  -1   19.15    0.74 
   5  -1   1   18.13    0.73 
  -5   1   1   19.16    1.49 
   5   1  -1   18.50    0.77 
   5   1  -1   18.61    1.34 
  -5  -1   1   20.27    0.75 
   5  -1  -1   22.52    1.46 
   5  -1  -1   19.17    0.80 
   5   1   1   19.99    1.36 
   5  -1  -1   20.04    1.37 
   5   1   1   19.87    0.79 
  -5   1  -1   22.02    1.41 
   5   1   1   21.32    1.39 
  -5  -1   1   22.55    1.49 
  -5   1  -1   19.50    1.30 
  -5  -1   1   21.05    1.40 
   6  -1   1    2.69    0.16 
  -6  -1  -1    3.16    0.56 
   6   1  -1    2.68    0.17 
  -6  -1  -1    2.83    0.16 
  -6   1   1    2.74    0.14 
   6   1  -1    2.58    0.15 
  -6   1   1    2.86    0.13 
  -6   1   1    2.78    0.17 
   6  -1   1    2.49    0.18 
  -6   1   1    2.55    0.58 
   6  -1   1    2.90    0.13 
  -6  -1  -1    3.03    0.17 
   6   1  -1    2.78    0.13 
  -6  -1  -1    3.10    0.52 
   6   1  -1    2.56    0.18 
   6   1  -1    2.54    0.51 
  -6   1   1    2.86    0.17 
   6  -1   1    3.16    0.53 
   6  -1   1    2.91    0.15 
  -6   1   1    2.85    0.53 
  -6  -1  -1    2.96    0.15 
   6  -1   1    3.55    0.63 
   6   1   1    2.19    0.54 
   6  -1  -1    2.08    0.10 
  -6   1  -1    2.47    0.49 
  -6   1  -1    1.80    0.12 
   6   1   1    1.20    0.39 
   6   1   1    1.93    0.13 
  -6  -1   1    1.60    0.51 
   6  -1  -1    1.81    0.52 
   6  -1  -1    1.43    0.45 
  -6   1  -1    1.49    0.48 
   6   1   1    1.95    0.14 
   6  -1  -1    1.87    0.13 
   6   1   1    1.80    0.11 
  -6   1  -1    1.96    0.12 
  -6   1  -1    1.97    0.13 
  -6  -1   1    1.85    0.51 
  -6  -1   1    1.66    0.13 
   6  -1  -1    1.70    0.13 
  -7   1   1   99.62    4.63 
  -7  -1  -1   84.82    4.38 
   7  -1   1   93.44    4.48 
   7  -1   1  102.52    4.53 
   7   1  -1   95.03    4.53 
   7   1  -1   91.13    4.51 
  -7   1   1   97.77    4.97 
  -7  -1  -1   95.57    4.45 
  -7  -1   1   87.61    4.30 
  -7  -1   1   90.95    4.33 
   7  -1  -1   91.83    4.32 
   7   1   1   92.70    4.34 
  -7   1  -1   88.99    4.20 
   7  -1  -1   87.38    4.34 
  -7   1  -1   89.43    4.30 
   7   1   1   87.74    4.26 
   8  -1   1   60.74    3.22 
  -8   1   1   55.15    3.10 
  -8   1   1   56.74    3.22 
  -8  -1  -1   59.51    4.44 
   8   1  -1   52.60    3.10 
   8   1  -1   51.69    2.06 
   8  -1   1   52.87    3.04 
   8   1  -1   45.59    2.99 
  -8  -1  -1   60.01    3.15 
  -8   1  -1   54.07    2.02 
  -8   1  -1   57.29    3.19 
   8  -1  -1   55.68    3.17 
   8   1   1   57.25    3.19 
  -8  -1   1   53.46    3.13 
   8   1   1   54.86    3.14 
  -8   1  -1   55.96    3.09 
   8  -1  -1   59.58    3.30 
  -8  -1   1   56.15    3.20 
  -9  -1  -1   42.72    1.70 
   9   1  -1   44.77    1.72 
   9   1  -1   44.65    1.62 
   9  -1   1   50.06    2.91 
   9  -1   1   45.14    2.92 
  -9   1   1   46.49    2.84 
   9  -1   1   43.36    1.71 
   9   1  -1   41.73    2.85 
  -9  -1  -1   45.22    2.81 
  -9   1   1   45.23    2.92 
   9  -1   1   44.62    1.71 
   9   1  -1   46.90    2.94 
  -9  -1  -1   42.36    2.80 
  -9  -1   1   41.08    1.59 
   9  -1  -1   40.27    1.51 
  -9   1  -1   43.14    2.74 
  -9  -1   1   39.52    2.71 
   9  -1  -1   38.75    2.76 
   9   1   1   43.42    2.75 
   9  -1  -1   38.94    1.59 
  -9   1  -1   42.58    2.66 
  -9  -1   1   42.20    2.73 
   9   1   1   39.99    1.58 
   9  -1  -1   46.14    2.80 
  10  -1   1    6.08    0.30 
  10   1  -1    6.03    0.30 
 -10  -1  -1    4.27    0.84 
 -10  -1  -1    5.99    0.30 
  10  -1   1    3.71    0.82 
 -10  -1  -1    5.64    0.32 
  10   1  -1    6.26    1.27 
  10   1  -1    5.49    0.33 
 -10   1   1    6.15    0.28 
 -10  -1  -1    5.81    1.23 
  10   1  -1    6.14    1.02 
 -10  -1  -1    6.19    0.32 
 -10   1   1    5.38    0.32 
 -10   1   1    3.98    0.86 
 -10   1   1    4.13    1.08 
  10  -1   1    6.30    0.34 
  10  -1   1    6.09    1.30 
  10   1  -1    5.45    0.23 
  10  -1   1    5.62    0.23 
 -10   1   1    5.74    0.30 
 -10  -1   1    5.24    0.31 
  10   1   1    5.08    0.31 
  10  -1  -1    5.70    0.29 
 -10  -1   1    5.64    0.28 
  10  -1  -1    5.17    0.24 
 -10  -1   1    4.08    1.13 
  10  -1  -1    5.37    1.09 
 -10   1  -1    5.43    0.29 
  10   1   1    4.10    1.00 
 -10   1  -1    5.17    0.94 
 -10   1  -1    5.30    0.28 
 -10   1  -1    5.34    0.31 
  10  -1  -1    5.74    0.33 
  10  -1  -1    4.14    0.85 
 -10  -1   1    5.01    0.93 
 -10   1  -1    5.57    0.30 
  10   1   1    5.85    1.00 
  10   1   1    5.36    0.28 
  11   1  -1    8.21    0.44 
 -11   1   1    7.80    0.41 
  11  -1   1    7.92    0.44 
 -11  -1  -1    9.45    1.40 
 -11   1   1    6.41    1.43 
  11  -1   1    8.07    1.57 
  11   1  -1    7.48    1.18 
 -11  -1  -1    8.11    0.41 
 -11   1   1    5.79    1.09 
  11   1  -1    7.92    0.39 
 -11  -1  -1    8.00    0.39 
 -11   1   1    8.16    0.40 
 -11  -1  -1    7.47    0.41 
  11  -1   1    8.13    0.44 
  11   1  -1    6.81    1.56 
  11  -1  -1    7.68    0.37 
 -11  -1   1    7.48    0.40 
 -11   1  -1    7.43    0.36 
 -11   1  -1    7.69    1.26 
 -11  -1   1    7.84    0.37 
 -11  -1   1    6.31    1.10 
  11   1   1    5.31    1.36 
  11  -1  -1    7.29    0.31 
 -11  -1   1    6.78    1.31 
 -11   1  -1    6.93    0.30 
  11  -1  -1    7.51    0.41 
 -11   1  -1    7.71    0.43 
  11   1   1    6.90    0.40 
 -11   1  -1    7.38    0.38 
  11  -1  -1    7.13    1.62 
  11  -1  -1    7.66    1.18 
 -12  -1  -1    2.85    0.21 
  12   1  -1    2.65    0.90 
 -12  -1  -1    1.80    1.25 
  12  -1   1    3.74    1.36 
  12   1  -1    2.57    0.27 
  12   1  -1    1.75    1.29 
  12  -1   1    2.21    0.87 
  12   1  -1    3.20    0.22 
 -12   1   1    2.94    0.95 
 -12   1   1    2.51    0.22 
 -12  -1  -1    2.59    0.24 
  12  -1   1    3.16    0.27 
 -12   1   1    4.33    1.39 
 -12  -1  -1    2.68    0.22 
  12  -1   1    2.51    0.21 
 -12  -1  -1    4.44    1.55 
 -12   1   1    2.56    0.21 
 -12  -1  -1    2.75    0.17 
  12  -1  -1    2.45    0.83 
 -12   1  -1    2.83    0.24 
 -12   1  -1    1.11    0.78 
  12   1   1    3.66    0.90 
 -12  -1   1    2.78    0.23 
 -12   1  -1    2.77    0.22 
 -12  -1   1    2.97    0.25 
 -12   1  -1    2.70    0.21 
  12   1   1    2.59    0.21 
 -12  -1   1    4.67    1.45 
 -12  -1   1    3.50    1.00 
  12   1   1    3.23    1.31 
 -12  -1   1    2.55    0.20 
  12   1   1    2.42    0.24 
 -12   1  -1    2.50    0.13 
  12  -1  -1    2.18    1.32 
  12  -1  -1    2.82    0.21 
  12  -1  -1    2.54    0.13 
  13  -1   1   20.70    0.95 
 -13   1   1   20.99    0.89 
  13   1  -1   21.58    0.95 
  13   1  -1   21.80    0.88 
 -13   1   1   18.77    2.58 
 -13  -1  -1   20.49    0.92 
 -13   1   1   20.83    0.91 
  13  -1   1   20.40    2.78 
 -13   1   1   21.91    0.94 
 -13  -1  -1   21.90    0.91 
  13   1  -1   23.10    2.92 
 -13  -1  -1   19.24    0.81 
  13  -1   1   20.34    0.88 
 -13  -1  -1   20.82    0.88 
 -13  -1   1   19.38    0.89 
 -13  -1   1   20.00    0.91 
 -13  -1   1   20.40    2.73 
  13   1   1   19.99    0.90 
 -13   1  -1   19.57    0.85 
 -13   1  -1   18.54    0.87 
  13   1   1   20.00    2.60 
  13  -1  -1   24.56    2.91 
 -13  -1   1   19.65    0.84 
  13   1   1   20.20    0.84 
  13  -1  -1   19.80    0.85 
  13  -1  -1   19.89    0.91 
 -13   1  -1   19.49    0.85 
 -14  -1  -1   12.32    0.62 
  14   1  -1   12.12    0.64 
  14  -1   1   11.57    0.58 
 -14  -1  -1   12.20    0.59 
  14   1  -1   11.74    0.57 
 -14   1   1   13.27    0.59 
 -14   1   1   11.37    0.61 
 -14   1   1   11.99    0.60 
  14   1  -1   12.46    0.58 
 -14  -1  -1   12.47    0.57 
  14  -1   1   10.72    0.63 
 -14   1  -1   11.84    0.59 
 -14   1  -1   12.57    0.63 
  14   1   1   12.99    0.60 
 -14  -1   1   12.22    0.64 
  14  -1  -1   11.74    0.65 
  14  -1  -1   12.66    0.60 
 -14  -1   1   13.12    0.63 
 -14   1  -1   12.77    0.60 
 -14  -1   1   12.98    0.59 
  14   1   1   13.00    0.66 
 -15  -1  -1    4.91    0.36 
  15   1  -1    5.14    0.39 
 -15   1   1    5.56    0.34 
 -15   1   1    5.38    0.38 
  15  -1   1    4.98    0.34 
  15   1  -1    5.82    0.46 
 -15   1   1    5.09    0.34 
 -15  -1  -1    5.15    0.34 
  15   1  -1    5.07    0.33 
 -15  -1  -1    5.35    0.33 
  15  -1   1    5.27    0.40 
  15  -1  -1    5.45    0.40 
 -15  -1   1    4.99    0.34 
  15   1   1    5.23    0.34 
 -15  -1   1    5.24    0.32 
 -15  -1   1    4.44    0.36 
  15   1   1    4.68    0.38 
 -15   1  -1    4.99    0.32 
  15   1   1    5.02    0.33 
 -15   1  -1    5.23    0.36 
  15  -1  -1    4.84    0.40 
 -15   1  -1    4.96    0.33 
 -16  -1  -1   26.52    1.13 
 -16   1   1   22.12    1.07 
  16  -1   1   25.29    1.08 
  16   1  -1   25.60    1.07 
  16  -1   1   24.88    1.19 
  16   1  -1   26.51    1.08 
 -16  -1  -1   25.44    1.07 
 -16   1   1   25.38    1.08 
  16   1  -1   24.22    1.14 
 -16   1   1   25.61    1.13 
  16  -1  -1   24.37    1.15 
 -16  -1   1   23.76    1.12 
  16   1   1   24.87    1.06 
  16  -1  -1   25.08    1.06 
 -16  -1   1   24.67    1.11 
  16   1   1   24.15    1.11 
 -16  -1   1   25.58    1.08 
  16   1   1   24.94    1.18 
 -16   1  -1   24.93    1.10 
  16  -1  -1   24.49    1.07 
 -16   1  -1   24.90    1.06 
  17   1  -1   11.10    0.56 
  17   1  -1   10.91    0.63 
 -17   1   1   10.68    0.55 
  17  -1   1   10.73    0.56 
 -17   1   1    9.84    0.58 
  17  -1   1    9.81    0.55 
 -17  -1  -1   10.25    0.54 
  17   1  -1   10.81    0.55 
  17  -1   1   10.61    0.64 
 -17   1   1    8.91    0.58 
 -17  -1  -1    9.83    0.58 
 -17   1  -1   11.01    0.58 
  17   1   1   11.38    0.58 
 -17   1  -1   11.25    0.62 
  17   1   1   11.86    0.67 
  17  -1  -1   10.53    0.59 
  17   1   1   11.23    0.58 
  17  -1  -1   11.71    0.67 
 -17  -1   1   11.22    0.63 
  17  -1  -1   11.25    0.59 
 -17  -1   1   11.58    0.57 
 -18   1   1    0.03    0.09 
  18   1  -1   -0.06    0.08 
  18  -1   1    0.10    0.13 
  18   1  -1    0.12    0.11 
  18  -1   1    0.07    0.10 
  18  -1   1    0.01    0.11 
  18   1  -1    0.11    0.11 
 -18   1   1    0.12    0.17 
 -18  -1  -1    0.00    0.08 
  18   1   1    0.07    0.11 
  18  -1  -1    0.03    0.10 
 -18  -1   1    0.03    0.08 
  18   1   1   -0.11    0.09 
  18  -1  -1    0.00    0.09 
  18   1   1   -0.08    0.08 
 -18   1  -1    0.03    0.10 
  18  -1  -1    0.03    0.10 
 -18   1  -1    0.03    0.08 
   0   2   1  335.16   13.99 
   0  -2   1  335.91   13.79 
   0  -2  -1  344.32   13.92 
   1  -2   1  174.84    6.63 
  -1  -2  -1  178.80    6.70 
   1   2  -1  185.21    6.70 
   1  -2  -1  176.93    6.65 
  -1  -2   1  177.04    6.72 
   1   2   1  185.11    6.68 
   2   2  -1  261.94    9.37 
  -2  -2  -1  244.85    9.34 
  -2   2   1  244.56    9.30 
   2  -2  -1  260.44    9.62 
  -2  -2   1  240.91    9.63 
   2   2   1  272.66    9.60 
   3   2  -1   26.91    1.47 
   3  -2   1   29.07    1.45 
   3   2  -1   24.31    1.44 
  -3  -2  -1   28.43    1.47 
  -3  -2  -1   28.63    1.43 
  -3   2   1   27.52    1.42 
   3  -2   1   28.31    1.42 
   3   2   1   28.36    1.50 
   3  -2  -1   29.45    1.52 
   3  -2  -1   29.09    1.50 
  -3  -2   1   28.27    1.54 
   3   2   1   28.69    1.48 
  -3   2  -1   30.36    1.51 
  -3   2  -1   26.16    1.39 
  -3  -2   1   30.19    1.52 
   4  -2   1  228.12    8.71 
  -4  -2  -1  221.07    8.74 
  -4   2   1  221.56    8.66 
   4   2  -1  228.99    8.77 
   4   2   1  242.14    8.97 
  -4   2  -1  225.53    8.83 
  -4  -2   1  226.26    9.32 
   4  -2  -1  232.08    9.00 
   5  -2   1  109.62    4.70 
  -5   2   1  107.25    4.77 
  -5  -2  -1  109.32    4.72 
   5   2  -1  106.65    4.71 
   5  -2  -1  106.15    4.67 
   5   2   1  107.52    4.61 
  -5  -2   1  105.41    4.69 
   5  -2  -1  101.19    4.58 
  -5   2  -1  111.51    4.54 
  -6  -2  -1   79.70    3.82 
  -6   2   1   81.79    3.99 
   6  -2   1   83.85    3.86 
  -6  -2  -1   81.50    3.92 
   6   2  -1   83.43    3.94 
   6  -2   1   82.29    3.91 
  -6   2   1   80.83    3.82 
   6   2  -1   89.61    4.07 
   6   2   1   81.83    3.87 
  -6   2  -1   80.34    3.70 
   6  -2  -1   78.69    4.20 
   6  -2  -1   82.33    3.84 
  -6   2  -1   83.65    3.88 
  -6  -2   1   78.14    3.80 
   6   2   1   78.37    3.78 
   7  -2   1   99.49    4.77 
  -7  -2  -1  109.12    4.77 
   7   2  -1  101.58    4.80 
  -7   2   1  102.05    4.87 
  -7   2   1  103.58    5.18 
   7   2  -1  101.99    4.86 
   7  -2   1  106.21    4.75 
  -7  -2  -1   93.60    4.70 
  -7   2  -1  100.20    4.76 
   7   2   1  100.85    4.78 
  -7   2  -1   96.09    4.56 
   7   2   1  103.12    4.73 
  -7  -2   1  101.11    4.74 
  -7  -2   1   98.80    4.79 
   7  -2  -1  106.68    4.79 
   7  -2  -1  103.72    4.85 
  -8  -2  -1    4.91    0.95 
  -8   2   1    5.78    0.28 
   8   2  -1    4.75    0.31 
  -8  -2  -1    4.85    0.27 
  -8   2   1    5.07    0.24 
   8  -2   1    4.93    0.25 
   8   2  -1    5.73    0.90 
  -8   2   1    5.85    0.94 
  -8  -2  -1    5.16    0.78 
  -8   2   1    4.77    0.84 
   8  -2   1    4.86    0.28 
  -8  -2  -1    4.57    0.27 
   8   2  -1    4.62    0.82 
  -8  -2  -1    4.89    0.25 
   8   2  -1    4.85    0.20 
  -8   2   1    5.11    0.26 
   8  -2   1    4.94    0.27 
   8  -2   1    3.93    0.78 
   8   2  -1    5.86    0.29 
   8   2  -1    4.71    0.25 
   8  -2   1    5.09    0.22 
   8  -2   1    3.22    0.67 
   8  -2  -1    4.50    0.78 
  -8  -2   1    4.42    0.25 
  -8   2  -1    5.09    0.88 
  -8  -2   1    3.96    0.95 
   8   2   1    4.12    0.22 
  -8  -2   1    3.96    0.72 
  -8   2  -1    3.24    0.68 
   8   2   1    4.48    0.78 
  -8   2  -1    4.12    0.22 
  -8  -2   1    4.39    0.22 
   8   2   1    4.15    0.75 
  -8   2  -1    3.77    0.17 
   8   2   1    4.44    0.25 
  -8   2  -1    4.53    0.23 
   8  -2  -1    3.73    0.22 
   8  -2  -1    4.24    0.25 
   8   2   1    3.87    0.25 
  -8   2  -1    3.80    0.23 
   8  -2  -1    4.47    0.84 
   8  -2  -1    4.42    0.20 
   8  -2  -1    4.19    0.25 
   9   2  -1   12.25    0.53 
   9  -2   1   13.91    1.38 
   9   2  -1   11.77    1.38 
   9  -2   1   11.79    0.56 
  -9   2   1   11.76    1.39 
  -9  -2  -1   11.15    0.55 
   9  -2   1   12.47    0.49 
   9  -2   1   11.14    1.47 
   9   2  -1   12.46    0.56 
  -9   2   1   13.52    0.52 
   9  -2   1   12.40    0.53 
   9   2  -1    9.95    1.28 
  -9   2   1   12.62    0.54 
  -9  -2  -1   12.01    0.55 
  -9   2   1   13.08    0.56 
  -9  -2  -1   12.24    1.30 
  -9  -2  -1   12.46    0.53 
  -9  -2  -1   12.98    1.50 
   9  -2   1   13.51    0.58 
  -9   2   1   13.75    1.47 
   9   2   1   13.72    1.44 
   9  -2  -1   12.24    0.49 
  -9   2  -1   12.78    1.30 
   9  -2  -1   10.19    1.24 
  -9   2  -1   13.25    0.53 
   9   2   1   11.76    0.55 
   9   2   1   12.14    0.51 
  -9  -2   1   11.38    0.55 
  -9  -2   1   11.22    1.30 
  -9   2  -1   12.53    0.51 
  -9   2  -1   11.34    0.45 
   9  -2  -1   11.90    1.54 
  -9   2  -1   11.67    0.53 
   9  -2  -1   12.34    0.52 
  -9  -2   1   11.35    1.46 
   9   2   1   10.77    1.39 
  -9   2  -1   11.13    1.32 
   9  -2  -1   12.03    0.55 
  -9  -2   1   11.97    0.51 
   9  -2  -1   12.66    0.56 
  10   2  -1   15.62    0.68 
 -10   2   1   15.40    1.68 
 -10   2   1   17.08    0.72 
  10   2  -1   17.49    1.90 
  10  -2   1   14.49    1.79 
  10  -2   1   16.75    0.74 
 -10  -2  -1   17.31    0.73 
 -10   2   1   16.60    0.71 
  10   2  -1   15.91    1.68 
 -10   2   1   16.60    0.68 
 -10   2   1   16.26    1.74 
 -10  -2  -1   16.58    0.69 
 -10  -2  -1   15.35    1.57 
  10  -2   1   14.51    1.55 
  10  -2   1   16.71    0.64 
  10  -2   1   17.66    0.70 
  10   2  -1   17.55    0.74 
 -10  -2  -1   16.92    1.83 
 -10   2  -1   16.71    1.71 
  10   2   1   17.70    0.77 
  10  -2  -1   17.57    0.69 
  10  -2  -1   17.78    0.78 
 -10  -2   1   15.98    1.65 
 -10   2  -1   17.06    0.74 
  10   2   1   19.33    1.90 
  10   2   1   17.62    0.73 
 -10  -2   1   17.58    0.77 
  10  -2  -1   16.58    1.92 
 -10   2  -1   17.14    1.96 
 -10  -2   1   17.93    0.72 
 -10   2  -1   18.19    0.75 
 -10   2  -1   17.82    0.73 
  10  -2  -1   17.00    1.68 
 -10  -2   1   20.49    2.01 
  10  -2  -1   18.12    0.74 
  10   2   1   19.62    1.83 
  11   2  -1    3.03    0.21 
  11   2  -1    3.08    0.25 
  11  -2   1    3.37    1.06 
  11  -2   1    3.02    0.15 
 -11   2   1    3.79    0.90 
  11  -2   1    3.32    0.26 
 -11  -2  -1    2.18    1.03 
 -11   2   1    3.41    0.23 
  11   2  -1    4.49    1.29 
 -11   2   1    3.31    0.20 
 -11   2   1    4.07    1.06 
 -11  -2  -1    3.18    0.23 
 -11  -2  -1    2.85    0.23 
  11   2  -1    2.72    0.83 
 -11  -2  -1    3.15    0.20 
  11  -2  -1    2.10    1.07 
  11  -2  -1    4.79    1.35 
 -11  -2   1    3.02    0.20 
 -11   2  -1    2.56    0.20 
  11  -2  -1    2.97    0.24 
 -11  -2   1    2.93    0.85 
 -11   2  -1    2.28    0.77 
 -11   2  -1    2.90    0.22 
 -11   2  -1    5.17    1.27 
 -11  -2   1    2.92    1.00 
 -11  -2   1    2.90    0.23 
  11   2   1    3.56    1.11 
  11  -2  -1    3.05    0.21 
 -11   2  -1    2.62    0.19 
  11   2   1    2.79    0.21 
  11  -2  -1    2.71    0.15 
 -11  -2   1    2.87    0.23 
  11   2   1    3.17    0.24 
 -11   2  -1    2.51    0.20 
  12  -2   1   27.71    2.58 
  12   2  -1   28.71    1.22 
 -12   2   1   30.09    2.66 
 -12  -2  -1   26.89    2.68 
  12   2  -1   25.42    1.02 
  12   2  -1   24.24    2.33 
  12  -2   1   25.50    1.03 
 -12   2   1   19.88    2.18 
 -12  -2  -1   23.23    1.06 
 -12  -2  -1   24.48    1.05 
  12   2  -1   25.30    1.02 
  12   2  -1   27.38    2.67 
 -12   2   1   25.48    1.05 
  12  -2   1   26.47    1.10 
 -12  -2  -1   25.98    1.02 
 -12   2   1   25.12    1.04 
  12  -2   1   23.61    0.93 
 -12   2   1   25.20    1.00 
  12  -2  -1   22.39    2.16 
 -12  -2   1   23.16    1.04 
 -12  -2   1   24.47    0.99 
  12  -2  -1   27.40    2.78 
  12  -2  -1   25.92    1.01 
 -12  -2   1   25.09    1.05 
 -12  -2   1   22.08    2.16 
 -12   2  -1   25.26    1.01 
  12  -2  -1   23.52    0.93 
 -12   2  -1   22.22    2.36 
  12  -2  -1   25.77    1.14 
 -12   2  -1   24.17    1.01 
 -12   2  -1   24.55    0.99 
 -12   2  -1   25.11    1.04 
 -12  -2   1   24.67    2.63 
  12   2   1   24.83    1.06 
  12   2   1   27.34    2.64 
  12   2   1   24.51    2.36 
  12   2   1   24.30    1.00 
 -13  -2  -1   29.36    1.22 
  13   2  -1   28.67    1.17 
 -13   2   1   30.85    1.20 
 -13   2   1   29.02    1.20 
 -13  -2  -1   29.69    1.21 
  13   2  -1   29.83    2.93 
 -13   2   1   28.52    1.22 
  13  -2   1   29.24    1.25 
  13  -2   1   30.42    1.19 
  13  -2   1   28.12    3.11 
 -13  -2  -1   30.11    1.17 
  13   2  -1   28.52    1.23 
 -13  -2  -1   27.98    1.12 
 -13   2   1   24.12    2.84 
  13   2  -1   28.81    1.17 
  13  -2  -1   29.82    1.19 
 -13   2  -1   29.74    1.19 
 -13  -2   1   28.98    3.20 
  13   2   1   30.17    3.09 
 -13   2  -1   29.59    1.22 
 -13  -2   1   29.99    1.23 
  13  -2  -1   29.53    1.26 
  13  -2  -1   26.17    1.12 
 -13   2  -1   29.62    1.20 
  13  -2  -1   25.67    3.18 
  13   2   1   29.37    1.18 
 -13  -2   1   29.43    1.24 
 -13  -2   1   30.21    1.17 
  13   2   1   30.22    1.25 
  14  -2   1   17.95    0.79 
 -14  -2  -1   18.69    0.81 
 -14   2   1   17.44    0.80 
 -14   2   1   17.96    0.83 
  14   2  -1   18.44    0.78 
 -14  -2  -1   17.92    0.83 
  14  -2   1   16.71    0.85 
 -14  -2  -1   17.62    0.77 
  14   2  -1   17.99    0.78 
  14   2  -1   17.08    0.84 
 -14   2   1   17.92    0.80 
  14  -2  -1   15.93    0.80 
  14   2   1   16.47    0.73 
 -14   2  -1   16.56    0.77 
 -14   2  -1   16.19    0.74 
 -14  -2   1   16.06    0.77 
 -14  -2   1   16.38    0.72 
  14  -2  -1   16.65    0.74 
  14   2   1   17.05    0.73 
 -14  -2   1   16.80    0.79 
 -14   2  -1   17.17    0.76 
  14   2   1   16.22    0.80 
 -15   2   1    3.14    0.28 
 -15  -2  -1    2.86    0.24 
 -15   2   1    3.08    0.26 
 -15   2   1    3.41    0.26 
  15  -2   1    3.04    0.28 
  15   2  -1    3.15    0.25 
  15  -2   1    3.44    0.32 
 -15  -2  -1    2.88    0.25 
  15   2  -1    2.61    0.29 
 -15  -2  -1    3.24    0.32 
  15  -2  -1    2.67    0.29 
 -15  -2   1    2.47    0.24 
 -15   2  -1    2.24    0.23 
  15   2   1    2.21    0.22 
  15   2   1    3.14    0.30 
  15   2   1    2.56    0.29 
 -15   2  -1    2.88    0.23 
 -15  -2   1    2.61    0.22 
 -15   2  -1    2.92    0.26 
 -15  -2   1    3.05    0.35 
  16   2  -1   12.87    0.62 
 -16   2   1   14.07    0.65 
  16  -2   1   13.06    0.65 
  16  -2   1   12.85    0.72 
 -16   2   1   11.78    0.62 
 -16  -2  -1   13.24    0.62 
  16   2  -1   13.33    0.63 
 -16  -2  -1   12.31    0.66 
 -16   2   1   11.89    0.66 
  16   2  -1   12.51    0.70 
  16  -2  -1   12.21    0.81 
  16   2   1   12.44    0.60 
 -16  -2   1   12.11    0.65 
  16   2   1   11.70    0.69 
 -16   2  -1   12.42    0.62 
 -16   2  -1   12.37    0.64 
 -16  -2   1   11.49    0.63 
  16  -2  -1   12.14    0.61 
 -16  -2   1   12.09    0.69 
 -17   2   1   11.74    0.73 
  17   2  -1   13.65    0.73 
 -17  -2  -1   12.69    0.64 
 -17   2   1   13.98    0.71 
 -17  -2  -1   14.48    0.72 
  17   2  -1   13.91    0.66 
  17   2  -1   13.21    0.64 
  17  -2   1   13.76    0.67 
 -17   2   1   13.20    0.67 
  17  -2   1   13.50    0.75 
  17   2   1   14.22    0.76 
 -17  -2   1   14.73    0.75 
  17   2   1   14.75    0.67 
 -17   2  -1   14.04    0.70 
  17  -2  -1   14.72    0.79 
 -17  -2   1   13.61    0.66 
  17  -2  -1   14.28    0.71 
  17  -2  -1   13.13    0.69 
 -17   2  -1   13.72    0.71 
  17   2   1   14.90    0.69 
  18  -2   1    1.91    0.28 
  18  -2   1    1.60    0.27 
 -18   2   1    1.60    0.24 
  18   2  -1    1.73    0.20 
  18   2  -1    1.77    0.22 
  18   2  -1    2.13    0.28 
 -18   2   1    2.76    0.44 
  18  -2   1    1.92    0.25 
 -18  -2  -1    1.62    0.20 
 -18  -2  -1    1.78    0.28 
  18   2   1    1.47    0.19 
  18   2   1    2.47    0.29 
  18  -2  -1    1.44    0.27 
 -18   2  -1    1.72    0.25 
  18  -2  -1    2.36    0.29 
  18  -2  -1    1.94    0.24 
 -18  -2   1    1.57    0.20 
 -18  -2   1    1.48    0.25 
  18   2   1    1.83    0.23 
   0  -3   1    1.70    0.08 
   0   3   1    1.81    0.27 
   0   3  -1    1.83    0.08 
   0  -3   1    1.60    0.24 
   0  -3  -1    1.82    0.09 
   0  -3   1    1.76    0.08 
   0   3   1    1.68    0.07 
   0  -3  -1    1.71    0.24 
   0  -3  -1    1.67    0.08 
   0   3  -1    1.88    0.09 
   0  -3  -1    1.66    0.09 
   0   3  -1    1.77    0.08 
   0  -3  -1    1.91    0.27 
   0  -3  -1    1.98    0.08 
   0   3  -1    1.69    0.08 
   0  -3   1    2.28    0.25 
   0   3   1    1.57    0.08 
   0   3  -1    2.03    0.10 
   0   3  -1    1.26    0.19 
   0   3  -1    2.20    0.28 
   0   3   1    1.66    0.08 
   0   3   1    1.29    0.21 
   0  -3   1    1.72    0.10 
   0  -3   1    1.80    0.08 
   0   3   1    1.49    0.08 
   0  -3   1    1.81    0.07 
  -1  -3  -1  319.47   11.81 
  -1  -3   1  290.17   10.77 
   2  -3   1   21.78    1.15 
   2   3  -1   23.21    1.23 
  -2   3   1   24.82    1.29 
   2  -3   1   21.50    1.10 
   2   3  -1   22.14    1.19 
  -2  -3  -1   20.60    1.20 
  -2  -3  -1   22.02    1.13 
  -2   3  -1   23.62    1.22 
   2   3   1   25.87    1.55 
  -2  -3   1   25.57    1.36 
   2  -3  -1   24.52    1.29 
  -2  -3   1   25.58    1.28 
  -2   3  -1   25.04    1.32 
   2   3   1   24.90    1.27 
   3  -3   1   85.51    3.58 
  -3   3   1   82.27    3.53 
  -3  -3  -1   83.38    3.64 
   3   3  -1   89.27    3.64 
  -3  -3   1   88.44    4.01 
   3   3   1   88.94    3.65 
   3  -3  -1   84.75    3.67 
  -3   3  -1   85.02    3.54 
   4   3  -1  181.75    7.14 
   4  -3   1  179.46    7.10 
  -4   3   1  176.73    7.03 
  -4  -3  -1  177.39    7.16 
   4   3   1  176.55    6.83 
  -4  -3   1  170.78    6.94 
  -4   3  -1  167.01    6.69 
   4  -3  -1  170.71    6.88 
   5   3  -1   71.35    3.43 
  -5  -3  -1   68.24    3.25 
  -5   3   1   68.74    3.24 
   5  -3   1   68.43    3.31 
   5  -3   1   69.77    3.25 
  -5  -3  -1   68.77    3.37 
  -5   3   1   74.41    3.47 
   5   3  -1   73.03    3.43 
  -5  -3   1   69.42    3.39 
   5   3   1   72.95    3.41 
  -5  -3   1   71.61    3.52 
   5  -3  -1   71.54    3.48 
   5   3   1   75.66    3.52 
  -5   3  -1   74.42    3.31 
  -5   3  -1   73.73    3.48 
   5  -3  -1   77.02    3.46 
   6  -3   1   77.19    3.56 
  -6  -3  -1   70.81    3.63 
  -6   3   1   73.68    3.50 
  -6   3   1   73.51    3.70 
   6  -3   1   75.34    3.63 
   6   3  -1   76.50    3.74 
  -6  -3  -1   70.06    3.48 
   6   3  -1   74.11    3.63 
   6  -3  -1   77.06    3.60 
   6   3   1   72.18    3.56 
   6   3   1   69.81    3.61 
  -6  -3   1   79.36    3.64 
  -6   3  -1   75.36    3.46 
  -6  -3   1   74.61    3.71 
  -6   3  -1   68.13    3.58 
   7   3  -1   91.28    4.57 
   7  -3   1  101.29    4.47 
  -7  -3  -1   92.94    4.39 
  -7   3   1   92.73    4.36 
   7   3  -1   92.04    4.49 
   7  -3   1   96.28    4.55 
  -7   3   1   89.10    4.56 
  -7  -3   1   93.53    4.69 
   7   3   1   95.93    4.69 
  -7   3  -1   92.51    4.41 
   7  -3  -1   96.39    4.72 
  -7  -3   1  100.17    4.64 
   7   3   1   99.54    4.63 
  -7   3  -1  104.20    4.76 
   7  -3  -1  100.57    4.63 
   8  -3   1   36.26    2.31 
   8  -3   1   37.61    2.49 
   8  -3   1   36.17    1.39 
  -8   3   1   34.09    1.30 
   8   3  -1   36.85    2.45 
   8   3  -1   37.06    1.39 
  -8  -3  -1   35.20    1.38 
   8  -3   1   36.73    1.37 
  -8   3   1   33.18    2.25 
  -8  -3  -1   35.14    2.44 
  -8  -3  -1   34.41    1.38 
   8   3  -1   39.32    2.55 
  -8  -3  -1   34.92    2.28 
  -8  -3   1   31.78    1.36 
   8  -3  -1   35.41    1.37 
   8  -3  -1   33.78    2.34 
   8   3   1   34.72    1.33 
  -8  -3   1   38.50    2.56 
  -8   3  -1   36.69    2.26 
   8   3   1   35.13    1.36 
   8   3   1   37.74    2.47 
  -8   3  -1   33.70    2.36 
   8  -3  -1   37.48    2.48 
   8  -3  -1   35.85    1.37 
  -8  -3   1   36.61    2.35 
   9   3  -1   83.03    4.46 
   9  -3   1   77.09    4.42 
   9  -3   1   87.43    4.40 
   9   3  -1   87.73    4.63 
  -9   3   1   90.71    4.68 
  -9   3   1   78.06    3.04 
  -9   3   1   90.47    4.38 
  -9  -3  -1   98.53    4.80 
  -9  -3  -1   75.59    4.21 
  -9   3  -1   80.92    4.32 
   9  -3  -1   78.18    2.92 
   9  -3  -1   79.27    4.17 
  -9  -3   1   73.50    4.09 
   9  -3  -1   71.94    4.23 
   9   3   1   84.54    4.38 
   9   3   1   73.18    4.09 
  -9  -3   1   79.02    4.31 
  -9   3  -1   85.88    4.12 
 -10  -3  -1   27.38    2.44 
 -10   3   1   32.25    2.41 
 -10  -3  -1   28.97    1.21 
  10   3  -1   31.36    2.43 
 -10   3   1   29.93    1.19 
 -10  -3  -1   27.43    2.18 
  10   3  -1   30.23    2.46 
  10  -3   1   31.00    2.30 
  10  -3   1   32.37    2.58 
  10   3  -1   29.95    1.17 
 -10   3   1   30.73    1.20 
  10   3  -1   31.45    1.17 
 -10  -3  -1   30.17    1.16 
  10   3  -1   30.59    1.22 
 -10  -3  -1   28.27    1.20 
  10  -3   1   29.59    1.22 
 -10   3   1   31.12    1.16 
 -10   3   1   28.83    2.42 
  10  -3   1   30.46    1.18 
  10  -3  -1   30.23    1.21 
 -10   3  -1   29.32    1.15 
  10  -3  -1   31.11    2.61 
  10   3   1   30.76    2.43 
 -10  -3   1   28.91    2.27 
  10  -3  -1   30.71    1.13 
 -10  -3   1   29.55    1.14 
  10  -3  -1   30.38    1.17 
  10   3   1   30.23    1.20 
 -10   3  -1   30.37    1.16 
 -10  -3   1   28.74    1.20 
  10  -3  -1   34.54    2.44 
 -10   3  -1   29.52    1.18 
  10   3   1   28.52    1.15 
 -10  -3   1   27.07    2.47 
 -10  -3   1   28.68    1.20 
 -10   3  -1   28.66    2.35 
  10   3   1   26.30    2.30 
 -11   3   1   14.40    1.70 
 -11   3   1   13.73    0.57 
 -11  -3  -1   12.43    1.82 
  11  -3   1   13.69    0.59 
  11   3  -1   10.97    1.60 
  11  -3   1   13.61    1.76 
  11  -3   1   13.49    0.64 
 -11   3   1   13.99    0.61 
  11   3  -1   13.48    0.58 
 -11  -3  -1   13.36    0.57 
  11  -3   1   13.00    0.55 
  11   3  -1   12.65    0.62 
  11  -3   1   12.91    1.76 
 -11  -3  -1   11.75    1.44 
  11   3  -1   11.46    1.80 
 -11  -3  -1   13.22    0.61 
 -11   3   1   13.44    1.72 
 -11   3   1   13.64    0.61 
 -11  -3  -1   13.18    0.62 
  11   3  -1   13.23    0.57 
  11   3   1   13.22    0.58 
  11  -3  -1   14.17    0.59 
 -11  -3   1   13.32    0.57 
  11  -3  -1   13.07    0.54 
 -11   3  -1   13.35    0.58 
 -11   3  -1   13.18    0.58 
  11   3   1   12.04    1.79 
 -11   3  -1   15.47    1.77 
  11  -3  -1   14.12    1.83 
 -11  -3   1   13.04    1.52 
  11  -3  -1   13.90    0.64 
 -11  -3   1   12.03    0.61 
 -11   3  -1   13.51    0.61 
 -11   3  -1   10.50    1.45 
 -11   3  -1   13.66    0.60 
 -11  -3   1    9.70    1.57 
 -11  -3   1   12.90    0.62 
  11   3   1   12.86    0.62 
 -12  -3  -1   13.94    0.63 
  12  -3   1   12.58    0.65 
  12   3  -1   12.94    0.58 
  12   3  -1   13.56    2.12 
 -12   3   1   11.33    1.92 
  12  -3   1   11.77    2.19 
 -12  -3  -1   11.72    2.21 
 -12   3   1   10.85    1.59 
 -12  -3  -1   13.53    0.58 
  12  -3   1   13.41    0.60 
  12   3  -1   12.89    0.58 
 -12  -3  -1   12.95    0.63 
 -12   3   1   13.19    0.61 
  12   3  -1   12.98    1.71 
 -12   3   1   13.43    0.61 
 -12   3   1   13.24    0.57 
 -12  -3   1   13.30    0.64 
 -12   3  -1   13.77    0.63 
  12  -3  -1   10.90    1.49 
 -12  -3   1   12.70    0.64 
 -12   3  -1   13.83    0.63 
  12  -3  -1   13.45    0.55 
 -12   3  -1   12.90    0.59 
  12  -3  -1   13.91    0.61 
  12   3   1   13.00    0.59 
 -12  -3   1   14.86    0.67 
 -12  -3   1   14.62    2.30 
 -12   3  -1   12.73    1.92 
  12  -3  -1   14.57    2.39 
 -12   3  -1   13.01    0.60 
  12  -3  -1   13.95    0.67 
  12   3   1   13.36    0.59 
  12   3   1   13.88    2.10 
 -12  -3   1   13.80    1.65 
  12   3   1   13.25    0.65 
  13   3  -1   11.92    0.54 
 -13  -3  -1   11.29    0.52 
  13   3  -1   12.07    0.55 
  13  -3   1   12.08    0.57 
 -13   3   1   11.55    0.57 
 -13  -3  -1   11.56    0.58 
  13  -3   1    9.35    2.19 
 -13   3   1   12.18    0.58 
 -13  -3  -1   11.67    0.54 
  13  -3   1   11.46    0.62 
  13   3  -1   11.77    0.61 
 -13  -3  -1   11.55    0.59 
  13   3  -1   10.34    2.31 
 -13   3   1   12.25    0.54 
 -13   3   1   11.56    0.59 
 -13  -3   1   10.97    0.58 
  13  -3  -1   11.20    0.60 
 -13   3  -1   11.04    0.53 
  13   3   1   11.19    0.59 
 -13  -3   1   11.46    2.60 
  13  -3  -1   12.33    2.61 
 -13   3  -1   11.43    0.56 
  13   3   1    9.31    2.26 
  13   3   1   11.15    0.53 
 -13   3  -1   11.03    0.55 
 -13   3  -1   11.52    0.53 
  13  -3  -1   11.08    0.54 
  13   3   1   10.76    0.52 
 -13  -3   1   11.81    0.58 
  13  -3  -1   11.12    0.46 
 -13  -3   1   11.55    0.52 
 -14   3   1    7.05    0.44 
 -14   3   1    6.65    0.40 
  14   3  -1    7.06    0.44 
  14   3  -1    7.09    0.38 
  14  -3   1    6.94    0.45 
 -14   3   1    6.90    0.42 
 -14  -3  -1    6.08    0.33 
  14  -3   1    6.54    0.39 
 -14  -3  -1    6.87    0.42 
 -14  -3  -1    6.38    0.36 
 -14  -3  -1    6.86    0.40 
  14   3  -1    6.14    0.36 
 -14  -3   1    6.70    0.41 
  14   3   1    7.09    0.39 
 -14  -3   1    6.48    0.36 
 -14   3  -1    6.31    0.40 
 -14   3  -1    6.31    0.36 
 -14   3  -1    7.10    0.41 
  14   3   1    6.22    0.36 
  14  -3  -1    7.13    0.40 
  14  -3  -1    6.48    0.44 
  14   3   1    7.85    0.45 
 -14  -3   1    7.02    0.43 
 -15   3   1    3.39    0.26 
 -15  -3  -1    3.27    0.24 
  15   3  -1    3.17    0.28 
  15   3  -1    3.60    0.32 
  15   3  -1    3.02    0.24 
 -15   3   1    3.07    0.27 
 -15  -3  -1    2.77    0.32 
  15  -3   1    3.76    0.34 
 -15  -3  -1    3.25    0.27 
 -15   3   1    3.63    0.30 
  15   3   1    3.41    0.32 
 -15   3  -1    3.49    0.25 
  15  -3  -1    2.93    0.31 
  15   3   1    3.49    0.25 
  15  -3  -1    2.98    0.33 
 -15   3  -1    3.40    0.31 
 -15  -3   1    3.55    0.29 
 -15  -3   1    3.58    0.34 
 -15  -3   1    3.69    0.25 
 -15   3  -1    3.87    0.30 
  16   3  -1    9.86    0.68 
 -16   3   1   10.05    0.55 
 -16  -3  -1   10.36    0.58 
  16   3  -1   10.19    0.56 
  16   3  -1   11.16    0.54 
  16  -3   1   10.02    0.55 
 -16  -3  -1   10.38    0.51 
 -16   3   1    8.93    0.51 
  16  -3   1   10.74    0.63 
 -16   3   1   10.15    0.57 
 -16   3  -1    8.89    0.53 
 -16  -3   1   10.34    0.58 
  16  -3  -1    9.23    0.53 
 -16   3  -1   11.13    0.55 
  16   3   1    9.65    0.52 
  16   3   1   10.39    0.59 
  16   3   1    9.99    0.52 
  16  -3  -1    8.63    0.83 
 -16  -3   1    9.52    0.55 
 -17   3   1    9.61    0.54 
  17  -3   1   10.27    0.63 
 -17   3   1   10.12    0.57 
  17   3  -1   10.29    0.53 
  17   3  -1    9.65    0.59 
  17  -3   1    9.98    0.55 
  17   3  -1   10.04    0.51 
 -17  -3  -1    9.57    0.51 
 -17  -3  -1   10.59    0.58 
  17   3   1    9.35    0.48 
  17  -3  -1    9.85    0.55 
  17   3   1    9.56    0.59 
  17   3   1    9.44    0.51 
 -17  -3   1    9.91    0.57 
 -17   3  -1   10.40    0.55 
  17  -3  -1    8.98    0.60 
  17  -3  -1    9.71    0.53 
 -17  -3   1    8.86    0.48 
 -17   3  -1    9.09    0.53 
 -18  -3  -1    0.46    0.14 
 -18  -3  -1    0.51    0.12 
  18  -3   1    0.62    0.18 
  18   3  -1    0.42    0.15 
  18  -3   1    0.94    0.19 
  18   3  -1    0.37    0.11 
  18   3  -1    0.60    0.14 
 -18  -3   1    0.44    0.14 
  18  -3  -1    0.77    0.19 
 -18   3  -1    0.63    0.17 
 -18  -3   1    0.76    0.14 
  18   3   1    0.86    0.16 
 -18   3  -1    0.84    0.26 
  18   3   1    0.61    0.14 
  18  -3  -1    0.94    0.19 
  18  -3  -1    0.72    0.21 
  18   3   1    0.69    0.18 
   0  -4  -1  136.55    5.48 
   0   4  -1  144.18    5.42 
   0  -4   1  126.89    5.41 
   0   4   1  149.42    5.46 
   1  -4   1   24.34    1.26 
   1  -4   1   22.36    1.24 
  -1   4   1   23.20    1.25 
  -1   4   1   23.42    1.28 
   1   4  -1   23.59    1.23 
   1   4  -1   24.23    1.23 
  -1  -4  -1   24.72    1.19 
  -1  -4  -1   23.62    1.30 
   1   4   1   23.13    1.34 
   1  -4  -1   22.26    1.26 
   1   4   1   25.70    1.27 
  -1   4  -1   23.60    1.20 
  -1  -4   1   23.92    1.32 
   1  -4  -1   24.31    1.30 
  -1   4  -1   24.09    1.39 
  -1  -4   1   25.96    1.22 
   2  -4   1   49.01    2.26 
   2  -4   1   50.55    2.33 
  -2  -4  -1   53.59    2.44 
   2   4  -1   51.82    2.35 
  -2   4   1   53.16    2.49 
   2   4  -1   54.62    2.62 
   2  -4  -1   50.15    2.37 
   2  -4  -1   53.57    2.33 
  -2   4  -1   49.90    2.29 
  -2  -4   1   53.97    2.47 
   2   4   1   55.33    2.37 
  -3  -4  -1  121.67    5.11 
   3  -4   1  120.59    4.86 
  -3   4   1  129.61    4.99 
   3   4  -1  124.02    5.07 
   3  -4   1  119.31    5.00 
  -3  -4   1  115.89    4.91 
   3   4   1  119.67    4.78 
   3  -4  -1  114.23    4.82 
   4   4  -1  188.12    7.79 
   4  -4   1  204.81    7.85 
  -4  -4  -1  198.10    7.93 
  -4   4   1  198.52    8.03 
   4  -4  -1  192.36    7.84 
  -4   4  -1  194.10    7.64 
   4   4   1  202.53    7.79 
  -4  -4   1  198.31    8.01 
   5  -4   1   36.38    1.95 
   5   4  -1   37.01    2.15 
   5  -4   1   30.94    1.31 
  -5   4   1   35.69    1.95 
  -5  -4  -1   34.59    1.93 
  -5  -4  -1   34.90    2.10 
  -5   4   1   37.68    2.17 
  -5   4   1   34.89    1.34 
   5   4  -1   32.00    1.96 
   5  -4   1   36.18    2.06 
   5  -4  -1   41.07    2.16 
   5   4   1   36.84    2.19 
  -5   4  -1   38.75    2.21 
  -5   4  -1   37.61    2.01 
  -5  -4   1   36.21    2.24 
   5   4   1   37.43    2.10 
  -5  -4   1   39.59    2.15 
   5  -4  -1   39.19    2.24 
   6   4  -1  102.92    4.82 
   6  -4   1  107.02    4.87 
  -6   4   1  110.92    5.04 
   6  -4   1  109.34    4.75 
  -6   4   1  108.48    5.12 
  -6  -4  -1  104.37    4.72 
   6   4  -1  103.76    4.95 
   6  -4  -1  106.53    4.76 
  -6  -4   1  113.01    4.83 
   6   4   1  111.56    4.81 
  -6   4  -1  103.80    4.60 
   6  -4  -1  103.05    4.86 
  -6  -4   1  105.41    4.96 
   6   4   1  102.83    4.88 
  -6   4  -1   99.34    4.82 
   7  -4   1  112.73    5.91 
   7  -4   1  107.18    5.08 
  -7   4   1  107.51    5.19 
   7   4  -1  104.58    5.15 
  -7   4   1  108.73    4.88 
  -7  -4  -1  103.19    5.09 
   7   4  -1  104.07    4.99 
  -7  -4  -1  112.69    4.94 
  -7   4  -1  104.17    5.17 
   7   4   1   95.54    4.90 
  -7  -4   1  103.12    5.02 
  -7  -4   1  104.87    4.83 
   7   4   1  103.44    4.89 
   7  -4  -1  109.47    4.87 
  -7   4  -1  102.13    4.65 
   7  -4  -1  105.27    5.01 
   8  -4   1   20.98    1.86 
   8  -4   1   22.75    0.89 
   8   4  -1   21.19    0.87 
  -8   4   1   23.11    0.88 
  -8  -4  -1   23.49    1.74 
  -8  -4  -1   23.70    0.87 
  -8   4   1   21.49    1.72 
  -8   4   1   20.70    1.85 
   8   4  -1   22.81    0.86 
  -8   4   1   20.99    0.82 
   8  -4   1   22.82    0.86 
   8  -4   1   22.84    1.74 
   8   4  -1   22.16    0.91 
  -8  -4  -1   21.89    0.90 
  -8   4   1   22.56    0.90 
   8   4  -1   22.83    1.87 
  -8   4   1   23.48    0.90 
  -8  -4  -1   21.29    0.91 
   8   4  -1   22.26    1.90 
   8  -4  -1   24.86    2.06 
  -8  -4   1   23.64    2.03 
  -8   4  -1   23.20    0.91 
   8  -4  -1   23.32    0.91 
  -8   4  -1   24.32    0.91 
  -8  -4   1   23.32    0.94 
   8  -4  -1   22.60    1.78 
   8   4   1   24.74    1.91 
  -8  -4   1   21.05    0.85 
  -8  -4   1   21.44    0.94 
  -8   4  -1   24.83    1.95 
   8   4   1   23.10    0.89 
  -8  -4   1   22.84    0.89 
   8   4   1   23.77    0.94 
   8  -4  -1   23.71    0.90 
  -8  -4   1   21.35    2.00 
   8   4   1   23.53    0.90 
   8   4   1   22.69    1.89 
   8  -4  -1   23.46    0.93 
  -9   4   1   57.99    3.64 
  -9   4   1   63.34    3.44 
   9   4  -1   57.47    3.51 
   9   4  -1   61.34    3.69 
  -9  -4  -1   58.91    3.36 
   9  -4   1   62.13    3.44 
  -9  -4  -1   62.68    3.72 
   9  -4   1   58.41    2.25 
   9  -4   1   61.86    4.07 
   9  -4  -1   66.24    3.90 
   9  -4  -1   64.33    3.61 
  -9  -4   1   57.96    3.50 
  -9   4  -1   69.39    3.56 
   9   4   1   61.15    3.74 
  -9   4  -1   64.77    3.78 
  -9  -4   1   58.14    3.71 
   9   4   1   71.54    3.77 
  10  -4   1   11.92    1.73 
  10  -4   1   13.93    0.61 
  10  -4   1   13.97    0.58 
 -10  -4  -1   10.72    1.75 
 -10  -4  -1   13.89    0.64 
  10   4  -1   14.08    0.60 
  10  -4   1   14.14    1.66 
  10   4  -1   13.24    1.60 
 -10   4   1   14.35    0.63 
 -10  -4  -1   15.00    1.51 
  10  -4   1   14.74    0.66 
  10   4  -1   14.12    0.64 
 -10   4   1   14.57    1.68 
 -10   4   1   14.66    0.63 
 -10   4   1   14.34    0.60 
  10   4  -1   14.05    0.59 
 -10   4   1   14.76    1.68 
  10   4  -1   14.21    1.77 
 -10  -4  -1   14.42    0.59 
 -10  -4   1   13.65    0.68 
 -10  -4   1   14.33    0.67 
 -10   4  -1   14.77    0.63 
  10  -4  -1   15.26    0.64 
  10  -4  -1   15.04    0.68 
  10  -4  -1   14.62    0.60 
 -10   4  -1   15.12    0.63 
 -10  -4   1   13.16    1.47 
 -10   4  -1   14.36    0.65 
  10   4   1   14.60    1.71 
  10  -4  -1   14.28    1.89 
  10   4   1   14.66    0.66 
  10   4   1   14.02    1.63 
 -10  -4   1   15.49    0.61 
  10   4   1   14.78    0.62 
 -10  -4   1   12.20    1.87 
 -10   4  -1   14.41    1.83 
  10   4   1   15.56    0.61 
  10  -4  -1   12.86    1.47 
 -10   4  -1   14.00    1.61 
  11  -4   1    2.88    0.21 
 -11   4   1    2.54    0.22 
 -11  -4  -1    3.32    0.24 
 -11   4   1    3.51    0.21 
  11  -4   1    2.81    0.17 
  11   4  -1    3.94    1.32 
  11   4  -1    2.74    0.20 
 -11  -4  -1    2.91    0.19 
  11   4  -1    3.06    0.25 
  11  -4   1    2.04    1.16 
 -11   4   1    2.46    1.01 
  11   4  -1    3.04    0.20 
 -11  -4  -1    2.75    0.23 
 -11  -4  -1    2.78    0.80 
 -11  -4  -1    2.48    1.21 
 -11   4   1    3.06    0.22 
  11  -4   1    3.64    0.84 
 -11  -4   1    0.54    1.06 
 -11   4  -1    2.57    0.19 
  11   4   1    2.33    0.98 
  11   4   1    2.97    0.21 
  11   4   1    2.85    0.24 
 -11   4  -1    3.45    0.22 
 -11   4  -1    2.78    0.88 
  11   4   1    2.63    0.19 
 -11   4  -1    3.16    0.96 
  11  -4  -1    3.81    1.38 
 -11   4  -1    3.08    0.23 
 -11   4  -1    3.42    0.23 
  11  -4  -1    3.04    0.18 
  11  -4  -1    3.29    0.22 
  11   4   1    2.48    1.16 
 -11  -4   1    2.84    0.19 
 -11  -4   1    2.83    0.24 
 -11  -4   1    2.92    0.84 
  11  -4  -1    3.04    0.26 
 -11  -4   1    3.11    0.25 
 -12   4   1   24.72    0.99 
  12   4  -1   24.14    1.06 
  12   4  -1   22.69    2.61 
 -12  -4  -1   23.94    1.04 
  12  -4   1   24.44    0.95 
  12  -4   1   25.10    1.02 
  12  -4   1   25.84    1.08 
 -12  -4  -1   26.38    2.84 
 -12   4   1   24.70    1.02 
  12   4  -1   24.44    0.99 
 -12   4   1   24.81    2.31 
  12  -4   1   26.31    2.61 
 -12  -4  -1   24.75    0.99 
  12   4  -1   23.96    1.00 
 -12   4   1   24.96    1.03 
  12   4  -1   25.05    2.46 
  12  -4  -1   24.59    1.01 
 -12  -4   1   22.81    1.06 
 -12   4  -1   24.74    0.99 
  12  -4  -1   25.90    2.29 
  12  -4  -1   24.03    0.95 
  12  -4  -1   25.06    2.62 
  12   4   1   23.01    2.36 
  12   4   1   24.67    0.99 
 -12   4  -1   25.52    1.03 
  12  -4  -1   23.76    1.06 
 -12  -4   1   26.00    2.66 
 -12   4  -1   25.10    1.03 
 -12  -4   1   21.79    2.13 
  12   4   1   24.87    0.97 
 -12  -4   1   23.69    1.05 
 -12   4  -1   22.22    2.35 
 -12  -4   1   24.88    1.05 
  12   4   1   25.32    1.05 
  13   4  -1   10.76    2.48 
 -13   4   1   11.29    0.56 
 -13   4   1   11.79    0.58 
  13  -4   1   11.53    0.61 
  13   4  -1   11.74    0.59 
  13   4  -1   11.10    0.51 
  13  -4   1    7.65    2.26 
 -13  -4  -1   10.68    0.51 
 -13  -4  -1   11.31    0.52 
  13  -4   1   11.70    0.55 
 -13   4   1   11.22    0.56 
 -13   4   1   11.09    0.55 
 -13  -4  -1   11.01    0.57 
 -13  -4  -1   11.04    0.58 
  13   4  -1   11.57    0.53 
  13  -4  -1   11.69    2.76 
  13  -4  -1   10.65    0.60 
  13   4   1   12.09    0.60 
 -13  -4   1   10.76    0.58 
 -13   4  -1   11.88    0.54 
  13   4   1   10.98    0.53 
  13   4   1    9.13    2.27 
  13   4   1   10.87    0.51 
  13  -4  -1   10.78    0.47 
 -13   4  -1   10.78    0.55 
 -13  -4   1   11.51    0.58 
 -13   4  -1   11.72    0.53 
 -13  -4   1   11.72    0.51 
 -13   4  -1   11.77    0.57 
 -13  -4   1    5.34    2.15 
  13  -4  -1   10.98    0.54 
 -14   4   1   17.67    0.78 
  14   4  -1   17.07    0.74 
 -14  -4  -1   17.28    0.72 
  14  -4   1   16.38    0.75 
 -14   4   1   16.24    0.78 
 -14   4   1   15.63    0.75 
 -14  -4  -1   15.82    0.78 
  14  -4   1   15.75    0.82 
 -14  -4  -1   17.06    0.78 
  14   4  -1   16.92    0.80 
  14   4  -1   16.94    0.72 
  14   4   1   14.97    0.65 
 -14   4  -1   15.13    0.71 
 -14  -4   1   14.15    0.72 
  14  -4  -1   16.12    0.70 
 -14  -4   1   15.51    0.65 
  14   4   1   14.86    0.67 
 -14  -4   1   15.46    0.74 
 -14   4  -1   14.46    0.66 
  14   4   1   14.84    0.73 
 -14   4  -1   14.72    0.67 
 -14   4  -1   13.97    0.70 
  14  -4  -1   14.80    0.76 
 -15   4   1   15.33    0.70 
  15   4  -1   15.56    0.70 
 -15  -4  -1   14.54    0.67 
  15  -4   1   15.81    0.80 
 -15   4   1   15.75    0.75 
 -15  -4  -1   14.60    0.74 
  15   4  -1   15.46    0.77 
  15  -4   1   15.30    0.75 
  15   4  -1   14.97    0.67 
 -15   4  -1   15.16    0.80 
 -15   4  -1   16.19    0.74 
 -15  -4   1   15.53    0.79 
  15   4   1   14.18    0.67 
  15  -4  -1   15.36    0.80 
  15   4   1   16.67    0.72 
 -15  -4   1   15.21    0.68 
 -15   4  -1   15.17    0.68 
  15  -4  -1   15.78    0.73 
  15   4   1   15.61    0.77 
 -15  -4   1   15.77    0.77 
 -15  -4   1   14.09    0.66 
 -16   4   1    8.89    0.54 
  16   4  -1   10.13    0.63 
 -16   4   1    9.78    0.54 
 -16   4   1    8.61    0.49 
 -16  -4  -1   10.14    0.49 
  16  -4   1    9.35    0.60 
  16   4  -1   10.50    0.51 
  16  -4   1    9.63    0.53 
 -16  -4  -1   11.11    0.58 
  16  -4  -1   11.21    0.65 
 -16  -4   1   10.65    0.69 
 -16   4  -1   10.57    0.57 
  16  -4  -1   10.52    0.57 
 -16  -4   1   10.68    0.60 
  16   4   1   10.50    0.61 
  16   4   1   11.08    0.52 
 -16   4  -1   10.31    0.57 
  16   4   1   11.22    0.55 
  17   4  -1    6.78    0.46 
 -17   4   1    6.16    0.41 
 -17  -4  -1    6.84    0.44 
 -17  -4  -1    5.58    0.35 
  17   4  -1    6.59    0.39 
  17   4  -1    6.16    0.35 
 -17   4   1    5.76    0.41 
  17  -4   1    5.70    0.40 
  17  -4   1    6.31    0.48 
 -17  -4   1    5.74    0.35 
 -17   4  -1    6.16    0.41 
 -17  -4   1    6.33    0.44 
 -17   4  -1    6.11    0.41 
  17  -4  -1    5.97    0.47 
  17   4   1    6.23    0.45 
  17  -4  -1    6.65    0.42 
  17   4   1    7.48    0.41 
  17   4   1    6.16    0.35 
   0  -5   1    0.26    0.23 
   0   5  -1    0.31    0.14 
   0  -5  -1    0.30    0.23 
   0   5  -1    0.27    0.03 
   0  -5  -1    0.36    0.03 
   0  -5   1    0.26    0.03 
   0   5   1    0.26    0.05 
   0   5  -1    0.02    0.15 
   0   5  -1    0.17    0.03 
   0   5  -1    0.47    0.06 
   0  -5  -1    0.26    0.05 
   0   5  -1    0.28    0.04 
   0   5   1    0.34    0.16 
   0  -5   1    0.31    0.04 
   0   5   1    0.83    0.25 
   0  -5  -1    0.38    0.04 
   0  -5  -1    0.19    0.14 
   0   5   1    0.28    0.03 
   0  -5   1    0.15    0.04 
   0   5  -1    0.29    0.03 
   0  -5  -1    0.27    0.03 
   0   5   1    0.23    0.03 
   0  -5   1    0.21    0.13 
   1  -5   1   20.78    1.17 
   1   5  -1   20.43    1.26 
  -1   5   1   17.70    0.68 
  -1   5   1   19.31    1.22 
   1  -5   1   19.68    1.15 
  -1  -5  -1   18.99    1.21 
   1  -5   1   17.04    0.68 
  -1  -5  -1   16.12    0.69 
  -1   5   1   17.92    1.14 
   1   5  -1   18.38    1.09 
  -1  -5  -1   16.42    0.68 
  -1   5   1   20.00    0.71 
   1  -5  -1   23.11    1.34 
  -1  -5   1   23.00    1.22 
   1  -5  -1   22.03    1.32 
  -1   5  -1   23.01    1.25 
  -1   5  -1   25.47    1.38 
   1   5   1   24.78    1.31 
   1   5   1   23.05    1.28 
   2   5  -1   17.53    1.11 
   2   5  -1   15.26    0.61 
  -2  -5  -1   15.08    0.61 
   2   5  -1   16.14    0.64 
  -2   5   1   19.91    1.27 
   2  -5   1   18.57    1.09 
  -2  -5  -1   17.50    1.00 
  -2  -5  -1   14.95    0.63 
  -2   5   1   15.65    0.62 
  -2   5   1   17.27    1.08 
   2   5  -1   18.34    1.09 
   2   5  -1   15.61    0.60 
  -2  -5  -1   16.29    0.59 
  -2  -5  -1   17.74    1.17 
   2   5   1   19.27    1.15 
  -2  -5   1   16.48    0.63 
  -2   5  -1   16.47    0.64 
   2  -5  -1   19.66    1.62 
  -2   5  -1   18.49    1.07 
  -2  -5   1   17.43    1.19 
  -2  -5   1   15.45    0.66 
  -2   5  -1   17.66    0.67 
   2   5   1   18.60    1.11 
   2  -5  -1   16.42    1.10 
   2   5   1   16.50    0.65 
   3  -5   1   95.74    4.10 
   3  -5   1   98.05    4.26 
  -3  -5  -1  103.01    4.40 
   3   5  -1  102.51    4.27 
   3  -5  -1   97.72    4.37 
  -3  -5   1  103.38    4.50 
  -3   5  -1  105.19    4.51 
   3   5   1  102.99    4.31 
   3  -5  -1  102.32    4.24 
   4  -5   1  132.23    5.54 
  -4  -5  -1  135.18    5.70 
   4  -5   1  126.17    5.30 
   4   5  -1  133.87    5.53 
   4  -5  -1  131.26    5.64 
   4   5   1  136.13    5.50 
  -4  -5   1  127.67    5.67 
   5  -5   1   47.08    2.50 
  -5  -5  -1   45.71    2.34 
   5  -5   1   46.87    2.37 
  -5   5   1   45.81    2.37 
   5  -5   1   44.38    1.68 
  -5  -5  -1   39.54    2.52 
   5   5  -1   44.54    2.42 
   5   5  -1   41.13    2.49 
  -5   5   1   43.09    2.56 
   5  -5  -1   41.63    2.50 
   5   5   1   48.44    2.48 
  -5   5  -1   41.95    2.29 
  -5  -5   1   44.68    2.62 
  -5   5  -1   45.96    1.74 
   5   5   1   47.92    2.61 
  -5   5  -1   46.60    2.59 
   5  -5  -1   49.26    2.48 
  -5  -5   1   47.49    2.46 
  -6   5   1  195.90    7.72 
   6  -5   1  180.76    7.86 
  -6  -5  -1  187.15    8.01 
   6   5  -1  189.84    7.84 
  -6  -5   1  185.44    8.15 
   6   5   1  192.50    8.31 
   6  -5  -1  189.74    8.09 
  -6   5  -1  200.71    7.79 
   7   5  -1   75.75    3.77 
   7  -5   1   62.06    3.65 
  -7   5   1   73.89    3.62 
   7  -5   1   75.94    3.65 
   7   5  -1   76.21    3.99 
  -7   5   1   70.47    3.91 
   7  -5  -1   76.03    3.96 
   7   5   1   77.34    3.82 
  -7  -5   1   69.97    2.70 
  -7  -5   1   78.46    3.79 
  -7  -5   1   73.19    4.01 
   7  -5  -1   73.17    3.73 
  -7   5  -1   75.23    3.96 
  -7   5  -1   74.18    3.61 
   7   5   1   76.87    4.08 
   8   5  -1   18.86    0.79 
  -8   5   1   18.79    0.77 
  -8  -5  -1   18.41    0.73 
  -8  -5  -1   17.04    0.78 
   8   5  -1   21.50    1.73 
  -8   5   1   20.83    1.62 
   8  -5   1   20.53    1.61 
   8   5  -1   19.04    0.75 
  -8   5   1   19.66    0.76 
  -8  -5  -1   17.72    1.51 
   8  -5   1   18.77    0.75 
  -8   5   1   19.11    0.84 
   8   5  -1   18.37    0.73 
  -8   5   1   17.32    1.72 
  -8  -5  -1   20.29    1.90 
   8  -5   1   20.20    1.84 
  -8   5  -1   18.25    0.74 
   8  -5  -1   19.73    1.61 
  -8  -5   1   18.10    1.86 
   8   5   1   17.65    0.73 
  -8   5  -1   18.09    0.73 
   8  -5  -1   18.42    0.75 
  -8  -5   1   19.20    0.71 
   8   5   1   18.06    0.71 
   8  -5  -1   20.21    1.81 
   8   5   1   17.14    1.67 
   8   5   1   18.61    0.77 
  -8   5  -1   18.92    1.55 
  -8  -5   1   17.09    1.53 
   8  -5  -1   18.30    0.73 
  -8  -5   1   17.17    0.77 
  -8   5  -1   16.39    1.63 
   8   5   1   21.19    1.70 
   9   5  -1   32.23    1.17 
   9  -5   1   31.69    2.22 
   9  -5   1   30.48    1.18 
  -9  -5  -1   29.42    1.22 
   9   5  -1   30.34    1.19 
  -9  -5  -1   34.85    2.66 
   9   5  -1   31.71    1.24 
   9   5  -1   32.17    2.51 
  -9   5   1   30.92    1.19 
  -9  -5  -1   32.19    1.18 
  -9  -5  -1   29.97    2.16 
   9  -5   1   33.75    3.03 
   9  -5   1   30.30    1.20 
  -9   5   1   31.63    2.50 
  -9   5   1   30.84    2.26 
   9   5  -1   29.34    2.32 
  -9   5   1   30.04    1.22 
  -9  -5  -1   28.59    1.22 
  -9   5   1   31.90    1.22 
  -9   5  -1   31.75    1.28 
  -9   5  -1   32.37    1.26 
  -9  -5   1   32.13    1.30 
  -9   5  -1   33.83    2.28 
  -9   5  -1   31.12    2.45 
   9   5   1   32.82    1.25 
  -9  -5   1   31.40    1.29 
   9   5   1   32.60    1.23 
   9  -5  -1   34.51    2.36 
   9   5   1   31.30    2.48 
   9  -5  -1   35.40    2.69 
   9  -5  -1   32.38    1.31 
  -9  -5   1   32.55    1.23 
  -9  -5   1   34.00    2.61 
   9   5   1   33.83    1.30 
   9  -5  -1   32.65    1.25 
  -9  -5   1   33.21    2.32 
  -9   5  -1   32.77    1.25 
   9   5   1   31.88    2.37 
 -10  -5  -1   24.60    2.05 
 -10   5   1   29.69    2.28 
  10   5  -1   28.77    2.47 
 -10  -5  -1   28.45    2.59 
 -10   5   1   28.81    1.12 
 -10  -5  -1   29.03    1.08 
  10  -5   1   27.15    1.11 
  10  -5   1   25.67    2.45 
  10   5  -1   28.14    2.40 
 -10  -5  -1   27.27    1.14 
 -10   5   1   32.02    1.25 
  10   5  -1   28.22    1.14 
  10   5  -1   27.48    1.07 
  10   5  -1   26.34    1.13 
 -10  -5  -1   28.62    1.14 
  10  -5   1   27.55    1.15 
 -10   5   1   29.24    1.10 
 -10   5   1   23.53    2.28 
  10  -5   1   26.52    1.08 
 -10   5  -1   27.62    2.20 
  10  -5  -1   31.01    1.22 
 -10   5  -1   27.27    1.17 
  10   5   1   29.67    1.12 
 -10  -5   1   32.25    2.81 
  10  -5  -1   29.84    1.26 
 -10   5  -1   29.98    1.14 
 -10  -5   1   29.38    2.26 
  10   5   1   28.99    2.48 
  10   5   1   29.26    1.19 
  10  -5  -1   31.76    2.34 
  10   5   1   28.54    2.41 
  10  -5  -1   29.39    1.14 
  10  -5  -1   29.51    2.55 
  10   5   1   29.23    1.15 
 -10  -5   1   29.75    1.12 
 -10  -5   1   27.91    1.20 
 -10  -5   1   29.23    1.20 
 -10   5  -1   30.63    1.16 
 -10   5  -1   24.68    2.29 
  11  -5   1   24.67    2.14 
 -11  -5  -1   23.47    2.07 
  11   5  -1   25.82    1.04 
  11   5  -1   25.55    2.45 
 -11   5   1   26.57    2.47 
  11  -5   1   25.31    1.05 
  11  -5   1   28.37    2.75 
  11   5  -1   26.42    1.02 
 -11  -5  -1   26.78    1.03 
  11   5  -1   26.02    1.09 
 -11   5   1   27.10    1.07 
 -11  -5  -1   26.57    2.73 
 -11   5   1   28.38    2.42 
  11  -5   1   25.49    1.11 
 -11  -5  -1   26.20    1.09 
 -11   5   1   25.57    1.04 
  11  -5   1   26.01    1.02 
 -11   5   1   27.31    1.08 
 -11  -5  -1   26.06    1.09 
  11   5   1   25.07    0.99 
 -11   5  -1   24.70    0.98 
 -11  -5   1   25.77    1.05 
  11   5   1   24.88    1.10 
 -11  -5   1   25.28    0.97 
  11  -5  -1   25.09    1.01 
  11   5   1   24.83    2.36 
 -11   5  -1   21.33    2.20 
  11  -5  -1   25.26    0.98 
  11  -5  -1   23.28    1.05 
 -11   5  -1   26.15    1.02 
 -11   5  -1   24.65    1.00 
  11   5   1   23.35    0.96 
  11  -5  -1   24.86    2.73 
 -11   5  -1   23.79    2.23 
  11   5   1   25.15    2.41 
 -11  -5   1   23.49    2.62 
 -11  -5   1   24.31    1.05 
 -11   5  -1   24.85    1.03 
 -11  -5   1   22.85    2.11 
  12  -5   1   19.27    0.79 
 -12  -5  -1   18.61    2.68 
 -12   5   1   18.77    0.84 
 -12   5   1   22.26    2.39 
 -12  -5  -1   19.71    0.81 
  12   5  -1   20.13    0.83 
  12  -5   1   21.95    2.72 
  12  -5   1   20.26    0.91 
  12   5  -1   20.26    0.89 
 -12  -5  -1   20.70    0.89 
 -12   5   1   19.79    0.87 
  12   5  -1   22.37    2.32 
  12   5  -1   22.10    2.55 
 -12   5   1   20.11    0.83 
  12  -5   1   20.04    0.85 
 -12  -5  -1   20.00    0.88 
  12   5   1   19.28    0.82 
 -12  -5   1   19.06    1.94 
  12   5   1   20.37    0.89 
 -12   5  -1   20.36    0.87 
  12   5   1   22.98    2.49 
 -12   5  -1   19.42    0.85 
 -12   5  -1   19.22    0.83 
  12  -5  -1   17.82    2.34 
 -12  -5   1   19.04    0.88 
 -12  -5   1   21.01    0.84 
  12  -5  -1   19.07    0.80 
 -12   5  -1   19.68    0.81 
 -12  -5   1   19.65    0.88 
  12   5   1   19.81    0.80 
 -12  -5   1   19.33    2.43 
  12  -5  -1   20.45    0.85 
  12  -5  -1   19.82    0.91 
  13  -5   1    0.86    0.10 
 -13  -5  -1   -0.36    1.72 
 -13   5   1    1.11    0.15 
  13   5  -1    1.33    0.20 
 -13  -5  -1    0.54    0.13 
  13  -5   1    0.73    0.14 
  13  -5   1   -0.78    1.73 
 -13   5   1    1.35    1.46 
  13   5  -1    1.14    0.13 
  13   5  -1    0.91    0.15 
 -13  -5  -1    0.92    0.13 
  13  -5   1    0.70    0.16 
 -13  -5  -1    0.69    0.14 
 -13   5   1    0.97    0.14 
 -13   5   1    0.86    0.17 
 -13  -5  -1    0.91    0.15 
  13  -5  -1    1.00    0.12 
 -13   5  -1    0.85    0.16 
  13  -5  -1    1.23    0.18 
  13  -5  -1    0.98    0.20 
 -13   5  -1    1.09    0.13 
  13   5   1    1.00    0.19 
 -13   5  -1    1.06    0.15 
  13   5   1   -0.62    1.05 
  13   5   1    1.46    0.17 
 -13   5  -1    0.86    0.17 
 -13  -5   1    0.94    0.17 
 -13  -5   1    0.91    0.12 
 -13   5  -1    0.32    1.29 
  13  -5  -1   -0.17    1.95 
 -13  -5   1   -1.87    1.82 
 -13  -5   1    0.83    0.16 
  13   5   1    1.04    0.13 
 -14  -5  -1    6.95    0.36 
 -14  -5  -1    6.47    0.37 
  14   5  -1    6.64    0.35 
  14  -5   1    6.82    0.46 
 -14   5   1    7.20    0.37 
  14  -5   1    6.43    0.40 
 -14   5   1    6.52    0.38 
 -14   5   1    6.80    0.41 
 -14  -5  -1    6.75    0.42 
  14   5  -1    6.97    0.44 
 -14   5   1    7.17    0.42 
  14   5  -1    6.73    0.38 
 -14  -5   1    7.46    0.45 
 -14   5  -1    7.09    0.37 
  14  -5  -1    7.68    0.43 
  14   5   1    7.40    0.40 
  14  -5  -1    7.48    0.49 
  14   5   1    7.61    0.46 
  14   5   1    6.89    0.36 
 -14   5  -1    7.29    0.42 
 -14  -5   1    7.46    0.45 
 -14   5  -1    7.17    0.40 
 -14  -5   1    7.24    0.37 
 -14   5  -1    7.93    0.44 
 -15  -5  -1    5.12    0.37 
  15   5  -1    5.16    0.33 
 -15   5   1    5.36    0.36 
  15  -5   1    4.72    0.34 
  15  -5   1    5.57    0.42 
 -15  -5  -1    5.38    0.30 
  15   5  -1    5.09    0.29 
  15   5  -1    4.90    0.38 
 -15   5   1    4.28    0.30 
 -15   5   1    4.64    0.34 
 -15  -5  -1    3.95    0.29 
  15   5   1    4.77    0.38 
 -15  -5   1    4.74    0.28 
  15  -5  -1    4.78    0.40 
  15   5   1    4.60    0.28 
 -15   5  -1    5.07    0.35 
 -15  -5   1    4.22    0.30 
 -15   5  -1    4.56    0.31 
 -15  -5   1    5.53    0.38 
 -15  -5   1    4.87    0.36 
  15  -5  -1    4.71    0.34 
 -15   5  -1    4.68    0.33 
  15   5   1    4.88    0.32 
  16   5  -1    2.28    0.30 
 -16   5   1    2.22    0.25 
  16   5  -1    2.22    0.27 
 -16  -5  -1    2.18    0.20 
 -16  -5  -1    1.96    0.25 
 -16   5   1    2.16    0.25 
  16  -5   1    2.01    0.29 
  16   5  -1    2.15    0.23 
  16  -5   1    2.17    0.25 
 -16   5  -1    1.89    0.24 
  16   5   1    1.92    0.18 
 -16   5  -1    2.20    0.23 
  16   5   1    1.84    0.26 
  16  -5  -1    2.10    0.30 
  16   5   1    2.23    0.23 
  16  -5  -1    2.26    0.25 
 -16  -5   1    1.91    0.25 
 -17   5   1    5.12    0.39 
  17  -5   1    5.38    0.45 
 -17  -5  -1    5.12    0.33 
  17   5  -1    6.30    0.38 
  17  -5   1    5.89    0.40 
  17   5  -1    5.54    0.33 
 -17   5   1    6.33    0.41 
  17   5  -1    6.58    0.44 
 -17  -5  -1    6.22    0.42 
  17  -5  -1    4.92    0.36 
 -17  -5   1    5.43    0.40 
  17   5   1    5.28    0.34 
  17   5   1    5.06    0.40 
 -17   5  -1    4.94    0.36 
 -17  -5   1    4.59    0.30 
 -17   5  -1    5.16    0.36 
  17  -5  -1    4.80    0.42 
  17   5   1    4.66    0.29 
   0   6  -1    2.87    0.45 
   0   6   1    1.41    0.08 
   0  -6   1    1.04    0.29 
   0   6   1    1.82    0.09 
   0   6   1    1.36    0.09 
   0  -6  -1    1.43    0.31 
   0   6  -1    1.64    0.10 
   0  -6  -1    1.44    0.38 
   0   6   1    1.77    0.32 
   0  -6  -1    1.60    0.08 
   0  -6   1    1.62    0.09 
   0   6  -1    1.52    0.09 
   0   6  -1    1.40    0.39 
   0   6  -1    1.87    0.08 
   0  -6   1    1.57    0.43 
   0   6  -1    1.50    0.11 
   0   6   1    1.55    0.11 
  -1  -6  -1   56.20    2.84 
   1   6  -1   61.40    2.73 
  -1   6   1   61.24    2.80 
   1   6  -1   62.65    2.74 
   1  -6   1   59.51    2.79 
  -1  -6  -1   56.90    2.62 
  -1   6   1   57.35    2.66 
   1  -6   1   57.15    2.74 
  -1  -6   1   60.31    2.86 
   1  -6  -1   57.84    2.83 
  -1   6  -1   62.30    2.80 
   1   6   1   58.49    2.70 
   1   6   1   58.98    2.71 
   1  -6  -1   61.69    2.81 
  -1   6  -1   54.51    2.61 
   2   6  -1    9.06    0.33 
   2   6  -1    9.80    0.81 
   2   6  -1    7.68    0.34 
   2   6  -1    8.73    0.35 
   2   6  -1    7.80    0.33 
  -2  -6  -1    9.30    0.88 
  -2  -6  -1    8.21    0.32 
  -2   6   1    7.94    0.35 
   2  -6   1    8.71    0.34 
   2   6  -1    8.62    0.36 
   2  -6   1    8.14    0.36 
   2   6  -1    8.37    0.37 
  -2   6   1    9.47    0.34 
  -2   6   1    8.87    0.33 
  -2  -6  -1    8.98    0.70 
   2  -6   1    9.01    0.80 
  -2  -6  -1    8.42    0.34 
   2   6  -1    8.49    0.78 
  -2   6  -1    8.98    0.33 
   2   6   1    9.30    0.81 
  -2  -6   1    8.77    0.37 
   2   6   1    8.37    0.38 
   2  -6  -1    8.93    0.77 
   2  -6  -1    8.80    0.36 
  -2   6  -1    9.51    0.75 
  -2  -6   1    9.84    0.90 
  -2   6  -1    8.92    0.36 
  -2  -6   1    8.86    0.35 
  -2   6  -1    8.39    0.38 
  -2   6  -1    8.57    0.38 
   2   6   1    9.20    0.33 
   2   6   1    8.36    0.36 
   2   6   1    7.66    0.40 
  -2  -6   1    9.44    0.73 
  -2   6  -1    9.70    0.36 
  -2   6  -1   10.15    0.86 
   2   6   1    8.03    0.34 
   2   6   1    9.58    0.80 
  -3  -6  -1  148.31    6.34 
   3  -6   1  151.97    6.06 
   3   6  -1  154.18    6.15 
   3  -6   1  147.51    6.20 
   3  -6  -1  147.38    6.04 
   3   6   1  156.41    6.14 
   3  -6  -1  153.22    6.27 
  -3  -6   1  145.24    6.32 
   4   6  -1   27.02    1.07 
   4  -6   1   29.82    1.21 
  -4  -6  -1   27.38    1.89 
   4   6  -1   28.11    1.11 
  -4   6   1   31.96    2.04 
   4   6  -1   28.68    1.13 
  -4  -6  -1   30.14    1.68 
  -4   6   1   30.18    1.11 
  -4   6   1   27.95    1.70 
   4   6  -1   31.00    1.81 
   4   6  -1   29.07    1.87 
   4  -6   1   30.73    1.66 
  -4   6   1   29.16    1.14 
   4  -6   1   29.75    1.82 
   4   6   1   32.07    1.92 
  -4   6  -1   29.89    1.70 
   4   6   1   28.18    1.91 
   4   6   1   27.74    1.13 
  -4   6  -1   29.84    1.94 
  -4   6  -1   29.90    1.14 
  -4   6  -1   28.75    1.11 
  -4  -6   1   31.53    1.74 
   4   6   1   28.18    1.11 
  -4   6  -1   31.00    1.09 
   4  -6  -1   27.79    1.65 
   4  -6  -1   28.10    1.84 
  -4  -6   1   29.66    1.95 
  -5   6   1    7.90    0.34 
  -5   6   1    7.06    0.94 
   5  -6   1    7.79    0.29 
  -5  -6  -1    7.93    0.36 
  -5  -6  -1    7.49    0.31 
   5   6  -1    7.25    0.91 
   5   6  -1    7.21    0.35 
   5  -6   1    8.66    0.82 
  -5  -6  -1    9.42    1.09 
   5   6  -1    7.68    0.31 
  -5   6   1    6.72    0.34 
   5   6  -1    7.40    0.85 
   5   6  -1    7.78    0.33 
  -5   6   1    7.97    0.39 
   5   6  -1    7.28    0.41 
  -5   6   1    8.03    0.35 
   5  -6   1    9.07    0.42 
   5  -6   1    7.71    0.94 
  -5  -6  -1    7.85    0.35 
  -5  -6  -1    8.68    0.83 
  -5   6  -1    9.35    0.39 
  -5  -6   1    9.91    1.16 
   5   6   1    8.31    0.43 
  -5  -6   1    9.36    0.36 
  -5   6  -1    9.35    0.43 
   5  -6  -1    8.65    0.99 
  -5   6  -1    9.32    0.38 
   5   6   1    8.82    0.38 
   5   6   1    9.30    0.96 
  -5  -6   1   10.23    0.93 
  -5   6  -1   10.23    1.08 
   5   6   1    9.65    0.41 
  -5   6  -1    9.64    0.40 
  -5   6  -1    9.28    0.40 
   5  -6  -1    9.64    0.37 
   5   6   1    9.41    0.36 
   5   6   1    9.70    1.04 
  -5  -6   1    8.92    0.40 
  -6   6   1  130.04    5.59 
   6   6  -1  120.75    5.88 
   6  -6   1  123.30    5.79 
  -6   6   1  132.22    6.07 
  -6  -6  -1  134.91    6.12 
   6   6  -1  133.97    5.76 
   6  -6  -1  121.42    5.88 
   6  -6  -1  138.55    5.78 
   6   6   1  128.48    5.74 
   6   6   1  136.89    6.07 
  -6  -6   1  125.02    6.02 
  -6  -6   1  137.71    5.76 
   7  -6   1   47.09    2.98 
   7  -6   1   54.79    2.88 
  -7  -6  -1   55.61    2.90 
  -7  -6  -1   49.98    3.18 
  -7   6   1   53.39    2.01 
  -7   6   1   53.43    2.83 
  -7  -6  -1   48.10    1.87 
  -7   6   1   56.34    3.38 
   7   6  -1   47.80    3.09 
   7   6  -1   52.97    3.01 
  -7  -6   1   54.37    2.90 
   7  -6  -1   51.05    3.08 
  -7   6  -1   48.34    3.05 
  -7   6  -1   50.56    3.09 
  -7  -6   1   47.15    3.09 
  -7   6  -1   50.52    1.95 
   7   6   1   51.79    2.89 
   7   6   1   50.55    3.10 
   8   6  -1   18.77    0.77 
  -8   6   1   18.25    0.76 
   8  -6   1   18.19    1.53 
   8  -6   1   18.04    2.04 
  -8  -6  -1   20.01    1.87 
  -8   6   1   19.02    0.76 
  -8  -6  -1   19.03    0.77 
  -8  -6  -1   17.15    0.77 
   8   6  -1   18.87    0.71 
  -8   6   1   18.38    0.83 
   8   6  -1   17.18    1.74 
  -8   6   1   17.16    1.76 
   8   6  -1   18.93    0.74 
  -8   6   1   18.44    0.75 
  -8   6   1   17.13    0.76 
  -8  -6  -1   18.98    0.72 
  -8  -6  -1   16.64    1.47 
   8   6  -1   19.38    1.69 
  -8   6   1   19.96    1.62 
   8   6   1   17.26    1.73 
  -8   6  -1   18.59    0.77 
   8  -6  -1   19.65    1.62 
  -8  -6   1   18.44    1.58 
  -8   6  -1   17.73    1.74 
  -8  -6   1   20.20    1.91 
  -8   6  -1   19.89    0.75 
   8   6   1   18.84    0.75 
   8   6   1   20.44    0.80 
   8   6   1   20.84    1.79 
  -8  -6   1   17.56    0.80 
   8  -6  -1   17.33    1.84 
  -8   6  -1   18.17    1.54 
  -8  -6   1   19.50    0.73 
  -8  -6   1   19.16    0.79 
  -8   6  -1   18.82    0.83 
   8   6   1   18.89    0.73 
   8  -6  -1   18.50    0.77 
   9  -6   1   53.64    3.49 
  -9   6   1   53.98    1.99 
  -9   6   1   51.63    3.09 
   9   6  -1   54.32    3.53 
   9   6  -1   52.68    3.29 
   9  -6   1   58.74    3.21 
   9   6  -1   52.11    2.01 
  -9  -6  -1   50.98    2.01 
  -9  -6  -1   52.58    3.56 
  -9  -6  -1   49.06    3.02 
  -9   6   1   52.98    3.52 
  -9   6   1   51.93    1.98 
   9  -6  -1   50.14    3.43 
   9   6   1   51.58    1.93 
  -9  -6   1   48.17    1.94 
  -9   6  -1   47.06    1.91 
   9  -6  -1   52.34    3.09 
  -9   6  -1   51.95    1.88 
   9   6   1   48.86    3.33 
   9   6   1   50.41    1.85 
  -9   6  -1   54.18    3.43 
  -9  -6   1   50.48    3.50 
   9   6   1   52.45    3.20 
  -9  -6   1   49.74    3.04 
 -10   6   1    5.60    1.12 
  10   6  -1    6.84    1.19 
 -10   6   1    5.94    0.32 
 -10  -6  -1    6.36    0.35 
 -10  -6  -1    6.24    0.30 
 -10   6   1    5.33    1.03 
  10   6  -1    5.95    0.35 
 -10   6   1    5.85    0.35 
 -10  -6  -1    5.94    0.36 
  10   6  -1    6.17    0.29 
  10   6  -1    5.81    0.31 
  10  -6   1    6.22    0.31 
  10   6  -1    7.74    1.28 
 -10   6   1    6.30    0.33 
 -10  -6  -1    5.54    0.93 
 -10  -6  -1    6.37    1.65 
  10  -6   1    8.32    1.62 
  10  -6  -1    5.61    0.35 
  10  -6  -1    7.54    1.70 
 -10   6  -1    5.64    0.31 
 -10  -6   1    6.95    1.68 
 -10  -6   1    5.51    0.27 
 -10   6  -1    5.68    1.09 
 -10   6  -1    5.62    0.28 
 -10  -6   1    5.74    0.35 
 -10   6  -1    5.43    0.33 
  10   6   1    6.49    1.39 
 -10  -6   1    5.17    0.33 
  10   6   1    5.86    0.27 
  10   6   1    5.77    0.30 
 -10  -6   1    6.03    0.98 
 -10   6  -1    5.33    1.16 
  10  -6  -1    5.77    0.32 
  10   6   1    5.41    0.33 
  10  -6  -1    5.78    0.30 
  10  -6  -1    3.95    0.97 
  11   6  -1   22.12    0.91 
  11  -6   1   25.14    2.47 
 -11   6   1   22.22    0.92 
 -11  -6  -1   23.18    0.97 
 -11  -6  -1   23.12    1.04 
  11  -6   1   22.39    0.93 
  11   6  -1   20.17    2.15 
 -11   6   1   17.64    2.10 
  11   6  -1   23.39    0.89 
 -11  -6  -1   22.84    0.90 
  11  -6   1   21.52    0.90 
 -11   6   1   23.57    0.94 
 -11   6   1   22.83    2.08 
  11   6  -1   24.01    0.97 
  11  -6   1   23.16    1.00 
 -11   6   1   22.39    0.96 
 -11  -6  -1   21.03    1.93 
 -11  -6  -1   19.06    2.55 
  11  -6   1   22.28    2.63 
 -11  -6   1   23.85    1.02 
 -11   6  -1   23.79    1.00 
  11  -6  -1   23.91    0.99 
  11   6   1   23.36    2.42 
  11   6   1   24.56    0.98 
  11   6   1   22.16    2.30 
  11   6   1   23.70    0.94 
  11  -6  -1   23.99    0.97 
 -11  -6   1   20.65    2.04 
  11   6   1   24.96    1.04 
 -11  -6   1   28.11    1.29 
  11  -6  -1   23.83    2.10 
 -11   6  -1   24.15    1.02 
 -11  -6   1   23.65    0.94 
 -11  -6   1   24.15    2.85 
 -11   6  -1   25.64    1.00 
 -11   6  -1   24.39    2.22 
  11  -6  -1   24.41    2.74 
  12  -6   1   12.79    0.55 
  12  -6   1   14.62    2.55 
  12  -6   1   13.66    0.67 
 -12   6   1   12.93    0.58 
 -12  -6  -1   12.66    0.55 
  12   6  -1   13.96    2.25 
 -12  -6  -1   13.04    0.62 
  12   6  -1   12.21    0.62 
 -12   6   1    9.25    1.99 
  12   6  -1   12.79    0.57 
 -12   6   1   12.92    0.62 
 -12  -6  -1   13.18    0.63 
  12  -6   1   12.30    0.59 
 -12  -6  -1    9.93    2.50 
  12   6   1   12.41    0.53 
  12  -6  -1   13.23    0.66 
 -12   6  -1   12.76    0.58 
 -12   6  -1   13.36    0.59 
  12   6   1   12.05    0.61 
 -12  -6   1   12.38    0.62 
  12  -6  -1   12.31    0.55 
  12   6   1   13.37    2.15 
 -12   6  -1   12.12    0.60 
 -12  -6   1   12.38    0.54 
  12   6   1   12.54    0.57 
 -12  -6   1   13.88    2.71 
  12  -6  -1   12.66    0.59 
  12  -6  -1   14.01    2.65 
 -12   6  -1   11.87    0.54 
 -12  -6   1   12.69    0.62 
 -13   6   1    6.00    0.33 
  13   6  -1    3.79    1.81 
 -13   6   1    5.57    0.36 
  13   6  -1    5.51    0.37 
 -13   6   1    5.33    0.31 
 -13  -6  -1    5.06    0.35 
  13  -6   1    5.14    0.28 
 -13  -6  -1    4.78    0.31 
  13   6  -1    5.12    0.28 
  13  -6   1    5.11    0.34 
 -13  -6  -1    5.22    0.29 
  13  -6   1    5.43    0.39 
  13   6  -1    5.92    0.32 
 -13   6  -1    5.72    0.34 
 -13  -6   1    5.63    0.38 
 -13  -6   1    5.55    0.29 
  13  -6  -1    5.82    1.78 
  13  -6  -1    5.24    0.40 
  13   6   1    5.52    0.29 
 -13  -6   1    5.96    0.38 
 -13   6  -1    5.62    0.36 
  13   6   1    5.70    0.33 
 -13   6  -1    5.95    0.30 
  13  -6  -1    5.84    0.35 
  13  -6  -1    5.45    0.30 
  13   6   1    4.73    2.02 
 -13   6  -1    5.69    0.34 
 -13  -6   1    1.31    2.59 
  13   6   1    5.52    0.37 
  14  -6   1   10.72    0.55 
 -14   6   1   10.39    0.51 
 -14  -6  -1    9.64    0.51 
  14   6  -1   10.85    0.48 
 -14   6   1   10.89    0.57 
  14   6  -1   10.31    0.57 
 -14   6   1   10.78    0.52 
  14  -6   1   10.87    0.62 
 -14  -6  -1   10.88    0.49 
  14   6  -1   11.05    0.52 
 -14   6   1   10.83    0.56 
 -14  -6  -1    9.74    0.56 
  14  -6  -1    8.91    0.46 
  14   6   1    9.35    0.44 
 -14   6  -1    9.79    0.53 
  14   6   1    9.77    0.49 
  14  -6  -1    9.51    0.58 
 -14  -6   1    9.90    0.45 
  14   6   1    9.63    0.55 
 -14   6  -1    9.64    0.51 
 -14   6  -1   10.58    0.51 
  14  -6  -1   10.36    0.52 
 -14  -6   1   10.35    0.55 
 -14  -6   1   10.01    0.55 
  15   6  -1   18.90    0.93 
 -15   6   1   19.80    0.87 
 -15   6   1   21.13    0.92 
  15  -6   1   21.19    0.91 
 -15  -6  -1   20.55    0.93 
  15   6  -1   19.27    0.83 
  15  -6   1   21.70    1.16 
  15   6  -1   20.80    0.87 
 -15  -6  -1   18.65    0.86 
 -15   6   1   21.01    0.93 
 -15  -6  -1   19.95    0.84 
 -15  -6   1   21.14    0.94 
 -15   6  -1   19.73    0.88 
  15   6   1   18.64    0.81 
 -15  -6   1   19.91    0.83 
  15   6   1   20.48    0.87 
  15  -6  -1   19.99    0.98 
  15  -6  -1   20.15    0.90 
 -15   6  -1   19.88    0.89 
 -15   6  -1   20.84    0.93 
 -15  -6   1   18.96    0.86 
  15   6   1   20.55    0.94 
 -15  -6   1   20.12    0.93 
 -16   6   1    1.66    0.24 
 -16  -6  -1    1.74    0.18 
 -16   6   1    2.08    0.23 
 -16  -6  -1    2.19    0.26 
  16  -6   1    1.78    0.24 
  16  -6   1    2.16    0.30 
  16   6  -1    2.27    0.28 
  16   6  -1    2.19    0.27 
  16   6  -1    2.15    0.23 
 -16   6  -1    2.92    0.28 
  16  -6  -1    2.20    0.25 
  16   6   1    2.33    0.18 
 -16  -6   1    2.29    0.27 
  16   6   1    2.24    0.28 
  16  -6  -1    2.31    0.31 
 -16   6  -1    2.38    0.24 
  16   6   1    1.80    0.22 
  17  -6   1    1.12    0.23 
 -17  -6  -1    1.20    0.16 
  17  -6   1    1.44    0.22 
  17   6  -1    1.34    0.20 
 -17  -6  -1    1.10    0.20 
  17   6  -1    1.02    0.14 
  17   6  -1    1.08    0.23 
 -17   6   1    1.09    0.20 
 -17   6   1    1.13    0.19 
  17   6   1    1.50    0.25 
 -17  -6   1    1.08    0.21 
  17   6   1    1.13    0.19 
 -17  -6   1    0.68    0.13 
  17  -6  -1    0.94    0.18 
 -17   6  -1    1.34    0.21 
  17  -6  -1    0.99    0.22 
 -17   6  -1    1.20    0.18 
   0   7  -1  105.54    4.38 
   0  -7   1   99.71    4.30 
   0  -7  -1  102.35    4.53 
   0   7   1  101.63    4.36 
   0  -7   1   97.85    4.46 
   1   7  -1   41.88    2.12 
  -1   7   1   38.75    2.04 
  -1  -7  -1   39.18    2.29 
   1   7  -1   40.01    2.11 
  -1  -7  -1   38.85    2.02 
  -1   7   1   42.61    2.21 
   1  -7   1   43.69    2.24 
   1  -7   1   41.37    2.22 
   1   7   1   42.47    2.16 
   1  -7  -1   42.02    2.23 
  -1  -7   1   38.30    2.24 
  -1   7  -1   37.74    2.02 
  -1  -7   1   42.35    2.06 
  -1   7  -1   42.17    2.20 
   1  -7  -1   40.25    2.18 
   1   7   1   43.24    2.14 
   2   7  -1   79.63    3.64 
   2  -7   1   90.75    3.86 
   2   7  -1   84.30    3.76 
  -2  -7  -1   77.11    3.92 
   2  -7   1   81.20    3.69 
  -2   7   1   78.28    3.59 
   2   7   1   87.29    3.82 
  -2   7  -1   78.41    3.59 
   2   7   1   84.59    3.71 
  -2  -7   1   80.76    3.58 
  -2  -7   1   82.83    3.94 
   2  -7  -1   82.06    3.75 
  -2   7  -1   85.85    3.84 
   3  -7   1   71.65    3.49 
   3  -7   1   70.71    3.33 
   3   7  -1   72.51    3.38 
  -3  -7  -1   75.56    3.74 
  -3   7   1   71.92    3.71 
  -3  -7  -1   66.61    3.22 
  -3   7   1   78.15    3.41 
   3   7  -1   77.63    3.57 
  -3  -7   1   73.67    3.70 
   3  -7  -1   76.78    3.43 
   3  -7  -1   69.08    3.53 
   3   7   1   77.34    3.61 
  -3   7  -1   77.42    3.41 
  -3   7  -1   73.33    3.73 
   3   7   1   72.66    3.43 
  -3  -7   1   76.46    3.37 
   4  -7   1   55.49    2.92 
  -4   7   1   57.48    2.80 
  -4  -7  -1   56.53    2.70 
   4   7  -1   54.84    2.97 
  -4   7   1   53.34    3.12 
   4  -7   1   55.21    2.70 
   4   7  -1   54.13    2.81 
  -4  -7  -1   53.31    3.05 
  -4  -7   1   56.17    3.07 
  -4   7  -1   51.80    2.66 
   4   7   1   56.39    2.78 
  -4  -7   1   54.24    2.67 
   4   7   1   57.56    2.97 
  -4  -7   1   50.12    1.98 
   4  -7  -1   58.63    2.99 
   4  -7  -1   53.84    2.66 
  -4   7  -1   50.24    2.99 
   5   7  -1    4.13    0.18 
   5  -7   1    3.52    0.68 
  -5  -7  -1    3.99    0.87 
   5   7  -1    4.14    0.74 
   5  -7   1    3.99    0.17 
  -5   7   1    3.86    0.22 
   5   7  -1    3.74    0.20 
  -5   7   1    3.93    0.26 
  -5   7   1    3.90    0.61 
   5   7  -1    4.40    0.23 
  -5  -7  -1    4.09    0.21 
  -5   7   1    4.52    0.22 
   5   7  -1    4.44    0.75 
   5  -7   1    3.72    0.64 
  -5   7   1    4.08    0.22 
  -5   7   1    3.44    0.73 
   5   7  -1    4.07    0.25 
  -5  -7  -1    4.33    0.60 
  -5  -7  -1    3.90    0.18 
   5   7   1    4.22    0.21 
   5   7   1    4.40    0.18 
   5  -7  -1    4.76    0.71 
  -5   7  -1    3.36    0.69 
   5   7   1    4.05    0.72 
  -5  -7   1    4.86    0.25 
   5  -7  -1    4.71    0.20 
  -5  -7   1    4.74    0.23 
  -5  -7   1    4.56    0.19 
   5  -7  -1    4.66    0.76 
  -5  -7   1    4.61    0.64 
  -5   7  -1    4.35    0.26 
  -5   7  -1    4.35    0.21 
   5   7   1    4.00    0.73 
  -5   7  -1    4.34    0.23 
   5   7   1    4.14    0.25 
  -5   7  -1    4.38    0.23 
  -5  -7   1    4.19    0.89 
  -5   7  -1    4.39    0.22 
  -5   7  -1    4.17    0.23 
  -5   7  -1    4.21    0.62 
   5   7   1    4.44    0.24 
  -6   7   1  174.66    7.68 
   6  -7   1  165.54    6.90 
   6   7  -1  177.56    7.24 
  -6  -7  -1  154.95    7.41 
  -6   7   1  166.97    7.08 
   6   7  -1  164.64    7.44 
   6  -7   1  171.05    7.38 
  -6   7  -1  160.40    7.34 
   6   7   1  169.68    7.01 
  -6  -7   1  166.99    6.93 
   6  -7  -1  161.39    6.78 
   6  -7  -1  163.51    7.25 
  -6   7  -1  163.23    7.24 
   6   7   1  161.60    7.27 
  -6  -7   1  161.32    7.36 
  -7   7   1   16.76    1.70 
  -7   7   1   15.52    0.65 
   7   7  -1   13.86    0.62 
   7   7  -1   16.27    0.67 
   7   7  -1   19.13    1.62 
  -7   7   1   14.93    0.64 
  -7  -7  -1   16.16    0.61 
  -7  -7  -1   16.13    0.66 
  -7  -7  -1   16.21    1.36 
   7   7  -1   15.84    0.60 
   7  -7   1   14.34    1.81 
  -7  -7  -1   15.17    0.67 
  -7   7   1   15.68    0.66 
   7   7  -1   14.94    1.57 
  -7   7   1   15.50    0.72 
  -7  -7  -1   18.12    1.83 
   7   7   1   15.98    1.62 
   7   7   1   17.61    0.70 
  -7   7  -1   18.05    0.68 
  -7   7  -1   18.71    0.72 
  -7  -7   1   15.53    1.41 
  -7   7  -1   16.56    0.72 
  -7  -7   1   17.47    0.72 
   7  -7  -1   17.61    1.75 
   7   7   1   18.63    1.55 
  -7   7  -1   18.12    0.77 
  -7   7  -1   16.31    1.38 
  -7  -7   1   16.12    0.73 
  -7  -7   1   17.65    1.85 
   7   7   1   17.58    0.66 
  -7   7  -1   17.29    0.72 
  -7   7  -1   17.23    1.69 
   7   7   1   17.58    0.73 
   8   7  -1   15.44    1.55 
  -8  -7  -1   15.91    0.69 
  -8   7   1   15.94    0.75 
  -8   7   1   14.23    1.66 
   8   7  -1   14.18    1.62 
  -8   7   1   15.88    0.69 
  -8  -7  -1   15.24    1.89 
   8   7  -1   16.68    0.63 
  -8  -7  -1   15.37    1.40 
   8   7  -1   16.28    0.66 
  -8   7   1   16.01    0.67 
  -8  -7  -1   15.04    0.69 
   8  -7   1   15.94    1.79 
  -8   7   1   17.36    0.69 
   8   7  -1   16.86    0.70 
  -8  -7  -1   16.96    0.64 
  -8   7   1   15.64    0.67 
   8   7   1   17.97    1.80 
  -8  -7   1   17.16    1.86 
   8  -7  -1   19.68    1.96 
   8  -7  -1   17.47    0.73 
   8   7   1   18.12    0.72 
  -8  -7   1   18.35    1.56 
  -8   7  -1   17.90    0.70 
  -8   7  -1   17.70    0.75 
  -8   7  -1   18.50    1.82 
   8   7   1   18.38    0.76 
  -8   7  -1   17.38    0.74 
  -8  -7   1   17.57    0.77 
  -8   7  -1   17.12    0.79 
  -8  -7   1   17.66    0.75 
   8   7   1   16.96    1.59 
  -8  -7   1   18.04    0.69 
   9  -7   1   22.57    2.35 
   9   7  -1   30.47    1.20 
  -9   7   1   26.91    1.08 
  -9  -7  -1   27.13    1.04 
   9   7  -1   27.85    2.30 
  -9  -7  -1   26.94    2.02 
  -9   7   1   28.21    1.19 
   9   7  -1   28.09    1.11 
  -9  -7  -1   27.32    1.10 
  -9  -7  -1   26.17    1.11 
   9   7  -1   26.98    2.38 
   9   7  -1   26.98    1.03 
  -9   7   1   25.59    2.38 
  -9   7   1   26.58    1.08 
  -9   7   1   28.35    2.17 
  -9  -7  -1   25.56    2.53 
  -9  -7   1   29.19    2.68 
  -9   7  -1   28.19    1.04 
  -9  -7   1   26.73    1.09 
  -9  -7   1   24.06    1.01 
   9   7   1   27.05    2.37 
   9   7   1   24.29    2.17 
   9  -7  -1   22.25    2.36 
   9  -7  -1   28.35    2.11 
  -9  -7   1   27.13    1.11 
   9  -7  -1   27.63    1.07 
  -9  -7   1   28.67    1.02 
   9   7   1   26.68    1.01 
  -9   7  -1   27.00    1.08 
  -9  -7   1   26.43    2.04 
  -9   7  -1   25.61    2.31 
   9   7   1   27.50    1.10 
   9   7   1   27.04    1.05 
  10   7  -1   23.30    0.94 
 -10  -7  -1   22.65    2.60 
  10   7  -1   23.78    0.99 
 -10  -7  -1   23.97    0.92 
 -10   7   1   25.34    0.97 
 -10  -7  -1   24.23    1.00 
  10   7  -1   23.24    0.91 
  10   7  -1   26.56    2.38 
  10  -7   1   20.53    1.87 
  10   7  -1   25.35    2.40 
 -10  -7  -1   23.77    0.99 
 -10   7   1   23.83    0.96 
  10  -7   1   22.45    0.95 
 -10   7   1   23.12    0.99 
  10  -7   1   20.28    2.41 
 -10   7   1   26.55    2.19 
 -10   7  -1   18.72    2.08 
 -10   7  -1   21.65    0.95 
 -10   7  -1   22.19    0.89 
 -10  -7   1   23.51    1.97 
 -10  -7   1   23.56    0.89 
  10  -7  -1   23.74    0.94 
  10  -7  -1   23.70    2.40 
  10   7   1   23.03    0.87 
  10   7   1   23.02    0.92 
 -10   7  -1   23.44    0.94 
 -10  -7   1   22.29    0.97 
  10  -7  -1   23.55    0.93 
 -10  -7   1   19.61    2.59 
  10   7   1   25.58    2.28 
 -10   7  -1   23.88    2.05 
 -10  -7   1   22.89    0.96 
  10   7   1   22.12    0.96 
 -11  -7  -1   17.10    2.35 
 -11  -7  -1   17.69    0.70 
  11  -7   1   16.37    2.15 
 -11   7   1   16.23    1.99 
  11   7  -1   17.48    0.72 
  11   7  -1   17.04    2.07 
  11   7  -1   17.61    0.77 
  11  -7   1   16.03    0.71 
  11   7  -1   16.16    2.17 
 -11  -7  -1   17.15    0.76 
  11   7  -1   16.53    0.68 
 -11   7   1   17.37    0.73 
 -11   7   1   16.87    0.77 
 -11  -7  -1   16.54    0.77 
 -11   7   1   17.25    0.74 
  11  -7   1   16.99    0.74 
 -11   7   1   14.72    1.94 
  11  -7   1   17.98    0.81 
 -11  -7  -1   15.60    2.27 
  11  -7  -1   19.09    2.65 
 -11   7  -1   18.06    0.72 
 -11  -7   1   18.79    0.80 
  11  -7  -1   17.93    0.77 
 -11  -7   1   13.98    2.63 
 -11   7  -1   17.38    0.76 
  11  -7  -1   19.24    1.86 
 -11  -7   1   18.40    0.71 
  11   7   1   17.57    0.70 
  11  -7  -1   17.63    0.83 
  11  -7  -1   16.87    0.75 
  11   7   1   17.27    0.79 
 -11   7  -1   17.28    0.79 
  11   7   1   16.17    1.99 
 -11   7  -1   16.74    1.98 
 -11  -7   1   17.64    1.77 
  11   7   1   19.60    2.25 
  11   7   1   18.51    0.75 
 -11  -7   1   18.20    0.81 
 -11   7  -1   17.70    0.77 
 -12   7   1    0.28    1.26 
  12  -7   1    1.28    1.74 
 -12  -7  -1    3.71    0.28 
 -12   7   1    3.49    0.28 
  12   7  -1    3.34    0.22 
 -12  -7  -1    3.66    0.21 
  12   7  -1    3.56    0.29 
  12   7  -1    3.56    0.24 
  12  -7   1    3.39    0.23 
  12  -7   1    3.63    0.27 
  12  -7   1    3.21    0.30 
 -12   7   1    2.97    0.24 
 -12   7   1    3.94    0.24 
 -12   7  -1    4.12    0.23 
 -12   7  -1    3.99    0.27 
  12   7   1    3.91    0.22 
  12   7   1    3.52    1.24 
  12  -7  -1    4.03    0.33 
 -12  -7   1    4.35    0.23 
  12   7   1    3.75    0.26 
  12   7   1    4.10    0.31 
 -12  -7   1    4.25    0.31 
  12  -7  -1    3.74    0.25 
 -12   7  -1    3.96    0.27 
  12  -7  -1    4.42    0.29 
 -12  -7   1    3.62    2.13 
  12  -7  -1   -0.01    1.79 
 -12  -7   1    4.84    0.32 
 -12   7  -1    3.67    0.29 
 -13  -7  -1    0.59    0.10 
  13   7  -1    0.60    0.10 
  13  -7   1    0.67    0.13 
 -13   7   1    0.47    0.12 
  13  -7   1    0.40    0.14 
 -13   7   1    0.47    0.11 
 -13  -7  -1    0.49    0.13 
 -13   7   1    0.39    0.12 
  13   7  -1    0.48    0.11 
  13   7  -1    0.43    0.14 
 -13   7   1    0.47    0.10 
  13  -7   1    0.51    0.09 
 -13  -7  -1    0.38    0.11 
  13   7   1    0.52    0.13 
 -13   7  -1    0.61    0.13 
 -13  -7   1    0.63    0.15 
  13  -7  -1    0.62    0.13 
 -13  -7   1    0.53    0.10 
 -13  -7   1   -2.31    2.56 
  13   7   1    0.72    0.13 
 -13   7  -1    0.63    0.13 
  13  -7  -1    0.57    0.13 
  13  -7  -1    0.67    0.17 
 -13  -7   1    0.62    0.14 
  13   7   1    0.59    0.10 
 -13   7  -1    0.92    0.15 
 -14   7   1   21.01    0.90 
 -14  -7  -1   20.38    0.82 
  14   7  -1   18.43    0.80 
  14  -7   1   18.77    0.95 
 -14   7   1   23.36    1.09 
 -14  -7  -1   19.61    0.86 
  14  -7   1   20.77    0.93 
 -14   7   1   19.37    0.86 
  14   7  -1   19.17    0.91 
  14   7   1   19.71    0.93 
 -14  -7   1   19.65    0.82 
  14   7   1   23.79    1.09 
 -14   7  -1   19.99    0.88 
  14   7   1   19.60    0.81 
  14  -7  -1   19.72    0.97 
  14  -7  -1   19.40    0.84 
 -14   7  -1   21.40    0.90 
  15   7  -1    5.47    0.34 
 -15  -7  -1    5.58    0.38 
 -15   7   1    5.45    0.34 
 -15   7   1    5.69    0.39 
  15  -7   1    4.95    0.42 
  15  -7   1    5.08    0.37 
 -15  -7  -1    4.96    0.34 
 -15  -7  -1    5.33    0.30 
  15   7  -1    4.78    0.28 
 -15   7   1    5.53    0.36 
  15   7  -1    5.62    0.40 
  15   7   1    5.19    0.33 
 -15   7  -1    4.82    0.37 
 -15   7  -1    5.28    0.34 
  15  -7  -1    4.75    0.35 
 -15   7  -1    5.25    0.34 
 -15  -7   1    5.25    0.29 
  15   7   1    5.24    0.28 
  15  -7  -1    5.29    0.48 
  15   7   1    4.65    0.46 
 -15  -7   1    5.01    0.34 
 -15  -7   1    4.75    0.37 
 -16  -7  -1    2.22    0.26 
  16  -7   1    2.26    0.31 
  16   7  -1    2.02    0.23 
 -16   7   1    2.51    0.24 
 -16   7   1    2.47    0.27 
  16   7  -1    2.38    0.23 
 -16  -7  -1    2.40    0.19 
  16   7  -1    1.79    0.27 
  16  -7   1    2.51    0.27 
  16   7   1    2.05    0.18 
  16  -7  -1    2.69    0.32 
  16  -7  -1    2.64    0.27 
 -16  -7   1    2.25    0.31 
  16   7   1    2.40    0.24 
 -16   7  -1    2.73    0.28 
  16   7   1    2.56    0.29 
 -16  -7   1    2.36    0.22 
 -16   7  -1    2.44    0.24 
 -16   7  -1    2.81    0.24 
 -16  -7   1    2.38    0.27 
  17   7  -1    1.85    0.27 
 -17   7   1    1.66    0.32 
  17  -7   1    1.77    0.29 
 -17  -7  -1    1.96    0.39 
 -17   7   1    2.07    0.23 
 -17  -7   1    2.36    0.42 
  17  -7  -1    2.00    0.30 
 -17   7  -1    1.92    0.21 
  17   7   1    2.14    0.27 
   0   8   1    0.64    0.32 
   0   8   1    0.63    0.07 
   0  -8  -1    0.71    0.09 
   0  -8  -1    0.09    0.19 
   0   8  -1    0.10    0.17 
   0   8  -1    0.42    0.06 
   0   8   1    0.84    0.08 
   0  -8  -1    0.54    0.05 
   0  -8   1    0.68    0.42 
   0  -8  -1    0.21    0.36 
   0   8  -1    0.41    0.30 
   0  -8   1    0.06    0.18 
  -1   8   1   84.24    3.81 
  -1  -8  -1   76.87    3.92 
  -1   8   1   84.60    3.67 
   1  -8   1   76.79    3.80 
  -1  -8  -1   82.52    3.65 
   1  -8   1   83.01    3.79 
   1   8  -1   75.47    3.64 
   1   8  -1   86.48    3.77 
   1   8   1   78.56    3.58 
   1  -8  -1   81.01    3.69 
  -1   8  -1   74.25    3.47 
  -1   8  -1   76.87    3.63 
   1  -8  -1   75.11    3.69 
  -1  -8   1   78.17    3.81 
   1   8   1   81.11    3.64 
  -1  -8   1   77.92    3.50 
  -2  -8  -1   37.38    1.99 
   2   8  -1   39.53    2.13 
   2  -8   1   38.58    2.22 
  -2   8   1   41.96    2.11 
  -2  -8  -1   33.28    2.29 
   2  -8   1   40.43    2.19 
   2   8  -1   38.08    2.17 
   2   8  -1   36.83    1.42 
  -2  -8  -1   34.32    1.36 
   2   8   1   39.92    2.10 
   2   8   1   35.66    2.13 
  -2   8  -1   35.65    2.17 
   2  -8  -1   42.03    2.21 
  -2  -8   1   37.94    2.32 
  -2  -8   1   33.38    1.36 
  -2   8  -1   39.43    2.36 
  -2  -8   1   40.19    2.03 
  -2   8  -1   35.48    1.42 
   3   8  -1  140.67    5.85 
   3  -8   1  130.57    5.94 
   3  -8   1  136.01    5.83 
   3   8  -1  140.97    6.04 
  -3  -8  -1  136.78    6.19 
  -3   8   1  143.43    6.32 
  -3   8  -1  138.28    6.17 
  -3  -8   1  137.68    6.14 
   3   8   1  139.34    5.77 
   3   8   1  137.55    5.97 
   3  -8  -1  132.01    5.74 
   3  -8  -1  132.66    5.93 
   4   8  -1    2.73    0.19 
  -4   8   1    2.81    0.53 
  -4   8   1    3.95    0.77 
  -4   8   1    3.08    0.19 
   4  -8   1    2.86    0.14 
  -4   8   1    2.86    0.18 
   4  -8   1    2.61    0.71 
   4   8  -1    2.97    0.13 
   4  -8   1    3.96    0.68 
  -4   8   1    2.63    0.17 
  -4   8   1    2.90    0.22 
  -4   8   1    2.77    0.15 
  -4  -8  -1    2.84    0.16 
   4   8  -1    3.49    0.66 
  -4   8   1    2.53    0.13 
  -4  -8  -1    2.96    0.50 
   4   8  -1    2.91    0.18 
   4   8  -1    2.87    0.16 
   4   8  -1    2.86    0.57 
  -4   8   1    2.82    0.17 
  -4  -8  -1    1.87    0.77 
   4   8   1    2.66    0.12 
   4   8   1    2.25    0.18 
   4  -8  -1    1.84    0.50 
  -4   8  -1    3.10    0.21 
   4  -8  -1    2.42    0.14 
   4   8   1    2.77    0.16 
  -4   8  -1    2.68    0.12 
  -4   8  -1    2.77    0.17 
   4   8   1    2.86    0.57 
  -4   8  -1    3.23    0.16 
  -4   8  -1    2.86    0.16 
   4  -8  -1    3.77    0.79 
  -4  -8   1    3.21    0.16 
  -4  -8   1    3.35    0.82 
  -4   8  -1    3.30    0.18 
   4   8   1    2.80    0.59 
  -4   8  -1    2.70    0.17 
   4   8   1    2.78    0.18 
  -4  -8   1    2.46    0.46 
  -4   8  -1    3.86    0.75 
  -4  -8   1    2.81    0.18 
   5  -8   1   44.94    2.92 
  -5   8   1   50.80    1.93 
  -5  -8  -1   50.38    2.62 
  -5   8   1   52.59    3.23 
  -5   8   1   47.63    2.67 
   5  -8   1   51.32    2.65 
   5   8  -1   48.45    2.95 
   5   8  -1   52.43    2.80 
  -5  -8  -1   49.80    3.07 
  -5   8   1   49.94    1.87 
  -5   8  -1   47.58    2.64 
  -5   8  -1   49.65    1.93 
  -5   8  -1   56.66    3.26 
   5  -8  -1   55.74    3.10 
   5  -8  -1   48.65    2.64 
   5   8   1   47.37    2.94 
  -5   8  -1   53.03    1.86 
   5   8   1   52.33    2.79 
  -5  -8   1   52.69    2.69 
  -5  -8   1   49.10    3.08 
  -5   8  -1   46.03    1.82 
  -6   8   1   60.64    3.71 
   6  -8   1   56.78    3.01 
  -6  -8  -1   61.54    3.65 
   6   8  -1   60.27    3.26 
   6   8  -1   58.79    3.49 
  -6   8   1   62.99    3.22 
  -6   8   1   59.34    2.30 
  -6  -8  -1   60.29    3.08 
  -6   8  -1   55.95    2.18 
   6  -8  -1   55.06    2.93 
  -6  -8   1   56.36    3.52 
   6   8   1   57.22    3.11 
  -6   8  -1   62.59    3.61 
   6  -8  -1   55.60    3.34 
   6   8   1   59.24    3.47 
  -6  -8   1   57.91    3.03 
  -6   8  -1   57.58    3.03 
   7  -8   1   48.83    3.12 
  -7  -8  -1   48.23    2.69 
   7  -8   1   44.09    2.61 
   7   8  -1   45.30    1.71 
  -7   8   1   48.36    1.86 
   7   8  -1   48.41    2.90 
  -7  -8  -1   48.27    3.25 
  -7   8   1   45.65    1.78 
  -7   8   1   49.27    2.79 
  -7   8   1   47.68    1.77 
  -7   8   1   47.11    3.26 
   7   8  -1   42.25    3.46 
   7   8  -1   46.85    1.78 
  -7  -8   1   51.25    2.81 
  -7   8  -1   50.10    1.81 
   7   8   1   48.88    1.82 
   7   8   1   45.03    3.07 
  -7   8  -1   48.85    1.77 
   7   8   1   51.07    2.92 
  -7   8  -1   48.22    1.87 
   7  -8  -1   50.55    3.19 
  -7   8  -1   43.96    3.12 
  -7  -8   1   40.74    3.08 
   7  -8  -1   46.10    1.74 
  -7   8  -1   46.30    2.72 
   7  -8  -1   47.17    2.67 
  -8   8   1    1.17    0.14 
   8   8  -1    1.23    0.15 
   8  -8   1    1.20    0.79 
  -8   8   1    0.44    0.46 
  -8   8   1    1.26    0.14 
  -8  -8  -1    1.60    0.15 
  -8  -8  -1    0.49    0.36 
   8   8  -1    1.29    0.74 
  -8  -8  -1    0.92    0.79 
   8   8  -1    1.17    0.12 
   8  -8   1    2.14    0.71 
  -8   8   1    1.02    0.14 
   8   8  -1    1.83    0.73 
  -8   8   1    1.17    0.12 
  -8   8   1    1.54    0.20 
  -8  -8  -1    1.37    0.10 
   8   8  -1    1.31    0.09 
  -8   8   1    1.31    0.50 
  -8   8  -1    1.15    0.59 
   8   8   1    1.06    0.70 
   8   8   1    0.54    0.45 
   8  -8  -1    0.96    0.52 
  -8  -8   1    1.45    0.97 
   8   8   1    1.14    0.08 
  -8   8  -1    1.32    0.15 
  -8   8  -1    0.99    0.13 
  -8  -8   1    1.19    0.14 
  -8  -8   1    1.09    0.45 
  -8   8  -1    0.75    0.15 
   8  -8  -1    1.54    0.77 
  -8  -8   1    0.92    0.13 
   8   8   1    0.72    0.14 
  -8  -8   1    1.04    0.08 
  -8   8  -1    0.97    0.09 
   8   8   1    0.93    0.11 
  -9   8   1   35.68    1.49 
   9   8  -1   37.99    1.45 
   9   8  -1   38.24    1.50 
  -9   8   1   35.29    2.98 
  -9  -8  -1   39.98    1.50 
  -9   8   1   38.00    1.46 
  -9  -8  -1   38.40    1.43 
   9   8  -1   38.79    2.79 
   9   8  -1   39.46    3.02 
   9  -8   1   40.72    3.10 
  -9   8   1   39.21    1.48 
   9   8  -1   38.13    1.41 
  -9   8   1   35.56    2.49 
  -9  -8  -1   35.57    3.14 
  -9  -8  -1   32.66    2.38 
  -9   8   1   40.67    1.49 
  -9   8  -1   35.05    1.47 
  -9   8  -1   37.66    1.41 
   9   8   1   34.90    2.89 
  -9  -8   1   37.17    1.40 
   9  -8  -1   40.18    3.15 
  -9  -8   1   34.98    2.47 
   9   8   1   38.56    1.44 
  -9  -8   1   36.64    1.49 
   9  -8  -1   38.27    2.51 
  -9  -8   1   38.26    3.25 
  -9   8  -1   36.06    1.53 
  -9   8  -1   36.78    1.47 
   9   8   1   41.88    2.85 
   9   8   1   37.89    1.38 
  -9  -8   1   42.67    1.67 
  -9   8  -1   33.62    3.83 
  -9   8  -1   35.09    2.43 
   9   8   1   39.06    1.48 
   9  -8  -1   37.43    1.46 
 -10  -8  -1    6.13    0.35 
 -10   8   1    5.60    0.35 
 -10  -8  -1    5.13    0.92 
 -10   8   1    6.16    0.34 
 -10   8   1    6.66    1.29 
  10  -8   1    7.01    1.79 
 -10  -8  -1    4.82    1.43 
  10  -8   1    5.60    0.33 
  10   8  -1    6.03    0.31 
  10   8  -1    6.04    0.36 
  10   8  -1    6.45    0.28 
 -10  -8  -1    5.70    0.28 
  10  -8   1    7.96    1.17 
  10   8  -1    7.24    1.59 
  10   8   1    6.08    0.27 
 -10   8  -1    6.35    0.42 
  10   8   1    6.55    1.25 
  10   8   1    8.97    1.61 
 -10  -8   1    4.62    1.52 
 -10   8  -1    5.77    0.28 
 -10  -8   1    6.25    0.43 
  10  -8  -1    5.75    0.33 
 -10  -8   1    5.93    0.28 
 -10  -8   1    5.95    0.35 
  10   8   1    6.26    0.37 
  10   8   1    6.65    0.33 
 -10   8  -1    6.32    0.99 
 -10   8  -1    7.11    1.29 
 -10   8  -1    5.84    0.36 
  10  -8  -1    7.15    1.82 
 -10  -8   1    5.53    0.97 
  11  -8   1   30.90    1.23 
  11  -8   1   33.02    3.32 
 -11  -8  -1   32.29    1.27 
  11   8  -1   29.48    1.17 
 -11   8   1   32.09    1.25 
 -11   8   1   30.40    1.21 
  11   8  -1   29.77    1.21 
 -11   8   1   29.22    1.26 
  11   8  -1   30.31    2.85 
 -11  -8  -1   30.31    3.37 
  11  -8   1   30.43    2.51 
  11   8  -1   33.27    2.94 
 -11  -8  -1   30.86    1.18 
  11   8  -1   32.82    1.38 
  11   8   1   36.65    2.96 
 -11  -8   1   27.08    2.33 
 -11  -8   1   27.96    3.45 
 -11   8  -1   32.31    1.22 
  11  -8  -1   27.86    2.97 
 -11   8  -1   31.69    1.29 
 -11  -8   1   31.08    1.30 
 -11  -8   1   31.65    1.21 
 -11  -8   1   32.64    1.33 
  11  -8  -1   32.96    1.35 
  11   8   1   32.50    1.31 
  11  -8  -1   32.50    1.27 
  11   8   1   32.52    1.26 
  11  -8  -1   31.31    1.28 
 -11   8  -1   31.99    1.31 
  11   8   1   31.65    1.20 
 -11   8  -1   33.12    1.27 
  12  -8   1    0.52    0.14 
  12   8  -1    0.44    0.10 
  12   8  -1    0.28    0.11 
  12   8  -1    0.28    1.42 
  12   8  -1    0.43    0.08 
  12  -8   1    0.36    0.11 
  12  -8   1    0.44    1.87 
 -12  -8  -1    0.64    0.10 
  12  -8   1    0.50    0.12 
 -12  -8  -1    0.37    0.11 
 -12   8   1    0.52    0.11 
 -12   8   1    0.51    0.13 
 -12  -8  -1    1.69    2.10 
 -12   8   1    0.67    0.10 
 -12   8  -1    0.33    0.09 
 -12  -8   1    0.32    0.11 
  12  -8  -1    0.32    0.10 
  12  -8  -1   -1.29    1.88 
  12  -8  -1    0.30    0.09 
 -12  -8   1    0.33    0.07 
  12   8   1    2.53    1.63 
  12   8   1    0.34    0.07 
  12   8   1    0.41    0.13 
  12   8   1    0.16    0.08 
 -12  -8   1    1.00    2.10 
 -12   8  -1    0.31    0.10 
 -12   8  -1    0.27    0.11 
 -12  -8   1    0.26    0.10 
  12  -8  -1    0.38    0.13 
  13  -8   1    6.30    0.39 
  13   8  -1    6.64    0.36 
 -13  -8  -1    6.32    0.32 
 -13   8   1    6.72    0.38 
  13  -8   1    6.65    0.45 
 -13  -8  -1    6.13    0.38 
  13  -8   1    5.90    0.34 
 -13   8   1    6.53    0.37 
  13   8  -1    5.71    0.30 
 -13  -8  -1    6.50    0.40 
  13   8  -1    6.11    0.40 
 -13   8   1    6.34    0.40 
  13  -8  -1    7.43    0.49 
  13  -8  -1    7.97    0.43 
  13  -8  -1    6.70    0.38 
 -13  -8   1    7.64    0.45 
 -13   8  -1    7.06    0.39 
  13   8   1    7.49    0.45 
 -13   8  -1    7.70    0.42 
 -13   8  -1    7.13    0.44 
 -13  -8   1    7.13    0.35 
  13   8   1    7.59    0.40 
 -13  -8   1    7.44    0.44 
  14   8  -1   11.05    0.52 
  14  -8   1   11.56    0.69 
 -14   8   1   12.61    0.64 
  14   8  -1   12.57    0.58 
 -14   8   1   11.85    0.60 
  14  -8   1   12.03    0.62 
 -14  -8  -1   12.11    0.54 
 -14   8   1   13.09    0.62 
 -14  -8  -1   12.18    0.60 
  14   8  -1   12.84    0.65 
 -14  -8  -1   13.78    0.65 
  14   8   1   13.38    0.60 
 -14   8  -1   12.92    0.65 
  14   8   1   11.64    0.64 
  14  -8  -1   13.40    0.71 
 -14   8  -1   11.90    0.61 
 -14   8  -1   12.32    0.60 
  14  -8  -1   12.01    0.58 
 -14  -8   1   13.29    0.65 
  14   8   1   11.50    0.52 
  14  -8  -1   13.43    0.64 
 -14  -8   1   12.14    0.54 
  15   8  -1   11.65    0.54 
 -15   8   1   12.99    0.62 
  15   8  -1   13.16    0.61 
  15   8  -1   12.73    0.69 
 -15  -8  -1   12.42    0.62 
 -15  -8  -1   12.95    0.66 
  15  -8   1   12.81    0.73 
 -15   8   1   12.58    0.66 
 -15  -8  -1   12.56    0.56 
 -15   8   1   11.78    0.66 
  15  -8   1   13.45    0.66 
  15   8   1   13.21    0.69 
 -15  -8   1   11.74    0.55 
  15  -8  -1   13.88    0.75 
 -15   8  -1   14.12    0.69 
  15   8   1   13.55    0.62 
 -15  -8   1   12.21    0.63 
  15  -8  -1   12.52    0.65 
 -15   8  -1   13.23    0.62 
 -15  -8   1   14.06    0.69 
 -15   8  -1   12.29    0.66 
  15   8   1   12.07    0.54 
 -16  -8  -1    0.95    0.20 
 -16   8   1    1.73    0.24 
 -16  -8  -1    1.38    0.15 
 -16  -8  -1    1.52    0.22 
  16  -8   1    1.07    0.22 
  16   8  -1    1.09    0.23 
  16   8  -1    1.23    0.19 
  16  -8   1    1.65    0.23 
 -16   8   1    1.83    0.21 
  16  -8  -1    1.13    0.23 
  16   8   1    0.93    0.19 
  16   8   1    1.20    0.19 
 -16   8  -1    1.54    0.23 
 -16   8  -1    1.30    0.17 
 -16  -8   1    1.18    0.21 
 -16  -8   1    0.80    0.16 
 -16   8  -1    1.32    0.20 
  16  -8  -1    1.42    0.22 
  17   8  -1    3.73    0.29 
 -17   8   1    3.79    0.34 
  17  -8   1    3.82    0.33 
  17  -8   1    4.40    0.42 
  17   8  -1    3.78    0.35 
 -17   8   1    4.03    0.30 
 -17  -8  -1    3.56    0.32 
  17  -8  -1    3.84    0.38 
 -17   8  -1    3.32    0.32 
  17   8   1    3.10    0.32 
  17  -8  -1    3.55    0.31 
  17   8   1    3.25    0.28 
 -17   8  -1    3.50    0.27 
 -17  -8   1    3.58    0.32 
   0   9  -1   93.93    4.23 
   0  -9  -1   94.00    4.52 
   0   9   1   94.79    4.25 
   0  -9   1   95.02    4.28 
   0  -9   1   87.87    4.42 
   0   9   1   98.85    4.32 
   0  -9  -1   96.32    4.30 
   0   9  -1   90.27    4.24 
   1  -9   1   19.54    1.40 
  -1   9   1   15.47    1.18 
   1   9  -1   15.20    0.60 
  -1   9   1   16.49    0.66 
  -1  -9  -1   15.67    0.58 
   1   9  -1   15.33    0.63 
  -1   9   1   14.91    0.61 
  -1   9   1   15.71    0.60 
   1  -9   1   18.78    1.47 
  -1   9   1   15.52    1.32 
  -1   9   1   16.39    0.59 
   1   9  -1   13.94    0.60 
  -1  -9  -1   15.28    1.19 
  -1  -9  -1   15.26    1.42 
   1   9  -1   15.64    0.63 
  -1   9   1   14.02    0.61 
  -1   9   1   14.72    0.58 
   1   9  -1   15.17    0.60 
   1   9  -1   13.52    1.20 
   1   9  -1   14.87    1.23 
  -1  -9   1   17.40    0.66 
   1   9   1   18.14    0.67 
  -1   9  -1   17.71    0.71 
   1   9   1   19.68    0.73 
  -1   9  -1   17.58    0.73 
   1   9   1   16.90    0.71 
  -1  -9   1   19.97    1.34 
  -1   9  -1   17.29    1.26 
   1   9   1   16.83    1.33 
  -1  -9   1   15.77    1.50 
   1   9   1   17.73    0.68 
  -1   9  -1   17.89    0.65 
   1   9   1   19.16    1.40 
  -1   9  -1   17.76    0.69 
  -1   9  -1   17.87    0.68 
   1  -9  -1   17.49    0.70 
  -1   9  -1   17.28    0.69 
  -1   9  -1   17.81    1.37 
   1   9   1   16.77    0.69 
   1  -9  -1   15.37    0.66 
   1  -9  -1   20.46    1.57 
   1  -9  -1   17.82    1.39 
  -2   9   1  107.01    4.63 
  -2   9   1  107.77    4.86 
   2   9  -1   96.59    4.62 
   2   9  -1  110.91    4.88 
  -2  -9  -1  100.18    5.06 
   2  -9   1  107.62    4.81 
   2  -9   1  110.43    4.92 
  -2  -9  -1  102.00    4.57 
   2  -9  -1  103.62    4.79 
  -2  -9   1  111.55    4.67 
   2   9   1  108.47    4.91 
  -2   9  -1  101.49    4.60 
   2   9   1  108.97    4.75 
  -2   9  -1  107.68    4.89 
  -2  -9   1  104.21    5.10 
   3   9  -1   25.55    1.07 
  -3  -9  -1   27.37    2.14 
  -3  -9  -1   27.45    1.68 
  -3   9   1   26.18    1.04 
   3   9  -1   27.16    1.80 
  -3   9   1   24.86    1.04 
   3   9  -1   26.89    1.03 
   3  -9   1   29.71    1.87 
  -3   9   1   29.91    1.78 
   3   9  -1   24.81    1.02 
  -3   9   1   30.17    2.16 
   3   9  -1   26.69    1.90 
  -3   9   1   26.41    0.99 
   3   9  -1   26.25    1.02 
   3  -9   1   26.37    1.89 
  -3   9   1   28.59    1.10 
   3   9  -1   27.58    1.06 
  -3   9   1   29.45    1.01 
  -3  -9   1   23.77    1.98 
  -3   9  -1   27.16    2.03 
   3   9   1   25.88    1.01 
   3   9   1   24.36    1.02 
   3   9   1   24.13    0.97 
   3   9   1   26.27    1.88 
  -3   9  -1   24.17    0.99 
  -3   9  -1   25.06    0.96 
  -3  -9   1   26.67    1.64 
   3   9   1   25.29    1.73 
  -3   9  -1   27.04    0.98 
  -3   9  -1   27.56    1.69 
   3  -9  -1   25.81    1.88 
  -3   9  -1   28.17    1.04 
  -3   9  -1   24.61    0.98 
   3  -9  -1   24.91    1.71 
  -3   9  -1   25.51    0.93 
   3   9   1   25.96    0.97 
  -3   9  -1   25.79    0.99 
  -4   9   1   41.39    1.54 
   4   9  -1   40.08    2.55 
  -4   9   1   41.77    1.58 
  -4   9   1   38.55    1.45 
  -4  -9  -1   42.85    2.27 
  -4   9   1   40.14    2.77 
   4  -9   1   42.22    2.35 
   4  -9   1   36.74    2.50 
   4   9  -1   41.45    2.39 
  -4  -9  -1   40.99    2.78 
   4   9  -1   39.61    1.55 
  -4   9   1   36.88    2.25 
  -4   9   1   37.86    1.51 
  -4   9  -1   36.84    1.36 
   4   9   1   38.23    1.43 
   4  -9  -1   32.34    2.37 
  -4   9  -1   38.81    1.41 
  -4  -9   1   42.32    2.23 
  -4   9  -1   37.23    1.42 
  -4   9  -1   38.44    1.47 
   4   9   1   42.56    2.57 
  -4  -9   1   35.77    2.58 
   4  -9  -1   35.00    2.20 
   4   9   1   36.95    2.21 
  -4   9  -1   36.37    1.42 
  -4   9  -1   37.30    2.62 
  -4   9  -1   36.39    2.15 
  -5   9   1   17.37    1.44 
   5   9  -1   19.33    0.78 
  -5   9   1   19.70    0.78 
  -5  -9  -1   19.20    0.76 
   5   9  -1   20.40    0.73 
   5  -9   1   19.55    1.80 
   5  -9   1   17.79    1.47 
   5   9  -1   21.35    1.62 
  -5   9   1   18.95    0.76 
  -5   9   1   19.96    0.85 
  -5   9   1   18.51    1.91 
  -5  -9  -1   21.23    2.01 
  -5  -9  -1   19.39    1.72 
  -5   9   1   18.90    0.74 
  -5   9   1   18.78    0.78 
   5  -9   1   18.82    0.73 
   5   9  -1   17.00    1.64 
  -5   9   1   18.07    0.78 
   5   9  -1   18.35    0.75 
  -5   9  -1   17.79    0.71 
   5   9   1   19.17    1.55 
  -5   9  -1   19.18    0.79 
   5   9   1   19.58    1.86 
   5   9   1   19.59    0.71 
   5   9   1   19.08    0.79 
   5  -9  -1   19.67    1.84 
  -5  -9   1   19.84    0.79 
  -5  -9   1   17.92    1.41 
  -5   9  -1   19.38    0.78 
   5   9   1   18.20    0.76 
  -5   9  -1   19.61    0.75 
  -5  -9   1   21.48    2.00 
   5  -9  -1   19.88    0.74 
   5  -9  -1   19.24    1.52 
  -5   9  -1   19.24    1.47 
  -5   9  -1   20.11    1.89 
  -5   9  -1   19.24    0.83 
  -5  -9   1   19.73    0.76 
  -5   9  -1   20.10    0.76 
  -5   9  -1   18.30    0.77 
  -6   9   1   78.26    4.60 
   6   9  -1   79.74    4.37 
  -6  -9  -1   76.09    4.46 
   6   9  -1   79.57    4.02 
  -6  -9  -1   80.37    3.85 
   6  -9   1   80.20    4.35 
   6  -9   1   76.80    3.84 
  -6   9   1   82.35    3.02 
  -6   9   1   74.26    3.88 
   6   9   1   71.40    4.19 
  -6  -9   1   78.88    3.87 
  -6   9  -1   78.32    2.92 
  -6   9  -1   81.14    3.88 
   6   9   1   81.30    3.96 
   6  -9  -1   79.46    4.32 
  -6   9  -1   72.57    4.38 
  -6  -9   1   78.00    4.48 
   6  -9  -1   73.79    3.77 
  -7   9   1   21.02    2.15 
   7  -9   1   26.57    1.84 
   7   9  -1   21.34    0.91 
   7   9  -1   20.93    2.00 
  -7   9   1   22.32    0.89 
  -7   9   1   21.74    0.91 
   7  -9   1   21.32    2.14 
  -7  -9  -1   21.39    1.65 
  -7  -9  -1   24.86    2.39 
  -7   9   1   22.05    1.74 
   7   9  -1   21.82    0.88 
   7   9  -1   23.49    1.86 
  -7  -9  -1   23.05    0.90 
   7   9  -1   22.98    0.84 
  -7   9   1   22.24    0.91 
   7   9   1   21.42    0.85 
   7   9   1   20.85    1.99 
   7  -9  -1   21.56    2.14 
   7  -9  -1   22.08    1.73 
  -7  -9   1   21.30    0.87 
   7   9   1   24.88    1.93 
   7   9   1   21.59    0.79 
  -7   9  -1   21.16    0.87 
  -7   9  -1   21.30    0.88 
  -7   9  -1   22.03    2.12 
  -7  -9   1   21.29    1.65 
  -7   9  -1   22.82    1.72 
  -7   9  -1   21.71    0.88 
  -7   9  -1   21.80    0.82 
   7   9   1   22.46    0.89 
  -7  -9   1   19.34    2.06 
  -7  -9   1   21.43    0.90 
  -7   9  -1   20.61    0.93 
   7  -9  -1   20.26    0.80 
  -8  -9  -1    2.88    0.16 
  -8   9   1    1.82    0.79 
   8  -9   1    2.20    1.23 
  -8   9   1    1.92    0.62 
   8   9  -1    2.63    0.18 
  -8   9   1    2.71    0.22 
  -8  -9  -1    3.63    1.09 
   8   9  -1    2.14    0.78 
  -8   9   1    2.98    0.21 
  -8   9   1    2.49    0.26 
  -8  -9  -1    2.45    0.20 
  -8   9   1    2.61    0.21 
   8   9  -1    2.73    0.14 
  -8   9   1    2.90    0.19 
  -8  -9  -1    3.08    0.65 
   8   9  -1    3.02    0.22 
   8  -9   1    4.22    1.27 
   8   9  -1    3.88    0.96 
  -8  -9   1    3.26    0.24 
  -8   9  -1    3.45    0.17 
  -8  -9   1    3.29    0.16 
  -8   9  -1    3.01    0.26 
   8  -9  -1    3.78    0.91 
  -8   9  -1    2.38    0.85 
  -8   9  -1    3.22    0.22 
   8   9   1    3.11    0.15 
   8   9   1    4.17    0.99 
   8   9   1    3.03    0.92 
  -8  -9   1    2.93    0.21 
  -8  -9   1    2.17    1.15 
   8   9   1    3.23    0.25 
   8   9   1    3.25    0.23 
   8  -9  -1    3.75    1.25 
  -8   9  -1    3.56    0.72 
  -8  -9   1    3.14    0.67 
  -8   9  -1    3.26    0.30 
  -8   9  -1    2.93    0.21 
   9   9  -1    3.69    1.19 
  -9  -9  -1    6.61    1.56 
  -9   9   1    4.15    0.28 
  -9  -9  -1    4.98    0.29 
  -9   9   1    4.79    1.46 
   9   9  -1    4.94    0.31 
  -9   9   1    4.40    0.25 
  -9  -9  -1    4.83    0.94 
  -9  -9  -1    4.59    0.23 
   9  -9   1    4.49    1.08 
   9   9  -1    4.43    1.05 
   9  -9   1    5.45    1.47 
  -9   9   1    4.76    0.29 
  -9   9   1    3.04    0.76 
   9   9  -1    4.86    0.26 
   9   9  -1    4.86    0.22 
  -9   9   1    4.21    0.34 
  -9   9   1    4.82    0.30 
   9   9   1    4.66    0.21 
  -9  -9   1    6.89    1.69 
  -9  -9   1    5.06    0.30 
   9   9   1    3.62    1.14 
  -9   9  -1    4.38    1.03 
  -9   9  -1    3.94    0.79 
   9  -9  -1    4.14    1.35 
   9  -9  -1    5.03    0.30 
  -9   9  -1    5.25    0.36 
  -9  -9   1    4.90    0.87 
  -9  -9   1    4.90    0.23 
  -9   9  -1    4.84    0.23 
  -9  -9   1    4.85    0.31 
   9   9   1    4.92    0.31 
  -9   9  -1    4.74    0.30 
   9   9   1    5.23    0.27 
  10   9  -1    6.10    0.28 
 -10   9   1    6.35    0.32 
  10   9  -1    5.93    0.32 
  10   9  -1    6.37    0.37 
 -10   9   1    6.38    0.44 
  10   9  -1    6.40    1.51 
 -10  -9  -1    5.66    0.95 
 -10   9   1    6.90    1.37 
 -10  -9  -1    6.57    0.36 
 -10  -9  -1    3.91    1.79 
  10  -9   1    6.19    0.35 
 -10   9   1    6.17    0.36 
  10  -9   1    6.75    1.43 
 -10  -9  -1    6.06    0.29 
 -10   9   1    6.26    1.04 
  10  -9   1    7.24    1.87 
 -10   9   1    5.81    0.37 
  10  -9  -1    6.22    1.90 
 -10   9  -1    6.65    0.38 
 -10   9  -1    5.66    0.96 
 -10  -9   1    6.62    1.07 
  10   9   1    6.97    0.35 
  10  -9  -1    6.98    0.46 
 -10  -9   1    6.68    0.31 
  10   9   1    6.96    0.29 
 -10  -9   1    6.13    2.04 
  10   9   1    7.15    0.40 
 -10   9  -1    6.30    0.34 
  10  -9  -1    7.51    1.26 
 -10  -9   1    7.07    0.41 
  10   9   1    7.72    1.38 
 -10   9  -1    6.70    0.39 
 -10  -9   1    7.05    0.39 
 -10   9  -1    6.88    0.30 
  11   9  -1    8.54    0.42 
 -11  -9  -1    8.24    0.37 
 -11  -9  -1    8.35    0.45 
  11  -9   1    7.99    0.43 
 -11   9   1    8.28    0.40 
 -11  -9  -1    9.75    2.53 
 -11   9   1    8.61    0.44 
  11  -9   1   10.21    2.59 
  11   9  -1    8.46    0.46 
 -11   9   1    7.74    0.46 
  11   9  -1    8.90    2.09 
  11   9  -1    8.01    0.36 
 -11  -9   1    6.33    2.17 
  11  -9  -1    6.77    1.73 
  11   9   1    7.35    0.32 
 -11   9  -1    7.82    0.38 
 -11  -9   1    7.57    0.44 
  11   9   1    7.51    0.43 
  11  -9  -1    7.81    0.41 
 -11   9  -1    7.01    0.43 
 -11  -9   1    7.38    0.42 
  11  -9  -1    6.65    2.16 
 -11  -9   1    7.92    0.34 
  11   9   1    5.45    1.72 
 -11   9  -1    7.54    0.42 
  11  -9  -1    8.10    0.42 
  11   9   1    7.68    0.39 
  12  -9   1    6.07    0.42 
  12   9  -1    5.34    0.32 
  12   9  -1    5.32    0.37 
 -12   9   1    4.94    0.36 
 -12  -9  -1    0.35    2.43 
 -12  -9  -1    5.51    0.35 
  12   9  -1    5.64    0.27 
 -12   9   1    6.06    0.36 
  12   9  -1    8.12    1.92 
  12  -9   1    5.73    0.36 
 -12  -9  -1    5.77    0.29 
 -12  -9  -1    5.84    0.37 
  12  -9   1    5.73    0.34 
 -12  -9   1    6.29    0.30 
 -12   9  -1    5.94    0.39 
 -12  -9   1   -0.77    2.37 
  12   9   1    6.34    0.39 
 -12  -9   1    6.10    0.38 
 -12   9  -1    5.63    0.37 
  12   9   1    5.93    0.27 
  12   9   1    5.95    0.34 
 -12   9  -1    6.33    0.34 
  12  -9  -1    5.84    0.35 
  12  -9  -1    6.50    0.37 
  12   9   1    4.31    2.84 
  12  -9  -1    6.08    0.43 
 -13   9   1    0.56    0.13 
  13  -9   1    0.56    0.14 
  13   9  -1    0.44    0.08 
  13   9  -1    0.53    0.15 
  13   9  -1    0.51    0.11 
 -13   9   1    0.53    0.12 
 -13  -9  -1    0.52    0.13 
  13  -9   1    0.41    0.10 
  13  -9   1    0.45    0.15 
 -13   9   1    0.44    0.13 
 -13  -9  -1    0.63    0.14 
 -13  -9  -1    0.46    0.09 
  13  -9  -1    0.56    0.13 
 -13  -9   1    0.73    0.10 
 -13  -9   1    0.65    0.14 
  13   9   1    0.44    0.08 
 -13   9  -1    0.75    0.13 
  13   9   1    0.46    0.11 
  13  -9  -1    0.70    0.18 
  13   9   1    0.59    0.14 
  13  -9  -1    0.45    0.11 
 -13   9  -1    0.56    0.13 
 -13   9  -1    0.45    0.12 
  14  -9   1   26.14    1.13 
  14  -9   1   28.20    1.38 
 -14  -9  -1   25.69    1.03 
 -14   9   1   25.34    1.09 
  14   9  -1   23.66    1.00 
 -14  -9  -1   25.94    1.11 
  14   9  -1   26.40    1.15 
 -14  -9  -1   26.69    1.13 
 -14   9   1   26.43    1.16 
 -14   9   1   27.66    1.12 
  14   9  -1   26.50    1.08 
 -14   9  -1   28.85    1.19 
  14  -9  -1   25.41    1.10 
 -14  -9   1   26.50    1.16 
 -14   9  -1   25.86    1.10 
 -14  -9   1   25.66    1.04 
 -14   9  -1   28.32    1.16 
  14   9   1   26.79    1.11 
  14  -9  -1   26.87    1.24 
  14  -9  -1   26.97    1.15 
  14   9   1   27.19    1.17 
 -15  -9  -1    5.17    0.36 
 -15  -9  -1    4.91    0.28 
  15  -9   1    5.06    0.37 
 -15  -9  -1    4.72    0.36 
 -15   9   1    4.57    0.37 
 -15   9   1    5.23    0.39 
  15   9  -1    5.25    0.34 
  15  -9   1    5.44    0.45 
  15   9  -1    5.08    0.26 
  15   9  -1    5.77    0.43 
 -15  -9   1    5.07    0.36 
 -15   9  -1    5.20    0.39 
 -15   9  -1    4.99    0.32 
 -15  -9   1    4.27    0.36 
  15   9   1    4.48    0.38 
 -15   9  -1    5.54    0.37 
  15  -9  -1    5.49    0.37 
  15   9   1    4.88    0.33 
  15  -9  -1    5.41    0.45 
  16  -9   1    4.85    0.36 
 -16  -9  -1    4.52    0.34 
 -16  -9  -1    3.69    0.32 
  16   9  -1    4.25    0.37 
 -16   9   1    4.45    0.36 
  16  -9   1    4.81    0.43 
  16   9  -1    4.56    0.32 
 -16  -9  -1    3.95    0.25 
 -16   9   1    5.01    0.32 
  16  -9  -1    4.33    0.34 
 -16  -9   1    5.03    0.36 
  16   9   1    4.59    0.32 
 -16   9  -1    4.18    0.29 
  16   9   1    4.54    0.38 
 -16  -9   1    4.13    0.33 
 -16   9  -1    4.22    0.36 
 -16   9  -1    4.62    0.34 
  16  -9  -1    4.83    0.43 
   0 -10  -1    1.54    0.09 
   0 -10   1    2.21    0.74 
   0  10  -1    1.26    0.14 
   0  10   1    1.48    0.10 
   0 -10  -1    1.54    0.50 
   0  10   1    1.58    0.13 
   0  10  -1    2.27    0.57 
   0 -10  -1    1.73    0.61 
   0  10   1    2.58    0.59 
   0  10   1    1.27    0.12 
   0 -10  -1    1.93    0.14 
   0  10  -1    0.62    0.33 
   0 -10   1    1.13    0.44 
   0  10  -1    1.34    0.12 
   0  10   1    2.12    0.56 
   0  10   1    1.68    0.10 
   0 -10   1    1.37    0.08 
   0  10  -1    1.35    0.12 
   0  10   1    1.64    0.13 
   0  10   1    1.59    0.15 
   0  10  -1    1.38    0.11 
  -1  10   1   49.10    1.81 
  -1  10   1   44.19    1.77 
  -1  10   1   52.28    2.74 
   1 -10   1   48.50    2.72 
  -1 -10  -1   45.24    2.90 
  -1  10   1   44.10    1.73 
   1  10  -1   49.62    2.71 
   1 -10   1   48.37    2.80 
   1  10  -1   45.92    1.78 
  -1  10   1   49.54    2.60 
   1  10  -1   49.89    2.67 
  -1 -10  -1   49.32    2.62 
   1  10   1   45.80    1.69 
   1  10   1   47.05    2.60 
  -1  10  -1   43.55    1.66 
   1  10   1   44.56    2.51 
  -1 -10   1   46.96    2.50 
  -1  10  -1   40.08    1.69 
  -1 -10   1   44.59    2.86 
  -1  10  -1   41.44    1.65 
   1 -10  -1   48.10    2.66 
  -1  10  -1   48.27    2.49 
   1 -10  -1   48.04    2.76 
  -1  10  -1   42.59    2.51 
   2 -10   1   78.61    3.90 
  -2 -10  -1   75.20    4.15 
  -2 -10  -1   71.94    3.60 
  -2  10   1   80.16    3.68 
   2 -10   1   73.01    3.85 
   2  10  -1   80.01    3.93 
  -2  10   1   80.00    3.91 
   2  10  -1   72.55    3.67 
   2  10   1   79.24    3.99 
   2 -10  -1   79.21    3.93 
   2  10   1   76.95    3.79 
  -2 -10   1   83.02    3.79 
  -2 -10   1   78.06    4.24 
  -2  10  -1   75.43    3.67 
  -2  10  -1   79.24    3.96 
   3  10  -1   99.00    4.54 
  -3 -10  -1   96.94    4.40 
  -3  10   1   97.23    4.99 
  -3 -10  -1   88.94    4.92 
  -3  10   1   97.25    4.44 
   3  10  -1  101.97    4.82 
   3 -10   1   95.87    4.71 
   3 -10   1   97.05    4.55 
   3  10   1   89.01    4.59 
   3  10   1   88.91    4.33 
  -3  10  -1   96.28    4.84 
  -3  10  -1   97.17    4.30 
   3 -10  -1   95.28    4.61 
  -3 -10   1   94.69    4.28 
  -3 -10   1   92.14    4.85 
   3 -10  -1   91.97    4.43 
   4  10  -1    2.13    0.64 
  -4  10   1    2.52    0.23 
   4  10  -1    2.18    0.16 
  -4  10   1    2.85    0.17 
  -4  10   1    1.32    0.62 
  -4  10   1    2.42    0.18 
   4 -10   1    3.41    0.91 
  -4 -10  -1    1.97    0.77 
  -4  10   1    2.77    0.20 
  -4 -10  -1    1.30    0.83 
   4  10  -1    2.55    0.19 
  -4  10   1    2.59    0.18 
   4 -10   1    2.70    0.74 
   4  10  -1    2.71    0.16 
  -4  10   1    2.50    0.57 
   4  10  -1    2.61    0.16 
   4  10  -1    2.06    0.69 
  -4  10   1    2.34    0.14 
  -4 -10  -1    2.41    0.15 
   4 -10   1    2.67    0.15 
  -4  10  -1    2.92    0.16 
  -4 -10   1    2.23    0.50 
  -4 -10   1    1.67    0.87 
   4  10   1    2.22    0.16 
   4  10   1    2.52    0.16 
   4 -10  -1    2.17    0.78 
   4 -10  -1    2.06    0.16 
   4  10   1    2.50    0.19 
  -4  10  -1    2.68    0.83 
  -4  10  -1    2.02    0.54 
   4  10   1    2.83    0.77 
  -4  10  -1    2.27    0.17 
  -4  10  -1    2.46    0.16 
  -4  10  -1    2.19    0.13 
   4  10   1    2.44    0.70 
   4 -10  -1    2.52    0.71 
  -4 -10   1    2.42    0.15 
  -4  10  -1    2.54    0.18 
  -4  10  -1    2.38    0.10 
  -4  10  -1    2.34    0.17 
  -4  10  -1    2.35    0.21 
  -5 -10  -1   27.35    2.35 
   5 -10   1   29.98    2.35 
  -5  10   1   27.80    1.92 
  -5  10   1   27.71    1.09 
   5  10  -1   24.48    2.10 
   5 -10   1   26.60    1.03 
   5  10  -1   27.25    1.99 
  -5  10   1   27.70    1.06 
  -5  10   1   27.11    2.39 
   5  10  -1   26.66    1.08 
  -5  10   1   26.84    1.09 
   5 -10   1   25.90    1.93 
  -5 -10  -1   28.36    1.85 
   5  10  -1   25.28    1.05 
  -5 -10  -1   28.35    1.06 
  -5  10   1   29.65    1.17 
  -5  10   1   28.40    1.04 
   5  10  -1   27.70    1.01 
  -5  10   1   28.64    1.09 
   5  10  -1   26.52    1.06 
  -5 -10   1   25.77    1.77 
   5  10   1   27.23    1.94 
  -5 -10   1   23.45    2.18 
  -5  10  -1   26.08    1.02 
  -5  10  -1   25.61    2.28 
  -5  10  -1   23.66    1.74 
  -5 -10   1   26.06    1.00 
  -5  10  -1   26.04    1.02 
  -5  10  -1   27.53    0.99 
  -5  10  -1   26.35    1.03 
  -5  10  -1   23.38    0.95 
   5  10   1   25.76    1.03 
   5 -10  -1   25.55    1.88 
   5 -10  -1   26.05    0.98 
   5  10   1   25.01    1.00 
   5 -10  -1   23.51    2.07 
   5  10   1   26.49    2.15 
  -5  10  -1   26.31    1.00 
  -5  10  -1   26.48    1.08 
   5  10   1   26.07    0.94 
   6 -10   1    8.08    1.14 
   6  10  -1    8.78    0.35 
  -6  10   1    8.56    0.40 
   6  10  -1    8.51    1.23 
  -6 -10  -1    6.53    0.87 
  -6 -10  -1    8.12    0.38 
   6 -10   1   10.44    1.51 
  -6  10   1    7.93    1.33 
   6  10  -1    8.08    0.38 
  -6  10   1    8.71    0.48 
   6  10  -1   10.26    1.19 
   6  10  -1    7.80    0.41 
  -6  10   1    8.60    0.41 
  -6  10   1    8.66    0.41 
  -6  10   1    7.70    1.00 
  -6 -10  -1   10.71    1.55 
   6 -10   1    7.95    0.34 
  -6  10  -1    9.78    0.41 
  -6  10  -1    8.68    1.36 
  -6  10  -1    8.89    0.43 
   6  10   1    8.03    1.21 
  -6  10  -1    9.04    0.42 
   6  10   1    9.15    0.44 
  -6 -10   1    9.63    1.04 
  -6 -10   1    7.84    1.65 
   6 -10  -1    8.92    0.38 
  -6  10  -1    9.34    0.38 
  -6  10  -1    8.23    0.42 
  -6 -10   1    9.07    0.41 
   6  10   1    9.04    0.41 
   6  10   1    9.02    0.35 
  -6  10  -1    9.31    0.49 
  -6  10  -1    7.77    0.98 
   6 -10  -1   10.12    1.12 
   6 -10  -1    8.65    1.54 
   6  10   1    9.17    1.14 
   7  10  -1    8.98    0.37 
  -7  10   1    9.14    1.46 
  -7  10   1    9.65    0.46 
   7 -10   1   10.82    1.30 
  -7 -10  -1    8.90    0.43 
   7  10  -1    8.92    0.51 
  -7  10   1    9.30    0.45 
   7 -10   1    7.91    1.60 
  -7 -10  -1    8.14    1.00 
  -7  10   1    9.44    0.52 
  -7  10   1   10.35    0.44 
   7  10  -1    9.53    1.36 
   7  10  -1    9.58    0.46 
   7  10  -1    9.45    1.32 
  -7  10   1    7.91    1.05 
  -7 -10  -1    9.75    1.86 
  -7  10  -1    9.58    0.49 
   7 -10  -1   12.37    1.64 
  -7  10  -1   12.18    1.24 
   7 -10  -1   10.26    1.20 
  -7  10  -1   10.39    0.54 
  -7  10  -1   10.54    1.54 
  -7 -10   1    8.92    1.06 
   7  10   1    9.51    1.38 
   7  10   1   10.48    0.40 
  -7 -10   1   10.31    0.47 
  -7  10  -1   10.47    0.42 
   7 -10  -1    9.82    0.41 
   7  10   1   11.21    0.50 
   7  10   1   10.87    0.53 
  -7  10  -1   10.23    0.47 
  -7  10  -1   10.07    0.49 
  -7 -10   1    8.38    1.84 
   7  10   1   10.85    1.41 
  -8  10   1    3.35    0.21 
  -8  10   1    3.17    0.24 
   8 -10   1    3.20    1.12 
  -8  10   1    3.07    0.23 
   8  10  -1    3.29    0.16 
  -8 -10  -1    4.96    1.49 
   8 -10   1    3.58    1.27 
   8  10  -1    3.05    0.24 
  -8  10   1    3.19    1.06 
   8  10  -1    3.48    1.00 
  -8  10   1    3.25    0.25 
  -8 -10  -1    2.77    0.65 
  -8  10   1    3.22    0.73 
   8  10  -1    4.31    0.99 
  -8  10   1    3.63    0.31 
   8  10  -1    3.41    0.21 
  -8 -10   1    4.28    1.46 
  -8  10  -1    4.25    0.31 
  -8  10  -1    4.39    0.20 
   8  10   1    2.56    0.87 
  -8 -10   1    3.50    0.72 
   8  10   1    3.80    0.19 
  -8 -10   1    4.03    0.25 
  -8  10  -1    3.91    0.99 
   8  10   1    4.24    0.24 
  -8  10  -1    4.41    0.25 
   8  10   1    3.00    1.02 
  -8  10  -1    3.22    0.72 
   8  10   1    4.01    0.27 
  -8  10  -1    3.86    0.27 
   8 -10  -1    4.59    0.95 
   8 -10  -1    2.23    1.24 
   9  10  -1    7.61    0.41 
  -9  10   1    7.96    1.13 
  -9  10   1    7.38    0.36 
  -9 -10  -1    6.17    1.83 
  -9  10   1    7.36    1.41 
  -9 -10  -1    7.32    1.03 
  -9  10   1    7.18    0.56 
   9  10  -1   11.08    1.68 
   9  10  -1    7.43    0.32 
   9 -10   1    5.46    1.63 
   9 -10   1    6.42    1.39 
   9  10  -1    7.61    0.37 
  -9  10   1    7.06    0.41 
  -9  10   1    7.45    0.41 
  -9  10   1    8.59    0.41 
  -9 -10  -1    7.65    0.39 
  -9  10  -1    6.64    0.39 
   9  10   1    6.77    0.28 
   9 -10  -1    9.45    1.40 
  -9  10  -1    8.37    2.03 
   9  10   1    6.68    0.35 
  -9  10  -1    6.16    0.98 
   9  10   1    5.99    1.27 
   9 -10  -1    7.97    2.06 
  -9 -10   1    7.23    0.38 
   9  10   1    8.11    1.61 
   9 -10  -1    6.92    0.38 
  -9  10  -1    6.96    0.39 
  -9  10  -1    7.06    0.44 
  -9 -10   1    8.58    2.04 
  -9 -10   1    7.88    1.08 
  -9  10  -1    7.10    0.30 
   9  10   1    6.57    0.39 
  10 -10   1   13.76    1.78 
  10  10  -1   12.18    0.48 
 -10  10   1   11.19    1.41 
  10  10  -1   12.49    0.64 
 -10  10   1   11.92    0.58 
 -10 -10  -1   12.02    0.57 
 -10  10   1   12.12    0.52 
 -10 -10  -1    9.54    2.26 
  10  10  -1   10.22    1.97 
  10  10  -1   11.99    0.54 
 -10  10   1   11.51    0.59 
  10 -10   1   15.47    2.56 
  10  10  -1   13.09    1.82 
 -10  10  -1   12.36    0.60 
 -10 -10   1   10.99    2.23 
  10 -10  -1   17.64    2.76 
 -10 -10   1   13.36    0.59 
  10 -10  -1   12.42    0.59 
  10  10   1   12.89    0.56 
 -10  10  -1   11.94    0.59 
  10  10   1   11.80    0.48 
 -10  10  -1   12.18    0.53 
 -10 -10   1   11.49    1.38 
  10 -10  -1   10.76    1.57 
  10  10   1    9.82    1.95 
  10  10   1   12.23    0.60 
  11  10  -1   11.33    0.47 
  11  10  -1   11.92    0.59 
 -11  10   1   11.60    0.60 
  11  10  -1    9.80    1.85 
  11 -10   1    6.29    2.29 
 -11 -10  -1   11.95    0.57 
 -11  10   1   11.85    0.58 
  11  10  -1   11.61    0.54 
  11 -10   1   12.39    0.57 
  11  10   1   11.69    0.59 
 -11  10  -1   12.45    0.60 
 -11  10  -1   11.91    0.60 
 -11 -10   1   11.28    2.82 
 -11  10  -1   11.73    0.53 
 -11 -10   1   10.79    0.57 
  11 -10  -1   11.85    0.57 
  11  10   1   12.60    0.55 
  11 -10  -1   12.23    2.44 
  11  10   1   11.21    0.46 
  11  10   1   12.85    2.34 
  11 -10  -1   12.25    0.58 
  12  10  -1    3.13    0.28 
 -12  10   1    2.96    0.28 
  12 -10   1    3.43    0.27 
 -12 -10  -1    3.38    0.26 
 -12 -10  -1    3.15    0.19 
  12  10  -1    3.16    0.24 
 -12 -10  -1    2.81    0.27 
  12  10  -1    2.92    0.17 
 -12  10   1    3.17    0.26 
  12 -10   1    3.10    0.25 
 -12 -10   1    2.19    0.17 
 -12 -10   1    2.82    0.25 
  12  10   1    2.68    0.22 
 -12  10  -1    2.65    0.26 
  12  10   1    2.90    0.27 
 -12  10  -1    2.48    0.24 
 -12  10  -1    3.15    0.21 
  12 -10  -1    2.84    0.25 
  12  10   1    2.48    0.14 
  12 -10  -1    2.96    0.30 
  12 -10  -1    2.68    0.23 
 -13  10   1    1.91    0.22 
 -13 -10  -1    2.25    0.30 
  13  10  -1    1.97    0.20 
 -13  10   1    1.76    0.19 
  13 -10   1    2.04    0.21 
  13  10  -1    1.79    0.13 
 -13  10   1    1.84    0.24 
 -13 -10  -1    2.12    0.24 
 -13 -10  -1    1.63    0.15 
  13  10  -1    1.88    0.24 
  13 -10   1    1.75    0.26 
  13 -10   1    1.94    0.28 
  13 -10  -1    2.00    0.23 
  13  10   1    2.18    0.21 
 -13  10  -1    2.43    0.19 
 -13  10  -1    2.06    0.23 
  13 -10  -1    2.20    0.29 
  13  10   1    2.44    0.26 
  13 -10  -1    2.22    0.22 
 -13 -10   1    1.98    0.15 
 -13  10  -1    2.28    0.25 
  14  10  -1   11.01    0.49 
  14 -10   1   12.26    0.62 
  14  10  -1   12.45    0.64 
 -14  10   1   12.03    0.65 
 -14  10   1   11.90    0.58 
 -14 -10  -1   11.05    0.52 
  14 -10   1   12.76    0.72 
 -14 -10  -1   12.07    0.61 
  14  10  -1   11.90    0.57 
 -14  10   1   11.38    0.60 
 -14 -10  -1   12.95    0.71 
  14  10   1   11.86    0.72 
 -14  10  -1   12.00    0.73 
 -14 -10   1   11.87    0.63 
 -14  10  -1   12.70    0.66 
 -14 -10   1   12.82    0.64 
 -14  10  -1   12.00    0.57 
  14 -10  -1   11.89    0.60 
  14 -10  -1   12.45    0.63 
  14  10   1   12.48    0.59 
  15  10  -1    6.80    0.45 
 -15  10   1    6.36    0.41 
 -15  10   1    6.64    0.44 
  15 -10   1    6.52    0.51 
 -15 -10  -1    6.83    0.43 
 -15  10   1    6.36    0.45 
  15 -10   1    7.49    0.45 
  15  10  -1    6.35    0.39 
 -15 -10  -1    5.96    0.41 
  15  10   1    7.27    0.41 
 -15  10  -1    6.77    0.45 
 -15 -10   1    6.06    0.42 
 -15  10  -1    6.52    0.43 
  15 -10  -1    6.62    0.51 
 -15 -10   1    6.59    0.43 
  15 -10  -1    6.64    0.43 
  15  10   1    6.33    0.45 
 -16 -10  -1    2.51    0.27 
 -16  10   1    3.40    0.49 
  16 -10   1    3.08    0.36 
 -16 -10  -1    3.19    0.34 
  16  10  -1    2.51    0.29 
 -16 -10   1    2.79    0.37 
  16 -10  -1    2.80    0.34 
  16  10   1    3.12    0.31 
 -16 -10   1    1.89    0.25 
   0  11   1   54.10    2.17 
   0  11  -1   58.07    2.17 
   0  11  -1   63.97    2.21 
   0  11   1   58.75    2.20 
   0 -11   1   61.38    3.20 
   0  11   1   58.34    3.15 
   0 -11  -1   62.36    3.52 
   0  11  -1   54.58    3.06 
   0  11  -1   61.86    3.20 
   0  11   1   58.68    3.13 
   0 -11   1   60.28    3.49 
   0 -11  -1   56.45    3.13 
   0  11  -1   53.87    2.15 
   1 -11   1   16.71    0.67 
   1  11  -1   16.94    0.69 
  -1  11   1   14.95    0.65 
   1  11  -1   16.29    1.44 
  -1  11   1   18.28    1.51 
   1  11  -1   14.62    0.65 
  -1  11   1   16.09    1.35 
  -1 -11  -1   16.37    0.63 
  -1  11   1   15.84    0.64 
  -1  11   1   16.33    0.63 
   1 -11   1   18.19    1.70 
   1  11  -1   16.94    1.47 
  -1 -11  -1   16.48    1.39 
   1  11  -1   16.15    0.68 
  -1  11   1   15.39    0.66 
   1  11  -1   16.69    0.64 
  -1  11   1   16.77    0.72 
   1 -11   1   14.91    1.40 
   1  11  -1   16.21    0.65 
  -1 -11  -1   17.64    1.71 
  -1 -11  -1   16.01    0.68 
   1  11   1   15.81    0.61 
  -1  11  -1   16.34    0.68 
   1 -11  -1   16.12    1.61 
  -1  11  -1   16.44    1.48 
  -1  11  -1   16.00    0.61 
   1  11   1   15.14    1.39 
   1  11   1   15.41    0.61 
  -1  11  -1   14.65    0.63 
  -1  11  -1   14.83    0.63 
   1  11   1   15.94    0.66 
   1  11   1   15.35    0.63 
   1  11   1   14.14    1.38 
   1  11   1   16.28    0.67 
  -1 -11   1   17.78    1.85 
  -1 -11   1   15.12    0.58 
  -1  11  -1   15.23    1.30 
   1 -11  -1   15.50    0.64 
  -1 -11   1   16.70    1.38 
   1 -11  -1   14.37    1.38 
  -1  11  -1   15.00    0.63 
  -2 -11  -1   47.29    3.18 
  -2 -11  -1   50.45    2.65 
   2  11  -1   44.96    2.59 
   2  11  -1   41.30    1.65 
  -2  11   1   42.38    1.62 
   2  11  -1   45.48    1.74 
  -2  11   1   48.14    2.57 
   2 -11   1   47.92    2.81 
   2 -11   1   46.93    2.80 
  -2  11   1   41.60    1.67 
  -2  11   1   42.65    1.66 
   2  11  -1   43.69    2.73 
   2  11   1   40.54    1.62 
  -2  11  -1   37.83    1.67 
  -2  11  -1   43.60    1.61 
  -2  11  -1   47.70    2.52 
  -2 -11   1   43.01    3.03 
   2 -11  -1   45.39    2.72 
  -2  11  -1   43.91    1.65 
  -2  11  -1   44.00    1.63 
   2  11   1   43.97    1.65 
  -2  11  -1   42.20    2.64 
   2  11   1   44.02    2.55 
   2  11   1   44.41    1.61 
   2  11   1   45.73    2.76 
  -2 -11   1   43.02    2.48 
   3  11  -1   13.64    0.60 
   3  11  -1   15.49    0.60 
  -3  11   1   15.49    0.61 
   3  11  -1   16.96    1.59 
  -3  11   1   14.07    0.63 
  -3  11   1   15.14    0.76 
  -3  11   1   14.98    1.29 
  -3  11   1   14.19    1.57 
  -3 -11  -1   14.14    1.70 
  -3  11   1   15.69    0.59 
  -3  11   1   13.95    0.56 
  -3 -11  -1   15.10    0.59 
  -3  11   1   14.58    0.64 
   3  11  -1   14.81    0.61 
   3 -11   1   14.91    1.52 
   3 -11   1   15.48    0.61 
   3  11  -1   15.62    1.46 
   3 -11   1   14.75    1.55 
   3  11  -1   15.74    0.65 
  -3 -11   1   13.29    1.23 
   3  11   1   14.28    1.48 
   3 -11  -1   14.18    1.37 
  -3  11  -1   15.14    0.62 
   3 -11  -1   15.37    1.61 
  -3  11  -1   14.56    0.59 
   3  11   1   14.42    0.60 
  -3  11  -1   15.49    0.60 
   3  11   1   15.24    1.37 
   3  11   1   14.68    0.59 
  -3  11  -1   16.61    1.66 
  -3  11  -1   14.26    0.63 
  -3 -11   1   15.54    1.72 
  -3  11  -1   15.01    0.62 
   3  11   1   14.59    0.64 
  -3 -11   1   15.06    0.58 
   3 -11  -1   15.07    0.61 
  -3  11  -1   16.32    0.69 
   3  11   1   14.25    0.61 
  -3  11  -1   15.19    1.28 
  -4 -11  -1   29.44    1.93 
   4  11  -1   27.44    1.11 
  -4  11   1   28.84    1.11 
  -4  11   1   28.70    1.14 
   4  11  -1   29.51    1.07 
   4  11  -1   28.84    1.11 
  -4 -11  -1   29.46    2.63 
  -4  11   1   29.14    1.09 
   4  11  -1   31.56    2.09 
   4 -11   1   28.18    2.21 
  -4  11   1   28.45    1.16 
   4  11  -1   36.20    2.48 
   4  11  -1   29.16    1.11 
   4 -11   1   25.11    1.99 
   4  11  -1   29.45    1.15 
  -4  11   1   28.29    1.14 
   4 -11   1   28.61    1.10 
  -4  11   1   28.15    1.94 
  -4  11  -1   27.13    2.36 
   4  11   1   28.93    1.11 
   4 -11  -1   29.07    1.12 
   4  11   1   28.54    2.06 
  -4 -11   1   30.92    2.64 
  -4 -11   1   30.65    1.97 
  -4  11  -1   28.85    1.14 
   4 -11  -1   27.65    2.24 
  -4  11  -1   29.60    1.14 
   4 -11  -1   28.16    2.06 
  -4  11  -1   30.04    1.21 
  -4 -11   1   29.89    1.10 
  -4  11  -1   26.10    1.86 
   4  11   1   29.27    1.16 
  -4  11  -1   28.18    1.09 
  -4  11  -1   28.74    1.15 
  -4  11  -1   30.46    1.12 
  -4  11  -1   30.44    1.14 
   4  11   1   28.68    2.28 
   4  11   1   28.00    1.12 
   4  11   1   29.64    1.12 
   5 -11   1   44.09    3.10 
  -5  11   1   43.50    3.30 
   5  11  -1   42.83    1.69 
   5  11  -1   44.62    1.72 
  -5 -11  -1   45.94    2.61 
  -5  11   1   45.70    1.73 
   5  11  -1   47.01    1.65 
  -5 -11  -1   42.18    3.35 
   5  11  -1   45.26    2.77 
  -5  11   1   46.47    1.73 
  -5  11   1   44.82    1.70 
  -5  11   1   46.18    1.68 
  -5  11   1   43.17    1.72 
  -5  11   1   48.71    2.75 
   5 -11   1   43.19    2.71 
  -5  11  -1   48.72    1.71 
   5  11   1   44.61    1.71 
  -5  11  -1   46.62    2.68 
  -5  11  -1   44.13    1.65 
   5  11   1   46.06    1.75 
   5 -11  -1   39.89    2.69 
   5 -11  -1   44.39    3.16 
   5  11   1   45.13    1.72 
  -5  11  -1   47.77    1.82 
  -5  11  -1   46.21    1.74 
  -5  11  -1   48.54    1.72 
  -5  11  -1   39.24    3.14 
   5  11   1   42.89    2.74 
  -5  11  -1   47.42    1.74 
   5  11   1   47.41    3.16 
  -5 -11   1   46.55    2.65 
  -5 -11   1   44.77    3.29 
  -5  11  -1   45.19    1.68 
  -5  11  -1   45.93    1.76 
  -6 -11  -1   35.05    3.05 
  -6 -11  -1   38.39    2.37 
  -6  11   1   38.92    1.49 
  -6  11   1   41.22    1.50 
   6  11  -1   37.45    1.49 
   6  11  -1   36.33    1.41 
   6  11  -1   39.07    1.49 
   6  11  -1   34.90    2.45 
   6 -11   1   33.27    2.86 
  -6  11   1   40.44    1.48 
   6 -11   1   38.81    2.53 
   6 -11   1   38.35    1.41 
  -6 -11  -1   38.26    1.45 
  -6  11   1   37.98    2.47 
   6  11  -1   39.26    1.46 
  -6  11   1   31.99    2.93 
   6  11  -1   37.50    2.86 
  -6  11  -1   36.00    1.41 
   6  11   1   36.62    1.41 
   6 -11  -1   31.60    2.70 
  -6  11  -1   36.00    1.39 
  -6 -11   1   40.53    2.41 
  -6  11  -1   34.30    1.30 
  -6  11  -1   36.18    1.47 
   6 -11  -1   35.65    1.34 
   6  11   1   34.11    2.37 
  -6  11  -1   35.55    1.32 
  -6  11  -1   38.18    1.37 
  -6  11  -1   34.84    2.94 
  -6  11  -1   36.95    1.34 
   6  11   1   34.52    1.49 
  -6  11  -1   37.50    1.39 
   6  11   1   35.66    1.30 
   6  11   1   32.85    2.70 
  -6  11  -1   33.80    2.28 
  -6 -11   1   32.51    3.03 
  -6 -11   1   37.13    1.37 
   6 -11  -1   33.55    2.34 
   7  11  -1   22.34    0.83 
   7 -11   1   20.83    0.83 
  -7 -11  -1   23.67    0.90 
   7  11  -1   18.19    2.03 
  -7  11   1   19.63    2.29 
   7  11  -1   23.71    2.09 
  -7  11   1   23.32    0.90 
  -7  11   1   23.90    1.27 
  -7 -11  -1   22.08    1.74 
   7  11  -1   21.86    0.93 
  -7  11   1   23.54    0.94 
   7  11  -1   21.13    0.89 
   7  11  -1   23.01    0.91 
   7 -11   1   21.27    2.44 
  -7  11   1   20.10    1.76 
  -7  11   1   23.28    0.93 
  -7 -11  -1   19.91    2.54 
   7  11   1   18.09    2.04 
  -7  11  -1   21.11    0.93 
  -7  11  -1   22.21    0.98 
  -7  11  -1   24.06    0.93 
  -7  11  -1   19.16    2.58 
  -7  11  -1   21.64    1.78 
  -7  11  -1   22.42    0.84 
   7  11   1   21.34    0.81 
  -7 -11   1   20.24    1.69 
   7  11   1   23.54    0.93 
  -7  11  -1   22.42    0.90 
   7 -11  -1   21.18    1.91 
   7  11   1   21.63    0.88 
  -7 -11   1   23.03    2.51 
  -7 -11   1   22.34    0.89 
   7 -11  -1   21.68    0.84 
   7 -11  -1   21.74    2.46 
   7  11   1   20.50    1.96 
   8 -11   1    8.91    2.00 
  -8  11   1    8.18    0.52 
   8 -11   1    5.43    1.21 
   8  11  -1    7.31    0.37 
  -8 -11  -1    7.93    1.95 
  -8  11   1    7.60    1.08 
  -8  11   1    6.64    1.37 
   8  11  -1    7.07    0.31 
   8  11  -1    6.80    1.28 
  -8 -11  -1    7.47    0.38 
   8  11  -1    7.64    0.41 
  -8  11   1    7.90    0.41 
  -8  11   1    7.43    0.36 
  -8  11   1    8.19    0.41 
  -8  11   1    7.42    0.41 
  -8  11  -1    9.07    1.54 
  -8 -11   1    7.59    0.38 
  -8  11  -1    7.15    1.04 
   8  11   1    8.06    0.38 
   8 -11  -1    6.48    1.41 
   8  11   1    7.39    1.27 
   8  11   1    7.40    0.30 
  -8  11  -1    8.09    0.46 
  -8 -11   1    6.63    1.66 
  -8 -11   1    7.37    1.02 
  -8  11  -1    7.32    0.46 
  -8  11  -1    7.31    0.41 
   8 -11  -1    9.97    1.78 
  -8  11  -1    7.28    0.41 
   8  11   1    7.78    0.41 
  -9  11   1    0.46    0.12 
   9  11  -1    0.40    0.10 
  -9 -11  -1    0.48    0.11 
  -9 -11  -1    0.07    1.71 
   9  11  -1    0.41    0.06 
   9  11  -1    0.44    0.11 
   9 -11   1   -0.73    1.06 
  -9  11   1    0.26    0.10 
  -9  11   1    0.52    0.15 
  -9  11   1    0.53    0.44 
   9 -11   1    0.15    0.88 
  -9  11   1    0.56    0.09 
  -9 -11  -1    0.44    0.37 
   9  11  -1    1.37    1.11 
  -9  11   1    0.55    0.12 
  -9  11  -1    0.21    0.34 
  -9  11  -1    0.28    0.11 
   9  11   1    0.16    0.41 
   9  11   1    0.67    1.06 
  -9 -11   1   -0.05    0.29 
  -9  11  -1    0.29    0.14 
   9  11   1    0.43    0.10 
  -9 -11   1    0.44    0.10 
   9  11   1    0.40    0.12 
  -9 -11   1   -0.79    1.67 
  -9  11  -1    0.44    0.08 
   9  11   1    0.34    0.06 
   9 -11  -1   -2.14    1.03 
   9 -11  -1    0.73    0.98 
   9 -11  -1    0.29    0.10 
  -9  11  -1    0.33    0.11 
 -10  11   1    0.36    0.11 
  10 -11   1    2.18    1.44 
  10  11  -1    0.37    0.06 
  10  11  -1    0.48    0.11 
 -10 -11  -1   -1.39    2.05 
  10  11  -1    1.38    1.39 
 -10  11   1    0.53    0.13 
 -10 -11  -1    0.56    0.12 
  10  11  -1   -0.07    0.46 
  10  11  -1    0.45    0.13 
  10 -11  -1    0.35    0.11 
  10 -11  -1   -0.20    0.80 
  10  11   1   -0.79    1.20 
  10 -11  -1    0.99    1.88 
 -10 -11   1   -2.89    1.96 
 -11 -11  -1   13.06    0.63 
  11  11  -1   12.87    0.65 
  11 -11   1   14.74    0.65 
 -11  11   1   13.26    0.65 
 -11  11   1   13.36    0.67 
  11  11  -1   13.99    0.61 
  11  11  -1   10.23    2.27 
 -11 -11  -1   13.87    0.67 
  11  11  -1   13.00    0.53 
  11  11   1   13.80    0.61 
 -11 -11   1    7.01    2.93 
  11  11   1   14.04    0.66 
  11 -11  -1   13.70    0.64 
  11  11   1   12.60    0.51 
 -11  11  -1   13.15    0.66 
 -11  11  -1   13.33    0.66 
 -11 -11   1   13.40    0.63 
 -11  11  -1   13.15    0.57 
 -12 -11  -1    1.50    0.23 
 -12 -11  -1    1.32    0.19 
 -12  11   1    1.59    0.23 
 -12  11   1    1.62    0.21 
  12  11  -1    1.62    0.19 
  12 -11   1    1.28    0.20 
  12  11  -1    1.56    0.11 
  12  11  -1    1.63    0.23 
  12 -11   1    1.60    0.20 
 -12  11   1    1.66    0.17 
 -12  11  -1    2.10    0.25 
  12 -11  -1    2.20    0.23 
 -12  11  -1    1.91    0.23 
  12  11   1    2.17    0.21 
  12 -11  -1    1.81    0.21 
 -12 -11   1    1.96    0.21 
  12  11   1    1.98    0.24 
  13  11  -1    2.00    0.25 
  13 -11   1    1.85    0.22 
 -13  11   1    1.80    0.24 
 -13  11   1    2.33    0.24 
 -13 -11  -1    1.98    0.31 
 -13  11   1    1.78    0.18 
  13 -11   1    1.74    0.24 
 -13 -11  -1    2.03    0.22 
  13  11  -1    1.85    0.21 
  13 -11   1    2.17    0.31 
  13  11   1    1.84    0.21 
  13 -11  -1    1.44    0.27 
  13 -11  -1    1.97    0.24 
 -13 -11   1    1.98    0.22 
 -13  11  -1    1.69    0.24 
 -13  11  -1    1.51    0.22 
  13  11   1    2.35    0.26 
  13 -11  -1    1.98    0.22 
 -14 -11  -1   13.47    0.67 
  14  11  -1   14.89    0.89 
 -14 -11  -1   13.07    0.68 
  14 -11   1   12.05    0.63 
  14  11  -1   13.78    0.63 
 -14  11   1   12.28    0.78 
  14 -11   1   13.43    0.77 
  14 -11   1   13.60    0.68 
 -14  11   1   13.90    0.71 
 -14 -11   1   11.80    0.64 
  14 -11  -1   12.44    0.62 
 -14  11  -1   13.28    0.67 
 -14  11  -1   12.75    0.67 
  14 -11  -1   13.14    0.65 
  14 -11  -1   11.73    0.72 
 -14 -11   1   12.94    0.64 
  14  11   1   11.82    0.65 
  14  11   1   12.50    0.60 
  15  11  -1    4.05    0.35 
 -15  11   1    3.78    0.35 
 -15 -11  -1    3.59    0.30 
  15  11  -1    4.17    0.30 
  15 -11   1    3.98    0.40 
  15 -11   1    4.21    0.34 
 -15 -11  -1    3.22    0.32 
 -15  11   1    3.73    0.32 
 -15  11  -1    3.60    0.33 
 -15 -11   1    3.46    0.30 
  15 -11  -1    3.54    0.31 
  15  11   1    3.59    0.33 
  15 -11  -1    4.12    0.40 
 -15  11  -1    3.73    0.32 
 -15 -11   1    3.11    0.31 
  15  11   1    3.33    0.28 
   0  12   1   10.90    1.17 
   0  12   1    9.61    0.48 
   0  12   1   10.19    1.28 
   0  12  -1   10.25    0.44 
   0  12   1    9.51    0.45 
   0 -12   1    9.62    0.39 
   0 -12   1    9.71    1.13 
   0 -12  -1    8.85    1.46 
   0 -12  -1   10.05    0.40 
   0  12   1    9.99    0.43 
   0  12  -1   10.17    1.27 
   0  12  -1    9.63    0.46 
   0 -12  -1   10.72    0.47 
   0 -12  -1   10.92    1.19 
   0 -12   1   10.32    1.36 
   0  12  -1    9.75    0.45 
   0  12  -1   11.03    0.49 
   0  12  -1   10.53    1.15 
   0  12  -1   10.94    0.43 
   0  12   1    9.97    0.42 
  -1  12   1   38.96    1.50 
  -1  12   1   35.73    1.44 
  -1  12   1   37.63    1.42 
  -1  12   1   39.15    1.41 
   1  12  -1   38.39    1.43 
  -1  12   1   36.03    1.44 
   1  12  -1   36.70    1.43 
  -1  12   1   38.69    2.51 
   1  12  -1   37.54    2.49 
   1  12  -1   36.82    2.38 
  -1  12   1   42.49    2.46 
   1 -12   1   38.62    2.69 
  -1 -12  -1   40.35    2.46 
   1 -12   1   38.83    2.52 
  -1 -12  -1   34.90    2.79 
  -1  12  -1   39.93    1.49 
   1  12   1   40.76    1.47 
   1 -12  -1   37.16    2.64 
   1  12   1   37.31    1.49 
   1  12   1   39.35    1.47 
  -1  12  -1   39.25    1.50 
  -1  12  -1   41.43    2.47 
   1  12   1   41.54    2.62 
  -1  12  -1   36.80    1.51 
  -1 -12   1   37.94    2.44 
  -1  12  -1   38.69    1.50 
  -1 -12   1   39.25    2.95 
   1  12   1   41.30    2.54 
  -1  12  -1   41.90    1.47 
   1  12   1   38.66    1.53 
   1 -12  -1   41.00    2.60 
   2  12  -1   56.92    2.25 
  -2 -12  -1   56.03    3.85 
  -2  12   1   64.09    2.34 
  -2  12   1   60.45    2.29 
  -2  12   1   61.69    3.25 
   2  12  -1   60.91    2.29 
   2  12  -1   70.08    3.70 
  -2 -12  -1   66.02    3.43 
   2 -12   1   60.79    3.49 
  -2  12   1   58.01    2.27 
   2  12  -1   59.20    3.32 
  -2 -12   1   61.17    3.92 
  -2  12  -1   63.73    3.27 
  -2  12  -1   64.01    3.53 
  -2  12  -1   60.63    2.25 
  -2 -12   1   63.86    3.33 
  -2  12  -1   58.21    2.32 
   2 -12  -1   63.31    3.52 
   2  12   1   61.59    3.34 
   2  12   1   60.41    2.29 
   2  12   1   56.62    2.25 
  -3  12   1   22.71    0.92 
  -3 -12  -1   23.65    1.75 
   3 -12   1   18.20    1.86 
   3  12  -1   22.64    0.89 
   3 -12   1   22.02    1.94 
  -3  12   1   22.89    0.89 
   3  12  -1   22.60    0.89 
   3  12  -1   20.18    1.77 
   3  12  -1   23.82    0.93 
  -3 -12  -1   22.97    0.86 
  -3  12   1   21.74    0.91 
  -3  12   1   22.01    0.88 
  -3  12   1   23.59    0.99 
  -3  12   1   23.89    1.74 
  -3  12   1   23.65    0.87 
  -3 -12  -1   20.94    2.32 
   3 -12   1   23.51    0.89 
  -3  12   1   20.82    2.00 
   3  12  -1   21.47    0.89 
   3  12  -1   23.12    2.00 
   3  12   1   20.40    1.80 
   3 -12  -1   25.12    0.94 
  -3 -12   1   26.27    1.84 
   3 -12  -1   25.86    2.05 
  -3 -12   1   22.40    2.37 
   3  12   1   24.29    0.98 
  -3  12  -1   23.75    0.95 
   3  12   1   23.75    0.92 
   3  12   1   23.10    0.92 
  -3  12  -1   24.72    1.02 
  -3  12  -1   23.05    0.92 
  -3  12  -1   24.88    0.93 
  -3  12  -1   24.74    1.76 
  -3  12  -1   23.18    2.10 
   3  12   1   22.37    0.93 
  -3  12  -1   22.90    0.97 
   3  12   1   21.31    1.97 
  -3 -12   1   24.16    0.90 
  -3  12  -1   24.16    0.95 
   3 -12  -1   26.88    2.01 
  -4 -12  -1    6.72    0.92 
  -4  12   1    7.31    0.37 
   4 -12   1    8.10    1.42 
   4  12  -1    6.80    0.34 
  -4  12   1    6.25    0.33 
  -4  12   1    7.04    0.42 
  -4 -12  -1    9.56    1.61 
   4  12  -1    7.29    1.20 
  -4 -12  -1    7.20    0.32 
   4 -12   1    8.39    1.28 
  -4  12   1    6.70    0.92 
   4  12  -1    7.34    0.34 
  -4  12   1    6.84    0.37 
  -4  12   1    6.78    1.20 
   4  12  -1    7.64    0.38 
  -4  12   1    6.73    0.32 
  -4  12   1    6.69    0.38 
  -4  12   1    6.88    0.31 
   4 -12   1    6.92    0.33 
   4  12  -1    7.71    0.34 
  -4  12  -1    6.39    0.33 
   4  12   1    6.00    1.11 
   4  12   1    6.30    0.35 
  -4 -12   1    6.67    0.30 
  -4  12  -1    6.95    0.34 
  -4  12  -1    6.46    0.35 
  -4  12  -1    6.59    0.31 
  -4  12  -1    6.62    0.39 
   4  12   1    6.41    1.12 
  -4  12  -1    5.99    0.29 
  -4  12  -1    7.14    0.91 
  -4  12  -1    7.65    1.25 
   4  12   1    6.35    0.32 
   4 -12  -1    6.00    1.13 
   4 -12  -1    6.92    0.32 
  -4 -12   1    6.50    1.41 
  -4 -12   1    6.64    0.93 
   4  12   1    6.28    0.31 
  -4  12  -1    6.79    0.33 
   4 -12  -1    5.71    1.13 
  -5 -12  -1   22.41    0.86 
   5  12  -1   22.20    0.91 
  -5  12   1   19.25    2.17 
   5  12  -1   22.98    1.96 
  -5  12   1   22.96    0.88 
   5  12  -1   19.86    0.86 
   5 -12   1   22.26    0.85 
   5 -12   1   16.94    2.11 
   5  12  -1   21.98    0.87 
  -5  12   1   21.71    0.85 
  -5  12   1   20.82    1.71 
   5  12  -1   22.69    0.87 
  -5  12   1   22.85    0.99 
   5  12  -1   21.92    2.11 
   5 -12   1   19.43    1.77 
  -5 -12  -1   16.48    2.47 
  -5  12   1   22.73    0.91 
  -5  12   1   21.61    0.91 
  -5 -12  -1   20.77    1.67 
   5  12  -1   22.02    0.84 
  -5  12   1   22.42    1.05 
  -5  12  -1   19.11    0.80 
  -5  12  -1   19.62    0.77 
  -5  12  -1   19.76    0.83 
  -5  12  -1   20.93    0.81 
   5 -12  -1   20.63    1.76 
   5  12   1   20.89    0.85 
   5  12   1   19.86    1.86 
  -5  12  -1   18.65    1.59 
  -5 -12   1   21.18    0.80 
  -5  12  -1   17.01    2.01 
   5  12   1   20.91    0.81 
   5  12   1   19.52    0.81 
  -5  12  -1   20.63    0.83 
  -5 -12   1   18.14    1.58 
   5 -12  -1   19.53    2.15 
   5 -12  -1   19.48    0.80 
  -5 -12   1   20.95    2.53 
   5  12   1   20.65    0.84 
   5  12   1   20.84    2.05 
  -5  12  -1   20.92    0.91 
  -6  12   1    0.41    0.09 
  -6  12   1    0.41    0.13 
   6  12  -1    0.44    0.06 
  -6  12   1    0.64    0.58 
   6 -12   1    0.57    0.08 
  -6  12   1    0.38    0.10 
  -6 -12  -1    0.42    0.08 
   6  12  -1    0.41    0.09 
  -6  12   1    0.50    0.11 
  -6 -12  -1    0.32    0.33 
   6  12  -1    0.38    0.09 
  -6 -12  -1    1.95    1.34 
   6  12  -1    0.54    0.12 
   6 -12   1   -0.81    0.98 
   6  12  -1    0.60    0.12 
  -6  12   1    0.53    0.40 
  -6  12  -1    0.72    0.14 
   6  12   1   -0.35    0.73 
  -6  12  -1    0.72    0.42 
  -6 -12   1    0.38    0.08 
   6  12   1    0.25    0.08 
  -6 -12   1    0.20    0.97 
  -6  12  -1    0.80    0.11 
  -6  12  -1    0.62    0.06 
  -6  12  -1    0.56    0.10 
   6 -12  -1    2.75    1.26 
  -6  12  -1    0.46    0.13 
   6 -12  -1   -0.30    0.72 
  -6  12  -1    0.87    0.94 
   6  12   1    0.53    0.10 
  -6 -12   1    0.65    0.42 
   6  12   1    0.07    0.37 
   6  12   1    0.48    0.11 
   6 -12  -1    0.43    0.08 
  -6  12  -1    0.50    0.07 
  -6  12  -1    0.67    0.13 
  -7 -12  -1    3.50    1.68 
  -7  12   1    5.16    0.39 
   7 -12   1    4.79    0.22 
   7 -12   1    2.54    1.39 
   7  12  -1    4.65    0.21 
  -7  12   1    5.34    0.32 
   7  12  -1    5.10    0.28 
   7  12  -1    4.84    0.28 
   7  12  -1    4.80    0.28 
  -7  12   1    5.25    0.27 
   7  12  -1    4.90    1.11 
  -7 -12  -1    4.96    0.85 
   7 -12   1    6.35    1.38 
  -7  12   1    4.41    0.30 
   7  12  -1    4.73    0.31 
  -7  12   1    4.31    0.85 
  -7  12   1    4.89    1.55 
   7  12  -1    5.38    1.16 
  -7  12  -1    5.59    0.92 
  -7  12  -1    5.36    0.33 
  -7  12  -1    6.31    0.40 
  -7 -12   1    4.77    1.52 
   7  12   1    5.29    0.29 
   7 -12  -1    4.35    1.51 
  -7  12  -1    5.57    1.23 
  -7  12  -1    5.92    0.31 
   7  12   1    4.92    0.22 
   7  12   1    5.18    0.33 
  -7  12  -1    5.28    0.23 
  -7  12  -1    5.25    0.33 
   7  12   1    6.11    0.31 
   7 -12  -1    5.32    0.27 
   7  12   1    4.19    1.10 
  -7 -12   1    5.61    0.90 
  -7 -12   1    4.99    0.28 
  -7  12  -1    5.31    0.23 
   8  12  -1   20.74    0.84 
  -8  12   1   19.10    0.89 
  -8  12   1   21.16    0.88 
  -8  12   1   21.48    2.55 
  -8  12   1   20.39    0.98 
   8  12  -1   20.95    0.86 
   8  12  -1   16.48    1.91 
  -8  12   1   17.60    1.74 
   8 -12   1   21.89    2.88 
  -8 -12  -1   24.12    3.35 
   8  12  -1   20.01    0.77 
   8 -12   1   22.71    2.14 
  -8  12   1   20.03    0.82 
  -8  12   1   22.05    0.91 
   8  12  -1   21.36    0.89 
  -8 -12  -1   20.90    0.85 
  -8 -12  -1   18.33    1.69 
   8  12   1   20.70    0.83 
  -8 -12   1   20.76    0.83 
   8 -12  -1   21.19    2.15 
  -8 -12   1   18.42    1.73 
   8 -12  -1   17.78    0.74 
   8  12   1   20.41    2.27 
  -8  12  -1   19.56    0.87 
  -8  12  -1   16.67    1.66 
  -8 -12   1   18.75    2.71 
  -8  12  -1   21.75    0.84 
   8 -12  -1   18.64    2.82 
   8  12   1   23.07    2.28 
  -8  12  -1   20.79    0.79 
   8  12   1   19.09    0.74 
  -8  12  -1   19.93    0.94 
  -8  12  -1   20.86    0.87 
  -9  12   1    4.90    0.34 
   9  12  -1    4.66    0.31 
  -9 -12  -1    6.36    2.27 
   9  12  -1    4.93    0.23 
   9 -12   1    7.56    1.73 
   9  12  -1    4.58    1.45 
   9  12  -1    5.78    1.29 
   9  12  -1    5.37    0.31 
  -9  12   1    5.31    0.35 
   9 -12   1    5.91    2.16 
  -9  12   1    5.56    0.34 
  -9 -12  -1    5.10    0.30 
  -9  12   1    5.28    0.42 
  -9  12   1    5.97    1.68 
   9 -12  -1    3.82    1.30 
  -9 -12   1    5.03    0.30 
  -9 -12   1    5.98    2.38 
  -9 -12   1    4.77    0.90 
   9  12   1    4.64    0.21 
  -9  12  -1    4.91    0.34 
   9  12   1    5.38    0.31 
   9 -12  -1    5.00    2.03 
  -9  12  -1    5.60    0.35 
   9  12   1    4.85    0.33 
  10  12  -1    4.90    0.23 
  10  12  -1    5.31    1.48 
  10  12  -1    5.32    0.32 
 -10 -12  -1    5.72    0.38 
  10  12  -1    5.05    0.35 
 -10 -12  -1   -0.77    2.52 
 -10  12   1    5.65    0.37 
 -10  12   1    5.59    0.36 
 -10 -12  -1    5.55    0.32 
 -10 -12   1    5.49    0.33 
  10  12   1    5.04    0.32 
 -10  12  -1    6.25    0.38 
 -10  12  -1    5.68    0.37 
  10 -12  -1    5.49    0.36 
 -10 -12   1    3.41    2.73 
  10 -12  -1    5.13    2.47 
  10  12   1    5.34    1.69 
  10  12   1    4.91    0.35 
 -11  12   1   10.97    0.58 
  11 -12   1   11.23    0.57 
 -11 -12  -1   11.56    0.59 
  11  12  -1   10.27    0.46 
 -11 -12  -1   11.87    0.55 
  11  12  -1   11.05    0.58 
  11  12  -1   10.98    0.53 
 -11  12   1   10.80    0.59 
 -11  12  -1   10.70    0.59 
  11 -12  -1   11.32    0.58 
 -11 -12   1   11.11    0.56 
  11  12   1   11.38    0.59 
 -11  12  -1   11.13    0.60 
  11  12   1   12.59    0.56 
 -12 -12  -1    5.12    0.39 
  12  12  -1    5.43    0.33 
  12  12  -1    5.13    0.37 
 -12  12   1    5.41    0.39 
  12 -12   1    5.22    0.36 
 -12  12   1    5.64    0.38 
  12  12   1    4.27    0.34 
  12 -12  -1    4.72    0.33 
 -12 -12   1    4.14    0.34 
  12  12   1    4.35    0.30 
 -12  12  -1    4.30    0.35 
 -12  12  -1    4.42    0.34 
  12 -12  -1    4.36    0.33 
  13 -12   1   10.77    0.65 
  13 -12   1   10.30    0.56 
 -13 -12  -1   10.52    0.54 
  13 -12   1    9.72    0.54 
 -13  12   1   10.41    0.59 
 -13  12   1    9.47    0.61 
 -13 -12  -1   10.11    0.57 
  13  12  -1   10.92    0.58 
  13  12  -1   10.78    0.53 
 -13  12  -1   10.69    0.58 
 -13 -12   1   10.00    0.53 
  13  12   1    9.90    0.52 
 -13  12  -1   11.09    0.59 
 -13 -12   1    9.85    0.57 
  13  12   1   10.16    0.57 
  13 -12  -1    9.82    0.54 
  13 -12  -1   10.03    0.55 
  14 -12   1    6.68    0.42 
  14 -12   1    7.75    0.46 
  14 -12   1    6.79    0.53 
 -14  12   1    6.24    0.46 
 -14 -12  -1    7.27    0.43 
  14  12  -1    7.13    0.41 
 -14  12   1    7.26    0.46 
 -14 -12  -1    6.83    0.45 
  14  12  -1    7.19    0.47 
  14 -12  -1    7.64    0.46 
 -14 -12   1    7.00    0.46 
  14 -12  -1    6.81    0.43 
  14  12   1    7.20    0.42 
  14 -12  -1    7.31    0.54 
 -14 -12   1    6.78    0.43 
  14  12   1    7.66    0.48 
 -14  12  -1    7.42    0.48 
 -14  12  -1    7.18    0.47 
  15 -12   1    1.21    0.25 
 -15  12   1    1.39    0.29 
  15 -12   1    1.10    0.23 
 -15 -12  -1    1.55    0.21 
 -15 -12  -1    0.71    0.17 
  15  12  -1    1.37    0.23 
  15  12   1    0.96    0.20 
  15 -12  -1    1.22    0.25 
 -15 -12   1    1.31    0.20 
  15  12   1    1.30    0.24 
 -15  12  -1    1.61    0.29 
  15 -12  -1    1.30    0.28 
 -15  12  -1    1.20    0.21 
 -15 -12   1    1.20    0.24 
   0  13  -1   15.05    0.68 
   0 -13   1   15.55    0.65 
   0  13  -1   14.09    0.63 
   0 -13   1   14.41    1.46 
   0 -13  -1   17.56    1.98 
   0  13  -1   13.49    1.52 
   0  13   1   16.07    1.52 
   0 -13   1   17.10    2.01 
   0  13   1   15.13    0.61 
   0  13   1   15.81    0.69 
   0  13   1   15.17    0.60 
   0  13  -1   15.57    0.71 
   0  13  -1   15.79    0.61 
   0 -13  -1   15.29    0.65 
   0  13  -1   12.17    1.35 
   0  13  -1   14.95    0.62 
   0 -13  -1   14.26    1.50 
   0  13   1   13.99    0.63 
   1 -13   1   17.36    2.00 
  -1 -13  -1   18.82    0.78 
   1  13  -1   19.27    0.75 
   1  13  -1   18.81    0.79 
  -1  13   1   17.56    0.76 
   1 -13   1   17.53    1.67 
  -1 -13  -1   19.19    0.71 
  -1  13   1   18.52    1.61 
  -1  13   1   19.44    0.72 
  -1  13   1   17.65    0.73 
  -1  13   1   16.07    2.02 
   1  13  -1   15.72    1.60 
   1  13  -1   17.93    0.75 
  -1 -13  -1   14.70    2.10 
   1  13  -1   18.66    0.73 
  -1  13   1   19.35    0.82 
   1  13  -1   18.01    1.73 
   1 -13   1   18.78    0.77 
  -1 -13  -1   19.64    1.68 
  -1  13  -1   17.10    1.63 
   1 -13  -1   15.92    1.82 
   1  13   1   17.57    0.70 
  -1  13  -1   17.29    0.76 
  -1 -13   1   14.59    1.47 
   1  13   1   18.02    0.69 
   1 -13  -1   16.66    1.95 
  -1  13  -1   16.37    0.72 
  -1  13  -1   18.72    0.70 
  -1 -13   1   15.55    2.06 
  -1  13  -1   16.67    0.72 
   1  13   1   19.54    0.77 
  -1  13  -1   16.65    1.52 
   1  13   1   16.48    1.57 
   1  13   1   18.52    1.70 
   1 -13  -1   16.72    0.73 
   1  13   1   17.37    0.73 
  -1  13  -1   17.75    0.71 
  -1  13  -1   19.76    0.85 
  -1 -13   1   17.25    0.66 
  -2  13   1   20.71    0.82 
  -2  13   1   20.41    1.67 
   2  13  -1   19.38    0.85 
  -2  13   1   19.47    0.90 
  -2  13   1   19.32    0.89 
  -2  13   1   19.53    0.83 
  -2 -13  -1   21.29    1.76 
   2  13  -1   23.26    1.99 
   2  13  -1   23.33    0.91 
  -2  13   1   18.87    0.78 
  -2 -13  -1   21.82    2.54 
  -2 -13  -1   21.18    0.87 
   2 -13   1   23.06    2.14 
   2  13  -1   17.89    1.79 
  -2 -13  -1   20.96    0.79 
  -2  13   1   21.31    0.80 
  -2  13   1   19.98    0.93 
   2  13  -1   21.39    0.82 
   2 -13   1   21.53    0.84 
   2  13  -1   21.85    0.87 
   2  13   1   20.07    0.88 
  -2 -13   1   18.31    0.77 
  -2  13  -1   19.42    0.78 
  -2  13  -1   18.52    0.77 
   2  13   1   19.38    1.68 
  -2  13  -1   19.86    0.75 
   2  13   1   18.87    0.74 
  -2 -13   1   16.68    1.56 
  -2  13  -1   19.24    0.77 
   2 -13  -1   19.43    2.40 
   2  13   1   19.27    0.81 
  -2 -13   1   19.45    2.38 
  -2  13  -1   17.43    0.83 
   2 -13  -1   18.34    0.78 
   2  13   1   19.90    1.85 
   2  13   1   19.41    0.76 
  -2  13  -1   20.04    1.62 
   3 -13   1    1.33    0.14 
  -3  13   1    1.17    0.16 
   3  13  -1    1.68    0.81 
  -3  13   1    0.95    0.18 
  -3 -13  -1    1.47    0.11 
  -3  13   1    1.42    0.11 
  -3  13   1    1.13    0.12 
  -3  13   1    1.29    0.17 
  -3  13   1    1.27    0.51 
  -3 -13  -1    1.55    0.18 
   3  13  -1    1.32    0.14 
   3 -13   1    1.99    0.96 
   3  13  -1    1.14    0.13 
  -3 -13  -1    0.82    0.44 
  -3  13   1    0.92    0.55 
   3 -13   1    0.47    0.58 
   3  13  -1    1.40    0.14 
  -3  13   1    1.13    0.08 
   3  13  -1    0.94    0.72 
  -3 -13  -1    0.21    1.07 
   3  13  -1    1.30    0.16 
  -3  13   1    1.41    0.13 
  -3  13  -1    1.46    0.17 
   3  13   1    1.14    0.13 
  -3 -13   1   -0.28    1.01 
  -3  13  -1    1.31    0.12 
   3  13   1    1.62    0.74 
  -3  13  -1    1.53    0.13 
  -3 -13   1    1.63    0.58 
   3  13   1    1.73    0.70 
   3  13   1    1.47    0.17 
  -3  13  -1    1.36    0.15 
  -3  13  -1    0.84    0.56 
   3 -13  -1    1.37    0.89 
  -3  13  -1    1.19    0.14 
   3 -13  -1    2.21    0.77 
   3 -13  -1    1.28    0.14 
  -3  13  -1    1.71    0.56 
   3  13   1    1.48    0.13 
  -3  13  -1    1.45    0.19 
  -3 -13   1    1.30    0.10 
  -4  13   1   39.29    2.45 
  -4  13   1   39.60    1.53 
  -4  13   1   35.16    1.45 
  -4  13   1   36.44    1.44 
   4 -13   1   37.49    2.66 
  -4  13   1   36.25    1.45 
   4  13  -1   36.09    1.44 
   4  13  -1   34.19    1.40 
   4  13  -1   37.99    1.40 
   4 -13   1   36.55    2.80 
  -4 -13  -1   33.89    3.33 
  -4  13   1   35.33    1.39 
   4 -13   1   36.73    1.39 
   4  13  -1   36.76    2.85 
  -4  13   1   36.80    1.37 
  -4  13   1   32.84    2.86 
  -4 -13  -1   37.21    1.46 
  -4 -13  -1   38.59    2.46 
   4  13  -1   36.94    2.58 
   4  13  -1   37.38    1.39 
  -4  13  -1   40.60    2.49 
   4 -13  -1   37.96    1.46 
  -4 -13   1   39.29    1.43 
   4  13   1   42.84    2.72 
   4  13   1   38.46    1.46 
   4 -13  -1   32.77    2.72 
  -4  13  -1   40.02    1.48 
  -4  13  -1   41.04    1.53 
  -4  13  -1   40.19    1.46 
  -4  13  -1   38.31    1.48 
  -4 -13   1   37.37    2.47 
   4 -13  -1   34.73    2.56 
  -4  13  -1   37.79    1.51 
   4  13   1   38.18    1.51 
  -4  13  -1   37.49    1.44 
  -4 -13   1   34.98    3.16 
   4  13   1   35.75    2.86 
  -4  13  -1   35.19    2.93 
   4  13   1   37.34    1.46 
   5  13  -1   39.70    1.45 
  -5 -13  -1   33.79    2.38 
  -5  13   1   34.70    2.41 
  -5  13   1   38.06    1.48 
   5  13  -1   41.19    2.76 
  -5  13   1   30.13    2.92 
   5  13  -1   35.24    2.92 
   5  13  -1   38.16    1.49 
  -5  13   1   38.07    1.49 
  -5 -13  -1   33.36    3.50 
  -5  13   1   39.63    1.58 
  -5  13   1   38.15    1.44 
   5  13  -1   39.01    1.44 
   5  13  -1   36.89    1.44 
  -5  13   1   35.01    1.41 
  -5  13   1   37.96    1.42 
  -5  13   1   37.73    1.48 
  -5 -13  -1   38.43    1.42 
   5 -13   1   38.88    1.43 
   5  13   1   37.97    1.47 
   5  13   1   34.69    2.53 
   5 -13  -1   39.87    3.18 
  -5 -13   1   32.97    3.45 
  -5  13  -1   37.76    1.50 
   5  13   1   35.43    2.96 
  -5 -13   1   35.94    2.45 
  -5  13  -1   36.85    1.44 
   5  13   1   38.00    1.52 
   5  13   1   37.59    1.47 
  -5  13  -1   40.12    1.48 
  -5  13  -1   39.14    1.53 
  -5 -13   1   40.12    1.46 
  -5  13  -1   38.83    2.49 
  -5  13  -1   39.38    1.47 
   5  13   1   38.46    1.48 
  -5  13  -1   43.57    1.65 
   5 -13  -1   40.36    1.48 
   5 -13  -1   40.53    2.80 
  -5  13  -1   39.79    1.51 
   6  13  -1    9.35    1.50 
  -6 -13  -1    8.99    0.41 
   6  13  -1    9.32    0.43 
  -6  13   1    8.88    0.46 
  -6  13   1    9.93    0.48 
   6 -13   1    8.85    0.39 
  -6  13   1    8.87    1.17 
  -6  13   1   10.07    0.56 
   6 -13   1    7.83    1.57 
   6  13  -1    8.99    0.47 
  -6 -13  -1    9.66    1.16 
  -6 -13  -1    9.63    2.12 
   6  13  -1    8.46    0.36 
  -6  13   1    8.49    1.68 
   6  13  -1    9.00    0.43 
   6 -13   1    6.17    1.73 
   6  13  -1    9.20    0.43 
   6  13  -1    9.92    1.63 
  -6  13   1    9.22    0.44 
   6  13   1    9.85    0.50 
  -6  13  -1    9.05    1.15 
  -6  13  -1    8.36    1.51 
  -6 -13   1   12.59    2.73 
  -6 -13   1   10.57    0.45 
  -6  13  -1    9.79    0.48 
  -6  13  -1    9.76    0.55 
   6  13   1    9.35    0.45 
   6 -13  -1    8.42    2.09 
  -6 -13   1    8.71    1.14 
  -6  13  -1   10.82    0.51 
   6  13   1    9.78    0.45 
  -6  13  -1   10.29    0.42 
   6 -13  -1   10.01    0.44 
   6  13   1    8.91    1.34 
   6  13   1   10.37    0.47 
  -6  13  -1   10.84    0.49 
  -6  13  -1    9.48    0.40 
  -7 -13  -1    1.16    1.51 
  -7  13   1    2.45    0.22 
  -7  13   1    2.05    0.16 
  -7 -13  -1    2.00    0.16 
   7 -13   1    4.12    1.17 
  -7 -13  -1    2.45    0.70 
  -7  13   1    2.44    1.02 
  -7  13   1    2.31    0.28 
  -7  13   1    2.30    0.21 
   7  13  -1    1.91    0.18 
   7  13  -1    2.26    0.19 
   7 -13   1    2.12    0.13 
   7  13  -1    2.04    0.22 
   7 -13   1    5.85    1.71 
   7  13  -1    2.03    0.18 
   7  13  -1    2.14    1.09 
  -7  13   1    1.77    0.80 
   7  13  -1    1.96    0.12 
   7  13   1    2.42    0.19 
  -7  13  -1    1.99    0.21 
  -7  13  -1    2.31    0.26 
   7 -13  -1    1.84    1.07 
   7 -13  -1    2.00    0.14 
  -7 -13   1    1.82    0.65 
   7  13   1    2.32    0.19 
  -7 -13   1    1.87    0.18 
   7  13   1    2.17    0.22 
  -7  13  -1    2.00    0.21 
   7  13   1    2.27    0.19 
   7  13   1    2.07    0.89 
   7 -13  -1    2.07    1.19 
  -7  13  -1    2.07    0.19 
  -7  13  -1    2.18    0.72 
  -7 -13   1    2.48    1.92 
   8  13  -1   28.89    1.13 
  -8 -13  -1   29.17    1.12 
   8  13  -1   28.97    1.14 
   8  13  -1   27.23    1.12 
   8  13  -1   25.32    2.55 
   8  13  -1   28.83    1.17 
   8 -13   1   24.60    2.52 
  -8  13   1   30.62    1.30 
  -8  13   1   22.29    2.07 
  -8  13   1   28.56    1.19 
  -8 -13  -1   30.18    3.50 
   8  13  -1   27.44    1.04 
   8  13  -1   27.20    2.78 
  -8  13   1   28.60    1.19 
   8 -13   1   26.06    3.32 
  -8  13   1   28.60    1.16 
  -8 -13  -1   27.89    1.19 
  -8 -13   1   27.95    1.09 
   8 -13  -1   25.40    2.59 
   8  13   1   27.95    1.10 
   8  13   1   28.82    1.10 
  -8  13  -1   26.95    1.16 
  -8  13  -1   27.01    1.14 
   8 -13  -1   21.64    2.83 
  -8 -13   1   27.50    2.16 
   8 -13  -1   24.93    1.02 
  -8 -13   1   25.17    3.91 
  -8  13  -1   28.18    1.11 
   8  13   1   28.68    2.65 
   8  13   1   29.12    1.15 
   9 -13   1    2.87    2.21 
  -9  13   1    4.76    0.32 
  -9 -13  -1    6.87    2.67 
   9  13  -1    4.88    0.31 
   9  13  -1    4.55    0.33 
  -9 -13  -1    4.81    0.35 
  -9  13   1    5.29    0.35 
   9  13  -1    4.48    0.21 
   9  13  -1    4.57    0.29 
  -9  13   1    4.81    0.34 
  -9 -13  -1    4.82    0.29 
   9  13  -1    4.08    1.76 
   9  13  -1    4.74    0.30 
   9  13   1    0.82    1.46 
  -9  13  -1    3.85    0.30 
   9  13   1    3.92    0.27 
   9  13   1    3.74    0.30 
  -9 -13   1    3.80    0.26 
   9  13   1    4.01    0.28 
  -9  13  -1    4.00    0.31 
  10  13  -1    3.40    0.26 
  10  13  -1    2.90    0.27 
  10  13  -1    2.97    0.24 
 -10  13   1    2.85    0.27 
 -10 -13  -1    3.08    0.23 
 -10 -13  -1    2.69    0.29 
 -10  13   1    2.98    0.28 
  10  13  -1    2.72    0.15 
 -10 -13   1    2.73    0.23 
  10  13   1    2.76    0.23 
 -10  13  -1    3.01    0.27 
 -10  13  -1    2.88    0.27 
  10 -13  -1    2.82    0.27 
  10  13   1    3.00    0.28 
 -10 -13   1    0.88    3.66 
  10  13   1    2.90    0.25 
  11 -13   1   11.75    0.61 
  11  13  -1   13.28    0.69 
 -11  13   1   11.94    0.80 
 -11 -13  -1   12.39    0.59 
  11  13  -1   12.22    0.63 
 -11  13   1   11.92    0.64 
  11  13  -1   11.44    0.60 
 -11 -13  -1   12.91    0.65 
 -11  13  -1   12.70    0.65 
  11  13   1   12.46    0.59 
  11  13   1   12.39    0.63 
  11 -13  -1   11.46    0.62 
 -11 -13   1   12.51    0.59 
 -12  13   1    0.34    0.14 
  12  13  -1    0.45    0.11 
  12  13  -1    0.22    0.12 
 -12  13   1   -0.01    0.11 
 -12 -13  -1    0.39    0.14 
 -12 -13  -1    0.31    0.11 
  12 -13   1    0.09    0.11 
  12  13  -1    0.28    0.12 
 -12  13  -1    0.11    0.11 
  12 -13  -1    0.35    0.12 
  12  13   1    0.28    0.12 
 -12 -13   1    0.38    0.12 
 -12  13  -1    0.53    0.25 
 -12 -13   1    0.07    0.11 
  12  13   1    0.17    0.10 
  12 -13  -1    0.24    0.12 
  13 -13   1    3.65    0.32 
  13  13  -1    3.97    0.32 
 -13 -13  -1    4.33    0.31 
 -13 -13  -1    3.88    0.35 
  13 -13   1    4.19    0.34 
  13  13  -1    3.93    0.36 
 -13  13   1    3.98    0.35 
 -13  13   1    4.65    0.36 
  13 -13   1    3.60    0.39 
  13  13  -1    4.43    0.30 
  13  13   1    4.01    0.34 
 -13  13  -1    3.94    0.34 
 -13  13  -1    4.07    0.35 
  13  13   1    3.81    0.29 
  13 -13  -1    3.44    0.31 
  13 -13  -1    4.27    0.40 
  13 -13  -1    4.09    0.33 
 -13 -13   1    4.30    0.31 
 -13 -13   1    3.93    0.35 
  14 -13   1    5.36    0.39 
  14 -13   1    5.17    0.40 
 -14  13   1    5.12    0.41 
  14  13  -1    5.31    0.46 
  14  13  -1    5.04    0.34 
 -14 -13  -1    5.44    0.41 
 -14  13   1    5.32    0.39 
 -14 -13  -1    5.54    0.36 
  14  13  -1    6.12    0.39 
  14 -13   1    5.32    0.46 
  14 -13  -1    5.48    0.38 
  14  13   1    5.36    0.40 
  14  13   1    4.83    0.34 
 -14 -13   1    5.19    0.35 
 -14 -13   1    4.60    0.39 
  14 -13  -1    4.95    0.45 
  14 -13  -1    5.13    0.36 
  14  13   1    4.81    0.36 
 -14  13  -1    4.83    0.39 
 -14  13  -1    5.39    0.40 
   0  14   1    0.40    0.08 
   0 -14  -1   -0.61    0.96 
   0 -14   1    0.31    0.09 
   0  14  -1    0.23    0.08 
   0 -14  -1    0.22    0.08 
   0  14  -1    0.36    0.08 
   0  14   1    0.46    0.09 
   0  14  -1    0.35    0.10 
   0  14   1    0.31    0.08 
   0  14   1   -0.04    0.28 
   0 -14   1    0.34    0.42 
   0  14  -1   -0.44    0.68 
   0  14  -1    0.34    0.38 
   0  14   1    0.57    0.75 
   0  14   1    0.29    0.10 
   0 -14  -1    0.26    0.39 
   0 -14   1    0.34    0.97 
  -1 -14  -1   35.40    1.33 
   1  14  -1   31.16    1.26 
   1  14  -1   33.24    2.71 
   1 -14   1   34.73    2.83 
  -1  14   1   30.86    1.27 
  -1 -14  -1   35.38    3.81 
   1  14  -1   32.67    1.30 
  -1  14   1   31.56    1.32 
  -1  14   1   32.65    2.32 
   1  14  -1   32.31    1.23 
  -1  14   1   31.46    1.24 
   1  14  -1   35.00    2.47 
  -1  14   1   32.41    1.22 
  -1 -14  -1   31.27    2.34 
  -1  14   1   31.85    2.47 
   1  14  -1   32.29    1.25 
  -1 -14  -1   32.40    1.20 
   1 -14   1   32.35    1.27 
   1 -14   1   33.47    2.47 
  -1  14  -1   34.12    1.34 
  -1  14  -1   35.17    1.33 
  -1  14  -1   37.02    1.41 
   1  14   1   34.76    1.31 
   1  14   1   33.83    1.34 
  -1 -14   1   36.39    3.16 
   1 -14  -1   31.24    2.45 
  -1  14  -1   35.20    2.60 
  -1  14  -1   33.95    2.39 
  -1  14  -1   36.13    1.31 
  -1 -14   1   32.61    1.27 
   1  14   1   34.12    2.43 
   1  14   1   34.56    2.57 
   1 -14  -1   34.86    2.90 
   1  14   1   34.94    1.30 
  -1  14  -1   33.11    1.36 
   1 -14  -1   34.97    1.36 
   2  14  -1   14.08    0.62 
  -2  14   1   11.55    1.30 
   2  14  -1   13.28    0.57 
   2  14  -1   13.70    1.64 
  -2  14   1   13.30    0.61 
  -2 -14  -1   15.43    1.52 
   2  14  -1   14.27    0.58 
   2  14  -1   13.17    0.58 
  -2  14   1   13.41    0.54 
  -2 -14  -1   12.75    0.61 
  -2  14   1   14.55    0.67 
   2 -14   1   13.76    0.59 
  -2  14   1   12.87    0.56 
  -2 -14  -1   13.18    0.53 
   2  14  -1   14.58    1.63 
  -2  14   1   11.97    0.59 
   2 -14   1   11.15    1.56 
   2  14   1   12.76    0.53 
   2  14   1   11.82    0.55 
  -2  14  -1   11.45    1.29 
   2 -14  -1   12.56    0.56 
  -2  14  -1   12.69    0.57 
  -2  14  -1   12.72    0.53 
   2  14   1   13.60    1.59 
   2  14   1   12.57    0.55 
  -2  14  -1   12.68    0.55 
   2  14   1   12.62    1.59 
   2 -14  -1   13.75    1.70 
  -2 -14   1   12.54    1.39 
  -2  14  -1   13.42    0.63 
  -2 -14   1   13.17    0.50 
  -2  14  -1   12.92    0.59 
  -2 -14   1   11.34    2.21 
   2  14   1   12.40    0.59 
  -2  14  -1   11.96    0.55 
  -3  14   1    4.50    0.23 
  -3  14   1    5.37    1.11 
   3  14  -1    4.62    0.26 
  -3 -14  -1    4.12    0.30 
  -3  14   1    4.53    0.25 
  -3 -14  -1    3.83    0.81 
  -3  14   1    4.56    0.30 
  -3 -14  -1    4.47    0.22 
  -3  14   1    5.33    0.88 
  -3  14   1    4.64    0.29 
  -3  14   1    5.03    0.35 
   3  14  -1    4.23    0.29 
   3 -14   1    5.19    1.39 
   3 -14   1    4.64    0.27 
   3  14  -1    4.25    1.11 
   3  14  -1    4.28    0.99 
   3  14  -1    4.69    0.26 
   3  14  -1    4.86    0.25 
   3 -14  -1    5.08    1.21 
  -3  14  -1    4.96    0.31 
  -3  14  -1    4.44    0.26 
  -3  14  -1    5.16    0.26 
   3 -14  -1    4.62    1.20 
   3  14   1    4.39    1.01 
  -3  14  -1    3.93    0.78 
   3 -14  -1    5.29    0.29 
  -3 -14   1    5.66    1.87 
   3  14   1    4.95    0.26 
   3  14   1    2.96    1.04 
  -3 -14   1    7.01    1.02 
  -3  14  -1    5.05    0.29 
   3  14   1    5.20    0.29 
   3  14   1    4.90    0.31 
  -3 -14   1    5.42    0.23 
  -3  14  -1    5.24    0.29 
  -3  14  -1    3.55    1.42 
  -4  14   1    4.27    0.29 
   4  14  -1    4.34    0.29 
   4  14  -1    4.41    0.26 
  -4  14   1    4.37    0.29 
  -4 -14  -1    4.27    0.31 
   4  14  -1    5.05    1.30 
   4 -14   1    3.52    1.01 
  -4  14   1    3.57    1.09 
   4  14  -1    4.21    0.24 
  -4  14   1    4.54    0.30 
  -4  14   1    4.14    0.22 
  -4 -14  -1    4.06    0.22 
   4 -14   1    4.36    0.25 
  -4  14   1    4.55    0.35 
   4  14  -1    4.40    0.25 
   4 -14   1    2.03    1.24 
  -4  14   1    3.21    0.75 
  -4  14   1    4.00    0.24 
   4  14  -1    4.96    1.10 
  -4 -14  -1    3.51    0.78 
  -4  14  -1    4.11    0.26 
  -4  14  -1    3.62    1.08 
  -4 -14   1    3.85    0.83 
   4  14   1    4.24    0.24 
  -4  14  -1    3.87    0.22 
  -4  14  -1    4.48    0.29 
   4  14   1    3.69    0.24 
   4  14   1    4.05    0.23 
  -4  14  -1    3.87    0.25 
   4  14   1    3.11    0.98 
  -4  14  -1    4.22    0.82 
  -4 -14   1    4.29    0.21 
   4 -14  -1    4.47    0.25 
  -4  14  -1    4.21    0.33 
   4 -14  -1    2.89    1.31 
   4 -14  -1    3.02    1.09 
   4  14   1    4.06    1.09 
  -4  14  -1    4.57    0.24 
  -4  14  -1    4.29    0.27 
  -4 -14   1    6.54    1.85 
   4  14   1    3.70    0.28 
   5  14  -1   31.52    1.21 
  -5  14   1   29.60    2.22 
  -5 -14  -1   31.72    1.28 
  -5 -14  -1   31.61    2.30 
  -5  14   1   30.59    1.19 
   5 -14   1   30.63    1.20 
   5 -14   1   30.56    2.63 
  -5  14   1   31.15    1.21 
  -5  14   1   25.17    2.69 
   5  14  -1   29.83    1.21 
   5  14  -1   35.22    2.65 
   5 -14   1   30.44    3.00 
  -5 -14  -1   32.11    4.23 
  -5  14   1   32.26    1.36 
  -5  14   1   31.34    1.27 
  -5 -14  -1   31.21    1.19 
   5  14  -1   34.29    2.90 
   5  14  -1   30.72    1.26 
   5  14  -1   31.21    1.22 
  -5  14   1   32.11    1.26 
   5  14   1   32.72    1.22 
  -5  14  -1   32.01    1.29 
  -5  14  -1   29.62    2.86 
  -5 -14   1   32.73    1.21 
   5 -14  -1   24.12    2.93 
  -5  14  -1   29.76    1.19 
   5  14   1   31.19    2.55 
  -5  14  -1   31.47    1.22 
  -5  14  -1   33.05    1.26 
  -5 -14   1   33.10    3.64 
  -5  14  -1   31.38    1.35 
  -5 -14   1   30.57    2.29 
   5 -14  -1   30.93    3.01 
   5  14   1   30.99    1.24 
   5  14   1   32.61    1.29 
   5 -14  -1   31.91    1.23 
   5  14   1   31.96    1.23 
  -5  14  -1   32.59    1.23 
  -5  14  -1   30.27    1.25 
   6 -14   1    4.96    1.51 
   6 -14   1    8.28    0.37 
   6  14  -1    7.91    0.44 
  -6 -14  -1    6.93    1.07 
   6  14  -1    7.99    0.40 
  -6 -14  -1    6.32    2.35 
   6 -14   1    4.13    1.49 
   6  14  -1    6.11    1.88 
   6  14  -1    7.88    0.40 
  -6  14   1    8.05    1.55 
  -6 -14  -1    8.78    0.47 
  -6  14   1    8.46    0.45 
  -6  14   1    8.80    0.46 
  -6  14   1    9.08    0.42 
  -6  14   1    8.99    0.54 
   6  14  -1    5.97    1.43 
   6  14  -1    8.04    0.40 
  -6  14   1    7.99    1.13 
   6  14   1    7.79    0.43 
  -6  14  -1    7.26    0.40 
  -6  14  -1    7.73    0.58 
   6  14   1    7.82    0.38 
   6 -14  -1    6.57    1.47 
   6  14   1    7.79    0.39 
  -6 -14   1    6.53    2.40 
   6 -14  -1    5.83    1.97 
   6  14   1    6.44    1.64 
   6  14   1    7.17    0.37 
  -6 -14   1    7.15    0.35 
  -6 -14   1    7.79    1.12 
   6  14   1    6.42    1.36 
  -6  14  -1    8.56    0.45 
  -6  14  -1    7.93    0.40 
   6 -14  -1    8.07    0.36 
  -6  14  -1    7.17    0.39 
   7 -14   1    2.88    1.87 
  -7 -14  -1    5.66    0.38 
   7  14  -1    5.54    0.31 
  -7 -14  -1    1.50    2.42 
   7 -14   1    4.27    1.43 
  -7  14   1    4.46    1.17 
  -7  14   1    5.60    0.35 
   7  14  -1    5.00    0.35 
   7  14  -1    5.43    0.31 
   7  14  -1    3.25    1.17 
   7  14  -1    4.98    0.30 
  -7  14   1    5.60    0.44 
  -7  14   1    5.48    0.36 
  -7 -14  -1    5.98    0.30 
  -7 -14   1    5.81    0.30 
   7  14   1    5.82    0.32 
  -7  14  -1    6.09    0.38 
  -7  14  -1    6.27    0.37 
   7  14   1    5.42    0.32 
  -7 -14   1    4.73    0.94 
   7  14   1    4.87    1.40 
   7 -14  -1    6.13    2.48 
   7 -14  -1    5.23    0.28 
  -7 -14   1    8.32    2.63 
  -7  14  -1    6.27    0.34 
   7  14   1    5.44    0.36 
   7  14   1    6.05    1.76 
   7  14   1    6.18    0.33 
   7 -14  -1    7.72    1.89 
  -8  14   1   30.67    1.22 
   8  14  -1   29.60    1.17 
  -8  14   1   29.97    1.25 
  -8 -14  -1   31.82    4.56 
  -8  14   1   28.10    1.23 
   8  14  -1   30.24    1.18 
   8  14  -1   27.04    2.61 
   8  14  -1   29.06    1.23 
   8 -14   1   29.31    3.92 
  -8 -14  -1   29.13    1.25 
   8  14  -1   28.92    1.18 
  -8 -14  -1   29.43    1.16 
  -8  14  -1   31.19    1.22 
  -8 -14   1   30.40    1.19 
   8 -14  -1   24.20    3.82 
   8  14   1   31.48    1.21 
   8  14   1   29.28    1.26 
  -8  14  -1   29.76    1.25 
  -8  14  -1   30.88    1.28 
   8  14   1   30.14    1.21 
   8  14   1   27.77    2.88 
   8  14   1   30.17    1.21 
  -9 -14  -1    5.32    0.39 
  -9  14   1    5.19    0.37 
  -9 -14  -1    5.36    0.31 
   9  14  -1    5.11    0.37 
   9  14  -1    5.61    0.33 
   9  14  -1   10.14    2.48 
   9  14  -1    5.96    0.34 
   9  14  -1    5.04    0.32 
  -9  14   1    5.15    0.34 
  -9  14   1    5.31    0.37 
  -9 -14   1    5.71    3.41 
  -9 -14   1    6.09    0.34 
   9  14   1    5.89    0.40 
   9  14   1    5.87    0.35 
   9  14   1    6.80    0.36 
  -9  14  -1    6.00    0.40 
  -9  14  -1    6.46    0.41 
   9  14   1    6.21    0.36 
 -10 -14  -1    6.01    0.35 
  10  14  -1    6.27    0.37 
 -10  14   1    6.08    0.41 
  10  14  -1    5.55    0.40 
  10  14  -1    6.35    0.37 
 -10 -14  -1    7.00    0.45 
 -10  14   1    6.18    0.42 
  10  14   1    6.27    0.40 
  10 -14  -1    6.06    0.40 
  10  14   1    5.48    0.35 
 -10 -14   1    5.72    0.34 
 -10  14  -1    5.80    0.39 
 -10  14  -1    5.37    0.39 
  11  14  -1    8.25    0.44 
  11  14  -1    7.57    0.48 
  11  14  -1    7.88    0.44 
 -11  14   1    7.08    0.48 
 -11 -14  -1    7.94    0.50 
  11  14  -1    8.31    0.43 
 -11  14   1    7.90    0.49 
  11 -14   1    7.59    0.47 
 -11 -14   1    6.61    0.42 
 -11  14  -1    6.88    0.44 
 -11 -14   1    7.64    0.47 
  11  14   1    6.46    0.44 
  11  14   1    6.92    0.39 
  11  14   1    6.87    0.41 
  12  14  -1    6.50    0.39 
 -12 -14  -1    5.31    0.41 
  12 -14   1    5.31    0.39 
 -12 -14  -1    5.95    0.36 
 -12  14   1    5.36    0.41 
  12  14  -1    5.53    0.37 
  12  14  -1    5.82    0.36 
  12  14  -1    5.82    0.41 
 -12  14   1    5.90    0.42 
 -12  14  -1    6.32    0.43 
  12 -14  -1    5.52    0.39 
 -12 -14   1    5.92    0.43 
  12  14   1    5.23    0.37 
  12  14   1    5.72    0.36 
 -12 -14   1    6.44    0.37 
 -12  14  -1    5.93    0.43 
  12 -14  -1    6.10    0.41 
 -13 -14  -1    9.20    0.50 
  13 -14   1    9.76    0.55 
  13  14  -1    9.88    0.52 
 -13  14   1    9.18    0.57 
 -13 -14  -1    9.40    0.57 
  13  14  -1    9.85    0.53 
 -13  14   1    9.02    0.56 
  13  14  -1    9.97    0.50 
  13 -14   1    9.48    0.54 
  13 -14  -1    9.14    0.61 
  13 -14  -1    9.86    0.54 
  13  14   1    9.24    0.56 
  13  14   1    9.30    0.51 
 -13 -14   1    9.99    0.58 
 -13  14  -1    8.75    0.56 
 -13 -14   1   10.17    0.51 
 -13  14  -1    8.89    0.56 
  13  14   1   10.23    0.51 
  13 -14  -1    8.65    0.53 
  14 -14   1    1.02    0.28 
  14  14  -1    1.29    0.23 
 -14 -14  -1    1.33    0.23 
  14 -14   1    1.58    0.30 
 -14 -14  -1    1.41    0.20 
 -14  14   1    1.55    0.38 
 -14  14   1    1.37    0.22 
  14  14   1    1.42    0.25 
 -14  14  -1    1.48    0.23 
 -14 -14   1    1.66    0.27 
 -14 -14   1    1.74    0.20 
  14 -14  -1    1.46    0.32 
  14 -14  -1    1.21    0.21 
  14  14   1    1.30    0.29 
  14 -14  -1    1.47    0.29 
  14  14   1    1.01    0.26 
   0  15   1    0.41    0.42 
   0  15  -1    0.09    0.08 
   0  15  -1    0.12    0.07 
   0  15   1    0.12    0.09 
   0 -15   1    0.00    0.07 
   0 -15  -1   -0.28    1.25 
   0 -15  -1    0.44    0.44 
   0  15  -1    1.44    0.91 
   0  15   1    0.15    0.08 
   0  15  -1    0.04    0.05 
   0  15  -1    0.16    0.40 
   0  15   1    0.05    0.05 
   0 -15   1    0.67    0.48 
   0  15   1    0.52    0.93 
   0  15  -1    0.18    0.07 
   0 -15  -1    0.00    0.07 
   0  15  -1   -0.04    0.08 
  -1 -15  -1    4.50    1.65 
   1  15  -1    3.69    0.90 
  -1  15   1    3.76    0.22 
  -1 -15  -1    3.90    0.28 
  -1  15   1    3.95    0.31 
   1  15  -1    3.89    0.24 
  -1  15   1    3.62    0.20 
   1  15  -1    4.17    1.12 
  -1  15   1    3.20    0.79 
   1  15  -1    4.05    0.22 
   1  15  -1    3.61    0.23 
   1  15  -1    3.75    0.28 
  -1 -15  -1    3.75    0.18 
  -1  15   1    5.57    1.41 
   1 -15   1    3.62    0.89 
  -1  15   1    3.92    0.26 
  -1  15   1    4.02    0.27 
  -1 -15  -1    3.43    0.83 
  -1 -15   1    3.03    0.25 
   1  15   1    3.22    0.22 
  -1  15  -1    3.00    0.22 
   1  15   1    3.22    0.26 
  -1  15  -1    3.15    0.24 
  -1  15  -1    2.99    0.26 
  -1  15  -1    3.02    0.20 
   1  15   1    2.92    0.18 
  -1  15  -1    3.00    0.21 
   1 -15  -1    2.93    0.23 
   1  15   1    2.01    0.75 
   1  15   1    3.57    0.94 
  -1 -15   1    2.63    0.82 
   1 -15  -1    3.23    0.94 
   1  15   1    3.19    0.19 
   1 -15  -1    2.32    1.25 
  -1  15  -1    2.87    0.90 
   2  15  -1    1.97    0.17 
   2 -15   1    2.97    1.40 
  -2 -15  -1    1.75    0.12 
  -2  15   1    2.01    0.19 
  -2  15   1    1.95    0.77 
  -2  15   1    1.75    0.23 
  -2  15   1    1.79    0.20 
  -2  15   1    1.99    0.14 
  -2  15   1    1.46    0.59 
  -2 -15  -1    1.96    0.21 
   2  15  -1    1.77    0.20 
   2 -15   1    2.13    0.18 
  -2 -15  -1    1.14    0.54 
  -2  15   1    2.01    0.15 
   2  15  -1    1.62    0.96 
  -2 -15  -1    1.60    1.59 
   2  15  -1    1.66    0.71 
   2  15  -1    1.62    0.14 
  -2  15  -1    1.83    0.14 
  -2 -15   1    1.48    0.65 
   2  15   1    1.81    0.14 
   2  15   1    1.23    0.66 
  -2  15  -1    2.16    0.21 
  -2  15  -1    1.56    0.62 
  -2  15  -1    2.42    0.20 
  -2 -15   1    1.88    0.21 
   2 -15  -1    0.17    1.19 
   2  15   1    1.98    0.21 
   2 -15  -1    1.44    0.85 
  -2  15  -1    2.17    0.23 
   2 -15  -1    1.82    0.19 
  -2  15  -1    1.62    0.16 
   2  15   1    1.93    0.15 
   2  15   1    2.03    0.18 
  -2 -15   1    1.86    0.11 
   2  15   1    1.26    1.01 
   3  15  -1    4.56    1.24 
  -3  15   1    5.22    0.28 
  -3 -15  -1    5.13    0.24 
  -3 -15  -1    5.60    2.07 
   3 -15   1    5.07    0.29 
  -3  15   1    5.14    0.38 
   3  15  -1    4.89    0.32 
   3  15  -1    4.99    0.29 
   3 -15   1    4.39    1.46 
   3 -15   1    4.96    1.50 
  -3  15   1    5.13    0.92 
  -3  15   1    5.09    0.33 
   3  15  -1    5.25    0.28 
  -3 -15  -1    6.51    1.06 
   3  15  -1    5.02    1.13 
  -3  15   1    4.15    1.65 
  -3 -15  -1    5.08    0.33 
   3  15  -1    5.24    0.27 
  -3  15   1    4.92    0.32 
  -3  15   1    5.11    0.25 
  -3  15  -1    5.45    0.34 
  -3  15  -1    5.72    0.32 
  -3 -15   1    2.73    1.62 
   3  15   1    5.54    0.27 
  -3  15  -1    5.37    0.27 
   3  15   1    5.20    0.30 
   3 -15  -1    3.92    1.37 
  -3 -15   1    5.67    1.01 
  -3  15  -1    5.57    0.38 
   3  15   1    4.30    1.10 
   3  15   1    5.06    0.29 
   3 -15  -1    4.85    0.29 
   3  15   1    3.53    1.06 
  -3  15  -1    5.18    0.92 
  -3 -15   1    5.64    0.35 
  -3  15  -1    4.81    0.29 
   3  15   1    5.11    0.34 
  -3 -15   1    5.25    0.24 
  -3  15  -1    5.32    1.14 
  -4  15   1   36.31    1.39 
  -4 -15  -1   34.05    2.79 
  -4  15   1   33.80    1.31 
  -4  15   1   33.45    1.39 
  -4  15   1   35.13    1.41 
  -4  15   1   32.77    1.33 
   4  15  -1   34.37    1.39 
  -4 -15  -1   35.09    1.31 
   4  15  -1   34.02    1.34 
  -4  15   1   33.67    2.44 
   4  15  -1   35.76    1.33 
  -4 -15  -1   33.25    3.96 
   4 -15   1   34.90    1.34 
   4 -15   1   33.86    3.28 
   4 -15   1   36.19    3.25 
  -4 -15  -1   36.82    1.41 
  -4  15   1   28.43    2.80 
   4  15  -1   34.15    2.96 
   4  15  -1   34.27    1.34 
  -4  15   1   35.59    1.48 
   4  15  -1   34.29    2.75 
   4 -15  -1   36.04    1.38 
  -4  15  -1   35.18    2.49 
   4 -15  -1   32.41    3.16 
  -4  15  -1   36.38    1.41 
  -4 -15   1   35.13    1.33 
  -4  15  -1   35.98    1.39 
   4  15   1   35.78    1.37 
  -4 -15   1   32.41    2.50 
  -4  15  -1   34.90    1.39 
  -4  15  -1   36.74    1.44 
  -4  15  -1   36.72    1.50 
   4  15   1   35.75    1.43 
   4  15   1   36.09    1.36 
   4 -15  -1   34.60    2.78 
  -4  15  -1   36.71    1.40 
   4  15   1   34.38    2.79 
   4  15   1   33.68    1.38 
   5  15  -1   18.33    2.27 
   5 -15   1   19.65    2.73 
   5  15  -1   22.43    0.89 
   5  15  -1   21.66    0.90 
  -5  15   1   22.00    0.95 
  -5  15   1   20.67    0.86 
   5 -15   1   22.49    2.52 
  -5 -15  -1   22.34    0.96 
   5  15  -1   21.28    0.94 
  -5  15   1   21.10    0.88 
  -5  15   1   21.17    0.92 
   5  15  -1   22.18    0.89 
  -5 -15  -1   21.00    1.92 
  -5  15   1   23.20    0.94 
  -5 -15  -1   20.26    3.71 
  -5  15   1   22.71    1.93 
  -5 -15  -1   22.44    0.86 
  -5  15   1   22.16    1.03 
   5 -15   1   22.97    0.89 
   5  15   1   20.31    2.36 
   5 -15  -1   21.83    0.89 
  -5 -15   1   21.62    0.86 
   5  15   1   22.67    0.89 
   5  15   1   22.44    0.95 
   5 -15  -1   22.35    2.50 
   5 -15  -1   25.80    3.00 
  -5  15  -1   22.03    0.92 
   5  15   1   18.19    2.25 
   5  15   1   21.93    0.88 
  -5 -15   1   20.68    1.91 
   5  15   1   21.25    0.90 
  -5  15  -1   22.71    0.96 
  -5  15  -1   22.55    0.92 
  -5  15  -1   21.46    0.91 
   6 -15   1    3.33    1.50 
   6  15  -1    5.03    0.34 
  -6  15   1    5.18    0.35 
  -6  15   1    4.75    0.41 
   6  15  -1    3.32    1.46 
   6 -15   1    1.11    1.36 
  -6 -15  -1    5.08    0.36 
   6  15  -1    4.57    0.29 
   6  15  -1    4.84    0.29 
   6  15  -1    4.14    1.86 
  -6 -15  -1    3.31    2.07 
   6  15  -1    5.02    0.29 
  -6 -15  -1    5.41    0.27 
   6 -15   1    4.76    0.26 
  -6  15   1    5.52    0.34 
  -6  15  -1    6.38    0.38 
  -6 -15   1    6.19    3.45 
  -6  15  -1    5.19    0.35 
  -6  15  -1    5.36    0.34 
  -6  15  -1    5.36    0.30 
   6  15   1    5.71    0.31 
   6 -15  -1    4.51    2.00 
  -6 -15   1    4.04    0.94 
   6 -15  -1    5.59    0.29 
   6  15   1    4.98    0.35 
  -6  15  -1    5.90    0.34 
   6  15   1    5.49    0.32 
   6  15   1    5.99    0.31 
   6  15   1    5.41    1.67 
   6  15   1    5.64    1.52 
   6 -15  -1    5.74    1.38 
  -7 -15  -1   -2.89    2.63 
   7  15  -1    0.28    0.50 
  -7  15   1    0.13    0.10 
   7  15  -1    0.18    0.08 
  -7 -15  -1    0.33    0.13 
   7  15  -1    0.28    0.09 
  -7  15   1    0.21    0.11 
  -7 -15  -1    0.26    0.07 
   7  15  -1    0.11    0.13 
   7  15  -1    0.56    1.43 
   7  15  -1    0.25    0.09 
  -7 -15   1   -0.15    2.75 
  -7 -15   1    0.24    0.07 
   7 -15  -1    0.18    0.06 
   7  15   1    0.16    0.09 
  -7  15  -1    0.07    0.08 
   7  15   1    0.25    0.09 
   7 -15  -1   -1.62    2.09 
  -7  15  -1    0.11    0.09 
   7  15   1    0.24    0.09 
   7  15   1   -0.64    1.01 
   7  15   1    0.30    0.12 
  -7  15  -1    0.23    0.11 
   8  15  -1   21.40    0.97 
   8  15  -1   22.35    0.94 
  -8  15   1   21.01    0.98 
   8  15  -1   22.41    0.93 
  -8 -15  -1   22.70    0.91 
   8  15  -1   21.97    0.93 
  -8  15   1   23.40    0.97 
  -8 -15  -1   22.83    1.01 
  -8  15   1   23.02    1.01 
  -8  15  -1   23.18    0.98 
  -8  15  -1   22.46    1.01 
  -8 -15   1   16.81    4.13 
   8  15   1   21.75    0.98 
  -8 -15   1   21.24    0.90 
   8  15   1   22.42    0.92 
  -8  15  -1   22.98    0.93 
   8  15   1   22.29    0.93 
   8  15   1   22.34    0.93 
  -9 -15  -1    7.21    0.39 
   9  15  -1    8.16    0.42 
   9  15  -1    7.93    0.42 
  -9 -15  -1    7.61    0.58 
   9  15  -1    8.54    0.53 
  -9  15   1    8.02    0.47 
  -9  15   1    7.11    0.47 
   9  15  -1    7.73    0.46 
  -9  15   1    7.34    0.43 
   9 -15  -1    8.25    0.47 
  -9  15  -1    7.40    0.46 
   9  15   1    7.26    0.41 
   9  15   1    7.98    0.42 
  -9  15  -1    7.29    0.47 
  -9 -15   1    7.72    0.39 
   9  15   1    7.17    0.45 
  10  15  -1    2.64    0.24 
 -10 -15  -1    2.74    0.21 
 -10  15   1    2.41    0.27 
  10  15  -1    2.82    0.24 
  10  15  -1    2.54    0.28 
 -10  15   1    2.30    0.29 
  10  15  -1    3.00    0.26 
 -10 -15  -1    3.24    0.32 
  10 -15  -1    2.69    0.29 
 -10  15  -1    2.77    0.27 
  10  15   1    2.69    0.24 
  10  15   1    2.63    0.24 
  10  15   1    2.49    0.28 
 -10 -15   1    2.79    0.22 
 -10  15  -1    2.58    0.37 
 -10 -15   1    2.50    0.30 
  10  15   1    2.49    0.24 
  11  15  -1    7.78    0.42 
  11 -15   1    7.90    0.47 
  11  15  -1    8.04    0.44 
  11  15  -1    6.55    0.46 
 -11  15   1    7.46    0.48 
 -11  15   1    7.63    0.49 
 -11 -15  -1    7.25    0.49 
 -11 -15  -1    7.67    0.41 
  11  15  -1    7.25    0.43 
  11 -15  -1    8.56    0.52 
 -11 -15   1    8.94    0.45 
 -11 -15   1    8.44    0.53 
 -11  15  -1    8.42    0.53 
  11  15   1    8.78    0.47 
  11  15   1    9.56    0.48 
  11  15   1    8.18    0.46 
 -11  15  -1    8.86    0.52 
  11  15   1    8.63    0.52 
 -12 -15  -1    3.59    0.27 
  12  15  -1    4.05    0.28 
 -12  15   1    3.18    0.32 
  12 -15   1    2.64    0.30 
 -12  15   1    3.34    0.33 
  12  15  -1    3.61    0.29 
 -12 -15  -1    3.77    0.35 
  12  15  -1    3.44    0.29 
  12 -15  -1    3.87    0.32 
  12  15   1    3.93    0.30 
  12  15   1    3.73    0.34 
 -12  15  -1    3.25    0.33 
  12  15   1    3.25    0.29 
 -12  15  -1    3.42    0.33 
  12 -15  -1    3.18    0.31 
 -12 -15   1    3.52    0.36 
 -12 -15   1    3.65    0.27 
  12  15   1    3.80    0.29 
  13 -15   1    2.91    0.30 
  13  15  -1    3.04    0.29 
 -13  15   1    3.29    0.33 
 -13 -15  -1    3.59    0.27 
  13  15  -1    3.45    0.28 
 -13 -15  -1    3.41    0.35 
 -13  15   1    2.97    0.31 
  13  15  -1    3.72    0.30 
  13 -15   1    3.22    0.31 
 -13  15  -1    2.79    0.32 
  13  15   1    3.58    0.28 
  13 -15  -1    3.34    0.32 
  13  15   1    3.68    0.30 
 -13 -15   1    3.43    0.35 
  13 -15  -1    3.24    0.37 
 -13  15  -1    3.32    0.32 
 -13 -15   1    3.39    0.26 
  13 -15  -1    3.24    0.31 
  13  15   1    3.71    0.30 
   0  16  -1   21.70    0.95 
   0 -16  -1   19.49    1.99 
   0 -16   1   17.50    2.93 
   0  16   1   21.73    0.91 
   0  16  -1   20.82    0.92 
   0  16  -1   21.58    2.07 
   0  16   1   21.44    0.96 
   0  16  -1   21.85    0.89 
   0  16   1   21.90    0.86 
   0  16  -1   16.70    1.88 
   0  16  -1   22.50    0.86 
   0 -16   1   21.49    2.07 
   0  16   1   22.94    2.13 
   0  16   1   23.88    2.39 
   0 -16   1   21.99    0.92 
   0  16  -1   21.41    0.88 
   0 -16  -1   21.69    0.92 
   1  16  -1    9.34    0.43 
  -1  16   1    9.19    0.48 
  -1  16   1    9.68    0.53 
  -1  16   1    9.24    0.42 
   1 -16   1    8.33    1.31 
  -1 -16  -1    9.04    0.48 
  -1  16   1    9.44    0.47 
   1 -16   1    9.67    0.47 
   1  16  -1    9.31    0.45 
  -1  16   1    7.16    1.18 
   1  16  -1    9.64    1.43 
   1  16  -1    9.93    1.78 
  -1 -16  -1    7.17    1.21 
   1 -16   1    7.39    1.92 
   1  16  -1    8.68    0.49 
   1  16  -1    8.96    0.41 
  -1  16   1    9.06    0.40 
   1  16   1    9.32    0.42 
   1 -16  -1    9.20    0.47 
  -1  16  -1    9.98    0.47 
  -1 -16   1    8.22    1.29 
   1  16   1   11.01    0.53 
   1  16   1    9.41    0.46 
  -1  16  -1    9.21    1.30 
  -1  16  -1    7.70    0.49 
   1  16   1    8.83    1.39 
  -1  16  -1    6.67    1.62 
   1  16   1    9.26    0.40 
  -1  16  -1    9.41    0.41 
  -1 -16   1    8.18    2.14 
  -1 -16   1    8.70    0.48 
  -1  16  -1    9.09    0.48 
   1  16   1    9.62    1.58 
   2  16  -1   11.39    0.48 
  -2  16   1   10.91    0.49 
  -2 -16  -1    9.27    1.35 
   2  16  -1   11.14    0.51 
   2  16  -1   11.61    1.62 
   2 -16   1   10.78    0.52 
  -2  16   1   11.17    0.60 
  -2  16   1    9.33    1.32 
  -2  16   1   11.08    1.58 
   2  16  -1   10.31    0.55 
  -2 -16  -1   11.48    0.56 
  -2  16   1   11.33    0.55 
   2  16  -1   10.80    0.49 
  -2 -16  -1   10.72    0.44 
   2 -16   1    8.70    1.70 
  -2  16   1   11.59    0.54 
   2  16  -1    9.43    1.86 
  -2 -16   1    8.93    1.31 
  -2  16  -1   10.72    0.53 
  -2  16  -1    9.81    0.56 
   2  16   1   10.07    0.54 
   2 -16  -1   11.13    0.51 
   2 -16  -1   10.91    1.74 
  -2 -16   1   10.66    0.53 
  -2 -16   1    8.99    0.43 
   2  16   1   11.97    1.67 
  -2  16  -1   10.86    0.50 
   2  16   1   10.02    0.47 
  -2  16  -1   10.27    0.45 
  -2  16  -1   10.77    0.52 
   2  16   1   10.54    0.49 
   2 -16  -1    8.08    1.84 
   2  16   1   10.54    0.45 
  -2 -16   1    9.01    2.56 
  -3  16   1    1.14    0.14 
  -3  16   1    1.49    0.14 
   3  16  -1    1.47    0.14 
   3  16  -1    1.20    0.19 
   3 -16   1    1.59    0.19 
   3  16  -1    2.44    1.03 
  -3 -16  -1    2.10    0.80 
  -3  16   1    1.55    0.65 
  -3  16   1    1.47    0.19 
   3  16  -1    2.33    1.32 
   3 -16   1    2.65    1.53 
  -3  16   1    1.25    0.23 
  -3  16   1    1.47    0.81 
  -3 -16  -1    1.70    0.22 
   3  16  -1    1.41    0.15 
  -3 -16  -1    1.43    0.11 
   3  16  -1    1.78    0.17 
  -3  16   1    1.34    0.19 
   3 -16   1    0.70    1.06 
  -3 -16   1    0.77    0.55 
  -3  16  -1    1.28    0.17 
   3 -16  -1    3.11    1.49 
   3  16   1    2.68    1.28 
  -3  16  -1    1.20    0.13 
   3  16   1    1.38    0.17 
  -3 -16   1    1.44    0.21 
  -3 -16   1    1.32    0.10 
   3  16   1    1.50    0.14 
   3  16   1    1.10    0.19 
   3 -16  -1    1.80    1.51 
  -3  16  -1    1.77    0.80 
   3  16   1    1.41    0.13 
  -3  16  -1    1.15    0.19 
  -3  16  -1    0.81    0.17 
   3 -16  -1    1.28    0.16 
  -3 -16   1    1.82    1.69 
   4  16  -1    0.82    1.29 
   4 -16   1    2.66    0.21 
   4  16  -1    2.82    0.20 
   4  16  -1    2.83    0.21 
  -4  16   1    2.88    0.25 
  -4 -16  -1    2.41    0.27 
   4  16  -1    3.58    0.27 
  -4  16   1    2.50    0.20 
  -4  16   1    3.10    0.32 
  -4  16   1    2.27    0.18 
  -4  16   1    2.95    0.25 
   4  16  -1    2.83    0.22 
  -4  16   1    2.89    1.24 
   4 -16   1    2.72    1.79 
  -4  16   1    3.52    0.28 
   4 -16   1    2.85    1.57 
  -4 -16  -1    1.99    0.76 
  -4 -16  -1    2.98    0.17 
   4 -16  -1    2.50    1.77 
  -4 -16   1    4.16    0.93 
  -4 -16   1    2.87    0.27 
   4  16   1    2.56    0.18 
  -4  16  -1    2.78    0.25 
   4 -16  -1    1.84    1.22 
   4  16   1    2.94    1.03 
   4  16   1    2.59    0.26 
   4  16   1    1.75    1.07 
   4  16   1    2.61    0.19 
  -4  16  -1    2.43    0.25 
  -4 -16   1    2.81    0.16 
  -4  16  -1    2.82    0.23 
   4  16   1    2.32    0.21 
  -4 -16   1    4.02    2.55 
  -4  16  -1    2.60    0.18 
  -5  16   1    8.51    0.44 
  -5  16   1    9.99    0.52 
   5  16  -1   10.19    1.90 
   5  16  -1    9.06    0.45 
   5 -16   1    9.40    0.44 
   5 -16   1    9.23    2.34 
   5  16  -1    9.09    0.50 
   5  16  -1    9.61    0.46 
  -5 -16  -1   10.11    0.54 
   5  16  -1    6.93    1.79 
  -5  16   1    9.60    0.59 
  -5  16   1   10.26    0.51 
   5  16  -1    9.99    0.45 
  -5  16   1    8.78    0.49 
   5  16   1    9.60    1.79 
  -5 -16   1    9.35    0.42 
   5 -16  -1   10.85    2.39 
   5  16   1    9.76    0.46 
   5  16   1    9.44    0.52 
  -5 -16   1   10.39    0.55 
  -5  16  -1   10.35    0.50 
   5 -16  -1   13.06    2.77 
   5  16   1    9.77    0.48 
  -5  16  -1    9.22    0.47 
  -5  16  -1    9.40    0.44 
  -5  16  -1    9.93    0.53 
  -5 -16   1    9.09    2.65 
   5 -16  -1   10.20    0.46 
   5  16   1    9.76    0.45 
   6  16  -1    3.22    0.24 
  -6  16   1    3.53    0.29 
   6 -16   1    3.41    0.21 
   6  16  -1    3.23    0.24 
  -6  16   1    3.34    0.27 
  -6 -16  -1    3.34    0.20 
   6  16  -1    2.93    0.22 
  -6 -16  -1    3.61    0.32 
  -6 -16   1    3.57    0.32 
  -6  16  -1    3.47    0.27 
   6  16   1    3.23    0.29 
   6  16   1    3.35    0.23 
   6 -16  -1    3.45    0.22 
   6  16   1    3.27    0.23 
   6  16   1    3.69    0.25 
  -6 -16   1    2.08    3.62 
  -6  16  -1    3.05    0.25 
  -6  16  -1    3.91    0.30 
  -6  16  -1    2.95    0.21 
  -6 -16   1    3.54    0.20 
   6  16   1    2.39    1.68 
   7  16  -1    6.64    0.43 
   7  16  -1    7.57    0.38 
  -7  16   1    6.78    0.42 
   7  16  -1    7.44    0.39 
   7  16  -1    6.96    0.38 
   7  16  -1   11.14    2.84 
  -7 -16  -1    7.19    0.35 
  -7  16   1    7.14    0.45 
  -7 -16  -1    7.69    0.47 
   7  16   1    7.77    0.40 
  -7 -16   1    9.36    3.26 
   7  16   1    7.14    0.44 
  -7  16  -1    7.39    0.46 
  -7  16  -1    7.24    0.43 
   7  16   1    6.96    0.38 
  -7  16  -1    8.10    0.41 
   7  16   1    7.23    0.39 
  -7 -16   1    7.78    0.48 
  -7 -16   1    7.27    0.36 
   8  16  -1   16.54    0.73 
  -8  16   1   16.50    0.81 
   8  16  -1   18.22    0.91 
  -8 -16  -1   16.95    0.71 
   8  16  -1   16.93    0.74 
  -8 -16  -1   15.88    0.88 
   8  16  -1   16.37    0.79 
  -8  16   1   16.94    0.77 
  -8  16   1   16.50    0.80 
   8  16   1   17.98    0.86 
  -8 -16   1   17.91    0.74 
   8  16   1   16.23    0.82 
  -8  16  -1   17.66    0.82 
   8  16   1   18.42    0.82 
   8  16   1   17.65    0.77 
  -8 -16   1   18.17    0.94 
  -8  16  -1   18.04    0.77 
  -8  16  -1   16.90    0.84 
  -9  16   1    6.75    0.40 
   9  16  -1    6.71    0.39 
  -9 -16  -1    6.77    0.36 
   9  16  -1    6.46    0.43 
  -9 -16  -1    6.76    0.46 
  -9  16   1    7.13    0.44 
  -9  16   1    6.94    0.57 
   9  16  -1    6.54    0.38 
   9  16  -1    6.82    0.39 
   9 -16  -1    7.03    0.46 
  -9 -16   1    7.68    0.49 
   9  16   1    7.15    0.41 
  -9  16  -1    7.69    0.48 
  -9 -16   1    6.98    0.37 
   9  16   1    7.14    0.46 
  -9  16  -1    8.04    0.47 
   9  16   1    7.15    0.40 
   9  16   1    7.58    0.51 
  10  16  -1   -0.04    0.10 
 -10  16   1    0.20    0.13 
  10  16  -1    0.21    0.11 
 -10 -16  -1    0.17    0.08 
 -10 -16  -1    0.05    0.12 
  10  16  -1    0.11    0.09 
  10  16  -1    0.24    0.11 
  10 -16   1    0.09    0.12 
 -10  16   1    0.19    0.12 
 -10 -16   1   -0.04    0.11 
  10 -16  -1   -0.07    0.10 
 -10  16  -1    0.10    0.11 
  10  16   1   -0.07    0.10 
  10  16   1    0.11    0.10 
  10  16   1    0.12    0.10 
  10  16   1    0.04    0.09 
 -10  16  -1    0.06    0.11 
  11 -16   1    2.72    0.29 
  11  16  -1    2.92    0.26 
  11  16  -1    3.38    0.27 
 -11 -16  -1    2.80    0.32 
  11  16  -1    2.93    0.25 
 -11  16   1    2.47    0.29 
 -11 -16  -1    2.64    0.22 
 -11  16   1    2.73    0.30 
  11  16   1    2.62    0.25 
  11  16   1    2.60    0.25 
  11 -16  -1    2.74    0.30 
  11  16   1    2.94    0.26 
  11  16   1    3.12    0.31 
 -11 -16   1    2.82    0.32 
 -11  16  -1    3.08    0.30 
 -11 -16   1    2.83    0.22 
 -11  16  -1    2.73    0.31 
  12  16  -1    6.93    0.40 
 -12 -16  -1    6.52    0.38 
 -12  16   1    6.07    0.46 
  12 -16   1    6.27    0.45 
  12  16  -1    7.25    0.42 
 -12  16   1    6.98    0.47 
 -12 -16  -1    7.43    0.50 
  12  16  -1    7.36    0.42 
 -12  16  -1    6.79    0.47 
  12  16   1    6.52    0.41 
  12  16   1    6.30    0.45 
  12 -16  -1    6.32    0.45 
  12  16   1    7.26    0.42 
 -12 -16   1    7.28    0.49 
 -12  16  -1    6.17    0.47 
  12 -16  -1    7.31    0.44 
 -12 -16   1    6.77    0.38 
   0  17  -1    3.10    0.27 
   0 -17  -1    2.39    1.66 
   0  17   1    3.34    0.20 
   0  17  -1    3.64    0.25 
   0  17   1    3.20    0.27 
   0  17   1    3.20    0.30 
   0  17   1    3.48    0.26 
   0  17  -1    3.36    0.21 
   0  17  -1    3.10    0.22 
   0 -17  -1    3.18    0.27 
   0  17  -1    3.19    0.29 
   0  17  -1    5.41    1.48 
   0  17   1    3.07    0.22 
   0 -17   1    3.30    0.27 
   0 -17   1    3.68    2.19 
   0  17   1    4.20    1.29 
  -1 -17  -1    2.33    1.75 
  -1  17   1    3.77    0.21 
   1  17  -1    4.35    0.27 
   1  17  -1    4.03    0.30 
   1  17  -1    4.20    0.32 
  -1 -17  -1    3.35    1.38 
   1 -17   1    4.42    2.11 
   1 -17   1    3.71    0.28 
  -1  17   1    3.57    0.29 
   1  17  -1    2.88    1.48 
   1  17  -1    3.75    0.24 
   1  17  -1    3.81    0.23 
  -1  17   1    4.36    0.29 
  -1  17   1    3.71    0.23 
  -1  17   1    4.13    0.34 
  -1 -17  -1    3.68    0.29 
   1 -17  -1    2.83    1.76 
   1 -17  -1    4.06    0.29 
   1  17   1    3.96    0.22 
  -1 -17   1    4.36    2.36 
  -1  17  -1    4.34    0.31 
   1  17   1    3.58    0.31 
  -1  17  -1    3.97    0.33 
   1  17   1    4.07    0.28 
   1  17   1    4.14    0.24 
   1  17   1    3.27    1.04 
  -1  17  -1    4.09    0.23 
   1  17   1    3.21    1.55 
  -1  17  -1    3.82    0.27 
  -1  17  -1    3.89    0.25 
  -1 -17   1    3.68    0.30 
  -2 -17  -1    2.35    2.34 
   2 -17   1    0.10    1.58 
   2  17  -1    1.24    0.16 
  -2  17   1    1.05    0.22 
   2 -17   1    0.77    0.16 
  -2  17   1    0.80    0.16 
   2  17  -1    0.92    0.17 
   2  17  -1    0.81    0.12 
  -2  17   1    1.16    0.13 
   2  17  -1   -0.55    1.04 
  -2  17   1    0.89    0.12 
  -2 -17  -1    1.38    1.09 
  -2  17   1    1.25    0.18 
   2 -17   1    0.63    1.34 
   2  17  -1    0.76    0.13 
  -2 -17  -1    0.79    0.15 
  -2 -17  -1    1.02    0.08 
   2  17   1    1.02    0.13 
  -2  17  -1    0.85    0.13 
   2 -17  -1    2.16    1.59 
   2 -17  -1   -2.29    1.69 
   2  17   1    1.30    0.17 
  -2 -17   1    3.43    2.51 
   2  17   1    1.84    1.49 
  -2 -17   1    1.09    0.20 
  -2  17  -1    0.91    0.16 
   2  17   1    1.14    0.20 
  -2  17  -1    1.18    0.13 
   2  17   1    1.01    0.75 
   2 -17  -1    0.87    0.16 
  -2  17  -1    1.12    0.20 
   2  17   1    1.03    0.12 
   3  17  -1    5.27    0.38 
  -3  17   1    6.58    0.33 
  -3 -17  -1    6.17    2.93 
  -3  17   1    6.52    0.40 
   3  17  -1    6.27    0.32 
  -3 -17  -1    6.63    0.41 
  -3 -17  -1    6.20    0.28 
   3  17  -1    5.80    0.33 
  -3  17   1    6.34    0.38 
   3 -17   1    3.68    1.97 
   3 -17   1    6.16    0.35 
  -3  17   1    6.98    0.46 
   3  17  -1    7.63    1.80 
   3  17  -1    6.79    0.36 
  -3  17  -1    6.27    0.40 
  -3  17  -1    6.47    0.32 
  -3 -17   1    5.72    2.36 
  -3 -17   1    5.95    0.27 
   3  17   1    6.89    0.34 
   3  17   1   10.16    2.16 
  -3  17  -1    6.56    0.35 
   3  17   1    5.55    1.83 
   3  17   1    6.52    0.32 
   3 -17  -1    7.44    2.21 
  -3 -17   1    6.11    0.40 
  -3  17  -1    6.58    0.37 
   3 -17  -1    3.41    1.80 
   3  17   1    6.36    0.36 
   3 -17  -1    6.83    0.37 
   4  17  -1    7.09    0.35 
   4 -17   1    6.55    0.36 
   4  17  -1    7.02    0.37 
  -4  17   1    6.38    0.34 
  -4  17   1    6.44    0.34 
  -4 -17  -1    7.35    0.44 
  -4 -17  -1    6.82    0.31 
  -4 -17  -1    7.84    2.71 
  -4  17   1    6.42    0.40 
   4  17  -1    6.79    0.36 
  -4  17   1    6.45    0.42 
   4  17  -1    5.98    0.40 
  -4  17   1    7.45    0.41 
   4  17  -1    5.49    1.88 
   4  17   1    6.72    0.42 
  -4 -17   1    6.41    0.30 
   4 -17  -1    6.80    0.37 
  -4 -17   1   10.96    3.46 
   4  17   1    6.72    0.34 
   4 -17  -1    7.91    2.39 
   4  17   1    4.52    1.74 
   4  17   1    7.34    0.38 
  -4  17  -1    6.34    0.33 
  -4 -17   1    7.62    0.44 
  -4  17  -1    6.56    0.42 
  -4  17  -1    7.19    0.39 
  -4  17  -1    6.74    0.37 
   4  17   1    7.20    0.36 
   4 -17  -1    3.27    2.90 
   5  17  -1   20.17    0.85 
  -5 -17  -1   22.05    0.94 
   5  17  -1   22.71    2.96 
  -5  17   1   19.92    0.92 
  -5 -17  -1   19.82    0.80 
   5  17  -1   20.22    0.86 
  -5  17   1   21.40    0.90 
   5  17  -1   19.30    0.83 
  -5 -17  -1   16.25    4.87 
  -5  17  -1   19.32    0.89 
   5  17   1   19.75    0.79 
  -5 -17   1   18.75    0.75 
   5 -17  -1   19.78    0.81 
  -5  17  -1   18.86    0.79 
  -5 -17   1   19.08    0.89 
   5  17   1   19.40    0.82 
  -5 -17   1   17.44    4.25 
  -5  17  -1   20.76    0.84 
  -5  17  -1   18.37    0.82 
   5  17   1   18.44    0.87 
   5  17   1   18.87    0.80 
  -6  17   1    0.27    0.12 
   6  17  -1    0.38    0.12 
  -6 -17  -1    0.37    0.08 
   6  17  -1    0.33    0.09 
  -6 -17  -1    0.30    0.15 
   6  17  -1    0.25    0.09 
   6  17  -1    0.29    0.10 
  -6  17   1    0.31    0.13 
  -6  17  -1    0.45    0.12 
  -6 -17   1    0.35    0.14 
  -6  17  -1    0.62    0.16 
  -6  17  -1    0.64    0.12 
  -6  17  -1    0.39    0.10 
   6  17   1    0.23    0.09 
   6 -17  -1    0.45    0.09 
   6  17   1    0.69    0.16 
   6  17   1    0.31    0.09 
   6  17   1    0.37    0.09 
  -6 -17   1    0.34    0.08 
  -7  17   1    2.73    0.36 
  -7  17   1    3.30    0.28 
  -7 -17  -1    3.09    0.21 
  -7  17   1    3.57    0.30 
   7  17  -1    3.19    0.25 
   7  17  -1    3.43    0.24 
   7  17  -1    3.13    0.29 
   7  17  -1    3.04    0.24 
  -7 -17  -1    3.63    0.33 
  -7 -17   1    3.05    0.20 
   7  17   1    3.08    0.28 
  -7 -17   1    3.06    0.31 
  -7  17  -1    3.00    0.27 
  -7  17  -1    4.04    0.46 
   7  17   1    2.86    0.29 
   7  17   1    3.17    0.25 
   7  17   1    3.27    0.24 
  -7  17  -1    3.43    0.26 
   8  17  -1    4.53    0.30 
  -8  17   1    4.32    0.33 
   8  17  -1    4.65    0.30 
  -8 -17  -1    5.25    0.40 
   8  17  -1    4.64    0.35 
  -8  17   1    4.82    0.36 
  -8  17   1    4.58    0.37 
   8  17  -1    4.06    0.29 
  -8 -17  -1    4.13    0.26 
  -8  17  -1    4.67    0.37 
  -8 -17   1    5.07    0.39 
  -8  17  -1    4.55    0.29 
   8  17   1    4.92    0.37 
   8  17   1    4.72    0.30 
  -8 -17   1    4.23    0.26 
   8  17   1    4.53    0.31 
  -8  17  -1    5.00    0.35 
   9  17  -1    9.94    0.58 
  -9  17   1   10.27    0.61 
   9  17  -1   10.97    0.53 
  -9  17   1   11.02    0.55 
  -9 -17  -1   11.69    0.63 
  -9  17   1   10.96    0.60 
   9  17  -1   10.19    0.53 
   9  17  -1   11.17    0.53 
  -9 -17   1   11.65    0.64 
  -9 -17   1   11.01    0.51 
  -9  17  -1   11.36    0.63 
   9  17   1   10.66    0.54 
   9  17   1   11.62    0.55 
   9  17   1   10.86    0.60 
   9  17   1   10.91    0.54 
   9 -17  -1   11.97    0.63 
  -9  17  -1   10.46    0.59 
  10  17  -1    0.11    0.10 
  10  17  -1   -0.03    0.09 
 -10 -17  -1    0.10    0.07 
 -10 -17  -1   -0.13    0.12 
 -10  17   1    0.21    0.12 
  10  17  -1    0.00    0.08 
  10 -17   1   -0.06    0.10 
 -10  17   1    0.26    0.14 
  10  17   1    0.11    0.13 
  10 -17  -1    0.06    0.11 
 -10 -17   1    0.15    0.13 
  10  17   1    0.12    0.09 
 -10  17  -1    0.07    0.10 
 -10  17  -1    0.27    0.13 
  10  17   1    0.25    0.11 
 -10 -17   1    0.17    0.07 
  10  17   1    0.23    0.10 
  11 -17   1    4.02    0.35 
 -11 -17  -1    4.04    0.38 
  11  17  -1    3.93    0.29 
  11  17  -1    3.32    0.29 
 -11  17   1    4.22    0.36 
 -11 -17  -1    3.75    0.26 
 -11  17   1    3.17    0.34 
  11  17  -1    4.08    0.30 
 -11  17  -1    3.81    0.34 
  11  17   1    3.86    0.29 
  11  17   1    4.12    0.29 
 -11 -17   1    3.67    0.37 
  11  17   1    3.39    0.28 
  11 -17  -1    3.41    0.34 
 -11  17  -1    3.66    0.35 
 -11 -17   1    3.48    0.25 
  12  17  -1    4.30    0.30 
 -12 -17  -1    3.69    0.28 
  12 -17   1    5.37    0.54 
  12  17  -1    4.86    0.36 
 -12  17   1    4.49    0.38 
 -12 -17  -1    4.65    0.40 
  12  17  -1    4.19    0.32 
 -12  17   1    3.76    0.37 
  12  17   1    4.05    0.37 
 -12  17  -1    4.64    0.38 
 -12  17  -1    4.79    0.51 
  12  17   1    4.57    0.32 
 -12 -17   1    4.16    0.28 
  12  17   1    5.05    0.33 
 -12 -17   1    4.03    0.39 
   0  18   1    8.60    2.23 
   0 -18  -1   15.60    4.02 
   0  18  -1   14.94    0.71 
   0  18  -1   14.46    0.61 
   0 -18   1   14.63    0.69 
   0  18   1   15.66    0.68 
   0  18   1   14.72    0.70 
   0  18  -1   13.95    0.63 
   0  18   1   14.53    0.62 
   0  18  -1   15.19    0.67 
   0  18   1   14.97    0.74 
   0 -18  -1   14.52    0.69 
   0  18   1   13.92    0.60 
   1  18  -1    0.20    0.08 
   1 -18   1    0.24    0.10 
   1  18  -1    0.49    0.11 
  -1  18   1    0.26    0.10 
  -1 -18  -1    0.19    0.11 
  -1  18   1    0.30    0.08 
  -1  18   1    0.20    0.12 
   1  18  -1    0.19    0.11 
  -1 -18  -1    1.74    2.75 
  -1  18   1    0.45    0.14 
  -1  18   1    0.39    0.07 
   1  18  -1    0.27    0.08 
  -1  18  -1    0.29    0.09 
   1  18   1    0.33    0.11 
  -1  18  -1    0.20    0.12 
   1 -18  -1    0.48    0.12 
   1  18   1    3.40    1.79 
  -1  18  -1    0.27    0.10 
  -1  18  -1    0.27    0.08 
   1  18   1    0.46    0.08 
   1 -18  -1    1.47    2.82 
   1  18   1    0.27    0.08 
  -1 -18   1    0.03    0.10 
  -2  18   1   13.97    0.63 
  -2 -18  -1   15.17    0.72 
  -2  18   1   13.90    0.60 
   2  18  -1   15.00    0.65 
   2 -18   1   14.27    0.67 
  -2  18   1   16.05    0.70 
  -2 -18  -1   19.58    4.88 
   2  18  -1   14.68    0.70 
   2  18  -1   15.22    0.67 
  -2  18   1   16.46    0.73 
   2  18  -1   14.05    0.62 
  -2 -18   1   15.88    0.72 
  -2  18  -1   14.00    0.71 
  -2  18  -1   14.04    0.64 
   2  18   1   13.92    0.62 
   2  18   1   15.26    0.67 
   2  18   1   13.94    0.71 
   2  18   1   12.41    2.85 
   2 -18  -1   14.21    0.67 
  -2  18  -1   14.92    0.62 
  -2  18  -1   15.19    0.67 
   2  18   1   14.17    0.60 
  -3 -18  -1    4.71    0.24 
  -3 -18  -1    5.51    0.37 
   3 -18   1    4.96    0.31 
   3  18  -1    4.90    0.28 
  -3 -18  -1    5.61    4.72 
   3  18  -1    5.07    0.29 
  -3  18   1    5.51    0.35 
  -3  18   1    4.95    0.26 
   3  18  -1    5.64    0.32 
  -3  18   1    4.48    0.28 
  -3  18   1    5.34    0.37 
   3  18   1    4.16    0.35 
   3  18   1    5.05    0.29 
  -3  18  -1    4.99    0.31 
  -3  18  -1    5.16    0.28 
  -3 -18   1    5.88    0.38 
   3  18   1    5.08    0.28 
   3 -18  -1    5.09    0.32 
  -3  18  -1    5.13    0.37 
  -3  18  -1    5.67    0.34 
   3  18   1    5.02    0.32 
   4  18  -1    5.09    0.31 
   4  18  -1    4.98    0.29 
   4  18  -1    4.63    0.27 
  -4  18   1    5.06    0.34 
  -4  18   1    4.32    0.27 
  -4  18   1    4.44    0.24 
  -4 -18  -1    4.67    0.36 
  -4  18   1    4.78    0.36 
   4 -18   1    4.45    0.29 
  -4 -18  -1    4.24    0.26 
   4  18   1    4.34    0.26 
  -4  18  -1    4.42    0.28 
  -4  18  -1    4.16    0.25 
  -4  18  -1    4.03    0.38 
   4 -18  -1    4.44    0.29 
  -4  18  -1    4.56    0.30 
   4  18   1    4.94    0.35 
   4  18   1    4.50    0.27 
   4  18   1    4.51    0.32 
  -4 -18   1    4.92    0.37 
   5 -18   1    3.78    0.25 
   5  18  -1    3.54    0.34 
  -5 -18  -1    4.11    0.35 
  -5  18   1    3.83    0.30 
  -5 -18  -1    3.32    0.20 
   5  18  -1    3.86    0.30 
  -5  18   1    3.66    0.41 
   5  18  -1    3.80    0.26 
   5  18  -1    3.79    0.37 
   5  18   1    3.61    0.32 
   5 -18  -1    3.86    0.26 
  -5  18  -1    4.07    0.24 
   5  18   1    4.22    0.29 
  -5  18  -1    4.02    0.28 
  -5  18  -1    3.61    0.26 
  -5  18  -1    3.95    0.33 
   5  18   1    3.84    0.24 
  -5 -18   1    4.02    0.35 
   5  18   1    3.81    0.25 
  -5  18  -1    4.20    0.30 
  -6  18   1    1.10    0.21 
   6  18  -1    0.93    0.15 
   6  18  -1    1.35    0.17 
  -6  18   1    0.85    0.18 
  -6 -18  -1    1.08    0.20 
  -6 -18  -1    1.02    0.11 
   6  18  -1    1.23    0.17 
   6  18   1    1.13    0.18 
   6  18   1    0.74    0.14 
  -6  18  -1    0.97    0.18 
  -6 -18   1    1.05    0.11 
  -6  18  -1    1.12    0.21 
  -6  18  -1    1.10    0.17 
  -6 -18   1    0.82    0.17 
   6  18   1    0.84    0.17 
   6  18   1    1.16    0.16 
  -7  18   1    1.95    0.23 
   7  18  -1    1.67    0.18 
  -7  18   1    1.97    0.24 
  -7  18   1    1.82    0.25 
  -7 -18  -1    1.80    0.28 
   7  18  -1    1.57    0.19 
   7  18  -1    1.70    0.20 
  -7 -18  -1    1.64    0.15 
   7  18   1    1.71    0.18 
  -7  18  -1    1.61    0.24 
  -7 -18   1    1.61    0.14 
  -7  18  -1    1.65    0.19 
  -7  18  -1    1.67    0.22 
   7  18   1    2.04    0.25 
   7  18   1    1.62    0.24 
  -7 -18   1    1.53    0.26 
   7  18   1    1.88    0.21 
   8  18  -1    9.24    0.48 
   8  18  -1    9.36    0.48 
  -8  18   1    9.72    0.51 
  -8  18   1    9.21    0.54 
   8  18  -1    9.53    0.48 
  -8  18   1    8.84    0.56 
  -8 -18  -1    9.40    0.44 
  -8 -18  -1   10.29    0.59 
  -8  18  -1    9.07    0.51 
   8  18   1    8.10    0.45 
   8  18   1    8.94    0.53 
   8  18   1    9.99    0.48 
  -8  18  -1    9.09    0.55 
   8  18   1    9.38    0.45 
  -8 -18   1    8.08    0.41 
  -8 -18   1    8.76    0.55 
  -9 -18  -1    2.10    0.31 
   9  18  -1    2.30    0.22 
  -9  18   1    2.45    0.29 
  -9 -18  -1    2.19    0.18 
  -9  18   1    2.43    0.23 
  -9  18   1    2.25    0.27 
   9  18  -1    2.78    0.23 
   9  18  -1    2.18    0.23 
  -9  18  -1    2.62    0.29 
  -9 -18   1    2.20    0.18 
   9  18   1    2.19    0.32 
   9  18   1    2.38    0.23 
   9 -18  -1    2.04    0.29 
  -9 -18   1    2.42    0.32 
   9  18   1    1.94    0.23 
  -9  18  -1    2.07    0.25 
   9  18   1    2.27    0.22 
 -10  18   1   -0.04    0.10 
 -10  18   1    0.22    0.12 
 -10 -18  -1    0.22    0.08 
  10  18  -1    0.06    0.09 
  10  18  -1   -0.07    0.08 
  10  18  -1    0.05    0.08 
  10 -18   1   -0.09    0.11 
 -10 -18  -1   -0.09    0.12 
 -10 -18   1    0.07    0.14 
  10  18   1    0.03    0.09 
 -10 -18   1    0.08    0.06 
 -10  18  -1    0.02    0.10 
  10  18   1    0.07    0.09 
  10 -18  -1   -0.17    0.10 
  10  18   1    0.03    0.09 
 -10  18  -1    0.19    0.13 
  11  18  -1   -0.03    0.10 
 -11  18   1   -0.03    0.12 
  11  18  -1    0.09    0.13 
  11 -18   1   -0.09    0.21 
 -11 -18  -1   -0.03    0.06 
 -11 -18  -1   -0.13    0.12 
 -11  18   1    0.04    0.12 
  11  18  -1   -0.01    0.08 
  11  18   1   -0.10    0.09 
 -11 -18   1    0.07    0.07 
  11 -18  -1   -0.14    0.13 
 -11  18  -1    0.07    0.12 
 -11 -18   1   -0.14    0.11 
  11  18   1   -0.10    0.08 
   0  19   1   11.50    0.75 
   0  19  -1   10.30    0.47 
   0 -19   1   10.32    0.55 
   0  19  -1   10.88    0.57 
   0  19  -1   10.98    0.53 
   0 -19  -1   10.64    0.55 
   0  19   1    9.59    0.47 
   0  19   1   11.82    0.58 
   0  19  -1    9.43    0.49 
   0  19   1    9.89    0.45 
   1  19  -1    5.17    0.29 
   1 -19   1    5.49    0.36 
   1  19  -1    5.67    0.38 
   1  19  -1    5.57    0.32 
  -1 -19  -1    5.46    0.38 
  -1  19   1    5.11    0.27 
  -1  19   1    6.14    0.49 
   1  19  -1    6.19    0.35 
  -1  19   1    5.23    0.30 
  -1  19   1    6.07    0.40 
   1  19   1    5.84    0.38 
   1 -19  -1    5.61    0.36 
   1  19   1    5.38    0.30 
   1  19   1    4.90    0.27 
  -1  19  -1    5.73    0.34 
  -1  19  -1    5.87    0.39 
  -1 -19   1    5.61    0.38 
  -1  19  -1    4.77    0.31 
  -1  19  -1    5.20    0.29 
   2  19  -1    1.00    0.15 
   2  19  -1    0.74    0.20 
   2  19  -1    0.87    0.16 
  -2  19   1    1.17    0.21 
   2 -19   1    0.66    0.13 
  -2  19   1    0.74    0.11 
   2  19  -1    0.95    0.13 
  -2  19   1    0.94    0.13 
  -2 -19  -1    0.84    0.25 
  -2  19   1    0.68    0.23 
   2  19   1    1.15    0.13 
   2  19   1    1.11    0.14 
  -2  19  -1    1.17    0.22 
   2  19   1    1.35    0.19 
  -2 -19   1    1.09    0.23 
   2 -19  -1    1.25    0.19 
  -2  19  -1    1.19    0.16 
  -2  19  -1    1.24    0.18 
   2  19   1    1.55    0.24 
  -2  19  -1    1.51    0.14 
  -3  19   1    7.08    0.43 
  -3  19   1    5.78    0.54 
  -3 -19  -1    6.19    0.41 
   3  19  -1    6.23    0.36 
  -3  19   1    5.79    0.32 
   3  19  -1    5.84    0.33 
   3 -19   1    5.68    0.36 
   3  19  -1    5.76    0.32 
   3  19  -1    6.44    0.40 
  -3  19  -1    6.40    0.36 
   3 -19  -1    5.43    0.35 
  -3  19  -1    5.47    0.30 
  -3 -19   1    5.52    0.40 
   3  19   1    5.43    0.31 
  -3  19  -1    6.08    0.41 
   3  19   1    6.13    0.41 
   3  19   1    6.22    0.36 
  -3  19  -1    5.82    0.34 
   3  19   1    5.54    0.30 
   4  19  -1    0.58    0.12 
  -4  19   1    0.72    0.15 
  -4  19   1    0.56    0.14 
   4  19  -1    0.48    0.10 
  -4 -19  -1    0.50    0.16 
   4 -19   1    0.61    0.12 
   4  19  -1    0.43    0.11 
  -4  19   1    0.61    0.15 
   4 -19  -1    0.35    0.10 
  -4  19  -1    0.43    0.10 
   4  19   1    0.38    0.10 
   4  19   1    0.49    0.09 
  -4  19  -1    0.57    0.15 
  -4 -19   1    0.56    0.15 
  -4  19  -1    0.59    0.11 
  -4  19  -1    0.37    0.11 
   4  19   1    0.60    0.16 
   4  19   1    0.66    0.13 
  -4  19  -1    0.47    0.12 
  -5 -19  -1   12.52    0.65 
   5  19  -1   11.14    0.56 
  -5  19   1   12.10    0.64 
   5  19  -1   11.09    0.53 
  -5  19   1   11.92    0.60 
  -5  19  -1   10.07    0.56 
  -5  19  -1   10.60    0.52 
  -5  19  -1    9.48    0.47 
  -5  19  -1   10.46    0.59 
   5  19   1   11.23    0.53 
   5  19   1   10.18    0.57 
   5  19   1   10.57    0.48 
  -5  19  -1   10.28    0.51 
   5  19   1   10.98    0.50 
  -5 -19   1   11.82    0.62 
  -6  19   1    4.02    0.32 
   6  19  -1    4.25    0.28 
   6  19  -1    3.99    0.26 
  -6  19   1    3.89    0.34 
   6  19  -1    4.07    0.29 
  -6 -19  -1    4.34    0.37 
  -6  19   1    3.89    0.31 
  -6 -19   1    4.31    0.37 
  -6  19  -1    4.20    0.32 
   6  19   1    4.35    0.26 
   6  19   1    4.38    0.30 
  -6  19  -1    4.14    0.36 
   6  19   1    3.51    0.26 
  -6  19  -1    4.76    0.43 
   6  19   1    3.91    0.34 
  -7  19   1    0.55    0.13 
  -7 -19  -1    0.53    0.17 
   7  19  -1    0.51    0.12 
  -7  19   1    0.57    0.14 
  -7  19   1    0.68    0.18 
   7  19  -1    0.66    0.13 
   7  19  -1    0.40    0.11 
   7  19   1    0.47    0.11 
   7  19   1    0.63    0.12 
  -7  19  -1    0.36    0.12 
   7  19   1    0.43    0.12 
   7  19   1    0.39    0.21 
  -7 -19   1    0.54    0.17 
  -7  19  -1    0.52    0.17 
  -7  19  -1    0.39    0.13 
  -8  19   1    0.04    0.11 
  -8  19   1    0.17    0.09 
   8  19  -1    0.19    0.09 
  -8  19   1    0.14    0.12 
  -8 -19  -1    0.28    0.08 
   8  19  -1    0.18    0.10 
  -8 -19  -1    0.00    0.12 
   8  19  -1    0.18    0.10 
   8  19   1    0.40    0.11 
   8  19   1    0.36    0.10 
   8 -19  -1    0.11    0.14 
  -8  19  -1    0.29    0.12 
  -8  19  -1    0.08    0.12 
   8  19   1    0.37    0.11 
  -8 -19   1    0.38    0.15 
  -9  19   1    5.20    0.39 
   9  19  -1    5.13    0.33 
   9  19  -1    4.72    0.32 
   9  19  -1    5.01    0.33 
   9 -19   1    5.02    0.42 
  -9 -19  -1    5.76    0.45 
  -9  19   1    4.78    0.40 
   9  19   1    5.53    0.33 
  -9 -19   1    5.32    0.44 
   9  19   1    5.06    0.33 
  -9  19  -1    5.41    0.42 
   9 -19  -1    5.42    0.42 
   9  19   1    5.54    0.35 
  -9  19  -1    5.05    0.38 
 -10  19   1    0.01    0.11 
 -10  19  -1    0.09    0.12 
   0  20  -1    9.96    0.49 
   0  20  -1   10.24    0.47 
   0  20  -1   10.88    0.58 
   0  20   1   10.45    0.54 
   0 -20   1   10.42    0.56 
   0  20   1    9.73    0.48 
   0  20   1   11.56    0.59 
   0 -20  -1   10.06    0.55 
   0  20  -1   10.97    0.53 
   0  20   1    9.61    0.45 
   1  20  -1    2.85    0.22 
   1  20  -1    2.81    0.20 
  -1  20   1    3.41    0.31 
   1  20  -1    2.49    0.28 
  -1  20   1    2.20    0.21 
   1  20  -1    2.82    0.25 
  -1 -20  -1    2.84    0.28 
  -1  20   1    3.06    0.27 
  -1  20  -1    2.34    0.18 
   1 -20  -1    2.25    0.32 
   1  20   1    2.32    0.18 
  -1 -20   1    2.55    0.28 
  -1  20  -1    2.46    0.21 
  -1  20  -1    2.15    0.22 
   1  20   1    2.51    0.28 
   1  20   1    2.88    0.26 
   1  20   1    2.27    0.19 
  -1  20  -1    2.79    0.29 
  -2 -20  -1    7.42    0.46 
   2  20  -1    6.36    0.37 
  -2  20   1    7.53    0.43 
  -2  20   1    7.18    0.47 
   2 -20   1    7.99    0.43 
   2  20  -1    7.40    0.41 
   2  20  -1    6.85    0.37 
   2  20  -1    7.18    0.45 
   2  20   1    6.20    0.32 
   2  20   1    6.88    0.43 
  -2  20  -1    6.43    0.33 
   2  20   1    6.19    0.34 
   2  20   1    6.55    0.39 
  -2  20  -1    6.33    0.36 
  -2  20  -1    6.94    0.45 
  -2  20  -1    6.58    0.38 
   2 -20  -1    6.23    0.43 
  -2 -20   1    7.21    0.44 
  -3  20   1    6.50    0.39 
   3  20  -1    5.91    0.32 
   3  20  -1    6.09    0.37 
   3  20  -1    6.54    0.42 
  -3 -20  -1    6.30    0.43 
  -3  20   1    5.85    0.42 
   3 -20   1    5.61    0.36 
   3 -20  -1    5.58    0.36 
   3  20   1    5.89    0.37 
   3  20   1    5.75    0.33 
  -3  20  -1    6.03    0.34 
  -3  20  -1    5.69    0.36 
  -3 -20   1    5.76    0.42 
  -3  20  -1    6.35    0.37 
   3  20   1    5.87    0.41 
  -3  20  -1    6.23    0.42 
   4  20  -1    2.75    0.21 
  -4  20   1    2.61    0.26 
  -4 -20  -1    3.17    0.32 
   4  20  -1    2.99    0.23 
  -4  20   1    2.94    0.30 
   4  20  -1    2.79    0.28 
   4  20  -1    2.93    0.25 
  -4  20  -1    2.59    0.24 
   4  20   1    3.07    0.25 
  -4 -20   1    3.08    0.31 
   4  20   1    2.61    0.20 
   4 -20  -1    2.39    0.25 
  -4  20  -1    2.51    0.25 
  -4  20  -1    2.92    0.24 
  -4  20  -1    2.63    0.30 
   5  20  -1    0.84    0.15 
  -5  20   1    0.49    0.16 
  -5  20   1    0.92    0.16 
   5  20  -1    0.93    0.15 
   5  20  -1    0.91    0.17 
  -5  20   1    0.53    0.14 
  -5 -20  -1    0.76    0.18 
   5  20   1    0.66    0.12 
  -5  20  -1    0.73    0.14 
  -5  20  -1    0.86    0.18 
   5  20   1    0.81    0.13 
  -5  20  -1    0.84    0.16 
  -5 -20   1    0.95    0.20 
   5  20   1    0.90    0.18 
   6  20  -1    0.26    0.10 
   6  20  -1    0.21    0.09 
   6  20  -1    0.10    0.09 
  -6  20   1    0.12    0.10 
  -6 -20  -1    0.15    0.13 
  -6  20   1    0.25    0.11 
  -6  20   1    0.30    0.13 
  -6  20  -1    0.37    0.15 
  -6  20  -1    0.33    0.12 
  -6 -20   1    0.27    0.15 
   6  20   1    0.23    0.10 
   6  20   1    0.37    0.09 
   6  20   1    0.24    0.09 
  -6  20  -1    0.22    0.09 
   7  20  -1   -0.02    0.07 
  -7  20   1    0.20    0.14 
  -7  20   1    0.03    0.09 
   7  20  -1    0.05    0.08 
   7  20  -1    0.01    0.08 
  -7 -20  -1   -0.12    0.11 
  -7  20   1   -0.02    0.10 
  -7  20  -1    0.14    0.11 
   7  20   1    0.03    0.07 
  -7  20  -1    0.12    0.14 
  -7 -20   1   -0.02    0.14 
   7  20   1    0.09    0.08 
   7  20   1    0.11    0.09 
  -8 -20  -1    0.86    0.27 
   8  20  -1    1.09    0.18 
   8  20  -1    1.53    0.22 
  -8  20   1    1.44    0.22 
   8  20  -1    1.55    0.19 
  -8  20   1    1.46    0.29 
  -8  20   1    1.64    0.19 
  -8  20  -1    1.06    0.27 
  -8  20  -1    1.42    0.22 
   8  20   1    1.45    0.17 
   8  20   1    1.27    0.18 
  -8 -20   1    0.82    0.27 
   0  21   1    5.71    0.40 
   0  21  -1    5.08    0.33 
   0  21  -1    5.33    0.39 
   0 -21  -1    5.07    0.37 
   0  21   1    4.88    0.35 
   0 -21   1    5.17    0.37 
   0  21  -1    4.64    0.28 
  -1  21   1    4.59    0.32 
  -1 -21  -1    4.48    0.35 
   1  21  -1    3.95    0.28 
  -1  21   1    4.52    0.37 
   1  21  -1    4.55    0.36 
   1  21  -1    4.16    0.25 
   1 -21   1    4.35    0.33 
   1  21  -1    4.41    0.31 
   1 -21  -1    4.85    0.35 
   1  21   1    5.15    0.39 
  -1  21  -1    5.10    0.33 
   1  21   1    5.92    0.36 
  -1  21  -1    5.13    0.39 
  -1 -21   1    4.61    0.36 
  -1  21  -1    4.30    0.32 
   2  21  -1    4.33    0.35 
   2 -21   1    3.87    0.30 
  -2 -21  -1    3.92    0.34 
   2  21  -1    3.67    0.24 
  -2  21   1    4.37    0.32 
   2  21  -1    3.97    0.29 
  -2  21   1    4.45    0.36 
   2  21  -1    3.85    0.27 
  -2  21  -1    4.24    0.29 
   2  21   1    4.25    0.35 
   2 -21  -1    3.96    0.31 
   2  21   1    3.81    0.23 
  -2 -21   1    4.08    0.35 
   2  21   1    3.94    0.30 
  -2  21  -1    3.80    0.35 
   3  21  -1    2.41    0.20 
  -3  21   1    2.84    0.30 
   3 -21   1    2.71    0.25 
   3  21  -1    2.80    0.25 
  -3  21   1    2.51    0.26 
  -3 -21  -1    2.78    0.30 
   3  21  -1    3.19    0.30 
   3  21  -1    2.40    0.21 
   3  21   1    2.56    0.19 
   3 -21  -1    2.56    0.24 
  -3  21  -1    2.32    0.22 
   3  21   1    2.67    0.28 
   3  21   1    2.52    0.21 
  -3 -21   1    2.04    0.28 
   3  21   1    2.73    0.25 
  -3  21  -1    2.48    0.23 
  -3  21  -1    3.01    0.31 
  -4 -21  -1    0.75    0.19 
  -4  21   1    0.59    0.16 
   4  21  -1    0.55    0.16 
   4  21  -1    0.65    0.14 
  -4  21   1    0.62    0.14 
   4  21  -1    0.55    0.10 
   4  21  -1    0.71    0.13 
   4  21   1    0.64    0.12 
   4  21   1    0.70    0.14 
  -4  21  -1    0.69    0.18 
   4  21   1    0.76    0.15 
   4  21   1    0.80    0.17 
  -4  21  -1    0.96    0.16 
  -4 -21   1    0.53    0.16 
  -4  21  -1    0.92    0.17 
  -5  21   1    1.05    0.19 
   5  21  -1    1.07    0.15 
  -5  21   1    1.27    0.23 
  -5 -21  -1    1.02    0.21 
   5  21  -1    1.10    0.21 
  -5  21   1    1.28    0.20 
   5  21  -1    0.95    0.16 
   5  21  -1    1.17    0.18 
   5  21   1    1.01    0.14 
  -5  21  -1    1.14    0.22 
  -5 -21   1    1.09    0.21 
  -5  21  -1    1.04    0.19 
  -5  21  -1    1.19    0.16 
   5  21   1    0.96    0.15 
   5  21   1    0.90    0.16 
  -6  21   1    5.98    0.36 
  -6 -21  -1    5.90    0.52 
   6  21  -1    5.28    0.33 
  -6  21   1    5.17    0.37 
   6  21  -1    5.03    0.31 
   6  21  -1    5.09    0.34 
  -6  21   1    5.27    0.51 
   6  21  -1    5.25    0.43 
  -6  21  -1    5.44    0.37 
   6  21   1    5.42    0.31 
  -6 -21   1    7.56    0.75 
   6  21   1    5.66    0.33 
   6  21   1    5.33    0.42 
   0 -22   1    0.39    0.14 
   0  22   1    0.92    0.20 
   0  22   1    0.59    0.14 
   0  22  -1    0.57    0.16 
   0 -22  -1    0.59    0.14 
   0  22  -1    0.42    0.12 
   1 -22   1    2.66    0.27 
   1  22  -1    3.07    0.31 
   1  22  -1    2.91    0.23 
   1  22  -1    2.79    0.27 
  -1  22   1    2.81    0.26 
  -1  22   1    3.27    0.32 
  -1 -22  -1    3.26    0.31 
   1  22  -1    3.02    0.25 
  -1  22  -1    3.35    0.26 
  -1 -22   1    3.07    0.30 
   1 -22  -1    2.98    0.28 
  -1  22  -1    3.12    0.31 
   1  22   1    3.42    0.32 
   1  22   1    3.60    0.29 
   2  22  -1    3.70    0.24 
  -2 -22  -1    3.61    0.33 
   2  22  -1    3.47    0.27 
   2  22  -1    3.49    0.28 
   2 -22   1    3.74    0.30 
   2  22  -1    3.62    0.34 
  -2  22   1    3.53    0.29 
  -2  22   1    3.68    0.35 
   2  22   1    3.64    0.36 
  -2  22  -1    3.02    0.25 
  -2 -22   1    3.20    0.32 
  -2  22  -1    3.29    0.37 
   2  22   1    3.76    0.29 
   2 -22  -1    3.17    0.28 
   3  22  -1    3.22    0.23 
   3  22  -1    3.54    0.27 
  -3  22   1    3.66    0.28 
   3  22  -1    3.38    0.27 
  -3  22   1    3.46    0.29 
   3 -22   1    2.79    0.37 
  -3 -22  -1    3.49    0.34 
  -3  22  -1    3.40    0.34 
  -3 -22   1    3.36    0.34 
  -3  22  -1    3.17    0.50 
   3 -22  -1    3.38    0.28 
  -3  22  -1    3.65    0.27 
   3  22   1    3.68    0.30 
  -4  22   1    1.04    0.19 
   4  22  -1    1.15    0.16 
   4  22  -1    1.33    0.25 
  -4  22   1    1.66    0.26 
   4  22  -1    1.36    0.15 
   4  22  -1    1.53    0.24 
  -4 -22  -1    1.29    0.27 
  -4  22   1    1.28    0.19 
   4  22   1    1.07    0.23 
  -4 -22   1    1.08    0.23 
  -4  22  -1    1.28    0.19 
   4  22   1    1.53    0.24 
   4  22   1    1.54    0.15 
  -4  22  -1    1.48    0.25 
   0   0   2   66.57    2.42 
   0   0  -2   66.24    2.43 
   1   0   2    2.40    0.09 
   1   0  -2    2.15    0.10 
  -1   0  -2    1.91    0.16 
  -1   0  -2    2.24    0.09 
  -1   0   2    2.61    0.10 
  -1   0  -2    2.35    0.10 
  -1   0  -2    2.04    0.15 
  -1   0   2    2.21    0.09 
   1   0   2    2.26    0.09 
  -1   0  -2    2.33    0.10 
   1   0   2    2.23    0.09 
   1   0  -2    2.11    0.22 
  -1   0  -2    2.28    0.09 
  -1   0   2    2.32    0.10 
  -1   0  -2    2.38    0.09 
   1   0  -2    2.27    0.10 
  -1   0  -2    2.32    0.09 
   1   0   2    2.23    0.17 
   1   0   2    2.50    0.09 
   1   0   2    2.11    0.10 
  -1   0   2    2.21    0.09 
  -1   0   2    2.24    0.22 
  -1   0   2    2.46    0.23 
  -1   0   2    2.03    0.11 
   1   0  -2    2.20    0.09 
   1   0   2    2.53    0.09 
   1   0  -2    2.19    0.09 
  -1   0  -2    2.33    0.09 
   1   0   2    2.07    0.16 
   1   0  -2    2.09    0.09 
   1   0  -2    2.04    0.10 
   2   0  -2   14.73    0.84 
   2   0   2   14.92    0.77 
  -2   0   2   13.15    0.82 
   2   0  -2   14.19    0.84 
   2   0   2   15.55    0.78 
  -2   0  -2   14.86    0.77 
  -2   0   2   15.37    0.87 
  -3   0   2  344.19   13.08 
   3   0   2  349.28   12.98 
   3   0  -2  360.03   13.11 
   4   0  -2  153.78    6.06 
   4   0   2  145.64    5.91 
  -4   0   2  147.70    6.02 
   5   0  -2   43.63    1.63 
   5   0  -2   44.97    2.35 
  -5   0   2   46.33    2.38 
  -5   0   2   44.54    2.35 
   5   0  -2   43.98    2.32 
   5   0   2   40.60    2.20 
  -5   0  -2   42.02    2.19 
   5   0   2   38.34    2.17 
  -5   0  -2   44.42    2.23 
  -6   0   2   69.64    3.46 
   6   0   2   72.71    3.38 
   6   0  -2   64.99    3.38 
  -6   0   2   68.82    3.40 
  -6   0  -2   65.52    3.28 
   6   0   2   68.46    3.33 
   6   0  -2   68.99    3.45 
  -6   0  -2   72.62    3.34 
   7   0   2    0.87    0.08 
   7   0   2    0.79    0.04 
   7   0  -2    0.94    0.07 
  -7   0  -2    0.85    0.09 
   7   0   2    0.99    0.42 
   7   0   2    0.82    0.10 
   7   0  -2    0.71    0.10 
   7   0  -2    0.39    0.32 
  -7   0   2    0.67    0.38 
   7   0  -2    0.78    0.09 
   7   0  -2    1.41    0.56 
  -7   0   2    0.31    0.28 
  -7   0  -2    0.86    0.09 
  -7   0  -2    0.78    0.09 
  -7   0  -2    1.19    0.43 
  -7   0   2    0.92    0.11 
   7   0   2    0.69    0.09 
   7   0   2    1.40    0.51 
  -7   0   2    0.96    0.07 
  -7   0  -2    0.99    0.10 
  -7   0   2    0.91    0.09 
  -7   0  -2    0.84    0.40 
   7   0  -2    0.69    0.10 
   7   0   2    0.64    0.11 
   8   0   2    7.89    0.39 
   8   0  -2    8.25    0.34 
  -8   0   2    9.23    1.10 
  -8   0   2    8.80    1.09 
  -8   0  -2    8.79    0.37 
  -8   0  -2    7.05    0.93 
  -8   0  -2    8.44    0.38 
   8   0   2    8.17    0.36 
  -8   0   2    8.53    0.37 
   8   0  -2    9.26    1.23 
  -8   0   2    7.97    0.41 
   8   0  -2    8.01    0.41 
   8   0  -2    8.69    1.07 
   8   0   2    8.39    0.40 
  -8   0  -2    7.76    0.39 
   8   0  -2    7.94    0.37 
  -8   0  -2    8.82    0.38 
   8   0   2    8.88    1.11 
  -8   0  -2    9.95    1.13 
   8   0  -2    7.96    0.40 
   8   0   2    8.17    1.00 
   9   0   2   83.50    4.26 
  -9   0  -2   83.98    4.23 
  -9   0  -2   71.66    4.08 
   9   0   2   81.25    4.22 
  -9   0   2   81.56    4.36 
   9   0  -2   79.57    4.33 
  -9   0   2   80.08    4.27 
   9   0  -2   84.74    4.45 
 -10   0  -2   36.63    1.43 
  10   0   2   41.62    2.74 
 -10   0  -2   41.90    3.07 
 -10   0   2   39.33    1.53 
  10   0  -2   38.89    1.53 
 -10   0   2   40.31    2.78 
  10   0   2   38.93    1.52 
 -10   0   2   39.34    2.79 
  10   0  -2   41.09    2.80 
 -10   0  -2   38.49    1.49 
  10   0  -2   36.38    1.47 
  10   0  -2   40.25    2.91 
  10   0   2   39.35    1.48 
 -10   0  -2   40.00    2.69 
 -10   0  -2   36.79    1.50 
  10   0  -2   38.69    1.43 
  10   0   2   40.81    2.81 
  11   0  -2    0.61    0.96 
 -11   0   2    3.29    0.24 
  11   0   2    3.12    0.21 
  11   0  -2    3.09    0.21 
 -11   0  -2    3.02    0.21 
 -11   0  -2    3.44    1.05 
 -11   0  -2    3.02    0.16 
  11   0  -2    3.44    0.26 
 -11   0   2    3.28    0.21 
 -11   0   2    2.00    0.76 
  11   0   2    3.32    0.25 
 -11   0   2    3.19    1.14 
 -11   0  -2    4.11    0.39 
 -11   0  -2    3.12    0.77 
  11   0  -2    2.98    0.15 
  11   0  -2    3.26    0.82 
 -12   0  -2   25.76    1.04 
  12   0   2   26.71    1.10 
 -12   0  -2   26.29    1.05 
 -12   0  -2   20.79    2.35 
 -12   0   2   26.12    1.09 
  12   0   2   27.22    1.05 
  12   0  -2   23.83    0.95 
  12   0   2   23.93    2.53 
 -12   0  -2   23.98    0.96 
 -12   0  -2   25.91    1.07 
  12   0  -2   26.43    1.10 
 -12   0   2   25.92    2.71 
 -12   0   2   26.30    1.04 
  12   0  -2   28.99    2.63 
 -12   0   2   25.47    2.39 
  12   0  -2   25.39    1.04 
  13   0  -2   21.96    0.95 
 -13   0  -2   20.80    0.92 
 -13   0   2   19.16    0.92 
 -13   0   2   20.91    0.88 
 -13   0  -2   21.53    0.89 
  13   0  -2   19.38    2.76 
  13   0  -2   20.61    0.88 
  13   0   2   21.75    0.95 
 -13   0  -2   21.42    0.89 
  13   0   2   20.56    2.65 
  13   0   2   20.54    0.88 
 -13   0   2   18.22    2.67 
 -14   0  -2    1.44    0.17 
  14   0  -2    1.72    2.07 
  14   0  -2    1.48    0.18 
 -14   0  -2    1.59    0.18 
 -14   0   2    1.44    2.00 
  14   0   2    1.75    0.23 
 -14   0  -2    1.46    0.19 
  14   0   2    1.32    0.17 
 -14   0   2    1.51    0.19 
  14   0  -2    1.73    0.20 
  14   0  -2    1.45    0.22 
 -14   0   2    1.44    0.21 
 -14   0   2    1.71    0.18 
  15   0   2    6.73    0.46 
  15   0   2    6.21    0.38 
 -15   0   2    6.70    0.41 
 -15   0   2    6.33    0.38 
  15   0  -2    6.22    0.44 
 -15   0  -2    6.75    0.42 
  15   0  -2    6.54    0.39 
 -15   0  -2    6.43    0.38 
 -15   0   2    7.20    0.44 
 -16   0  -2    1.95    0.24 
  16   0  -2    2.05    0.28 
  16   0  -2    1.73    0.23 
 -16   0  -2    2.19    0.23 
 -16   0   2    2.16    0.22 
  16   0   2    2.34    0.24 
 -16   0   2    2.21    0.27 
  16   0   2    2.29    0.30 
  16   0  -2    2.05    0.23 
 -16   0   2    1.73    0.30 
 -17   0   2   17.90    0.89 
 -17   0   2   17.04    0.82 
  17   0  -2   18.34    0.84 
  17   0   2   17.96    0.84 
  17   0   2   18.41    0.93 
  17   0  -2   19.73    0.85 
 -17   0  -2   18.72    0.84 
  17   0  -2   17.78    0.91 
 -17   0  -2   18.65    0.88 
  17   0   2   19.12    0.85 
 -18   0  -2    0.57    0.24 
 -18   0  -2    0.19    0.10 
  18   0   2    0.29    0.15 
  18   0   2    0.30    0.11 
  18   0  -2    0.40    0.14 
  18   0   2    0.46    0.16 
  18   0  -2    0.40    0.13 
  18   0  -2    0.34    0.12 
 -18   0   2    0.40    0.11 
   0  -1   2  639.71   23.65 
   0  -1  -2  630.72   23.75 
   0   1   2  627.44   23.83 
   0   1  -2  648.61   23.68 
   1   1  -2   37.66    1.58 
   1  -1  -2   33.73    1.41 
  -1  -1   2   31.91    1.41 
   2   1  -2    3.53    0.14 
  -2   1   2    3.24    0.14 
  -2  -1  -2    2.83    0.29 
   2  -1   2    3.30    0.32 
   2  -1   2    3.36    0.15 
  -2   1   2    2.48    0.33 
   2   1  -2    3.35    0.15 
  -2  -1  -2    3.42    0.13 
   2  -1   2    3.74    0.15 
   2  -1   2    3.59    0.15 
  -2   1   2    3.31    0.16 
   2  -1   2    3.46    0.15 
  -2   1   2    3.26    0.14 
  -2   1   2    3.24    0.15 
  -2  -1  -2    3.44    0.14 
  -2  -1  -2    2.80    0.31 
  -2  -1  -2    3.50    0.14 
   2   1  -2    3.29    0.15 
  -2   1   2    3.29    0.35 
  -2  -1  -2    3.23    0.14 
   2   1  -2    3.53    0.14 
   2  -1   2    3.07    0.34 
   2   1  -2    3.33    0.36 
   2   1  -2    3.69    0.16 
  -2   1   2    3.48    0.13 
  -2  -1  -2    3.02    0.14 
   2  -1   2    3.49    0.13 
   2   1  -2    3.38    0.14 
   2   1  -2    3.51    0.37 
   2  -1  -2    2.14    0.10 
   2  -1  -2    2.90    0.33 
  -2  -1   2    2.27    0.11 
  -2  -1   2    2.30    0.12 
   2  -1  -2    2.44    0.32 
  -2  -1   2    1.70    0.29 
  -2   1  -2    2.19    0.24 
   2   1   2    2.67    0.11 
   2   1   2    2.17    0.10 
   2   1   2    1.68    0.24 
  -2   1  -2    2.49    0.10 
  -2  -1   2    2.29    0.30 
  -2   1  -2    2.32    0.11 
  -2   1  -2    2.34    0.09 
   2  -1  -2    2.36    0.09 
  -2  -1   2    2.14    0.10 
   2   1   2    2.18    0.10 
  -2   1  -2    2.31    0.26 
  -2   1  -2    2.30    0.09 
   2  -1  -2    2.59    0.11 
   2   1   2    2.15    0.10 
   2  -1  -2    2.15    0.11 
  -2   1  -2    2.43    0.11 
   2  -1  -2    2.20    0.12 
   2  -1  -2    2.27    0.10 
  -2  -1   2    2.34    0.10 
  -2   1  -2    2.33    0.11 
   2   1   2    2.25    0.11 
   2   1   2    2.31    0.27 
  -3   1   2   49.75    2.37 
   3  -1   2   56.39    2.36 
   3   1  -2   54.16    2.44 
   3   1   2   54.96    2.47 
   3  -1  -2   56.32    2.55 
   3   1   2   60.06    2.49 
  -3  -1   2   56.44    2.76 
  -3   1  -2   56.16    2.46 
   4   1  -2   80.13    3.45 
   4   1  -2   77.05    3.48 
   4  -1   2   70.75    3.26 
   4  -1   2   78.33    3.33 
  -4   1   2   75.59    3.37 
   4  -1  -2   81.44    3.54 
  -4  -1   2   76.51    3.51 
   4   1   2   84.66    3.46 
   4   1   2   74.23    3.41 
   5   1  -2   50.81    2.54 
  -5  -1  -2   48.56    2.39 
  -5  -1  -2   48.19    2.42 
   5  -1   2   49.34    2.44 
  -5   1   2   47.64    2.45 
   5   1  -2   46.43    1.83 
  -5   1   2   42.69    2.45 
   5   1  -2   46.92    2.50 
   5  -1   2   49.59    2.42 
   5   1   2   47.13    2.36 
   5   1   2   45.30    2.36 
   5  -1  -2   45.56    2.45 
  -5   1  -2   44.30    2.33 
  -5  -1   2   48.18    2.47 
   5  -1  -2   47.30    2.44 
   6   1  -2    8.07    0.38 
   6   1  -2    8.03    0.36 
   6   1  -2    7.30    0.33 
   6   1  -2    8.12    0.32 
   6  -1   2    7.97    0.35 
   6  -1   2    8.10    0.84 
  -6  -1  -2    8.40    0.84 
  -6  -1  -2    9.60    0.92 
  -6   1   2    8.57    0.35 
  -6   1   2    8.07    0.37 
   6  -1   2    7.03    0.37 
  -6   1   2    7.85    0.32 
  -6  -1  -2    7.75    0.35 
   6  -1   2    7.89    0.35 
  -6   1   2    8.04    0.91 
   6  -1   2    7.88    0.33 
  -6  -1  -2    8.38    0.34 
   6   1  -2    7.54    0.88 
   6  -1   2    7.39    0.87 
   6  -1   2    7.97    0.31 
   6   1  -2    6.86    0.85 
  -6   1   2   10.03    0.98 
  -6   1   2    8.31    0.32 
   6  -1  -2    8.08    0.38 
   6  -1  -2    8.69    0.38 
  -6   1  -2    9.10    0.90 
  -6  -1   2    8.25    0.34 
   6  -1  -2    9.27    0.94 
  -6   1  -2    9.09    0.36 
  -6  -1   2    7.79    0.94 
   6   1   2    8.41    0.37 
  -6   1  -2    8.85    0.36 
  -6   1  -2    9.29    0.87 
  -6   1  -2    7.91    0.36 
  -6  -1   2    9.11    0.94 
   6  -1  -2    7.59    0.90 
  -6  -1   2    8.44    0.35 
   6  -1  -2    8.59    0.34 
   6   1   2    7.81    0.88 
   6   1   2    8.31    0.36 
   6  -1  -2    8.07    0.35 
   6   1   2    8.67    0.38 
   6   1   2    7.93    0.86 
  -7   1   2   83.39    4.27 
   7  -1   2   90.56    4.22 
  -7  -1  -2   81.62    4.07 
   7   1  -2   87.35    4.26 
   7   1  -2   86.70    4.28 
  -7   1   2   91.73    4.26 
   7  -1   2   93.15    4.21 
  -7  -1  -2   83.18    4.13 
   7  -1  -2   90.52    4.41 
   7   1   2   90.03    4.26 
   7  -1  -2   97.48    4.42 
   7   1   2   93.41    4.34 
  -7  -1   2   91.55    4.39 
  -7  -1   2   88.20    4.37 
  -7   1  -2   84.01    4.22 
  -7   1  -2   86.19    4.15 
   8  -1   2   69.69    3.57 
  -8   1   2   66.45    3.69 
   8   1  -2   70.54    3.72 
   8   1  -2   70.19    3.71 
  -8  -1  -2   58.78    3.39 
  -8  -1  -2   66.58    3.54 
  -8   1   2   66.72    3.59 
   8  -1   2   67.18    3.59 
  -8  -1   2   63.93    3.58 
   8   1   2   63.10    3.45 
   8  -1  -2   61.41    3.50 
   8   1   2   69.16    3.59 
  -8   1  -2   67.15    3.45 
   8  -1  -2   68.89    3.68 
  -8  -1   2   68.88    3.65 
  -8   1  -2   64.97    3.51 
  -9  -1  -2   97.73    4.76 
   9   1  -2   89.91    5.35 
  -9   1   2  101.40    5.03 
   9   1  -2   97.76    4.92 
   9  -1   2   95.19    4.75 
   9  -1   2   93.49    4.80 
  -9  -1  -2   90.78    4.72 
  -9   1   2   97.41    4.85 
   9  -1  -2  102.64    5.05 
  -9   1  -2   94.51    4.70 
   9  -1  -2   89.64    3.57 
   9   1   2  101.70    4.91 
  -9   1  -2   91.35    3.46 
   9   1   2   99.26    4.85 
   9  -1  -2  103.49    4.96 
  -9   1  -2   99.86    4.87 
  -9  -1   2   93.22    4.87 
  -9  -1   2   94.57    4.87 
 -10  -1  -2   21.28    0.92 
 -10   1   2   22.73    0.88 
 -10  -1  -2   18.20    1.75 
  10   1  -2   21.88    0.84 
  10  -1   2   21.75    2.08 
 -10   1   2   25.13    2.14 
  10   1  -2   23.63    2.10 
 -10  -1  -2   24.15    0.93 
 -10   1   2   23.64    0.95 
 -10   1   2   22.66    2.10 
  10   1  -2   21.82    0.90 
 -10   1   2   22.31    0.91 
  10  -1   2   21.97    0.94 
 -10  -1  -2   24.60    2.52 
 -10  -1  -2   22.95    0.90 
  10   1  -2   22.53    0.94 
  10  -1   2   23.33    0.90 
  10  -1   2   21.38    1.88 
  10   1  -2   22.69    2.02 
  10  -1  -2   17.60    2.00 
  10   1   2   22.13    0.90 
 -10  -1   2   21.09    0.90 
 -10  -1   2   21.55    2.07 
 -10  -1   2   21.40    0.86 
 -10   1  -2   22.27    0.89 
 -10  -1   2   24.26    2.05 
 -10   1  -2   20.33    0.79 
  10   1   2   20.29    1.86 
 -10   1  -2   21.88    0.86 
 -10   1  -2   20.71    0.86 
  10   1   2   24.57    2.01 
  10  -1  -2   17.22    1.76 
  10   1   2   22.08    0.86 
  10  -1  -2   22.14    0.91 
 -10   1  -2   18.58    1.78 
 -10   1  -2   22.98    1.98 
 -10   1  -2   21.15    0.87 
  11  -1   2   19.44    2.23 
  11   1  -2   18.10    1.88 
  11  -1   2   19.15    0.78 
  11   1  -2   19.31    2.15 
 -11  -1  -2   17.21    1.95 
  11  -1   2   18.81    0.83 
 -11   1   2   20.93    2.10 
 -11   1   2   19.12    0.82 
 -11  -1  -2   17.84    0.73 
 -11  -1  -2   18.57    0.81 
  11   1  -2   17.93    0.70 
 -11   1   2   19.46    0.79 
  11   1  -2   19.70    0.83 
 -11  -1  -2   19.01    0.80 
  11  -1   2   18.44    1.99 
 -11  -1  -2   19.68    0.79 
 -11  -1  -2   16.62    1.72 
  11   1  -2   18.99    0.78 
 -11   1   2   16.83    1.85 
  11  -1  -2   17.90    0.71 
 -11   1  -2   18.97    0.83 
  11  -1  -2   18.00    0.76 
  11   1   2   18.40    0.81 
  11  -1  -2   16.07    1.76 
 -11  -1   2   18.90    0.76 
 -11   1  -2   18.86    0.78 
 -11   1  -2   18.44    0.77 
 -11   1  -2   18.81    0.76 
  11   1   2   20.56    2.11 
 -11  -1   2   21.24    2.21 
 -11  -1   2   15.77    1.76 
  11  -1  -2   17.02    2.12 
 -11   1  -2   17.40    1.78 
 -11   1  -2   17.55    1.89 
 -11   1  -2   17.63    0.69 
 -11  -1   2   18.27    0.81 
  11  -1  -2   18.34    0.81 
  11   1   2   18.55    0.76 
  12  -1   2   54.91    3.93 
  12   1  -2   61.23    2.33 
 -12   1   2   57.79    3.97 
 -12  -1  -2   58.35    2.30 
 -12  -1  -2   61.75    2.29 
  12   1  -2   60.73    2.26 
 -12   1   2   58.99    2.31 
 -12   1   2   62.44    2.28 
  12   1  -2   59.76    4.16 
  12  -1   2   63.40    2.28 
  12  -1   2   61.97    2.33 
 -12   1   2   57.25    3.94 
 -12  -1  -2   57.79    2.20 
 -12  -1  -2   55.98    3.88 
  12  -1  -2   60.28    2.30 
  12   1   2   63.58    4.06 
  12  -1  -2   60.50    2.37 
 -12   1  -2   62.24    2.32 
  12   1   2   59.89    2.36 
  12  -1  -2   59.54    4.20 
 -12  -1   2   62.73    2.36 
 -12  -1   2   62.49    4.19 
 -12   1  -2   59.59    2.33 
 -12   1  -2   69.86    4.72 
 -12  -1   2   52.68    3.82 
  12   1   2   61.44    2.30 
 -12   1  -2   61.37    2.31 
 -13   1   2    7.65    0.40 
  13   1  -2   12.45    2.36 
 -13  -1  -2    6.78    0.32 
 -13   1   2    6.77    1.82 
  13   1  -2    6.73    0.43 
  13  -1   2    7.27    1.96 
  13  -1   2    7.52    0.45 
  13  -1   2    7.39    0.40 
 -13  -1  -2    7.61    0.39 
  13   1  -2    7.40    0.39 
 -13  -1  -2    7.62    0.40 
  13   1  -2    7.40    0.39 
 -13  -1  -2    6.96    0.42 
 -13   1   2    6.57    0.41 
  13  -1  -2    8.15    0.47 
 -13  -1   2    7.56    0.44 
  13  -1  -2    7.87    0.41 
  13   1   2    7.82    0.41 
  13   1   2    7.89    0.46 
 -13  -1   2    7.83    0.45 
  13   1   2   10.11    2.19 
  13  -1  -2    6.52    0.32 
 -13   1  -2    7.70    0.40 
 -13   1  -2    7.49    0.43 
  13  -1  -2    9.69    2.37 
 -13  -1   2    7.47    0.39 
 -13  -1   2   12.56    2.36 
 -13   1  -2    7.56    0.41 
  14   1  -2    2.73    0.28 
  14   1  -2    2.86    0.24 
 -14   1   2    2.61    0.23 
  14  -1   2    3.00    0.24 
  14   1  -2    2.83    2.35 
 -14   1   2    3.08    0.28 
 -14  -1  -2    2.76    0.23 
 -14   1   2    2.77    0.25 
  14   1  -2    2.49    0.23 
  14  -1   2    2.91    0.29 
 -14  -1  -2    2.87    0.26 
 -14   1   2   -0.52    2.27 
 -14  -1  -2    2.90    0.23 
  14   1   2    2.90    0.28 
  14  -1  -2    2.91    0.29 
 -14   1  -2    2.97    0.26 
 -14   1  -2    2.76    0.24 
  14  -1  -2    1.51    2.64 
  14   1   2    3.36    0.25 
  14  -1  -2    2.89    0.24 
 -14  -1   2    3.02    0.28 
 -14  -1   2    2.66    0.22 
 -14  -1   2    3.13    0.27 
 -15   1   2    2.32    0.22 
  15   1  -2    2.21    0.27 
  15  -1   2    2.54    0.23 
  15  -1   2    1.63    0.25 
 -15  -1  -2    2.11    0.21 
 -15   1   2    2.01    0.22 
  15   1  -2    2.25    0.22 
 -15  -1  -2    2.14    0.23 
 -15   1   2    2.26    0.25 
  15  -1  -2    1.97    0.26 
 -15  -1   2    2.34    0.21 
  15   1   2    1.80    0.22 
 -15  -1   2    2.31    0.23 
 -15  -1   2    2.43    0.29 
  15   1   2    2.23    0.27 
 -15   1  -2    2.01    0.21 
 -15   1  -2    2.24    0.24 
  15  -1  -2    2.01    0.23 
 -16  -1  -2    7.05    0.44 
  16   1  -2    7.09    0.41 
 -16   1   2    7.14    0.46 
 -16   1   2    6.89    0.41 
 -16   1   2    5.56    0.41 
  16  -1   2    7.56    0.43 
  16   1  -2    6.24    0.46 
 -16  -1  -2    7.15    0.41 
  16   1  -2    6.20    0.40 
  16  -1   2    6.84    0.48 
  16  -1  -2    7.16    0.44 
  16   1   2    7.33    0.49 
 -16  -1   2    7.27    0.47 
  16   1   2    7.03    0.57 
 -16   1  -2    7.37    0.45 
 -16   1  -2    7.38    0.43 
  16  -1  -2    6.97    0.49 
  16  -1  -2    7.02    0.42 
 -16  -1   2    6.95    0.44 
 -16  -1   2    6.51    0.47 
  16   1   2    7.17    0.43 
  17  -1   2    2.38    0.25 
 -17   1   2    2.37    0.28 
  17   1  -2    2.18    0.29 
 -17  -1  -2    2.34    0.26 
  17   1  -2    2.40    0.25 
 -17   1   2    2.27    0.24 
  17   1  -2    2.45    0.24 
 -17  -1  -2    2.00    0.23 
  17  -1   2    2.14    0.30 
 -17  -1   2    2.55    0.24 
 -17  -1   2    2.63    0.29 
  17  -1  -2    2.28    0.26 
  17  -1  -2    3.03    0.27 
  17   1   2    2.64    0.25 
 -17   1  -2    2.66    0.27 
  17   1   2    2.74    0.26 
  17  -1  -2    2.53    0.31 
  17   1   2    2.47    0.31 
 -17   1  -2    2.52    0.26 
  18   1  -2    3.49    0.29 
 -18   1   2    4.84    0.56 
  18  -1   2    3.94    0.31 
 -18   1   2    3.73    0.30 
 -18  -1  -2    3.62    0.30 
  18  -1   2    3.21    0.36 
  18   1  -2    3.88    0.36 
  18  -1   2    3.63    0.36 
 -18   1  -2    4.70    0.42 
  18   1   2    4.03    0.30 
  18  -1  -2    3.90    0.32 
  18  -1  -2    3.92    0.34 
  18  -1  -2    4.19    0.38 
  18   1   2    3.53    0.34 
  18   1   2    4.05    0.37 
 -18  -1   2    3.82    0.29 
 -18   1  -2    3.83    0.37 
   0  -2   2   38.84    1.69 
   0   2  -2   40.88    1.70 
   0   2   2   45.57    1.75 
   1   2  -2  166.04    6.07 
   1  -2   2  157.17    6.00 
   1   2   2  174.26    6.23 
  -1  -2   2  160.84    6.29 
   1  -2  -2  164.07    6.27 
  -1   2  -2  171.02    6.22 
  -2  -2  -2   32.25    1.45 
  -2   2   2   30.70    1.50 
  -2   2   2   34.73    1.62 
   2   2  -2   32.08    1.55 
   2   2  -2   33.28    1.58 
   2  -2   2   32.01    1.45 
   2  -2   2   31.65    1.45 
   2   2   2   27.71    1.31 
  -2   2  -2   27.01    1.30 
  -2  -2   2   27.29    1.42 
  -2   2  -2   26.14    1.25 
  -2  -2   2   29.93    1.39 
   2  -2  -2   27.65    1.36 
   2   2   2   25.71    1.31 
   2  -2  -2   30.10    1.40 
   3  -2   2  355.65   13.13 
  -3   2   2  359.00   13.41 
   3   2  -2  347.99   13.23 
   3   2   2  355.46   12.94 
   3  -2  -2  352.37   13.05 
  -3  -2   2  337.37   13.05 
   4  -2   2  241.32    9.07 
  -4   2   2  217.24    9.03 
   4   2  -2  248.69    9.55 
  -4  -2  -2  235.92    9.11 
   4   2   2  239.27    9.10 
   4  -2  -2  230.82    9.19 
  -4  -2   2  239.74    9.25 
   5   2  -2   26.33    1.65 
  -5  -2  -2   22.54    1.43 
   5   2  -2   25.26    1.59 
   5  -2   2   22.65    0.92 
  -5   2   2   23.05    1.58 
   5  -2   2   24.75    1.48 
  -5   2   2   23.29    0.88 
  -5   2   2   24.04    1.69 
  -5  -2  -2   23.93    1.53 
   5   2  -2   23.49    0.93 
   5  -2   2   24.86    1.54 
  -5   2  -2   25.70    1.60 
   5   2   2   25.03    1.60 
   5  -2  -2   27.97    1.73 
  -5  -2   2   28.99    1.76 
   5   2   2   27.29    1.61 
   5  -2  -2   27.24    1.65 
  -5   2  -2   25.31    1.49 
   5   2   2   23.86    1.01 
  -5  -2   2   25.53    0.96 
  -5  -2   2   28.96    1.71 
   6  -2   2  108.66    4.66 
  -6   2   2  103.18    4.66 
  -6  -2  -2  104.88    4.61 
  -6   2   2  104.53    4.84 
  -6  -2  -2  100.90    4.68 
   6   2  -2  106.74    4.78 
   6   2  -2  104.37    4.82 
   6  -2   2  103.15    4.67 
   6  -2  -2   99.96    4.80 
   6   2   2  113.58    4.84 
  -6  -2   2  108.73    4.82 
   6   2   2  102.87    4.69 
   6  -2  -2  110.41    4.81 
  -6  -2   2  103.95    4.84 
  -6   2  -2  104.01    4.59 
  -6   2  -2  104.91    4.74 
   7   2  -2   16.49    0.66 
  -7   2   2   18.29    1.42 
   7  -2   2   17.07    1.44 
  -7   2   2   15.66    0.64 
   7  -2   2   16.10    1.32 
   7  -2   2   15.03    0.65 
  -7   2   2   16.07    0.66 
  -7  -2  -2   15.08    1.27 
   7  -2   2   15.70    0.60 
   7  -2   2   14.62    0.66 
   7   2  -2   16.24    1.44 
  -7   2   2   13.75    1.35 
  -7   2   2   16.03    0.61 
   7   2  -2   17.02    1.49 
   7  -2   2   15.96    0.64 
  -7  -2  -2   15.63    0.62 
  -7  -2  -2   15.19    1.38 
   7   2  -2   15.81    0.59 
  -7  -2  -2   15.82    0.65 
   7   2  -2   14.74    0.67 
   7  -2  -2   17.60    0.72 
   7  -2  -2   17.38    0.67 
   7  -2  -2   15.96    1.39 
  -7   2  -2   18.09    0.69 
   7   2   2   16.94    1.40 
   7  -2  -2   18.86    1.55 
   7   2   2   16.87    0.71 
  -7  -2   2   19.56    1.62 
   7   2   2   17.33    0.68 
  -7   2  -2   18.61    1.39 
   7  -2  -2   16.98    0.74 
  -7   2  -2   16.87    0.69 
   7   2   2   16.66    1.42 
  -7   2  -2   17.99    0.68 
   7   2   2   16.83    0.70 
  -7  -2   2   17.48    0.69 
  -7  -2   2   15.32    0.72 
   7  -2  -2   16.99    0.68 
  -7  -2   2   18.75    1.49 
  -7  -2   2   17.47    0.68 
   8  -2   2   70.58    3.71 
  -8   2   2   69.80    3.66 
   8   2  -2   66.38    3.75 
   8   2  -2   66.32    3.71 
   8  -2   2   70.60    3.62 
  -8  -2  -2   68.67    3.68 
  -8   2   2   70.68    3.84 
  -8  -2  -2   69.59    3.58 
   8  -2  -2   72.13    3.78 
   8   2   2   65.42    3.68 
  -8  -2   2   73.74    3.86 
  -8   2  -2   69.28    3.72 
  -8  -2   2   68.27    3.73 
   8   2   2   68.89    3.68 
   8  -2  -2   75.60    3.95 
  -8   2  -2   70.56    3.58 
   9  -2   2   81.29    4.41 
  -9  -2  -2   81.39    4.27 
  -9   2   2   83.01    4.56 
  -9   2   2   92.05    4.49 
  -9  -2  -2   83.55    4.42 
   9  -2   2   89.40    4.41 
   9   2  -2   87.95    4.67 
   9   2  -2   81.52    4.47 
  -9  -2   2   84.43    4.44 
   9  -2  -2   83.27    4.56 
   9  -2  -2   91.25    3.28 
   9   2   2   80.30    4.38 
   9   2   2   84.59    4.35 
  -9   2  -2   80.90    4.19 
  -9  -2   2   77.86    4.41 
   9  -2  -2   90.76    4.49 
  -9   2  -2   81.40    4.38 
 -10   2   2   28.50    1.12 
 -10  -2  -2   24.82    1.09 
 -10   2   2   28.77    1.09 
  10   2  -2   27.73    1.12 
 -10   2   2   27.01    2.28 
 -10  -2  -2   26.94    1.09 
  10  -2   2   28.29    1.12 
 -10  -2  -2   27.78    1.07 
 -10  -2  -2   27.08    2.30 
 -10  -2  -2   27.26    2.11 
  10  -2   2   29.36    2.39 
 -10   2   2   26.97    2.31 
 -10   2   2   26.74    1.05 
  10   2  -2   26.67    2.26 
  10   2  -2   25.94    1.00 
  10  -2   2   27.12    1.01 
  10   2  -2   31.41    2.47 
  10  -2   2   28.42    1.08 
  10  -2   2   24.32    2.05 
  10   2  -2   26.39    1.06 
  10   2  -2   27.42    1.07 
  10   2   2   28.55    1.07 
  10   2   2   30.74    2.32 
 -10   2  -2   27.24    1.08 
 -10   2  -2   26.11    2.12 
 -10   2  -2   27.49    1.09 
  10  -2  -2   26.88    1.11 
 -10   2  -2   26.87    1.06 
  10  -2  -2   25.57    2.14 
 -10  -2   2   26.06    2.18 
 -10   2  -2   28.01    1.07 
  10   2   2   25.23    2.15 
 -10  -2   2   25.73    1.11 
 -10  -2   2   27.07    1.05 
 -10  -2   2   26.01    2.36 
  10  -2  -2   29.01    2.47 
  10   2   2   27.01    1.11 
 -10   2  -2   27.34    2.21 
  10  -2  -2   26.24    1.07 
  11  -2   2   12.95    2.10 
  11   2  -2   14.15    1.69 
 -11  -2  -2   14.52    0.69 
  11   2  -2   16.45    1.87 
 -11   2   2   15.13    1.76 
  11  -2   2   15.60    0.76 
 -11   2   2   18.24    1.87 
 -11  -2  -2   15.42    0.63 
 -11  -2  -2   16.08    0.69 
  11   2  -2   14.69    0.65 
 -11  -2  -2   14.49    1.57 
  11   2  -2   16.49    0.67 
 -11  -2  -2   15.70    0.66 
 -11   2   2   15.44    0.70 
 -11   2   2   15.87    0.64 
  11   2  -2   16.24    0.71 
  11  -2   2   15.29    1.63 
  11  -2   2   15.66    0.67 
  11  -2   2   14.68    0.58 
 -11   2  -2   16.07    0.68 
 -11  -2   2   17.05    2.07 
 -11  -2   2   14.75    1.68 
 -11   2  -2   17.27    0.69 
  11  -2  -2   15.50    1.69 
  11   2   2   16.11    0.73 
  11  -2  -2   15.73    2.04 
  11  -2  -2   16.02    0.69 
 -11   2  -2   15.30    0.70 
 -11  -2   2   15.59    0.73 
  11  -2  -2   16.09    0.74 
  11  -2  -2   16.38    0.64 
 -11   2  -2   18.82    1.86 
 -11   2  -2   16.13    0.70 
 -11   2  -2   14.56    1.65 
  11   2   2   10.88    1.77 
  11   2   2   14.92    1.89 
 -11  -2   2   16.55    0.67 
 -12   2   2   24.88    2.49 
  12  -2   2   24.06    0.97 
  12   2  -2   24.58    1.03 
 -12  -2  -2   24.53    0.99 
 -12   2   2   21.32    2.25 
 -12  -2  -2   23.50    2.51 
 -12  -2  -2   22.02    0.92 
  12   2  -2   21.72    2.58 
  12  -2   2   24.41    2.60 
  12   2  -2   24.48    0.97 
 -12   2   2   24.01    1.01 
 -12  -2  -2   22.73    1.00 
  12   2  -2   22.90    0.96 
 -12  -2  -2   23.80    0.96 
 -12   2   2   23.69    0.98 
  12  -2   2   23.59    1.03 
 -12  -2   2   19.26    2.07 
  12   2   2   23.47    2.43 
 -12  -2   2   27.12    2.56 
 -12   2  -2   23.02    0.94 
 -12   2  -2   23.10    0.97 
  12  -2  -2   22.97    0.89
[truncated: 3,798,456 more chars]
