# Supplementary material for: Imine-Oxazoline (ImOx): A C 1‑Symmetric N,N‑Bidentate Ligand for Asymmetric Catalysis
Source: ACS Catal. 2025 Jun 17;15(13):11349–55. doi: 10.1021/acscatal.5c03134 (PMC12235631; doi:10.1021/acscatal.5c03134)
Supplement: Supplementary file 7 [file cs5c03134_si_008.cif]

 
data_ess2223 
  
_audit_creation_method            'SHELXL-2019/1' 
_shelx_SHELXL_version_number      '2019/1' 
_chemical_name_systematic         ? 
_chemical_name_common             ? 
_chemical_melting_point           ? 
_chemical_formula_moiety          'C30 H43 Br N2 Ni O, 0.5(C4 H10 O)' 
_chemical_formula_sum 
 'C32 H48 Br N2 Ni O1.50' 
_chemical_formula_weight          623.34 
  
loop_ 
 _atom_type_symbol 
 _atom_type_description 
 _atom_type_scat_dispersion_real 
 _atom_type_scat_dispersion_imag 
 _atom_type_scat_source 
 'C'  'C'   0.0181   0.0091 
 'International Tables Vol C Tables 4.2.6.8 and 6.1.1.4' 
 'H'  'H'   0.0000   0.0000 
 'International Tables Vol C Tables 4.2.6.8 and 6.1.1.4' 
 'N'  'N'   0.0311   0.0180 
 'International Tables Vol C Tables 4.2.6.8 and 6.1.1.4' 
 'O'  'O'   0.0492   0.0322 
 'International Tables Vol C Tables 4.2.6.8 and 6.1.1.4' 
 'Ni'  'Ni'  -3.0029   0.5091 
 'International Tables Vol C Tables 4.2.6.8 and 6.1.1.4' 
 'Br'  'Br'  -0.6763   1.2805 
 'International Tables Vol C Tables 4.2.6.8 and 6.1.1.4' 
  
_space_group_crystal_system       orthorhombic 
_space_group_IT_number            19 
_space_group_name_H-M_alt         'P 21 21 21' 
_space_group_name_Hall            'P 2ac 2ab' 
  
_shelx_space_group_comment 
; 
The symmetry employed for this shelxl refinement is uniquely defined 
by the following loop, which should always be used as a source of 
symmetry information in preference to the above space-group names. 
They are only intended as comments. 
; 
  
loop_ 
 _space_group_symop_operation_xyz 
 'x, y, z' 
 '-x+1/2, -y, z+1/2' 
 '-x, y+1/2, -z+1/2' 
 'x+1/2, -y+1/2, -z' 
  
_cell_length_a                    15.6080(5) 
_cell_length_b                    28.2109(10) 
_cell_length_c                    29.9287(10) 
_cell_angle_alpha                 90 
_cell_angle_beta                  90 
_cell_angle_gamma                 90 
_cell_volume                      13178.1(8) 
_cell_formula_units_Z             16 
_cell_measurement_temperature     130(2) 
_cell_measurement_reflns_used     9746 
_cell_measurement_theta_min       3.24 
_cell_measurement_theta_max       74.40 
  
_exptl_crystal_description        needle 
_exptl_crystal_colour             orange 
_exptl_crystal_density_meas       ? 
_exptl_crystal_density_method     ? 
_exptl_crystal_density_diffrn     1.257 
_exptl_crystal_F_000              5264 
_exptl_transmission_factor_min    ? 
_exptl_transmission_factor_max    ? 
_exptl_crystal_size_max           0.210 
_exptl_crystal_size_mid           0.020 
_exptl_crystal_size_min           0.010 
_exptl_absorpt_coefficient_mu     2.461 
_shelx_estimated_absorpt_T_min    0.626 
_shelx_estimated_absorpt_T_max    0.976 
_exptl_absorpt_correction_type    multi-scan 
_exptl_absorpt_correction_T_min   0.5885 
_exptl_absorpt_correction_T_max   0.7538 
_exptl_absorpt_process_details    sadabs 
_exptl_absorpt_special_details    ? 
_diffrn_ambient_temperature       130(2) 
_diffrn_radiation_wavelength      1.54178 
_diffrn_radiation_type            CuK\a 
_diffrn_source                    ? 
_diffrn_measurement_device_type   'Bruker D8 with PHOTON III detector' 
_diffrn_measurement_method        '\f and \w shutterless scans' 
_diffrn_detector_area_resol_mean  ? 
_diffrn_reflns_number             365522 
_diffrn_reflns_av_unetI/netI      0.0562 
_diffrn_reflns_av_R_equivalents   0.1680 
_diffrn_reflns_limit_h_min        -19 
_diffrn_reflns_limit_h_max        19 
_diffrn_reflns_limit_k_min        -35 
_diffrn_reflns_limit_k_max        35 
_diffrn_reflns_limit_l_min        -37 
_diffrn_reflns_limit_l_max        36 
_diffrn_reflns_theta_min          2.152 
_diffrn_reflns_theta_max          74.732 
_diffrn_reflns_theta_full         67.679 
_diffrn_measured_fraction_theta_max   0.997 
_diffrn_measured_fraction_theta_full  1.000 
_diffrn_reflns_Laue_measured_fraction_max    0.997 
_diffrn_reflns_Laue_measured_fraction_full   1.000 
_diffrn_reflns_point_group_measured_fraction_max   0.996 
_diffrn_reflns_point_group_measured_fraction_full  1.000 
_reflns_number_total              26946 
_reflns_number_gt                 22404 
_reflns_threshold_expression      'I > 2\s(I)' 
_reflns_Friedel_coverage          0.853 
_reflns_Friedel_fraction_max      0.995 
_reflns_Friedel_fraction_full     1.000 
  
_reflns_special_details 
; 
 Reflections were merged by SHELXL according to the crystal 
 class for the calculation of statistics and refinement. 
  
 _reflns_Friedel_fraction is defined as the number of unique 
 Friedel pairs measured divided by the number that would be 
 possible theoretically, ignoring centric projections and 
 systematic absences. 
; 
  
_computing_data_collection        'Bruker APEX4' 
_computing_cell_refinement        'Bruker SAINT' 
_computing_data_reduction         'Bruker SAINT' 
_computing_structure_solution     'SHELXT-2019 (Sheldrick 2015)' 
_computing_structure_refinement 'SHELXL-2019/1 (Sheldrick, 2019)' 
_computing_molecular_graphics     'Bruker SHELXTL' 
_computing_publication_material   'Bruker SHELXTL' 
_refine_special_details           ? 
_refine_ls_structure_factor_coef  Fsqd 
_refine_ls_matrix_type            full 
_refine_ls_weighting_scheme       calc 
_refine_ls_weighting_details 
'w=1/[\s^2^(Fo^2^)+(0.0407P)^2^+33.3522P] where P=(Fo^2^+2Fc^2^)/3' 
_atom_sites_solution_primary      dual 
_atom_sites_solution_secondary    difmap 
_atom_sites_solution_hydrogens    geom 
_refine_ls_hydrogen_treatment     constr 
_refine_ls_extinction_method      none 
_refine_ls_extinction_coef        . 
_refine_ls_abs_structure_details 
; 
 Flack x determined using 8663 quotients [(I+)-(I-)]/[(I+)+(I-)] 
 (Parsons, Flack and Wagner, Acta Cryst. B69 (2013) 249-259). 
; 
_refine_ls_abs_structure_Flack    -0.014(11) 
_chemical_absolute_configuration  ad 
_refine_ls_number_reflns          26946 
_refine_ls_number_parameters      1398 
_refine_ls_number_restraints      0 
_refine_ls_R_factor_all           0.0747 
_refine_ls_R_factor_gt            0.0569 
_refine_ls_wR_factor_ref          0.1344 
_refine_ls_wR_factor_gt           0.1235 
_refine_ls_goodness_of_fit_ref    1.047 
_refine_ls_restrained_S_all       1.047 
_refine_ls_shift/su_max           0.001 
_refine_ls_shift/su_mean          0.000 
  
loop_ 
 _atom_site_label 
 _atom_site_type_symbol 
 _atom_site_fract_x 
 _atom_site_fract_y 
 _atom_site_fract_z 
 _atom_site_U_iso_or_equiv 
 _atom_site_adp_type 
 _atom_site_occupancy 
 _atom_site_site_symmetry_order 
 _atom_site_calc_flag 
 _atom_site_refinement_flags_posn 
 _atom_site_refinement_flags_adp 
 _atom_site_refinement_flags_occupancy 
 _atom_site_disorder_assembly 
 _atom_site_disorder_group 
Ni1 Ni 0.68554(7) 0.34391(4) 0.61932(4) 0.0230(2) Uani 1 1 d . . . . . 
Br1 Br 0.55311(5) 0.30900(3) 0.62467(3) 0.03178(17) Uani 1 1 d . . . . . 
O1 O 0.8605(4) 0.4362(2) 0.65835(19) 0.0432(15) Uani 1 1 d . . . . . 
N11 N 0.7948(4) 0.3758(2) 0.62218(19) 0.0264(12) Uani 1 1 d . . . . . 
N12 N 0.6445(4) 0.4082(2) 0.6412(2) 0.0285(13) Uani 1 1 d . . . . . 
C101 C 0.6994(6) 0.4837(3) 0.6732(3) 0.048(2) Uani 1 1 d . . . . . 
H10A H 0.640381 0.495218 0.670603 0.072 Uiso 1 1 calc R U . . . 
H10B H 0.738007 0.505368 0.657352 0.072 Uiso 1 1 calc R U . . . 
H10C H 0.715669 0.482357 0.704818 0.072 Uiso 1 1 calc R U . . . 
C102 C 0.7058(5) 0.4358(3) 0.6534(2) 0.0343(17) Uani 1 1 d . . . . . 
C103 C 0.7894(5) 0.4146(3) 0.6443(2) 0.0328(17) Uani 1 1 d . . . . . 
C104 C 0.9264(5) 0.3992(4) 0.6511(3) 0.044(2) Uani 1 1 d . . . . . 
H10D H 0.936652 0.380895 0.678851 0.052 Uiso 1 1 calc R U . . . 
H10E H 0.981171 0.413489 0.641221 0.052 Uiso 1 1 calc R U . . . 
C105 C 0.8882(4) 0.3675(3) 0.6144(2) 0.0317(16) Uani 1 1 d . . . . . 
H10F H 0.902440 0.333542 0.620644 0.038 Uiso 1 1 calc R U . . . 
C106 C 0.9173(5) 0.3807(3) 0.5666(3) 0.0360(18) Uani 1 1 d . . . . . 
C107 C 1.0129(6) 0.3685(4) 0.5627(3) 0.058(3) Uani 1 1 d . . . . . 
H10G H 1.031968 0.373573 0.531900 0.087 Uiso 1 1 calc R U . . . 
H10H H 1.021690 0.335189 0.570905 0.087 Uiso 1 1 calc R U . . . 
H10I H 1.045962 0.388819 0.582884 0.087 Uiso 1 1 calc R U . . . 
C108 C 0.9031(7) 0.4331(3) 0.5560(3) 0.052(2) Uani 1 1 d . . . . . 
H10J H 0.922693 0.439817 0.525551 0.078 Uiso 1 1 calc R U . . . 
H10K H 0.935525 0.452619 0.577211 0.078 Uiso 1 1 calc R U . . . 
H10L H 0.841962 0.440589 0.558507 0.078 Uiso 1 1 calc R U . . . 
C109 C 0.8682(6) 0.3513(4) 0.5328(3) 0.048(2) Uani 1 1 d . . . . . 
H10M H 0.890264 0.357767 0.502741 0.072 Uiso 1 1 calc R U . . . 
H10N H 0.807295 0.359613 0.534110 0.072 Uiso 1 1 calc R U . . . 
H10O H 0.875347 0.317596 0.539686 0.072 Uiso 1 1 calc R U . . . 
C111 C 0.7350(4) 0.2850(3) 0.6023(2) 0.0269(14) Uani 1 1 d . . . . . 
C112 C 0.7852(5) 0.2607(3) 0.6337(2) 0.0283(15) Uani 1 1 d . . . . . 
C113 C 0.8305(5) 0.2206(3) 0.6208(3) 0.0347(17) Uani 1 1 d . . . . . 
H11A H 0.865496 0.204935 0.642195 0.042 Uiso 1 1 calc R U . . . 
C114 C 0.8260(5) 0.2025(3) 0.5776(3) 0.0373(18) Uani 1 1 d . . . . . 
C115 C 0.7723(5) 0.2252(3) 0.5475(3) 0.0331(17) Uani 1 1 d . . . . . 
H11B H 0.766333 0.212669 0.518214 0.040 Uiso 1 1 calc R U . . . 
C116 C 0.7268(4) 0.2662(3) 0.5590(2) 0.0293(15) Uani 1 1 d . . . . . 
C117 C 0.7897(5) 0.2769(3) 0.6815(2) 0.0360(17) Uani 1 1 d . . . . . 
H11C H 0.821983 0.253720 0.699093 0.054 Uiso 1 1 calc R U . . . 
H11D H 0.731517 0.279764 0.693550 0.054 Uiso 1 1 calc R U . . . 
H11E H 0.818343 0.307766 0.682957 0.054 Uiso 1 1 calc R U . . . 
C118 C 0.8777(6) 0.1595(3) 0.5638(4) 0.056(3) Uani 1 1 d . . . . . 
H11F H 0.892349 0.140845 0.590386 0.084 Uiso 1 1 calc R U . . . 
H11G H 0.930453 0.169806 0.548924 0.084 Uiso 1 1 calc R U . . . 
H11H H 0.843936 0.139962 0.543258 0.084 Uiso 1 1 calc R U . . . 
C119 C 0.6664(5) 0.2879(3) 0.5251(3) 0.0375(18) Uani 1 1 d . . . . . 
H11I H 0.687629 0.281447 0.494857 0.056 Uiso 1 1 calc R U . . . 
H11J H 0.663153 0.322186 0.529809 0.056 Uiso 1 1 calc R U . . . 
H11K H 0.609219 0.273958 0.528580 0.056 Uiso 1 1 calc R U . . . 
C121 C 0.5572(5) 0.4249(2) 0.6458(2) 0.0277(14) Uani 1 1 d . . . . . 
C122 C 0.5166(5) 0.4387(3) 0.6058(3) 0.0337(16) Uani 1 1 d . . . . . 
C123 C 0.4343(5) 0.4585(3) 0.6099(3) 0.0401(18) Uani 1 1 d . . . . . 
H12A H 0.405910 0.470298 0.584107 0.048 Uiso 1 1 calc R U . . . 
C124 C 0.3949(5) 0.4610(3) 0.6503(3) 0.0411(19) Uani 1 1 d . . . . . 
H12B H 0.339046 0.474147 0.652331 0.049 Uiso 1 1 calc R U . . . 
C125 C 0.4349(5) 0.4445(3) 0.6889(3) 0.0395(18) Uani 1 1 d . . . . . 
H12C H 0.405559 0.445957 0.716652 0.047 Uiso 1 1 calc R U . . . 
C126 C 0.5184(5) 0.4256(3) 0.6871(3) 0.0323(16) Uani 1 1 d . . . . . 
C127 C 0.5607(6) 0.4347(4) 0.5612(3) 0.046(2) Uani 1 1 d . . . . . 
H12D H 0.611642 0.413734 0.565586 0.056 Uiso 1 1 calc R U . . . 
C128 C 0.5937(9) 0.4819(5) 0.5449(4) 0.080(4) Uani 1 1 d . . . . . 
H12E H 0.634853 0.494609 0.566529 0.120 Uiso 1 1 calc R U . . . 
H12F H 0.545774 0.504020 0.541581 0.120 Uiso 1 1 calc R U . . . 
H12G H 0.622093 0.477661 0.515935 0.120 Uiso 1 1 calc R U . . . 
C129 C 0.5036(7) 0.4107(4) 0.5266(3) 0.061(3) Uani 1 1 d . . . . . 
H12H H 0.482175 0.380614 0.538599 0.092 Uiso 1 1 calc R U . . . 
H12I H 0.536777 0.404565 0.499373 0.092 Uiso 1 1 calc R U . . . 
H12J H 0.455075 0.431414 0.519455 0.092 Uiso 1 1 calc R U . . . 
C130 C 0.5598(6) 0.4066(3) 0.7295(3) 0.0411(19) Uani 1 1 d . . . . . 
H13A H 0.621092 0.399373 0.722394 0.049 Uiso 1 1 calc R U . . . 
C131 C 0.5173(9) 0.3602(4) 0.7445(3) 0.064(3) Uani 1 1 d . . . . . 
H13B H 0.545808 0.348563 0.771565 0.096 Uiso 1 1 calc R U . . . 
H13C H 0.522428 0.336519 0.720755 0.096 Uiso 1 1 calc R U . . . 
H13D H 0.456655 0.366023 0.750909 0.096 Uiso 1 1 calc R U . . . 
C132 C 0.5589(9) 0.4415(4) 0.7676(3) 0.063(3) Uani 1 1 d . . . . . 
H13E H 0.582964 0.471764 0.757538 0.095 Uiso 1 1 calc R U . . . 
H13F H 0.593213 0.429088 0.792358 0.095 Uiso 1 1 calc R U . . . 
H13G H 0.499742 0.446384 0.777618 0.095 Uiso 1 1 calc R U . . . 
Ni2 Ni 0.38884(7) 0.17663(4) 0.68444(4) 0.0207(2) Uani 1 1 d . . . . . 
Br2 Br 0.28540(5) 0.19782(3) 0.73536(3) 0.03485(18) Uani 1 1 d . . . . . 
O2 O 0.5256(3) 0.19841(18) 0.57590(16) 0.0296(11) Uani 1 1 d . . . . . 
N21 N 0.4753(3) 0.1670(2) 0.63995(19) 0.0239(12) Uani 1 1 d . . . . . 
N22 N 0.3296(3) 0.20905(19) 0.63238(18) 0.0221(11) Uani 1 1 d . . . . . 
C201 C 0.3641(6) 0.2461(3) 0.5586(3) 0.0374(18) Uani 1 1 d . . . . . 
H20A H 0.415358 0.245979 0.539714 0.056 Uiso 1 1 calc R U . . . 
H20B H 0.315903 0.232421 0.542115 0.056 Uiso 1 1 calc R U . . . 
H20C H 0.350345 0.278758 0.567192 0.056 Uiso 1 1 calc R U . . . 
C202 C 0.3806(4) 0.2174(2) 0.5997(2) 0.0260(14) Uani 1 1 d . . . . . 
C203 C 0.4630(4) 0.1939(2) 0.6058(2) 0.0245(13) Uani 1 1 d . . . . . 
C204 C 0.6000(5) 0.1777(3) 0.5981(3) 0.0325(16) Uani 1 1 d . . . . . 
H20D H 0.635004 0.202430 0.612806 0.039 Uiso 1 1 calc R U . . . 
H20E H 0.636266 0.160149 0.576586 0.039 Uiso 1 1 calc R U . . . 
C205 C 0.5605(4) 0.1437(3) 0.6329(2) 0.0266(15) Uani 1 1 d . . . . . 
H20F H 0.594321 0.145812 0.661224 0.032 Uiso 1 1 calc R U . . . 
C206 C 0.5546(4) 0.0919(3) 0.6187(2) 0.0269(14) Uani 1 1 d . . . . . 
C207 C 0.5144(5) 0.0623(3) 0.6558(3) 0.0366(18) Uani 1 1 d . . . . . 
H20G H 0.546047 0.067279 0.683674 0.055 Uiso 1 1 calc R U . . . 
H20H H 0.516812 0.028643 0.647612 0.055 Uiso 1 1 calc R U . . . 
H20I H 0.454541 0.071776 0.659926 0.055 Uiso 1 1 calc R U . . . 
C208 C 0.5028(5) 0.0863(3) 0.5756(3) 0.0389(19) Uani 1 1 d . . . . . 
H20J H 0.530930 0.103857 0.551404 0.058 Uiso 1 1 calc R U . . . 
H20K H 0.444888 0.098834 0.580098 0.058 Uiso 1 1 calc R U . . . 
H20L H 0.499472 0.052676 0.567612 0.058 Uiso 1 1 calc R U . . . 
C209 C 0.6457(5) 0.0734(3) 0.6113(3) 0.0361(17) Uani 1 1 d . . . . . 
H20M H 0.673461 0.091818 0.587622 0.054 Uiso 1 1 calc R U . . . 
H20N H 0.643387 0.039944 0.602535 0.054 Uiso 1 1 calc R U . . . 
H20O H 0.678577 0.076532 0.639046 0.054 Uiso 1 1 calc R U . . . 
C211 C 0.4568(4) 0.1503(2) 0.7308(2) 0.0235(13) Uani 1 1 d . . . . . 
C212 C 0.5301(4) 0.1757(2) 0.7449(2) 0.0251(14) Uani 1 1 d . . . . . 
C213 C 0.5841(4) 0.1561(3) 0.7772(2) 0.0277(15) Uani 1 1 d . . . . . 
H21A H 0.634155 0.172879 0.785776 0.033 Uiso 1 1 calc R U . . . 
C214 C 0.5663(5) 0.1122(3) 0.7972(2) 0.0308(16) Uani 1 1 d . . . . . 
C215 C 0.4937(5) 0.0885(3) 0.7832(2) 0.0302(16) Uani 1 1 d . . . . . 
H21B H 0.480935 0.058585 0.796042 0.036 Uiso 1 1 calc R U . . . 
C216 C 0.4385(4) 0.1067(2) 0.7510(2) 0.0257(14) Uani 1 1 d . . . . . 
C217 C 0.5490(5) 0.2243(3) 0.7273(3) 0.0333(16) Uani 1 1 d . . . . . 
H21C H 0.595244 0.238646 0.744857 0.050 Uiso 1 1 calc R U . . . 
H21D H 0.497465 0.244037 0.729589 0.050 Uiso 1 1 calc R U . . . 
H21E H 0.566607 0.222147 0.695925 0.050 Uiso 1 1 calc R U . . . 
C218 C 0.6231(6) 0.0925(3) 0.8339(3) 0.047(2) Uani 1 1 d . . . . . 
H21F H 0.588010 0.074672 0.855190 0.071 Uiso 1 1 calc R U . . . 
H21G H 0.651646 0.118727 0.849406 0.071 Uiso 1 1 calc R U . . . 
H21H H 0.666242 0.071516 0.820754 0.071 Uiso 1 1 calc R U . . . 
C219 C 0.3584(5) 0.0789(3) 0.7391(3) 0.0338(16) Uani 1 1 d . . . . . 
H21I H 0.374428 0.046718 0.730017 0.051 Uiso 1 1 calc R U . . . 
H21J H 0.328752 0.094705 0.714340 0.051 Uiso 1 1 calc R U . . . 
H21K H 0.320423 0.077404 0.765078 0.051 Uiso 1 1 calc R U . . . 
C221 C 0.2422(4) 0.2263(3) 0.6317(2) 0.0292(15) Uani 1 1 d . . . . . 
C222 C 0.1775(5) 0.1916(3) 0.6259(3) 0.0353(17) Uani 1 1 d . . . . . 
C223 C 0.0932(5) 0.2072(3) 0.6271(3) 0.050(2) Uani 1 1 d . . . . . 
H22A H 0.048266 0.185089 0.622333 0.060 Uiso 1 1 calc R U . . . 
C224 C 0.0732(5) 0.2540(4) 0.6349(4) 0.060(3) Uani 1 1 d . . . . . 
H22B H 0.014925 0.263687 0.635814 0.072 Uiso 1 1 calc R U . . . 
C225 C 0.1372(6) 0.2867(3) 0.6416(4) 0.052(2) Uani 1 1 d . . . . . 
H22C H 0.122334 0.318680 0.647634 0.062 Uiso 1 1 calc R U . . . 
C226 C 0.2240(5) 0.2740(3) 0.6396(3) 0.0345(17) Uani 1 1 d . . . . . 
C227 C 0.2008(5) 0.1404(3) 0.6178(3) 0.0387(18) Uani 1 1 d . . . . . 
H22D H 0.255772 0.134827 0.634212 0.046 Uiso 1 1 calc R U . . . 
C228 C 0.1372(9) 0.1057(4) 0.6369(5) 0.092(5) Uani 1 1 d . . . . . 
H22E H 0.162186 0.073823 0.636917 0.138 Uiso 1 1 calc R U . . . 
H22F H 0.085115 0.105795 0.618601 0.138 Uiso 1 1 calc R U . . . 
H22G H 0.122868 0.114900 0.667570 0.138 Uiso 1 1 calc R U . . . 
C229 C 0.2193(11) 0.1305(4) 0.5699(4) 0.086(4) Uani 1 1 d . . . . . 
H22H H 0.262703 0.152742 0.558981 0.129 Uiso 1 1 calc R U . . . 
H22I H 0.166636 0.134206 0.552347 0.129 Uiso 1 1 calc R U . . . 
H22J H 0.240553 0.097963 0.566705 0.129 Uiso 1 1 calc R U . . . 
C230 C 0.2926(5) 0.3108(3) 0.6474(3) 0.0372(17) Uani 1 1 d . . . . . 
H23A H 0.349725 0.295474 0.642852 0.045 Uiso 1 1 calc R U . . . 
C231 C 0.2841(7) 0.3520(3) 0.6138(4) 0.057(2) Uani 1 1 d . . . . . 
H23B H 0.279505 0.339199 0.583412 0.085 Uiso 1 1 calc R U . . . 
H23C H 0.334766 0.372426 0.615781 0.085 Uiso 1 1 calc R U . . . 
H23D H 0.232729 0.370532 0.620720 0.085 Uiso 1 1 calc R U . . . 
C232 C 0.2892(7) 0.3303(3) 0.6950(3) 0.050(2) Uani 1 1 d . . . . . 
H23E H 0.294056 0.304078 0.716372 0.075 Uiso 1 1 calc R U . . . 
H23F H 0.234636 0.346784 0.699682 0.075 Uiso 1 1 calc R U . . . 
H23G H 0.336644 0.352516 0.699599 0.075 Uiso 1 1 calc R U . . . 
Ni3 Ni 0.90184(7) 0.41675(4) 0.81723(4) 0.0202(2) Uani 1 1 d . . . . . 
Br3 Br 0.80054(5) 0.39479(3) 0.76550(3) 0.03500(18) Uani 1 1 d . . . . . 
O3 O 1.0311(3) 0.39591(19) 0.92889(17) 0.0319(11) Uani 1 1 d . . . . . 
N31 N 0.9883(3) 0.4253(2) 0.86244(19) 0.0233(12) Uani 1 1 d . . . . . 
N32 N 0.8372(3) 0.3887(2) 0.87033(18) 0.0230(11) Uani 1 1 d . . . . . 
C301 C 0.8614(6) 0.3617(4) 0.9484(3) 0.057(3) Uani 1 1 d . . . . . 
H30A H 0.800517 0.353212 0.948514 0.085 Uiso 1 1 calc R U . . . 
H30B H 0.872598 0.384864 0.972093 0.085 Uiso 1 1 calc R U . . . 
H30C H 0.895965 0.333216 0.953638 0.085 Uiso 1 1 calc R U . . . 
C302 C 0.8843(5) 0.3825(3) 0.9046(2) 0.0314(16) Uani 1 1 d . . . . . 
C303 C 0.9711(4) 0.4009(3) 0.8974(2) 0.0268(15) Uani 1 1 d . . . . . 
C304 C 1.1092(4) 0.4127(3) 0.9065(3) 0.0335(17) Uani 1 1 d . . . . . 
H30D H 1.141822 0.385972 0.893596 0.040 Uiso 1 1 calc R U . . . 
H30E H 1.146489 0.430207 0.927604 0.040 Uiso 1 1 calc R U . . . 
C305 C 1.0754(4) 0.4455(3) 0.8699(2) 0.0259(14) Uani 1 1 d . . . . . 
H30F H 1.110809 0.441798 0.842264 0.031 Uiso 1 1 calc R U . . . 
C306 C 1.0720(4) 0.4988(3) 0.8837(2) 0.0276(15) Uani 1 1 d . . . . . 
C307 C 1.0373(6) 0.5277(3) 0.8450(3) 0.0402(19) Uani 1 1 d . . . . . 
H30G H 1.039357 0.561436 0.852588 0.060 Uiso 1 1 calc R U . . . 
H30H H 0.977931 0.518360 0.839009 0.060 Uiso 1 1 calc R U . . . 
H30I H 1.072295 0.521851 0.818355 0.060 Uiso 1 1 calc R U . . . 
C308 C 1.1634(5) 0.5154(3) 0.8939(3) 0.046(2) Uani 1 1 d . . . . . 
H30J H 1.163318 0.549621 0.899430 0.068 Uiso 1 1 calc R U . . . 
H30K H 1.200524 0.508308 0.868346 0.068 Uiso 1 1 calc R U . . . 
H30L H 1.184780 0.498816 0.920420 0.068 Uiso 1 1 calc R U . . . 
C309 C 1.0166(6) 0.5063(3) 0.9250(3) 0.0399(19) Uani 1 1 d . . . . . 
H30M H 1.016505 0.539987 0.932952 0.060 Uiso 1 1 calc R U . . . 
H30N H 1.039784 0.487734 0.949858 0.060 Uiso 1 1 calc R U . . . 
H30O H 0.957875 0.495992 0.918650 0.060 Uiso 1 1 calc R U . . . 
C311 C 0.9694(4) 0.4422(2) 0.7700(2) 0.0250(14) Uani 1 1 d . . . . . 
C312 C 0.9519(4) 0.4859(2) 0.7500(2) 0.0256(14) Uani 1 1 d . . . . . 
C313 C 1.0044(5) 0.5028(3) 0.7161(3) 0.0336(17) Uani 1 1 d . . . . . 
H31A H 0.992361 0.532978 0.703407 0.040 Uiso 1 1 calc R U . . . 
C314 C 1.0738(5) 0.4771(3) 0.7002(3) 0.0371(18) Uani 1 1 d . . . . . 
C315 C 1.0909(4) 0.4340(3) 0.7198(2) 0.0319(17) Uani 1 1 d . . . . . 
H31B H 1.138954 0.416287 0.709799 0.038 Uiso 1 1 calc R U . . . 
C316 C 1.0394(4) 0.4153(3) 0.7542(2) 0.0253(14) Uani 1 1 d . . . . . 
C317 C 0.8758(5) 0.5152(3) 0.7641(3) 0.0374(17) Uani 1 1 d . . . . . 
H31C H 0.893757 0.548135 0.768648 0.056 Uiso 1 1 calc R U . . . 
H31D H 0.852467 0.502565 0.792111 0.056 Uiso 1 1 calc R U . . . 
H31E H 0.831777 0.513902 0.740841 0.056 Uiso 1 1 calc R U . . . 
C318 C 1.1275(6) 0.4960(4) 0.6618(3) 0.055(3) Uani 1 1 d . . . . . 
H31F H 1.089725 0.508993 0.638712 0.083 Uiso 1 1 calc R U . . . 
H31G H 1.161706 0.470140 0.649141 0.083 Uiso 1 1 calc R U . . . 
H31H H 1.165667 0.520953 0.672823 0.083 Uiso 1 1 calc R U . . . 
C319 C 1.0575(5) 0.3664(3) 0.7719(3) 0.0379(18) Uani 1 1 d . . . . . 
H31I H 1.102687 0.351551 0.753889 0.057 Uiso 1 1 calc R U . . . 
H31J H 1.005351 0.347122 0.770170 0.057 Uiso 1 1 calc R U . . . 
H31K H 1.076387 0.368517 0.803035 0.057 Uiso 1 1 calc R U . . . 
C321 C 0.7472(4) 0.3782(3) 0.8733(2) 0.0284(15) Uani 1 1 d . . . . . 
C322 C 0.6930(5) 0.4156(3) 0.8859(3) 0.0375(18) Uani 1 1 d . . . . . 
C323 C 0.6060(6) 0.4057(4) 0.8897(3) 0.052(2) Uani 1 1 d . . . . . 
H32A H 0.567805 0.430016 0.899147 0.063 Uiso 1 1 calc R U . . . 
C324 C 0.5743(5) 0.3613(4) 0.8801(3) 0.051(2) Uani 1 1 d . . . . . 
H32B H 0.514538 0.355326 0.882591 0.062 Uiso 1 1 calc R U . . . 
C325 C 0.6287(5) 0.3252(4) 0.8668(3) 0.046(2) Uani 1 1 d . . . . . 
H32C H 0.605751 0.294879 0.860079 0.055 Uiso 1 1 calc R U . . . 
C326 C 0.7166(5) 0.3327(3) 0.8633(2) 0.0344(17) Uani 1 1 d . . . . . 
C327 C 0.7278(6) 0.4654(3) 0.8953(3) 0.043(2) Uani 1 1 d . . . . . 
H32D H 0.790311 0.464964 0.888016 0.052 Uiso 1 1 calc R U . . . 
C328 C 0.7197(17) 0.4791(6) 0.9435(5) 0.144(10) Uani 1 1 d . . . . . 
H32E H 0.748539 0.509525 0.948462 0.217 Uiso 1 1 calc R U . . . 
H32F H 0.746382 0.454724 0.962232 0.217 Uiso 1 1 calc R U . . . 
H32G H 0.658997 0.482058 0.951342 0.217 Uiso 1 1 calc R U . . . 
C329 C 0.6870(8) 0.5016(4) 0.8657(4) 0.072(3) Uani 1 1 d . . . . . 
H32H H 0.712962 0.532632 0.871309 0.107 Uiso 1 1 calc R U . . . 
H32I H 0.625446 0.503085 0.872013 0.107 Uiso 1 1 calc R U . . . 
H32J H 0.695825 0.492722 0.834374 0.107 Uiso 1 1 calc R U . . . 
C330 C 0.7764(6) 0.2932(3) 0.8501(3) 0.046(2) Uani 1 1 d . . . . . 
H33A H 0.834306 0.307163 0.844603 0.055 Uiso 1 1 calc R U . . . 
C331 C 0.7843(9) 0.2568(4) 0.8880(4) 0.072(3) Uani 1 1 d . . . . . 
H33B H 0.802707 0.272748 0.915412 0.107 Uiso 1 1 calc R U . . . 
H33C H 0.826647 0.232643 0.879716 0.107 Uiso 1 1 calc R U . . . 
H33D H 0.728634 0.241583 0.892963 0.107 Uiso 1 1 calc R U . . . 
C332 C 0.7474(9) 0.2679(4) 0.8074(4) 0.072(3) Uani 1 1 d . . . . . 
H33E H 0.741178 0.291084 0.783246 0.108 Uiso 1 1 calc R U . . . 
H33F H 0.692217 0.252276 0.812727 0.108 Uiso 1 1 calc R U . . . 
H33G H 0.790181 0.244119 0.798942 0.108 Uiso 1 1 calc R U . . . 
Ni4 Ni 0.18031(7) 0.24409(4) 0.88781(4) 0.0289(3) Uani 1 1 d . . . . . 
Br4 Br 0.04946(5) 0.28099(3) 0.89029(4) 0.0498(3) Uani 1 1 d . . . . . 
O4 O 0.3421(3) 0.1518(2) 0.83766(18) 0.0379(13) Uani 1 1 d . . . . . 
N41 N 0.2868(4) 0.2111(2) 0.87886(19) 0.0267(12) Uani 1 1 d . . . . . 
N42 N 0.1322(4) 0.1806(2) 0.8677(2) 0.0332(14) Uani 1 1 d . . . . . 
C401 C 0.1792(6) 0.1040(4) 0.8329(4) 0.060(3) Uani 1 1 d . . . . . 
H40A H 0.117981 0.097093 0.829535 0.090 Uiso 1 1 calc R U . . . 
H40B H 0.205171 0.080566 0.852966 0.090 Uiso 1 1 calc R U . . . 
H40C H 0.207173 0.102467 0.803651 0.090 Uiso 1 1 calc R U . . . 
C402 C 0.1901(5) 0.1521(3) 0.8520(3) 0.0375(18) Uani 1 1 d . . . . . 
C403 C 0.2747(5) 0.1728(3) 0.8568(2) 0.0334(17) Uani 1 1 d . . . . . 
C404 C 0.4082(5) 0.1888(3) 0.8395(3) 0.0394(19) Uani 1 1 d . . . . . 
H40D H 0.409106 0.207509 0.811445 0.047 Uiso 1 1 calc R U . . . 
H40E H 0.465585 0.174871 0.844394 0.047 Uiso 1 1 calc R U . . . 
C405 C 0.3812(4) 0.2200(3) 0.8794(2) 0.0303(16) Uani 1 1 d . . . . . 
H40F H 0.393411 0.254071 0.872902 0.036 Uiso 1 1 calc R U . . . 
C406 C 0.4236(4) 0.2052(3) 0.9237(2) 0.0312(16) Uani 1 1 d . . . . . 
C407 C 0.5186(5) 0.2196(4) 0.9204(3) 0.048(2) Uani 1 1 d . . . . . 
H40G H 0.522778 0.254094 0.916893 0.072 Uiso 1 1 calc R U . . . 
H40H H 0.544738 0.204005 0.894557 0.072 Uiso 1 1 calc R U . . . 
H40I H 0.548599 0.209978 0.947693 0.072 Uiso 1 1 calc R U . . . 
C408 C 0.3830(6) 0.2318(3) 0.9626(3) 0.0416(19) Uani 1 1 d . . . . . 
H40J H 0.323561 0.221342 0.966353 0.062 Uiso 1 1 calc R U . . . 
H40K H 0.383938 0.265949 0.956360 0.062 Uiso 1 1 calc R U . . . 
H40L H 0.415253 0.225380 0.989979 0.062 Uiso 1 1 calc R U . . . 
C409 C 0.4177(6) 0.1516(3) 0.9323(3) 0.044(2) Uani 1 1 d . . . . . 
H40M H 0.357372 0.142212 0.934431 0.067 Uiso 1 1 calc R U . . . 
H40N H 0.446946 0.143898 0.960403 0.067 Uiso 1 1 calc R U . . . 
H40O H 0.445043 0.134439 0.907690 0.067 Uiso 1 1 calc R U . . . 
C411 C 0.2353(4) 0.3019(3) 0.9027(2) 0.0291(15) Uani 1 1 d . . . . . 
C412 C 0.2389(5) 0.3187(3) 0.9469(3) 0.0318(16) Uani 1 1 d . . . . . 
C413 C 0.2856(5) 0.3593(3) 0.9562(3) 0.0351(17) Uani 1 1 d . . . . . 
H41A H 0.288897 0.369749 0.986269 0.042 Uiso 1 1 calc R U . . . 
C414 C 0.3277(4) 0.3854(3) 0.9236(3) 0.0336(17) Uani 1 1 d . . . . . 
C415 C 0.3221(4) 0.3693(3) 0.8798(3) 0.0340(17) Uani 1 1 d . . . . . 
H41B H 0.349806 0.386565 0.856713 0.041 Uiso 1 1 calc R U . . . 
C416 C 0.2764(5) 0.3279(3) 0.8690(3) 0.0297(15) Uani 1 1 d . . . . . 
C417 C 0.1913(6) 0.2942(3) 0.9844(3) 0.049(2) Uani 1 1 d . . . . . 
H41C H 0.216163 0.303578 1.013137 0.074 Uiso 1 1 calc R U . . . 
H41D H 0.196206 0.259798 0.980766 0.074 Uiso 1 1 calc R U . . . 
H41E H 0.130799 0.303387 0.983517 0.074 Uiso 1 1 calc R U . . . 
C418 C 0.3759(6) 0.4298(3) 0.9350(4) 0.053(3) Uani 1 1 d . . . . . 
H41F H 0.394689 0.445432 0.907503 0.079 Uiso 1 1 calc R U . . . 
H41G H 0.426083 0.421678 0.953217 0.079 Uiso 1 1 calc R U . . . 
H41H H 0.338552 0.451189 0.951917 0.079 Uiso 1 1 calc R U . . . 
C419 C 0.2710(6) 0.3127(3) 0.8206(3) 0.0423(19) Uani 1 1 d . . . . . 
H41I H 0.212158 0.303238 0.813569 0.063 Uiso 1 1 calc R U . . . 
H41J H 0.309726 0.285914 0.815451 0.063 Uiso 1 1 calc R U . . . 
H41K H 0.287798 0.339257 0.801302 0.063 Uiso 1 1 calc R U . . . 
C421 C 0.0435(5) 0.1656(3) 0.8667(3) 0.0368(18) Uani 1 1 d . . . . . 
C422 C 0.0087(6) 0.1486(3) 0.9065(3) 0.047(2) Uani 1 1 d . . . . . 
C423 C -0.0760(6) 0.1320(4) 0.9050(4) 0.060(3) Uani 1 1 d . . . . . 
H42A H -0.100856 0.118839 0.931239 0.072 Uiso 1 1 calc R U . . . 
C424 C -0.1235(6) 0.1342(3) 0.8668(5) 0.062(3) Uani 1 1 d . . . . . 
H42B H -0.180982 0.123053 0.866558 0.074 Uiso 1 1 calc R U . . . 
C425 C -0.0872(6) 0.1527(4) 0.8286(4) 0.058(3) Uani 1 1 d . . . . . 
H42C H -0.120900 0.154384 0.802164 0.069 Uiso 1 1 calc R U . . . 
C426 C -0.0027(5) 0.1691(3) 0.8272(4) 0.045(2) Uani 1 1 d . . . . . 
C427 C 0.0612(7) 0.1467(5) 0.9490(4) 0.068(3) Uani 1 1 d . . . . . 
H42D H 0.116084 0.163807 0.942875 0.081 Uiso 1 1 calc R U . . . 
C428 C 0.0844(15) 0.0965(7) 0.9625(6) 0.148(10) Uani 1 1 d . . . . . 
H42E H 0.122789 0.082674 0.940073 0.222 Uiso 1 1 calc R U . . . 
H42F H 0.032197 0.077291 0.964598 0.222 Uiso 1 1 calc R U . . . 
H42G H 0.113267 0.096953 0.991584 0.222 Uiso 1 1 calc R U . . . 
C429 C 0.0180(9) 0.1719(5) 0.9877(4) 0.080(4) Uani 1 1 d . . . . . 
H42H H 0.004088 0.204504 0.978984 0.120 Uiso 1 1 calc R U . . . 
H42I H 0.056750 0.172407 1.013476 0.120 Uiso 1 1 calc R U . . . 
H42J H -0.034780 0.155108 0.995731 0.120 Uiso 1 1 calc R U . . . 
C430 C 0.0345(6) 0.1911(4) 0.7846(3) 0.056(3) Uani 1 1 d . . . . . 
H43A H 0.094918 0.200580 0.791077 0.068 Uiso 1 1 calc R U . . . 
C431 C -0.0145(11) 0.2357(4) 0.7709(5) 0.089(4) Uani 1 1 d . . . . . 
H43B H 0.013355 0.250180 0.744981 0.134 Uiso 1 1 calc R U . . . 
H43C H -0.014775 0.258227 0.795839 0.134 Uiso 1 1 calc R U . . . 
H43D H -0.073616 0.227211 0.763237 0.134 Uiso 1 1 calc R U . . . 
C432 C 0.0363(10) 0.1564(4) 0.7464(4) 0.081(4) Uani 1 1 d . . . . . 
H43E H 0.073842 0.168534 0.722765 0.121 Uiso 1 1 calc R U . . . 
H43F H -0.021752 0.152304 0.734591 0.121 Uiso 1 1 calc R U . . . 
H43G H 0.058110 0.125841 0.757006 0.121 Uiso 1 1 calc R U . . . 
O5 O 0.2935(4) 0.5098(3) 0.5288(2) 0.0551(17) Uani 1 1 d . . . . . 
C51 C 0.3669(8) 0.5828(4) 0.5424(4) 0.069(3) Uani 1 1 d . . . . . 
H51A H 0.365184 0.612236 0.559682 0.104 Uiso 1 1 calc R U . . . 
H51B H 0.365317 0.590227 0.510399 0.104 Uiso 1 1 calc R U . . . 
H51C H 0.419679 0.565471 0.549270 0.104 Uiso 1 1 calc R U . . . 
C52 C 0.2906(8) 0.5526(4) 0.5543(3) 0.064(3) Uani 1 1 d . . . . . 
H52A H 0.291542 0.545046 0.586606 0.077 Uiso 1 1 calc R U . . . 
H52B H 0.236951 0.569967 0.547707 0.077 Uiso 1 1 calc R U . . . 
C53 C 0.2262(7) 0.4789(5) 0.5392(4) 0.069(3) Uani 1 1 d . . . . . 
H53A H 0.170670 0.494102 0.532076 0.083 Uiso 1 1 calc R U . . . 
H53B H 0.226945 0.471506 0.571556 0.083 Uiso 1 1 calc R U . . . 
C54 C 0.2358(9) 0.4341(5) 0.5127(4) 0.084(4) Uani 1 1 d . . . . . 
H54A H 0.188689 0.412453 0.519934 0.126 Uiso 1 1 calc R U . . . 
H54B H 0.290532 0.419022 0.520138 0.126 Uiso 1 1 calc R U . . . 
H54C H 0.234455 0.441575 0.480742 0.126 Uiso 1 1 calc R U . . . 
O6 O 0.7474(5) 0.0480(3) 0.7108(2) 0.0563(18) Uani 1 1 d . . . . . 
C61 C 0.7904(8) 0.1283(4) 0.7049(4) 0.068(3) Uani 1 1 d . . . . . 
H61A H 0.809497 0.155516 0.722675 0.102 Uiso 1 1 calc R U . . . 
H61B H 0.735341 0.135766 0.690785 0.102 Uiso 1 1 calc R U . . . 
H61C H 0.833006 0.121394 0.681756 0.102 Uiso 1 1 calc R U . . . 
C62 C 0.7803(8) 0.0864(4) 0.7344(3) 0.058(3) Uani 1 1 d . . . . . 
H62A H 0.836572 0.077812 0.747226 0.070 Uiso 1 1 calc R U . . . 
H62B H 0.741188 0.094426 0.759302 0.070 Uiso 1 1 calc R U . . . 
C63 C 0.7289(10) 0.0077(4) 0.7347(4) 0.075(4) Uani 1 1 d . . . . . 
H63A H 0.681731 0.014808 0.755757 0.090 Uiso 1 1 calc R U . . . 
H63B H 0.779772 -0.001167 0.752536 0.090 Uiso 1 1 calc R U . . . 
C64 C 0.7039(8) -0.0330(4) 0.7069(4) 0.067(3) Uani 1 1 d . . . . . 
H64A H 0.689716 -0.059949 0.726156 0.100 Uiso 1 1 calc R U . . . 
H64B H 0.751452 -0.041586 0.687130 0.100 Uiso 1 1 calc R U . . . 
H64C H 0.653726 -0.024518 0.688852 0.100 Uiso 1 1 calc R U . . . 
  
loop_ 
 _atom_site_aniso_label 
 _atom_site_aniso_U_11 
 _atom_site_aniso_U_22 
 _atom_site_aniso_U_33 
 _atom_site_aniso_U_23 
 _atom_site_aniso_U_13 
 _atom_site_aniso_U_12 
Ni1 0.0248(5) 0.0237(6) 0.0204(6) -0.0008(4) -0.0014(4) -0.0038(5) 
Br1 0.0263(3) 0.0279(4) 0.0411(4) -0.0056(3) 0.0030(3) -0.0046(3) 
O1 0.043(3) 0.056(4) 0.030(3) -0.008(3) -0.007(2) -0.026(3) 
N11 0.027(3) 0.032(3) 0.020(3) 0.002(2) -0.003(2) -0.010(2) 
N12 0.037(3) 0.027(3) 0.022(3) 0.000(2) -0.003(2) -0.005(3) 
C101 0.056(5) 0.034(4) 0.054(6) -0.016(4) -0.003(4) -0.010(4) 
C102 0.043(4) 0.037(4) 0.023(4) -0.003(3) -0.001(3) -0.009(3) 
C103 0.037(4) 0.039(4) 0.022(4) 0.006(3) -0.006(3) -0.015(3) 
C104 0.031(4) 0.070(6) 0.031(4) 0.004(4) -0.005(3) -0.018(4) 
C105 0.024(3) 0.045(4) 0.026(4) 0.007(3) -0.002(3) -0.009(3) 
C106 0.034(4) 0.048(5) 0.026(4) 0.011(3) 0.001(3) -0.007(3) 
C107 0.035(4) 0.094(8) 0.045(6) 0.015(5) 0.012(4) -0.010(5) 
C108 0.061(6) 0.055(6) 0.040(5) 0.014(4) 0.007(4) -0.012(5) 
C109 0.046(5) 0.069(6) 0.028(4) -0.009(4) 0.012(4) -0.020(5) 
C111 0.028(3) 0.029(4) 0.024(4) 0.002(3) 0.004(3) -0.006(3) 
C112 0.028(3) 0.034(4) 0.023(4) 0.002(3) 0.000(3) -0.006(3) 
C113 0.034(4) 0.029(4) 0.041(4) -0.001(3) -0.001(3) 0.002(3) 
C114 0.030(4) 0.035(4) 0.047(5) -0.003(4) 0.013(3) -0.001(3) 
C115 0.039(4) 0.034(4) 0.027(4) -0.006(3) 0.011(3) -0.009(3) 
C116 0.027(3) 0.035(4) 0.026(4) -0.003(3) 0.003(3) -0.008(3) 
C117 0.047(4) 0.038(4) 0.023(4) 0.007(3) -0.006(3) -0.002(4) 
C118 0.053(5) 0.044(5) 0.071(7) -0.017(5) 0.011(5) 0.009(4) 
C119 0.045(4) 0.044(5) 0.023(4) -0.002(3) 0.000(3) -0.008(4) 
C121 0.032(3) 0.023(3) 0.029(4) -0.003(3) -0.002(3) -0.002(3) 
C122 0.041(4) 0.033(4) 0.027(4) 0.002(3) -0.004(3) -0.002(3) 
C123 0.046(4) 0.038(4) 0.037(5) 0.004(3) -0.007(4) 0.005(4) 
C124 0.039(4) 0.033(4) 0.052(5) -0.004(4) -0.003(4) 0.007(4) 
C125 0.042(4) 0.042(5) 0.035(4) -0.006(4) 0.004(4) 0.004(4) 
C126 0.040(4) 0.031(4) 0.026(4) -0.002(3) 0.001(3) 0.000(3) 
C127 0.045(5) 0.062(6) 0.032(5) 0.006(4) -0.004(4) 0.008(4) 
C128 0.083(8) 0.097(10) 0.060(8) 0.013(7) 0.008(6) -0.034(8) 
C129 0.074(7) 0.083(8) 0.027(5) -0.003(5) -0.001(4) 0.011(6) 
C130 0.043(4) 0.054(5) 0.026(4) 0.004(4) -0.001(3) 0.006(4) 
C131 0.111(9) 0.048(6) 0.032(5) 0.002(4) -0.012(5) -0.005(6) 
C132 0.101(8) 0.051(6) 0.039(5) -0.003(4) -0.014(6) -0.011(6) 
Ni2 0.0215(5) 0.0247(6) 0.0158(5) 0.0033(4) 0.0000(4) 0.0013(4) 
Br2 0.0307(3) 0.0517(5) 0.0221(4) 0.0048(3) 0.0035(3) 0.0134(3) 
O2 0.036(3) 0.033(3) 0.020(2) 0.004(2) 0.008(2) -0.002(2) 
N21 0.024(3) 0.027(3) 0.021(3) 0.006(2) -0.002(2) -0.003(2) 
N22 0.025(3) 0.023(3) 0.019(3) 0.001(2) -0.002(2) -0.004(2) 
C201 0.053(5) 0.035(4) 0.025(4) 0.012(3) -0.003(3) 0.001(4) 
C202 0.032(3) 0.024(3) 0.022(3) 0.000(3) -0.006(3) -0.003(3) 
C203 0.032(3) 0.024(3) 0.018(3) -0.001(3) 0.004(3) 0.000(3) 
C204 0.032(3) 0.037(4) 0.028(4) 0.007(3) 0.009(3) -0.003(3) 
C205 0.014(3) 0.042(4) 0.024(4) 0.009(3) 0.004(2) 0.003(3) 
C206 0.021(3) 0.035(4) 0.025(4) -0.001(3) 0.003(3) 0.003(3) 
C207 0.041(4) 0.032(4) 0.038(5) -0.001(3) 0.004(3) 0.000(3) 
C208 0.046(4) 0.035(4) 0.035(5) -0.008(3) -0.011(4) 0.003(4) 
C209 0.031(4) 0.043(5) 0.035(4) -0.005(3) 0.004(3) 0.008(3) 
C211 0.029(3) 0.023(3) 0.019(3) 0.000(3) 0.004(3) 0.004(3) 
C212 0.029(3) 0.027(4) 0.020(3) -0.001(3) 0.000(3) 0.000(3) 
C213 0.023(3) 0.037(4) 0.023(4) -0.003(3) 0.000(3) 0.001(3) 
C214 0.033(4) 0.040(4) 0.020(3) 0.004(3) -0.002(3) 0.015(3) 
C215 0.039(4) 0.029(4) 0.023(4) 0.007(3) 0.002(3) 0.008(3) 
C216 0.027(3) 0.028(3) 0.023(3) 0.003(3) 0.005(3) -0.002(3) 
C217 0.039(4) 0.030(4) 0.031(4) 0.006(3) -0.007(3) -0.006(3) 
C218 0.045(5) 0.054(5) 0.042(5) 0.012(4) -0.017(4) 0.011(4) 
C219 0.041(4) 0.031(4) 0.030(4) 0.005(3) 0.001(3) -0.007(3) 
C221 0.029(3) 0.035(4) 0.023(4) 0.005(3) -0.006(3) 0.000(3) 
C222 0.029(3) 0.043(4) 0.034(4) 0.011(4) -0.009(3) -0.010(3) 
C223 0.028(4) 0.059(6) 0.063(6) 0.020(5) -0.017(4) -0.011(4) 
C224 0.024(4) 0.063(6) 0.093(9) 0.020(6) -0.004(4) 0.011(4) 
C225 0.037(4) 0.044(5) 0.074(7) 0.017(5) -0.004(4) 0.008(4) 
C226 0.032(4) 0.038(4) 0.034(4) 0.009(3) -0.004(3) 0.003(3) 
C227 0.047(4) 0.034(4) 0.035(4) 0.008(3) -0.008(4) -0.015(4) 
C228 0.097(9) 0.042(6) 0.137(13) 0.021(7) 0.051(9) -0.012(6) 
C229 0.155(14) 0.053(7) 0.051(7) 0.006(5) -0.008(8) -0.005(8) 
C230 0.037(4) 0.032(4) 0.042(5) -0.004(3) -0.003(3) 0.001(3) 
C231 0.071(6) 0.043(5) 0.056(6) 0.006(4) -0.002(5) -0.013(5) 
C232 0.067(6) 0.039(5) 0.045(5) -0.007(4) 0.004(5) -0.002(4) 
Ni3 0.0189(5) 0.0260(6) 0.0157(5) 0.0008(4) -0.0022(4) -0.0011(4) 
Br3 0.0299(3) 0.0540(5) 0.0211(3) 0.0047(3) -0.0066(3) -0.0142(3) 
O3 0.032(3) 0.037(3) 0.027(3) 0.004(2) -0.013(2) 0.002(2) 
N31 0.022(3) 0.026(3) 0.022(3) 0.001(2) 0.000(2) 0.004(2) 
N32 0.028(3) 0.025(3) 0.017(3) 0.002(2) -0.004(2) -0.001(2) 
C301 0.052(5) 0.086(8) 0.032(5) 0.024(5) -0.008(4) -0.021(5) 
C302 0.028(3) 0.041(4) 0.025(4) 0.005(3) 0.000(3) -0.005(3) 
C303 0.022(3) 0.033(4) 0.026(4) -0.002(3) -0.009(3) -0.001(3) 
C304 0.022(3) 0.040(4) 0.039(4) -0.005(3) -0.010(3) 0.007(3) 
C305 0.016(3) 0.036(4) 0.026(4) -0.007(3) -0.004(2) 0.002(3) 
C306 0.022(3) 0.034(4) 0.027(4) -0.007(3) -0.003(3) -0.003(3) 
C307 0.052(5) 0.030(4) 0.038(5) -0.002(3) -0.011(4) -0.005(4) 
C308 0.035(4) 0.049(5) 0.052(6) -0.010(4) -0.009(4) -0.009(4) 
C309 0.052(5) 0.037(5) 0.031(4) -0.011(3) 0.008(4) 0.001(4) 
C311 0.029(3) 0.029(4) 0.017(3) -0.005(3) -0.004(3) 0.001(3) 
C312 0.027(3) 0.028(3) 0.022(3) -0.002(3) -0.003(3) 0.000(3) 
C313 0.041(4) 0.033(4) 0.027(4) 0.008(3) -0.005(3) -0.008(3) 
C314 0.035(4) 0.051(5) 0.025(4) 0.006(3) 0.005(3) -0.012(4) 
C315 0.020(3) 0.050(5) 0.026(4) -0.008(3) 0.003(3) -0.005(3) 
C316 0.022(3) 0.032(4) 0.022(3) -0.003(3) 0.000(3) 0.001(3) 
C317 0.040(4) 0.030(4) 0.042(5) 0.003(4) -0.002(4) 0.006(3) 
C318 0.054(5) 0.082(7) 0.030(5) 0.008(5) 0.012(4) -0.023(5) 
C319 0.038(4) 0.037(4) 0.039(5) -0.003(3) 0.004(4) 0.012(3) 
C321 0.021(3) 0.043(4) 0.021(4) 0.005(3) 0.002(3) -0.006(3) 
C322 0.028(3) 0.053(5) 0.032(4) 0.013(4) 0.001(3) 0.003(3) 
C323 0.033(4) 0.070(7) 0.054(6) 0.014(5) 0.004(4) 0.005(4) 
C324 0.028(4) 0.082(7) 0.044(5) 0.017(5) 0.000(4) -0.010(4) 
C325 0.036(4) 0.064(6) 0.038(5) 0.011(4) 0.004(4) -0.019(4) 
C326 0.033(4) 0.046(5) 0.024(4) 0.008(3) 0.001(3) -0.013(3) 
C327 0.041(4) 0.042(5) 0.048(5) 0.004(4) -0.007(4) 0.012(4) 
C328 0.30(3) 0.081(10) 0.057(9) 0.000(7) -0.019(13) -0.082(15) 
C329 0.080(8) 0.050(6) 0.085(9) 0.014(6) -0.032(7) -0.004(6) 
C330 0.046(5) 0.042(5) 0.050(5) -0.012(4) 0.007(4) -0.011(4) 
C331 0.086(8) 0.069(7) 0.059(7) 0.002(6) -0.014(6) 0.021(6) 
C332 0.115(10) 0.044(6) 0.056(7) -0.009(5) -0.009(7) -0.016(6) 
Ni4 0.0249(6) 0.0286(6) 0.0331(7) -0.0050(5) 0.0032(5) 0.0039(5) 
Br4 0.0256(4) 0.0341(4) 0.0898(8) -0.0152(5) 0.0012(4) 0.0042(3) 
O4 0.036(3) 0.048(3) 0.030(3) -0.009(2) 0.005(2) 0.013(2) 
N41 0.026(3) 0.030(3) 0.024(3) 0.000(2) 0.004(2) 0.005(2) 
N42 0.033(3) 0.031(3) 0.036(4) -0.006(3) 0.004(3) 0.005(3) 
C401 0.044(5) 0.050(6) 0.086(8) -0.030(5) -0.005(5) 0.014(4) 
C402 0.046(4) 0.035(4) 0.032(4) -0.008(3) -0.003(3) 0.008(4) 
C403 0.032(4) 0.045(5) 0.023(4) 0.001(3) 0.004(3) 0.016(3) 
C404 0.031(4) 0.054(5) 0.033(4) 0.002(4) 0.004(3) 0.013(4) 
C405 0.025(3) 0.043(4) 0.023(4) 0.006(3) 0.006(3) 0.007(3) 
C406 0.028(3) 0.042(4) 0.024(4) 0.010(3) 0.001(3) 0.005(3) 
C407 0.031(4) 0.072(7) 0.042(5) 0.009(5) -0.009(4) 0.005(4) 
C408 0.046(4) 0.051(5) 0.028(4) -0.001(4) 0.002(4) 0.004(4) 
C409 0.053(5) 0.046(5) 0.034(5) 0.011(4) 0.001(4) 0.010(4) 
C411 0.026(3) 0.035(4) 0.027(4) -0.001(3) 0.004(3) 0.006(3) 
C412 0.029(3) 0.039(4) 0.027(4) -0.002(3) 0.006(3) 0.006(3) 
C413 0.030(4) 0.042(4) 0.033(4) -0.006(3) 0.000(3) 0.004(3) 
C414 0.017(3) 0.036(4) 0.048(5) -0.003(3) -0.003(3) 0.002(3) 
C415 0.023(3) 0.036(4) 0.044(5) 0.008(3) 0.005(3) 0.006(3) 
C416 0.029(3) 0.032(4) 0.028(4) 0.003(3) 0.002(3) 0.005(3) 
C417 0.058(5) 0.053(6) 0.038(5) -0.002(4) 0.020(4) 0.001(4) 
C418 0.035(4) 0.043(5) 0.081(8) -0.011(5) -0.001(4) -0.004(4) 
C419 0.055(5) 0.043(5) 0.028(4) 0.002(4) 0.003(4) 0.007(4) 
C421 0.035(4) 0.027(4) 0.049(5) -0.007(3) 0.005(4) 0.007(3) 
C422 0.041(4) 0.045(5) 0.055(6) -0.005(4) 0.012(4) 0.008(4) 
C423 0.048(5) 0.052(6) 0.079(8) 0.005(5) 0.018(5) -0.002(4) 
C424 0.039(5) 0.040(5) 0.107(10) -0.002(6) 0.007(6) -0.008(4) 
C425 0.044(5) 0.050(6) 0.079(8) 0.001(5) -0.021(5) -0.005(4) 
C426 0.038(4) 0.031(4) 0.066(7) -0.001(4) -0.007(4) 0.000(3) 
C427 0.053(6) 0.104(9) 0.047(6) 0.001(6) 0.013(5) 0.006(6) 
C428 0.21(2) 0.156(18) 0.076(11) 0.003(11) -0.025(13) 0.114(17) 
C429 0.083(8) 0.098(10) 0.058(8) -0.009(7) 0.023(6) -0.003(7) 
C430 0.054(5) 0.060(6) 0.055(6) 0.012(5) -0.024(5) -0.012(5) 
C431 0.138(13) 0.050(7) 0.080(9) 0.017(6) -0.023(9) 0.003(7) 
C432 0.110(11) 0.062(7) 0.069(8) -0.006(6) 0.017(7) 0.006(7) 
O5 0.050(4) 0.076(5) 0.039(4) -0.004(3) 0.001(3) 0.003(3) 
C51 0.092(9) 0.069(7) 0.047(6) 0.004(5) -0.014(6) 0.003(7) 
C52 0.089(8) 0.066(7) 0.037(5) -0.007(5) -0.008(5) 0.023(6) 
C53 0.056(6) 0.108(10) 0.044(6) 0.005(6) 0.002(5) -0.003(6) 
C54 0.084(9) 0.115(11) 0.053(7) -0.004(7) -0.002(6) -0.036(8) 
O6 0.069(4) 0.067(5) 0.032(3) 0.004(3) -0.002(3) -0.020(4) 
C61 0.081(8) 0.062(7) 0.062(7) 0.007(5) -0.017(6) -0.023(6) 
C62 0.084(7) 0.055(6) 0.037(5) -0.003(5) 0.000(5) 0.003(5) 
C63 0.137(11) 0.053(6) 0.036(5) 0.010(5) -0.001(7) 0.005(7) 
C64 0.084(8) 0.064(7) 0.051(6) 0.003(5) 0.022(6) -0.026(6) 
  
_geom_special_details 
; 
 All esds (except the esd in the dihedral angle between two l.s. planes) 
 are estimated using the full covariance matrix.  The cell esds are taken 
 into account individually in the estimation of esds in distances, angles 
 and torsion angles; correlations between esds in cell parameters are only 
 used when they are defined by crystal symmetry.  An approximate (isotropic) 
 treatment of cell esds is used for estimating esds involving l.s. planes. 
; 
  
loop_ 
 _geom_bond_atom_site_label_1 
 _geom_bond_atom_site_label_2 
 _geom_bond_distance 
 _geom_bond_site_symmetry_2 
 _geom_bond_publ_flag 
Ni1 C111 1.902(7) . ? 
Ni1 N11 1.931(6) . ? 
Ni1 N12 2.031(6) . ? 
Ni1 Br1 2.2951(13) . ? 
O1 C103 1.333(9) . ? 
O1 C104 1.481(11) . ? 
N11 C103 1.281(10) . ? 
N11 C105 1.496(9) . ? 
N12 C102 1.288(10) . ? 
N12 C121 1.449(10) . ? 
C101 C102 1.479(11) . ? 
C101 H10A 0.9800 . ? 
C101 H10B 0.9800 . ? 
C101 H10C 0.9800 . ? 
C102 C103 1.462(12) . ? 
C104 C105 1.538(11) . ? 
C104 H10D 0.9900 . ? 
C104 H10E 0.9900 . ? 
C105 C106 1.548(10) . ? 
C105 H10F 1.0000 . ? 
C106 C109 1.516(12) . ? 
C106 C108 1.528(13) . ? 
C106 C107 1.535(12) . ? 
C107 H10G 0.9800 . ? 
C107 H10H 0.9800 . ? 
C107 H10I 0.9800 . ? 
C108 H10J 0.9800 . ? 
C108 H10K 0.9800 . ? 
C108 H10L 0.9800 . ? 
C109 H10M 0.9800 . ? 
C109 H10N 0.9800 . ? 
C109 H10O 0.9800 . ? 
C111 C112 1.402(10) . ? 
C111 C116 1.406(10) . ? 
C112 C113 1.390(11) . ? 
C112 C117 1.504(10) . ? 
C113 C114 1.393(12) . ? 
C113 H11A 0.9500 . ? 
C114 C115 1.387(12) . ? 
C114 C118 1.514(12) . ? 
C115 C116 1.400(11) . ? 
C115 H11B 0.9500 . ? 
C116 C119 1.514(11) . ? 
C117 H11C 0.9800 . ? 
C117 H11D 0.9800 . ? 
C117 H11E 0.9800 . ? 
C118 H11F 0.9800 . ? 
C118 H11G 0.9800 . ? 
C118 H11H 0.9800 . ? 
C119 H11I 0.9800 . ? 
C119 H11J 0.9800 . ? 
C119 H11K 0.9800 . ? 
C121 C126 1.378(11) . ? 
C121 C122 1.409(10) . ? 
C122 C123 1.406(12) . ? 
C122 C127 1.506(12) . ? 
C123 C124 1.360(12) . ? 
C123 H12A 0.9500 . ? 
C124 C125 1.391(12) . ? 
C124 H12B 0.9500 . ? 
C125 C126 1.409(11) . ? 
C125 H12C 0.9500 . ? 
C126 C130 1.520(11) . ? 
C127 C128 1.509(15) . ? 
C127 C129 1.526(14) . ? 
C127 H12D 1.0000 . ? 
C128 H12E 0.9800 . ? 
C128 H12F 0.9800 . ? 
C128 H12G 0.9800 . ? 
C129 H12H 0.9800 . ? 
C129 H12I 0.9800 . ? 
C129 H12J 0.9800 . ? 
C130 C132 1.508(13) . ? 
C130 C131 1.534(13) . ? 
C130 H13A 1.0000 . ? 
C131 H13B 0.9800 . ? 
C131 H13C 0.9800 . ? 
C131 H13D 0.9800 . ? 
C132 H13E 0.9800 . ? 
C132 H13F 0.9800 . ? 
C132 H13G 0.9800 . ? 
Ni2 C211 1.899(7) . ? 
Ni2 N21 1.916(6) . ? 
Ni2 N22 2.030(6) . ? 
Ni2 Br2 2.2993(13) . ? 
O2 C203 1.331(8) . ? 
O2 C204 1.460(9) . ? 
N21 C203 1.288(9) . ? 
N21 C205 1.497(8) . ? 
N22 C202 1.283(9) . ? 
N22 C221 1.448(9) . ? 
C201 C202 1.493(10) . ? 
C201 H20A 0.9800 . ? 
C201 H20B 0.9800 . ? 
C201 H20C 0.9800 . ? 
C202 C203 1.458(9) . ? 
C204 C205 1.543(9) . ? 
C204 H20D 0.9900 . ? 
C204 H20E 0.9900 . ? 
C205 C206 1.525(10) . ? 
C205 H20F 1.0000 . ? 
C206 C207 1.526(10) . ? 
C206 C208 1.530(10) . ? 
C206 C209 1.531(9) . ? 
C207 H20G 0.9800 . ? 
C207 H20H 0.9800 . ? 
C207 H20I 0.9800 . ? 
C208 H20J 0.9800 . ? 
C208 H20K 0.9800 . ? 
C208 H20L 0.9800 . ? 
C209 H20M 0.9800 . ? 
C209 H20N 0.9800 . ? 
C209 H20O 0.9800 . ? 
C211 C216 1.400(9) . ? 
C211 C212 1.415(10) . ? 
C212 C213 1.396(10) . ? 
C212 C217 1.499(10) . ? 
C213 C214 1.403(11) . ? 
C213 H21A 0.9500 . ? 
C214 C215 1.381(11) . ? 
C214 C218 1.515(10) . ? 
C215 C216 1.388(10) . ? 
C215 H21B 0.9500 . ? 
C216 C219 1.518(10) . ? 
C217 H21C 0.9800 . ? 
C217 H21D 0.9800 . ? 
C217 H21E 0.9800 . ? 
C218 H21F 0.9800 . ? 
C218 H21G 0.9800 . ? 
C218 H21H 0.9800 . ? 
C219 H21I 0.9800 . ? 
C219 H21J 0.9800 . ? 
C219 H21K 0.9800 . ? 
C221 C226 1.395(11) . ? 
C221 C222 1.417(10) . ? 
C222 C223 1.388(11) . ? 
C222 C227 1.510(12) . ? 
C223 C224 1.376(14) . ? 
C223 H22A 0.9500 . ? 
C224 C225 1.374(14) . ? 
C224 H22B 0.9500 . ? 
C225 C226 1.402(11) . ? 
C225 H22C 0.9500 . ? 
C226 C230 1.510(11) . ? 
C227 C229 1.490(14) . ? 
C227 C228 1.507(13) . ? 
C227 H22D 1.0000 . ? 
C228 H22E 0.9800 . ? 
C228 H22F 0.9800 . ? 
C228 H22G 0.9800 . ? 
C229 H22H 0.9800 . ? 
C229 H22I 0.9800 . ? 
C229 H22J 0.9800 . ? 
C230 C232 1.529(12) . ? 
C230 C231 1.543(12) . ? 
C230 H23A 1.0000 . ? 
C231 H23B 0.9800 . ? 
C231 H23C 0.9800 . ? 
C231 H23D 0.9800 . ? 
C232 H23E 0.9800 . ? 
C232 H23F 0.9800 . ? 
C232 H23G 0.9800 . ? 
Ni3 C311 1.903(7) . ? 
Ni3 N31 1.926(6) . ? 
Ni3 N32 2.041(6) . ? 
Ni3 Br3 2.2978(12) . ? 
O3 C303 1.336(8) . ? 
O3 C304 1.468(9) . ? 
N31 C303 1.282(9) . ? 
N31 C305 1.492(8) . ? 
N32 C302 1.275(9) . ? 
N32 C321 1.439(8) . ? 
C301 C302 1.479(11) . ? 
C301 H30A 0.9800 . ? 
C301 H30B 0.9800 . ? 
C301 H30C 0.9800 . ? 
C302 C303 1.467(10) . ? 
C304 C305 1.528(10) . ? 
C304 H30D 0.9900 . ? 
C304 H30E 0.9900 . ? 
C305 C306 1.560(10) . ? 
C305 H30F 1.0000 . ? 
C306 C307 1.515(11) . ? 
C306 C309 1.522(10) . ? 
C306 C308 1.532(10) . ? 
C307 H30G 0.9800 . ? 
C307 H30H 0.9800 . ? 
C307 H30I 0.9800 . ? 
C308 H30J 0.9800 . ? 
C308 H30K 0.9800 . ? 
C308 H30L 0.9800 . ? 
C309 H30M 0.9800 . ? 
C309 H30N 0.9800 . ? 
C309 H30O 0.9800 . ? 
C311 C312 1.399(10) . ? 
C311 C316 1.411(9) . ? 
C312 C313 1.389(10) . ? 
C312 C317 1.506(10) . ? 
C313 C314 1.388(12) . ? 
C313 H31A 0.9500 . ? 
C314 C315 1.376(12) . ? 
C314 C318 1.519(11) . ? 
C315 C316 1.409(10) . ? 
C315 H31B 0.9500 . ? 
C316 C319 1.505(10) . ? 
C317 H31C 0.9800 . ? 
C317 H31D 0.9800 . ? 
C317 H31E 0.9800 . ? 
C318 H31F 0.9800 . ? 
C318 H31G 0.9800 . ? 
C318 H31H 0.9800 . ? 
C319 H31I 0.9800 . ? 
C319 H31J 0.9800 . ? 
C319 H31K 0.9800 . ? 
C321 C326 1.402(11) . ? 
C321 C322 1.403(11) . ? 
C322 C323 1.392(11) . ? 
C322 C327 1.532(13) . ? 
C323 C324 1.379(15) . ? 
C323 H32A 0.9500 . ? 
C324 C325 1.383(14) . ? 
C324 H32B 0.9500 . ? 
C325 C326 1.392(11) . ? 
C325 H32C 0.9500 . ? 
C326 C330 1.505(12) . ? 
C327 C329 1.494(13) . ? 
C327 C328 1.499(17) . ? 
C327 H32D 1.0000 . ? 
C328 H32E 0.9800 . ? 
C328 H32F 0.9800 . ? 
C328 H32G 0.9800 . ? 
C329 H32H 0.9800 . ? 
C329 H32I 0.9800 . ? 
C329 H32J 0.9800 . ? 
C330 C332 1.533(13) . ? 
C330 C331 1.535(15) . ? 
C330 H33A 1.0000 . ? 
C331 H33B 0.9800 . ? 
C331 H33C 0.9800 . ? 
C331 H33D 0.9800 . ? 
C332 H33E 0.9800 . ? 
C332 H33F 0.9800 . ? 
C332 H33G 0.9800 . ? 
Ni4 C411 1.894(8) . ? 
Ni4 N41 1.924(6) . ? 
Ni4 N42 2.033(7) . ? 
Ni4 Br4 2.2935(14) . ? 
O4 C403 1.336(9) . ? 
O4 C404 1.468(11) . ? 
N41 C403 1.281(10) . ? 
N41 C405 1.495(9) . ? 
N42 C402 1.298(10) . ? 
N42 C421 1.450(10) . ? 
C401 C402 1.483(12) . ? 
C401 H40A 0.9800 . ? 
C401 H40B 0.9800 . ? 
C401 H40C 0.9800 . ? 
C402 C403 1.451(12) . ? 
C404 C405 1.541(11) . ? 
C404 H40D 0.9900 . ? 
C404 H40E 0.9900 . ? 
C405 C406 1.540(10) . ? 
C405 H40F 1.0000 . ? 
C406 C408 1.522(11) . ? 
C406 C409 1.538(12) . ? 
C406 C407 1.540(11) . ? 
C407 H40G 0.9800 . ? 
C407 H40H 0.9800 . ? 
C407 H40I 0.9800 . ? 
C408 H40J 0.9800 . ? 
C408 H40K 0.9800 . ? 
C408 H40L 0.9800 . ? 
C409 H40M 0.9800 . ? 
C409 H40N 0.9800 . ? 
C409 H40O 0.9800 . ? 
C411 C416 1.403(10) . ? 
C411 C412 1.409(10) . ? 
C412 C413 1.383(11) . ? 
C412 C417 1.512(11) . ? 
C413 C414 1.388(12) . ? 
C413 H41A 0.9500 . ? 
C414 C415 1.389(12) . ? 
C414 C418 1.501(12) . ? 
C415 C416 1.407(11) . ? 
C415 H41B 0.9500 . ? 
C416 C419 1.512(11) . ? 
C417 H41C 0.9800 . ? 
C417 H41D 0.9800 . ? 
C417 H41E 0.9800 . ? 
C418 H41F 0.9800 . ? 
C418 H41G 0.9800 . ? 
C418 H41H 0.9800 . ? 
C419 H41I 0.9800 . ? 
C419 H41J 0.9800 . ? 
C419 H41K 0.9800 . ? 
C421 C426 1.389(13) . ? 
C421 C422 1.393(13) . ? 
C422 C423 1.405(14) . ? 
C422 C427 1.512(15) . ? 
C423 C424 1.364(16) . ? 
C423 H42A 0.9500 . ? 
C424 C425 1.381(16) . ? 
C424 H42B 0.9500 . ? 
C425 C426 1.398(13) . ? 
C425 H42C 0.9500 . ? 
C426 C430 1.533(14) . ? 
C427 C429 1.519(15) . ? 
C427 C428 1.52(2) . ? 
C427 H42D 1.0000 . ? 
C428 H42E 0.9800 . ? 
C428 H42F 0.9800 . ? 
C428 H42G 0.9800 . ? 
C429 H42H 0.9800 . ? 
C429 H42I 0.9800 . ? 
C429 H42J 0.9800 . ? 
C430 C432 1.504(15) . ? 
C430 C431 1.528(16) . ? 
C430 H43A 1.0000 . ? 
C431 H43B 0.9800 . ? 
C431 H43C 0.9800 . ? 
C431 H43D 0.9800 . ? 
C432 H43E 0.9800 . ? 
C432 H43F 0.9800 . ? 
C432 H43G 0.9800 . ? 
O5 C53 1.401(14) . ? 
O5 C52 1.427(12) . ? 
C51 C52 1.507(17) . ? 
C51 H51A 0.9800 . ? 
C51 H51B 0.9800 . ? 
C51 H51C 0.9800 . ? 
C52 H52A 0.9900 . ? 
C52 H52B 0.9900 . ? 
C53 C54 1.499(19) . ? 
C53 H53A 0.9900 . ? 
C53 H53B 0.9900 . ? 
C54 H54A 0.9800 . ? 
C54 H54B 0.9800 . ? 
C54 H54C 0.9800 . ? 
O6 C63 1.372(12) . ? 
O6 C62 1.391(12) . ? 
C61 C62 1.483(14) . ? 
C61 H61A 0.9800 . ? 
C61 H61B 0.9800 . ? 
C61 H61C 0.9800 . ? 
C62 H62A 0.9900 . ? 
C62 H62B 0.9900 . ? 
C63 C64 1.470(15) . ? 
C63 H63A 0.9900 . ? 
C63 H63B 0.9900 . ? 
C64 H64A 0.9800 . ? 
C64 H64B 0.9800 . ? 
C64 H64C 0.9800 . ? 
  
loop_ 
 _geom_angle_atom_site_label_1 
 _geom_angle_atom_site_label_2 
 _geom_angle_atom_site_label_3 
 _geom_angle 
 _geom_angle_site_symmetry_1 
 _geom_angle_site_symmetry_3 
 _geom_angle_publ_flag 
C111 Ni1 N11 93.5(3) . . ? 
C111 Ni1 N12 173.8(3) . . ? 
N11 Ni1 N12 81.2(3) . . ? 
C111 Ni1 Br1 90.5(2) . . ? 
N11 Ni1 Br1 173.04(19) . . ? 
N12 Ni1 Br1 94.39(18) . . ? 
C103 O1 C104 102.2(6) . . ? 
C103 N11 C105 106.2(6) . . ? 
C103 N11 Ni1 111.3(5) . . ? 
C105 N11 Ni1 141.3(5) . . ? 
C102 N12 C121 118.3(6) . . ? 
C102 N12 Ni1 113.5(5) . . ? 
C121 N12 Ni1 128.2(4) . . ? 
C102 C101 H10A 109.5 . . ? 
C102 C101 H10B 109.5 . . ? 
H10A C101 H10B 109.5 . . ? 
C102 C101 H10C 109.5 . . ? 
H10A C101 H10C 109.5 . . ? 
H10B C101 H10C 109.5 . . ? 
N12 C102 C103 111.2(7) . . ? 
N12 C102 C101 128.2(8) . . ? 
C103 C102 C101 120.6(7) . . ? 
N11 C103 O1 119.8(7) . . ? 
N11 C103 C102 120.3(7) . . ? 
O1 C103 C102 119.8(7) . . ? 
O1 C104 C105 104.1(6) . . ? 
O1 C104 H10D 110.9 . . ? 
C105 C104 H10D 110.9 . . ? 
O1 C104 H10E 110.9 . . ? 
C105 C104 H10E 110.9 . . ? 
H10D C104 H10E 108.9 . . ? 
N11 C105 C104 100.1(6) . . ? 
N11 C105 C106 113.0(6) . . ? 
C104 C105 C106 114.0(6) . . ? 
N11 C105 H10F 109.8 . . ? 
C104 C105 H10F 109.8 . . ? 
C106 C105 H10F 109.8 . . ? 
C109 C106 C108 108.5(7) . . ? 
C109 C106 C107 108.5(8) . . ? 
C108 C106 C107 110.1(8) . . ? 
C109 C106 C105 109.7(6) . . ? 
C108 C106 C105 112.5(7) . . ? 
C107 C106 C105 107.5(7) . . ? 
C106 C107 H10G 109.5 . . ? 
C106 C107 H10H 109.5 . . ? 
H10G C107 H10H 109.5 . . ? 
C106 C107 H10I 109.5 . . ? 
H10G C107 H10I 109.5 . . ? 
H10H C107 H10I 109.5 . . ? 
C106 C108 H10J 109.5 . . ? 
C106 C108 H10K 109.5 . . ? 
H10J C108 H10K 109.5 . . ? 
C106 C108 H10L 109.5 . . ? 
H10J C108 H10L 109.5 . . ? 
H10K C108 H10L 109.5 . . ? 
C106 C109 H10M 109.5 . . ? 
C106 C109 H10N 109.5 . . ? 
H10M C109 H10N 109.5 . . ? 
C106 C109 H10O 109.5 . . ? 
H10M C109 H10O 109.5 . . ? 
H10N C109 H10O 109.5 . . ? 
C112 C111 C116 119.0(7) . . ? 
C112 C111 Ni1 118.3(5) . . ? 
C116 C111 Ni1 122.6(5) . . ? 
C113 C112 C111 119.8(7) . . ? 
C113 C112 C117 119.2(7) . . ? 
C111 C112 C117 121.0(7) . . ? 
C112 C113 C114 122.0(7) . . ? 
C112 C113 H11A 119.0 . . ? 
C114 C113 H11A 119.0 . . ? 
C115 C114 C113 117.6(7) . . ? 
C115 C114 C118 121.1(8) . . ? 
C113 C114 C118 121.3(8) . . ? 
C114 C115 C116 122.0(7) . . ? 
C114 C115 H11B 119.0 . . ? 
C116 C115 H11B 119.0 . . ? 
C115 C116 C111 119.4(7) . . ? 
C115 C116 C119 119.0(7) . . ? 
C111 C116 C119 121.5(7) . . ? 
C112 C117 H11C 109.5 . . ? 
C112 C117 H11D 109.5 . . ? 
H11C C117 H11D 109.5 . . ? 
C112 C117 H11E 109.5 . . ? 
H11C C117 H11E 109.5 . . ? 
H11D C117 H11E 109.5 . . ? 
C114 C118 H11F 109.5 . . ? 
C114 C118 H11G 109.5 . . ? 
H11F C118 H11G 109.5 . . ? 
C114 C118 H11H 109.5 . . ? 
H11F C118 H11H 109.5 . . ? 
H11G C118 H11H 109.5 . . ? 
C116 C119 H11I 109.5 . . ? 
C116 C119 H11J 109.5 . . ? 
H11I C119 H11J 109.5 . . ? 
C116 C119 H11K 109.5 . . ? 
H11I C119 H11K 109.5 . . ? 
H11J C119 H11K 109.5 . . ? 
C126 C121 C122 124.2(7) . . ? 
C126 C121 N12 120.2(7) . . ? 
C122 C121 N12 115.6(7) . . ? 
C123 C122 C121 116.5(7) . . ? 
C123 C122 C127 121.6(7) . . ? 
C121 C122 C127 121.8(7) . . ? 
C124 C123 C122 120.7(8) . . ? 
C124 C123 H12A 119.6 . . ? 
C122 C123 H12A 119.6 . . ? 
C123 C124 C125 121.2(8) . . ? 
C123 C124 H12B 119.4 . . ? 
C125 C124 H12B 119.4 . . ? 
C124 C125 C126 120.7(8) . . ? 
C124 C125 H12C 119.6 . . ? 
C126 C125 H12C 119.6 . . ? 
C121 C126 C125 116.4(7) . . ? 
C121 C126 C130 123.8(7) . . ? 
C125 C126 C130 119.8(7) . . ? 
C122 C127 C128 112.1(9) . . ? 
C122 C127 C129 111.7(8) . . ? 
C128 C127 C129 111.8(9) . . ? 
C122 C127 H12D 107.0 . . ? 
C128 C127 H12D 107.0 . . ? 
C129 C127 H12D 107.0 . . ? 
C127 C128 H12E 109.5 . . ? 
C127 C128 H12F 109.5 . . ? 
H12E C128 H12F 109.5 . . ? 
C127 C128 H12G 109.5 . . ? 
H12E C128 H12G 109.5 . . ? 
H12F C128 H12G 109.5 . . ? 
C127 C129 H12H 109.5 . . ? 
C127 C129 H12I 109.5 . . ? 
H12H C129 H12I 109.5 . . ? 
C127 C129 H12J 109.5 . . ? 
H12H C129 H12J 109.5 . . ? 
H12I C129 H12J 109.5 . . ? 
C132 C130 C126 113.3(8) . . ? 
C132 C130 C131 109.3(8) . . ? 
C126 C130 C131 111.3(7) . . ? 
C132 C130 H13A 107.6 . . ? 
C126 C130 H13A 107.6 . . ? 
C131 C130 H13A 107.6 . . ? 
C130 C131 H13B 109.5 . . ? 
C130 C131 H13C 109.5 . . ? 
H13B C131 H13C 109.5 . . ? 
C130 C131 H13D 109.5 . . ? 
H13B C131 H13D 109.5 . . ? 
H13C C131 H13D 109.5 . . ? 
C130 C132 H13E 109.5 . . ? 
C130 C132 H13F 109.5 . . ? 
H13E C132 H13F 109.5 . . ? 
C130 C132 H13G 109.5 . . ? 
H13E C132 H13G 109.5 . . ? 
H13F C132 H13G 109.5 . . ? 
C211 Ni2 N21 93.4(3) . . ? 
C211 Ni2 N22 172.9(3) . . ? 
N21 Ni2 N22 81.5(2) . . ? 
C211 Ni2 Br2 90.6(2) . . ? 
N21 Ni2 Br2 172.96(18) . . ? 
N22 Ni2 Br2 94.11(16) . . ? 
C203 O2 C204 103.9(5) . . ? 
C203 N21 C205 106.2(5) . . ? 
C203 N21 Ni2 111.3(5) . . ? 
C205 N21 Ni2 141.8(4) . . ? 
C202 N22 C221 120.8(6) . . ? 
C202 N22 Ni2 112.7(5) . . ? 
C221 N22 Ni2 126.3(4) . . ? 
C202 C201 H20A 109.5 . . ? 
C202 C201 H20B 109.5 . . ? 
H20A C201 H20B 109.5 . . ? 
C202 C201 H20C 109.5 . . ? 
H20A C201 H20C 109.5 . . ? 
H20B C201 H20C 109.5 . . ? 
N22 C202 C203 111.6(6) . . ? 
N22 C202 C201 128.3(7) . . ? 
C203 C202 C201 120.1(6) . . ? 
N21 C203 O2 118.7(6) . . ? 
N21 C203 C202 119.9(6) . . ? 
O2 C203 C202 121.4(6) . . ? 
O2 C204 C205 103.8(5) . . ? 
O2 C204 H20D 111.0 . . ? 
C205 C204 H20D 111.0 . . ? 
O2 C204 H20E 111.0 . . ? 
C205 C204 H20E 111.0 . . ? 
H20D C204 H20E 109.0 . . ? 
N21 C205 C206 114.0(5) . . ? 
N21 C205 C204 100.2(5) . . ? 
C206 C205 C204 115.4(6) . . ? 
N21 C205 H20F 108.9 . . ? 
C206 C205 H20F 108.9 . . ? 
C204 C205 H20F 108.9 . . ? 
C205 C206 C207 110.3(6) . . ? 
C205 C206 C208 111.5(6) . . ? 
C207 C206 C208 109.9(6) . . ? 
C205 C206 C209 108.2(6) . . ? 
C207 C206 C209 107.4(6) . . ? 
C208 C206 C209 109.5(6) . . ? 
C206 C207 H20G 109.5 . . ? 
C206 C207 H20H 109.5 . . ? 
H20G C207 H20H 109.5 . . ? 
C206 C207 H20I 109.5 . . ? 
H20G C207 H20I 109.5 . . ? 
H20H C207 H20I 109.5 . . ? 
C206 C208 H20J 109.5 . . ? 
C206 C208 H20K 109.5 . . ? 
H20J C208 H20K 109.5 . . ? 
C206 C208 H20L 109.5 . . ? 
H20J C208 H20L 109.5 . . ? 
H20K C208 H20L 109.5 . . ? 
C206 C209 H20M 109.5 . . ? 
C206 C209 H20N 109.5 . . ? 
H20M C209 H20N 109.5 . . ? 
C206 C209 H20O 109.5 . . ? 
H20M C209 H20O 109.5 . . ? 
H20N C209 H20O 109.5 . . ? 
C216 C211 C212 118.8(6) . . ? 
C216 C211 Ni2 123.1(5) . . ? 
C212 C211 Ni2 118.1(5) . . ? 
C213 C212 C211 119.5(6) . . ? 
C213 C212 C217 119.2(6) . . ? 
C211 C212 C217 121.3(6) . . ? 
C212 C213 C214 121.8(7) . . ? 
C212 C213 H21A 119.1 . . ? 
C214 C213 H21A 119.1 . . ? 
C215 C214 C213 117.2(6) . . ? 
C215 C214 C218 121.6(7) . . ? 
C213 C214 C218 121.2(7) . . ? 
C214 C215 C216 122.8(7) . . ? 
C214 C215 H21B 118.6 . . ? 
C216 C215 H21B 118.6 . . ? 
C215 C216 C211 119.8(7) . . ? 
C215 C216 C219 119.0(6) . . ? 
C211 C216 C219 121.2(6) . . ? 
C212 C217 H21C 109.5 . . ? 
C212 C217 H21D 109.5 . . ? 
H21C C217 H21D 109.5 . . ? 
C212 C217 H21E 109.5 . . ? 
H21C C217 H21E 109.5 . . ? 
H21D C217 H21E 109.5 . . ? 
C214 C218 H21F 109.5 . . ? 
C214 C218 H21G 109.5 . . ? 
H21F C218 H21G 109.5 . . ? 
C214 C218 H21H 109.5 . . ? 
H21F C218 H21H 109.5 . . ? 
H21G C218 H21H 109.5 . . ? 
C216 C219 H21I 109.5 . . ? 
C216 C219 H21J 109.5 . . ? 
H21I C219 H21J 109.5 . . ? 
C216 C219 H21K 109.5 . . ? 
H21I C219 H21K 109.5 . . ? 
H21J C219 H21K 109.5 . . ? 
C226 C221 C222 122.8(7) . . ? 
C226 C221 N22 120.9(6) . . ? 
C222 C221 N22 116.1(7) . . ? 
C223 C222 C221 116.9(8) . . ? 
C223 C222 C227 122.5(7) . . ? 
C221 C222 C227 120.6(7) . . ? 
C224 C223 C222 121.6(8) . . ? 
C224 C223 H22A 119.2 . . ? 
C222 C223 H22A 119.2 . . ? 
C225 C224 C223 120.2(8) . . ? 
C225 C224 H22B 119.9 . . ? 
C223 C224 H22B 119.9 . . ? 
C224 C225 C226 121.7(9) . . ? 
C224 C225 H22C 119.2 . . ? 
C226 C225 H22C 119.2 . . ? 
C221 C226 C225 116.7(8) . . ? 
C221 C226 C230 123.1(7) . . ? 
C225 C226 C230 120.2(8) . . ? 
C229 C227 C228 111.8(10) . . ? 
C229 C227 C222 112.3(7) . . ? 
C228 C227 C222 113.7(8) . . ? 
C229 C227 H22D 106.1 . . ? 
C228 C227 H22D 106.1 . . ? 
C222 C227 H22D 106.1 . . ? 
C227 C228 H22E 109.5 . . ? 
C227 C228 H22F 109.5 . . ? 
H22E C228 H22F 109.5 . . ? 
C227 C228 H22G 109.5 . . ? 
H22E C228 H22G 109.5 . . ? 
H22F C228 H22G 109.5 . . ? 
C227 C229 H22H 109.5 . . ? 
C227 C229 H22I 109.5 . . ? 
H22H C229 H22I 109.5 . . ? 
C227 C229 H22J 109.5 . . ? 
H22H C229 H22J 109.5 . . ? 
H22I C229 H22J 109.5 . . ? 
C226 C230 C232 111.5(7) . . ? 
C226 C230 C231 110.9(7) . . ? 
C232 C230 C231 109.5(7) . . ? 
C226 C230 H23A 108.3 . . ? 
C232 C230 H23A 108.3 . . ? 
C231 C230 H23A 108.3 . . ? 
C230 C231 H23B 109.5 . . ? 
C230 C231 H23C 109.5 . . ? 
H23B C231 H23C 109.5 . . ? 
C230 C231 H23D 109.5 . . ? 
H23B C231 H23D 109.5 . . ? 
H23C C231 H23D 109.5 . . ? 
C230 C232 H23E 109.5 . . ? 
C230 C232 H23F 109.5 . . ? 
H23E C232 H23F 109.5 . . ? 
C230 C232 H23G 109.5 . . ? 
H23E C232 H23G 109.5 . . ? 
H23F C232 H23G 109.5 . . ? 
C311 Ni3 N31 94.9(3) . . ? 
C311 Ni3 N32 175.9(3) . . ? 
N31 Ni3 N32 81.2(2) . . ? 
C311 Ni3 Br3 89.0(2) . . ? 
N31 Ni3 Br3 171.53(18) . . ? 
N32 Ni3 Br3 94.60(16) . . ? 
C303 O3 C304 103.1(5) . . ? 
C303 N31 C305 105.9(5) . . ? 
C303 N31 Ni3 111.1(4) . . ? 
C305 N31 Ni3 142.3(5) . . ? 
C302 N32 C321 119.0(6) . . ? 
C302 N32 Ni3 113.3(5) . . ? 
C321 N32 Ni3 127.6(4) . . ? 
C302 C301 H30A 109.5 . . ? 
C302 C301 H30B 109.5 . . ? 
H30A C301 H30B 109.5 . . ? 
C302 C301 H30C 109.5 . . ? 
H30A C301 H30C 109.5 . . ? 
H30B C301 H30C 109.5 . . ? 
N32 C302 C303 111.4(6) . . ? 
N32 C302 C301 129.0(7) . . ? 
C303 C302 C301 119.5(7) . . ? 
N31 C303 O3 119.0(6) . . ? 
N31 C303 C302 120.2(6) . . ? 
O3 C303 C302 120.5(6) . . ? 
O3 C304 C305 103.7(5) . . ? 
O3 C304 H30D 111.0 . . ? 
C305 C304 H30D 111.0 . . ? 
O3 C304 H30E 111.0 . . ? 
C305 C304 H30E 111.0 . . ? 
H30D C304 H30E 109.0 . . ? 
N31 C305 C304 100.9(6) . . ? 
N31 C305 C306 112.1(5) . . ? 
C304 C305 C306 113.9(6) . . ? 
N31 C305 H30F 109.8 . . ? 
C304 C305 H30F 109.8 . . ? 
C306 C305 H30F 109.8 . . ? 
C307 C306 C309 110.1(7) . . ? 
C307 C306 C308 108.7(7) . . ? 
C309 C306 C308 108.9(7) . . ? 
C307 C306 C305 109.1(6) . . ? 
C309 C306 C305 111.6(6) . . ? 
C308 C306 C305 108.3(6) . . ? 
C306 C307 H30G 109.5 . . ? 
C306 C307 H30H 109.5 . . ? 
H30G C307 H30H 109.5 . . ? 
C306 C307 H30I 109.5 . . ? 
H30G C307 H30I 109.5 . . ? 
H30H C307 H30I 109.5 . . ? 
C306 C308 H30J 109.5 . . ? 
C306 C308 H30K 109.5 . . ? 
H30J C308 H30K 109.5 . . ? 
C306 C308 H30L 109.5 . . ? 
H30J C308 H30L 109.5 . . ? 
H30K C308 H30L 109.5 . . ? 
C306 C309 H30M 109.5 . . ? 
C306 C309 H30N 109.5 . . ? 
H30M C309 H30N 109.5 . . ? 
C306 C309 H30O 109.5 . . ? 
H30M C309 H30O 109.5 . . ? 
H30N C309 H30O 109.5 . . ? 
C312 C311 C316 118.8(6) . . ? 
C312 C311 Ni3 122.8(5) . . ? 
C316 C311 Ni3 118.4(5) . . ? 
C313 C312 C311 120.0(7) . . ? 
C313 C312 C317 118.7(7) . . ? 
C311 C312 C317 121.2(7) . . ? 
C314 C313 C312 122.1(7) . . ? 
C314 C313 H31A 119.0 . . ? 
C312 C313 H31A 119.0 . . ? 
C315 C314 C313 117.9(7) . . ? 
C315 C314 C318 121.7(8) . . ? 
C313 C314 C318 120.5(8) . . ? 
C314 C315 C316 122.1(7) . . ? 
C314 C315 H31B 118.9 . . ? 
C316 C315 H31B 118.9 . . ? 
C315 C316 C311 119.0(7) . . ? 
C315 C316 C319 119.6(7) . . ? 
C311 C316 C319 121.4(6) . . ? 
C312 C317 H31C 109.5 . . ? 
C312 C317 H31D 109.5 . . ? 
H31C C317 H31D 109.5 . . ? 
C312 C317 H31E 109.5 . . ? 
H31C C317 H31E 109.5 . . ? 
H31D C317 H31E 109.5 . . ? 
C314 C318 H31F 109.5 . . ? 
C314 C318 H31G 109.5 . . ? 
H31F C318 H31G 109.5 . . ? 
C314 C318 H31H 109.5 . . ? 
H31F C318 H31H 109.5 . . ? 
H31G C318 H31H 109.5 . . ? 
C316 C319 H31I 109.5 . . ? 
C316 C319 H31J 109.5 . . ? 
H31I C319 H31J 109.5 . . ? 
C316 C319 H31K 109.5 . . ? 
H31I C319 H31K 109.5 . . ? 
H31J C319 H31K 109.5 . . ? 
C326 C321 C322 122.7(7) . . ? 
C326 C321 N32 120.6(7) . . ? 
C322 C321 N32 116.7(7) . . ? 
C323 C322 C321 117.4(8) . . ? 
C323 C322 C327 120.9(8) . . ? 
C321 C322 C327 121.7(7) . . ? 
C324 C323 C322 120.9(9) . . ? 
C324 C323 H32A 119.5 . . ? 
C322 C323 H32A 119.5 . . ? 
C323 C324 C325 120.5(8) . . ? 
C323 C324 H32B 119.7 . . ? 
C325 C324 H32B 119.7 . . ? 
C324 C325 C326 121.1(9) . . ? 
C324 C325 H32C 119.5 . . ? 
C326 C325 H32C 119.5 . . ? 
C325 C326 C321 117.2(8) . . ? 
C325 C326 C330 121.3(8) . . ? 
C321 C326 C330 121.5(7) . . ? 
C329 C327 C328 111.0(11) . . ? 
C329 C327 C322 111.5(8) . . ? 
C328 C327 C322 112.6(9) . . ? 
C329 C327 H32D 107.1 . . ? 
C328 C327 H32D 107.1 . . ? 
C322 C327 H32D 107.1 . . ? 
C327 C328 H32E 109.5 . . ? 
C327 C328 H32F 109.5 . . ? 
H32E C328 H32F 109.5 . . ? 
C327 C328 H32G 109.5 . . ? 
H32E C328 H32G 109.5 . . ? 
H32F C328 H32G 109.5 . . ? 
C327 C329 H32H 109.5 . . ? 
C327 C329 H32I 109.5 . . ? 
H32H C329 H32I 109.5 . . ? 
C327 C329 H32J 109.5 . . ? 
H32H C329 H32J 109.5 . . ? 
H32I C329 H32J 109.5 . . ? 
C326 C330 C332 112.3(9) . . ? 
C326 C330 C331 110.7(8) . . ? 
C332 C330 C331 109.1(8) . . ? 
C326 C330 H33A 108.2 . . ? 
C332 C330 H33A 108.2 . . ? 
C331 C330 H33A 108.2 . . ? 
C330 C331 H33B 109.5 . . ? 
C330 C331 H33C 109.5 . . ? 
H33B C331 H33C 109.5 . . ? 
C330 C331 H33D 109.5 . . ? 
H33B C331 H33D 109.5 . . ? 
H33C C331 H33D 109.5 . . ? 
C330 C332 H33E 109.5 . . ? 
C330 C332 H33F 109.5 . . ? 
H33E C332 H33F 109.5 . . ? 
C330 C332 H33G 109.5 . . ? 
H33E C332 H33G 109.5 . . ? 
H33F C332 H33G 109.5 . . ? 
C411 Ni4 N41 93.3(3) . . ? 
C411 Ni4 N42 173.9(3) . . ? 
N41 Ni4 N42 81.5(3) . . ? 
C411 Ni4 Br4 90.3(2) . . ? 
N41 Ni4 Br4 173.45(19) . . ? 
N42 Ni4 Br4 94.62(18) . . ? 
C403 O4 C404 102.9(6) . . ? 
C403 N41 C405 107.0(6) . . ? 
C403 N41 Ni4 110.7(5) . . ? 
C405 N41 Ni4 140.3(5) . . ? 
C402 N42 C421 118.5(7) . . ? 
C402 N42 Ni4 113.4(6) . . ? 
C421 N42 Ni4 128.1(5) . . ? 
C402 C401 H40A 109.5 . . ? 
C402 C401 H40B 109.5 . . ? 
H40A C401 H40B 109.5 . . ? 
C402 C401 H40C 109.5 . . ? 
H40A C401 H40C 109.5 . . ? 
H40B C401 H40C 109.5 . . ? 
N42 C402 C403 110.4(7) . . ? 
N42 C402 C401 128.9(8) . . ? 
C403 C402 C401 120.7(7) . . ? 
N41 C403 O4 118.6(7) . . ? 
N41 C403 C402 121.6(7) . . ? 
O4 C403 C402 119.8(7) . . ? 
O4 C404 C405 104.0(6) . . ? 
O4 C404 H40D 111.0 . . ? 
C405 C404 H40D 111.0 . . ? 
O4 C404 H40E 111.0 . . ? 
C405 C404 H40E 111.0 . . ? 
H40D C404 H40E 109.0 . . ? 
N41 C405 C406 112.8(6) . . ? 
N41 C405 C404 99.5(6) . . ? 
C406 C405 C404 113.4(6) . . ? 
N41 C405 H40F 110.2 . . ? 
C406 C405 H40F 110.2 . . ? 
C404 C405 H40F 110.2 . . ? 
C408 C406 C409 109.4(7) . . ? 
C408 C406 C405 110.3(6) . . ? 
C409 C406 C405 112.6(7) . . ? 
C408 C406 C407 108.7(7) . . ? 
C409 C406 C407 109.1(7) . . ? 
C405 C406 C407 106.6(6) . . ? 
C406 C407 H40G 109.5 . . ? 
C406 C407 H40H 109.5 . . ? 
H40G C407 H40H 109.5 . . ? 
C406 C407 H40I 109.5 . . ? 
H40G C407 H40I 109.5 . . ? 
H40H C407 H40I 109.5 . . ? 
C406 C408 H40J 109.5 . . ? 
C406 C408 H40K 109.5 . . ? 
H40J C408 H40K 109.5 . . ? 
C406 C408 H40L 109.5 . . ? 
H40J C408 H40L 109.5 . . ? 
H40K C408 H40L 109.5 . . ? 
C406 C409 H40M 109.5 . . ? 
C406 C409 H40N 109.5 . . ? 
H40M C409 H40N 109.5 . . ? 
C406 C409 H40O 109.5 . . ? 
H40M C409 H40O 109.5 . . ? 
H40N C409 H40O 109.5 . . ? 
C416 C411 C412 118.8(7) . . ? 
C416 C411 Ni4 119.2(6) . . ? 
C412 C411 Ni4 122.0(6) . . ? 
C413 C412 C411 119.2(7) . . ? 
C413 C412 C417 119.3(7) . . ? 
C411 C412 C417 121.5(7) . . ? 
C412 C413 C414 123.2(7) . . ? 
C412 C413 H41A 118.4 . . ? 
C414 C413 H41A 118.4 . . ? 
C413 C414 C415 117.3(7) . . ? 
C413 C414 C418 121.3(8) . . ? 
C415 C414 C418 121.3(8) . . ? 
C414 C415 C416 121.4(7) . . ? 
C414 C415 H41B 119.3 . . ? 
C416 C415 H41B 119.3 . . ? 
C411 C416 C415 120.0(7) . . ? 
C411 C416 C419 121.1(7) . . ? 
C415 C416 C419 118.9(7) . . ? 
C412 C417 H41C 109.5 . . ? 
C412 C417 H41D 109.5 . . ? 
H41C C417 H41D 109.5 . . ? 
C412 C417 H41E 109.5 . . ? 
H41C C417 H41E 109.5 . . ? 
H41D C417 H41E 109.5 . . ? 
C414 C418 H41F 109.5 . . ? 
C414 C418 H41G 109.5 . . ? 
H41F C418 H41G 109.5 . . ? 
C414 C418 H41H 109.5 . . ? 
H41F C418 H41H 109.5 . . ? 
H41G C418 H41H 109.5 . . ? 
C416 C419 H41I 109.5 . . ? 
C416 C419 H41J 109.5 . . ? 
H41I C419 H41J 109.5 . . ? 
C416 C419 H41K 109.5 . . ? 
H41I C419 H41K 109.5 . . ? 
H41J C419 H41K 109.5 . . ? 
C426 C421 C422 123.4(8) . . ? 
C426 C421 N42 119.5(8) . . ? 
C422 C421 N42 117.1(8) . . ? 
C421 C422 C423 117.0(10) . . ? 
C421 C422 C427 121.3(8) . . ? 
C423 C422 C427 121.6(10) . . ? 
C424 C423 C422 121.6(10) . . ? 
C424 C423 H42A 119.2 . . ? 
C422 C423 H42A 119.2 . . ? 
C423 C424 C425 119.3(9) . . ? 
C423 C424 H42B 120.3 . . ? 
C425 C424 H42B 120.3 . . ? 
C424 C425 C426 122.4(10) . . ? 
C424 C425 H42C 118.8 . . ? 
C426 C425 H42C 118.8 . . ? 
C421 C426 C425 116.2(9) . . ? 
C421 C426 C430 122.8(8) . . ? 
C425 C426 C430 121.0(9) . . ? 
C422 C427 C429 112.6(10) . . ? 
C422 C427 C428 112.8(12) . . ? 
C429 C427 C428 109.8(11) . . ? 
C422 C427 H42D 107.1 . . ? 
C429 C427 H42D 107.1 . . ? 
C428 C427 H42D 107.1 . . ? 
C427 C428 H42E 109.5 . . ? 
C427 C428 H42F 109.5 . . ? 
H42E C428 H42F 109.5 . . ? 
C427 C428 H42G 109.5 . . ? 
H42E C428 H42G 109.5 . . ? 
H42F C428 H42G 109.5 . . ? 
C427 C429 H42H 109.5 . . ? 
C427 C429 H42I 109.5 . . ? 
H42H C429 H42I 109.5 . . ? 
C427 C429 H42J 109.5 . . ? 
H42H C429 H42J 109.5 . . ? 
H42I C429 H42J 109.5 . . ? 
C432 C430 C431 110.0(10) . . ? 
C432 C430 C426 112.1(9) . . ? 
C431 C430 C426 111.4(10) . . ? 
C432 C430 H43A 107.7 . . ? 
C431 C430 H43A 107.7 . . ? 
C426 C430 H43A 107.7 . . ? 
C430 C431 H43B 109.5 . . ? 
C430 C431 H43C 109.5 . . ? 
H43B C431 H43C 109.5 . . ? 
C430 C431 H43D 109.5 . . ? 
H43B C431 H43D 109.5 . . ? 
H43C C431 H43D 109.5 . . ? 
C430 C432 H43E 109.5 . . ? 
C430 C432 H43F 109.5 . . ? 
H43E C432 H43F 109.5 . . ? 
C430 C432 H43G 109.5 . . ? 
H43E C432 H43G 109.5 . . ? 
H43F C432 H43G 109.5 . . ? 
C53 O5 C52 112.5(9) . . ? 
C52 C51 H51A 109.5 . . ? 
C52 C51 H51B 109.5 . . ? 
H51A C51 H51B 109.5 . . ? 
C52 C51 H51C 109.5 . . ? 
H51A C51 H51C 109.5 . . ? 
H51B C51 H51C 109.5 . . ? 
O5 C52 C51 109.0(9) . . ? 
O5 C52 H52A 109.9 . . ? 
C51 C52 H52A 109.9 . . ? 
O5 C52 H52B 109.9 . . ? 
C51 C52 H52B 109.9 . . ? 
H52A C52 H52B 108.3 . . ? 
O5 C53 C54 109.4(9) . . ? 
O5 C53 H53A 109.8 . . ? 
C54 C53 H53A 109.8 . . ? 
O5 C53 H53B 109.8 . . ? 
C54 C53 H53B 109.8 . . ? 
H53A C53 H53B 108.2 . . ? 
C53 C54 H54A 109.5 . . ? 
C53 C54 H54B 109.5 . . ? 
H54A C54 H54B 109.5 . . ? 
C53 C54 H54C 109.5 . . ? 
H54A C54 H54C 109.5 . . ? 
H54B C54 H54C 109.5 . . ? 
C63 O6 C62 117.4(8) . . ? 
C62 C61 H61A 109.5 . . ? 
C62 C61 H61B 109.5 . . ? 
H61A C61 H61B 109.5 . . ? 
C62 C61 H61C 109.5 . . ? 
H61A C61 H61C 109.5 . . ? 
H61B C61 H61C 109.5 . . ? 
O6 C62 C61 111.1(9) . . ? 
O6 C62 H62A 109.4 . . ? 
C61 C62 H62A 109.4 . . ? 
O6 C62 H62B 109.4 . . ? 
C61 C62 H62B 109.4 . . ? 
H62A C62 H62B 108.0 . . ? 
O6 C63 C64 114.1(9) . . ? 
O6 C63 H63A 108.7 . . ? 
C64 C63 H63A 108.7 . . ? 
O6 C63 H63B 108.7 . . ? 
C64 C63 H63B 108.7 . . ? 
H63A C63 H63B 107.6 . . ? 
C63 C64 H64A 109.5 . . ? 
C63 C64 H64B 109.5 . . ? 
H64A C64 H64B 109.5 . . ? 
C63 C64 H64C 109.5 . . ? 
H64A C64 H64C 109.5 . . ? 
H64B C64 H64C 109.5 . . ? 
  
loop_ 
 _geom_torsion_atom_site_label_1 
 _geom_torsion_atom_site_label_2 
 _geom_torsion_atom_site_label_3 
 _geom_torsion_atom_site_label_4 
 _geom_torsion 
 _geom_torsion_site_symmetry_1 
 _geom_torsion_site_symmetry_2 
 _geom_torsion_site_symmetry_3 
 _geom_torsion_site_symmetry_4 
 _geom_torsion_publ_flag 
C121 N12 C102 C103 -176.9(6) . . . . ? 
Ni1 N12 C102 C103 5.0(8) . . . . ? 
C121 N12 C102 C101 1.7(12) . . . . ? 
Ni1 N12 C102 C101 -176.4(7) . . . . ? 
C105 N11 C103 O1 -5.2(9) . . . . ? 
Ni1 N11 C103 O1 165.2(5) . . . . ? 
C105 N11 C103 C102 173.4(6) . . . . ? 
Ni1 N11 C103 C102 -16.2(8) . . . . ? 
C104 O1 C103 N11 -12.8(9) . . . . ? 
C104 O1 C103 C102 168.7(7) . . . . ? 
N12 C102 C103 N11 7.5(10) . . . . ? 
C101 C102 C103 N11 -171.3(8) . . . . ? 
N12 C102 C103 O1 -174.0(7) . . . . ? 
C101 C102 C103 O1 7.3(11) . . . . ? 
C103 O1 C104 C105 24.1(8) . . . . ? 
C103 N11 C105 C104 19.7(8) . . . . ? 
Ni1 N11 C105 C104 -145.9(7) . . . . ? 
C103 N11 C105 C106 -101.9(7) . . . . ? 
Ni1 N11 C105 C106 92.5(9) . . . . ? 
O1 C104 C105 N11 -26.5(7) . . . . ? 
O1 C104 C105 C106 94.5(7) . . . . ? 
N11 C105 C106 C109 -59.9(9) . . . . ? 
C104 C105 C106 C109 -173.3(7) . . . . ? 
N11 C105 C106 C108 61.0(9) . . . . ? 
C104 C105 C106 C108 -52.5(9) . . . . ? 
N11 C105 C106 C107 -177.7(7) . . . . ? 
C104 C105 C106 C107 68.9(10) . . . . ? 
C116 C111 C112 C113 4.3(10) . . . . ? 
Ni1 C111 C112 C113 -172.5(5) . . . . ? 
C116 C111 C112 C117 -174.4(7) . . . . ? 
Ni1 C111 C112 C117 8.8(9) . . . . ? 
C111 C112 C113 C114 -1.7(11) . . . . ? 
C117 C112 C113 C114 177.0(7) . . . . ? 
C112 C113 C114 C115 -1.9(11) . . . . ? 
C112 C113 C114 C118 178.2(8) . . . . ? 
C113 C114 C115 C116 2.8(11) . . . . ? 
C118 C114 C115 C116 -177.2(8) . . . . ? 
C114 C115 C116 C111 -0.2(11) . . . . ? 
C114 C115 C116 C119 -177.3(7) . . . . ? 
C112 C111 C116 C115 -3.4(10) . . . . ? 
Ni1 C111 C116 C115 173.3(5) . . . . ? 
C112 C111 C116 C119 173.6(7) . . . . ? 
Ni1 C111 C116 C119 -9.8(9) . . . . ? 
C102 N12 C121 C126 -76.7(9) . . . . ? 
Ni1 N12 C121 C126 101.1(7) . . . . ? 
C102 N12 C121 C122 104.7(8) . . . . ? 
Ni1 N12 C121 C122 -77.5(8) . . . . ? 
C126 C121 C122 C123 6.2(11) . . . . ? 
N12 C121 C122 C123 -175.3(6) . . . . ? 
C126 C121 C122 C127 -176.6(8) . . . . ? 
N12 C121 C122 C127 2.0(11) . . . . ? 
C121 C122 C123 C124 -4.1(12) . . . . ? 
C127 C122 C123 C124 178.6(8) . . . . ? 
C122 C123 C124 C125 0.6(13) . . . . ? 
C123 C124 C125 C126 1.3(13) . . . . ? 
C122 C121 C126 C125 -4.3(11) . . . . ? 
N12 C121 C126 C125 177.2(7) . . . . ? 
C122 C121 C126 C130 174.3(7) . . . . ? 
N12 C121 C126 C130 -4.2(11) . . . . ? 
C124 C125 C126 C121 0.4(12) . . . . ? 
C124 C125 C126 C130 -178.3(8) . . . . ? 
C123 C122 C127 C128 74.9(11) . . . . ? 
C121 C122 C127 C128 -102.3(10) . . . . ? 
C123 C122 C127 C129 -51.5(12) . . . . ? 
C121 C122 C127 C129 131.4(9) . . . . ? 
C121 C126 C130 C132 128.4(9) . . . . ? 
C125 C126 C130 C132 -53.0(11) . . . . ? 
C121 C126 C130 C131 -108.1(9) . . . . ? 
C125 C126 C130 C131 70.6(10) . . . . ? 
C221 N22 C202 C203 -175.8(6) . . . . ? 
Ni2 N22 C202 C203 10.0(7) . . . . ? 
C221 N22 C202 C201 3.3(11) . . . . ? 
Ni2 N22 C202 C201 -171.0(6) . . . . ? 
C205 N21 C203 O2 -5.3(8) . . . . ? 
Ni2 N21 C203 O2 167.2(5) . . . . ? 
C205 N21 C203 C202 172.5(6) . . . . ? 
Ni2 N21 C203 C202 -15.1(8) . . . . ? 
C204 O2 C203 N21 -12.6(8) . . . . ? 
C204 O2 C203 C202 169.7(6) . . . . ? 
N22 C202 C203 N21 3.1(9) . . . . ? 
C201 C202 C203 N21 -176.1(7) . . . . ? 
N22 C202 C203 O2 -179.2(6) . . . . ? 
C201 C202 C203 O2 1.6(10) . . . . ? 
C203 O2 C204 C205 23.7(7) . . . . ? 
C203 N21 C205 C206 -104.6(7) . . . . ? 
Ni2 N21 C205 C206 86.8(9) . . . . ? 
C203 N21 C205 C204 19.3(7) . . . . ? 
Ni2 N21 C205 C204 -149.3(6) . . . . ? 
O2 C204 C205 N21 -25.9(7) . . . . ? 
O2 C204 C205 C206 97.0(7) . . . . ? 
N21 C205 C206 C207 -64.6(8) . . . . ? 
C204 C205 C206 C207 -179.9(6) . . . . ? 
N21 C205 C206 C208 57.7(8) . . . . ? 
C204 C205 C206 C208 -57.5(8) . . . . ? 
N21 C205 C206 C209 178.2(6) . . . . ? 
C204 C205 C206 C209 62.9(8) . . . . ? 
N21 Ni2 C211 C216 -110.1(6) . . . . ? 
Br2 Ni2 C211 C216 75.7(6) . . . . ? 
N21 Ni2 C211 C212 68.7(5) . . . . ? 
Br2 Ni2 C211 C212 -105.4(5) . . . . ? 
C216 C211 C212 C213 2.4(10) . . . . ? 
Ni2 C211 C212 C213 -176.5(5) . . . . ? 
C216 C211 C212 C217 -174.8(6) . . . . ? 
Ni2 C211 C212 C217 6.3(9) . . . . ? 
C211 C212 C213 C214 -1.9(10) . . . . ? 
C217 C212 C213 C214 175.3(7) . . . . ? 
C212 C213 C214 C215 1.1(10) . . . . ? 
C212 C213 C214 C218 -176.9(7) . . . . ? 
C213 C214 C215 C216 -0.8(11) . . . . ? 
C218 C214 C215 C216 177.2(7) . . . . ? 
C214 C215 C216 C211 1.4(11) . . . . ? 
C214 C215 C216 C219 -177.6(7) . . . . ? 
C212 C211 C216 C215 -2.1(10) . . . . ? 
Ni2 C211 C216 C215 176.7(5) . . . . ? 
C212 C211 C216 C219 176.9(6) . . . . ? 
Ni2 C211 C216 C219 -4.2(9) . . . . ? 
C202 N22 C221 C226 -75.6(9) . . . . ? 
Ni2 N22 C221 C226 97.8(7) . . . . ? 
C202 N22 C221 C222 108.8(8) . . . . ? 
Ni2 N22 C221 C222 -77.8(8) . . . . ? 
C226 C221 C222 C223 1.7(12) . . . . ? 
N22 C221 C222 C223 177.3(7) . . . . ? 
C226 C221 C222 C227 -179.5(7) . . . . ? 
N22 C221 C222 C227 -3.9(10) . . . . ? 
C221 C222 C223 C224 -2.0(14) . . . . ? 
C227 C222 C223 C224 179.3(9) . . . . ? 
C222 C223 C224 C225 0.5(17) . . . . ? 
C223 C224 C225 C226 1.4(17) . . . . ? 
C222 C221 C226 C225 0.0(12) . . . . ? 
N22 C221 C226 C225 -175.3(8) . . . . ? 
C222 C221 C226 C230 177.8(7) . . . . ? 
N22 C221 C226 C230 2.5(11) . . . . ? 
C224 C225 C226 C221 -1.6(15) . . . . ? 
C224 C225 C226 C230 -179.5(9) . . . . ? 
C223 C222 C227 C229 94.7(12) . . . . ? 
C221 C222 C227 C229 -84.1(11) . . . . ? 
C223 C222 C227 C228 -33.5(13) . . . . ? 
C221 C222 C227 C228 147.8(10) . . . . ? 
C221 C226 C230 C232 -113.5(9) . . . . ? 
C225 C226 C230 C232 64.2(11) . . . . ? 
C221 C226 C230 C231 124.1(9) . . . . ? 
C225 C226 C230 C231 -58.1(11) . . . . ? 
C321 N32 C302 C303 -172.4(6) . . . . ? 
Ni3 N32 C302 C303 4.6(8) . . . . ? 
C321 N32 C302 C301 5.2(13) . . . . ? 
Ni3 N32 C302 C301 -177.8(8) . . . . ? 
C305 N31 C303 O3 -4.6(9) . . . . ? 
Ni3 N31 C303 O3 168.3(5) . . . . ? 
C305 N31 C303 C302 169.7(7) . . . . ? 
Ni3 N31 C303 C302 -17.3(9) . . . . ? 
C304 O3 C303 N31 -13.1(9) . . . . ? 
C304 O3 C303 C302 172.7(7) . . . . ? 
N32 C302 C303 N31 8.5(11) . . . . ? 
C301 C302 C303 N31 -169.4(8) . . . . ? 
N32 C302 C303 O3 -177.3(7) . . . . ? 
C301 C302 C303 O3 4.8(12) . . . . ? 
C303 O3 C304 C305 24.0(7) . . . . ? 
C303 N31 C305 C304 19.2(7) . . . . ? 
Ni3 N31 C305 C304 -150.0(6) . . . . ? 
C303 N31 C305 C306 -102.4(7) . . . . ? 
Ni3 N31 C305 C306 88.4(8) . . . . ? 
O3 C304 C305 N31 -26.1(7) . . . . ? 
O3 C304 C305 C306 94.3(6) . . . . ? 
N31 C305 C306 C307 -65.9(8) . . . . ? 
C304 C305 C306 C307 -179.8(6) . . . . ? 
N31 C305 C306 C309 56.0(8) . . . . ? 
C304 C305 C306 C309 -57.9(8) . . . . ? 
N31 C305 C306 C308 175.9(6) . . . . ? 
C304 C305 C306 C308 62.1(8) . . . . ? 
C316 C311 C312 C313 -1.8(10) . . . . ? 
Ni3 C311 C312 C313 179.1(5) . . . . ? 
C316 C311 C312 C317 177.3(6) . . . . ? 
Ni3 C311 C312 C317 -1.7(9) . . . . ? 
C311 C312 C313 C314 1.5(11) . . . . ? 
C317 C312 C313 C314 -177.6(7) . . . . ? 
C312 C313 C314 C315 -1.3(12) . . . . ? 
C312 C313 C314 C318 177.6(8) . . . . ? 
C313 C314 C315 C316 1.5(11) . . . . ? 
C318 C314 C315 C316 -177.4(7) . . . . ? 
C314 C315 C316 C311 -1.8(11) . . . . ? 
C314 C315 C316 C319 175.4(7) . . . . ? 
C312 C311 C316 C315 2.0(10) . . . . ? 
Ni3 C311 C316 C315 -179.0(5) . . . . ? 
C312 C311 C316 C319 -175.2(7) . . . . ? 
Ni3 C311 C316 C319 3.9(9) . . . . ? 
C302 N32 C321 C326 -89.6(9) . . . . ? 
Ni3 N32 C321 C326 93.9(8) . . . . ? 
C302 N32 C321 C322 91.2(9) . . . . ? 
Ni3 N32 C321 C322 -85.3(8) . . . . ? 
C326 C321 C322 C323 2.0(12) . . . . ? 
N32 C321 C322 C323 -178.8(7) . . . . ? 
C326 C321 C322 C327 -178.1(7) . . . . ? 
N32 C321 C322 C327 1.1(11) . . . . ? 
C321 C322 C323 C324 -2.0(13) . . . . ? 
C327 C322 C323 C324 178.2(8) . . . . ? 
C322 C323 C324 C325 0.7(15) . . . . ? 
C323 C324 C325 C326 0.6(14) . . . . ? 
C324 C325 C326 C321 -0.5(12) . . . . ? 
C324 C325 C326 C330 178.2(8) . . . . ? 
C322 C321 C326 C325 -0.8(11) . . . . ? 
N32 C321 C326 C325 -180.0(7) . . . . ? 
C322 C321 C326 C330 -179.5(8) . . . . ? 
N32 C321 C326 C330 1.3(11) . . . . ? 
C323 C322 C327 C329 -58.3(12) . . . . ? 
C321 C322 C327 C329 121.8(10) . . . . ? 
C323 C322 C327 C328 67.2(15) . . . . ? 
C321 C322 C327 C328 -112.6(14) . . . . ? 
C325 C326 C330 C332 51.3(11) . . . . ? 
C321 C326 C330 C332 -130.0(9) . . . . ? 
C325 C326 C330 C331 -70.9(11) . . . . ? 
C321 C326 C330 C331 107.8(9) . . . . ? 
C421 N42 C402 C403 -178.7(7) . . . . ? 
Ni4 N42 C402 C403 4.6(9) . . . . ? 
C421 N42 C402 C401 -0.9(14) . . . . ? 
Ni4 N42 C402 C401 -177.6(8) . . . . ? 
C405 N41 C403 O4 -4.2(9) . . . . ? 
Ni4 N41 C403 O4 163.0(5) . . . . ? 
C405 N41 C403 C402 176.2(7) . . . . ? 
Ni4 N41 C403 C402 -16.7(9) . . . . ? 
C404 O4 C403 N41 -14.4(9) . . . . ? 
C404 O4 C403 C402 165.2(7) . . . . ? 
N42 C402 C403 N41 8.1(11) . . . . ? 
C401 C402 C403 N41 -169.9(9) . . . . ? 
N42 C402 C403 O4 -171.5(7) . . . . ? 
C401 C402 C403 O4 10.4(12) . . . . ? 
C403 O4 C404 C405 25.6(7) . . . . ? 
C403 N41 C405 C406 -100.9(7) . . . . ? 
Ni4 N41 C405 C406 98.1(8) . . . . ? 
C403 N41 C405 C404 19.6(7) . . . . ? 
Ni4 N41 C405 C404 -141.4(7) . . . . ? 
O4 C404 C405 N41 -27.2(7) . . . . ? 
O4 C404 C405 C406 92.9(7) . . . . ? 
N41 C405 C406 C408 -58.3(9) . . . . ? 
C404 C405 C406 C408 -170.5(7) . . . . ? 
N41 C405 C406 C409 64.2(8) . . . . ? 
C404 C405 C406 C409 -48.0(9) . . . . ? 
N41 C405 C406 C407 -176.1(7) . . . . ? 
C404 C405 C406 C407 71.7(9) . . . . ? 
N41 Ni4 C411 C416 71.9(6) . . . . ? 
Br4 Ni4 C411 C416 -102.6(5) . . . . ? 
N41 Ni4 C411 C412 -105.7(6) . . . . ? 
Br4 Ni4 C411 C412 79.8(6) . . . . ? 
C416 C411 C412 C413 -2.5(10) . . . . ? 
Ni4 C411 C412 C413 175.1(6) . . . . ? 
C416 C411 C412 C417 176.0(7) . . . . ? 
Ni4 C411 C412 C417 -6.4(10) . . . . ? 
C411 C412 C413 C414 1.8(11) . . . . ? 
C417 C412 C413 C414 -176.7(8) . . . . ? 
C412 C413 C414 C415 -0.2(11) . . . . ? 
C412 C413 C414 C418 178.7(7) . . . . ? 
C413 C414 C415 C416 -0.6(10) . . . . ? 
C418 C414 C415 C416 -179.5(7) . . . . ? 
C412 C411 C416 C415 1.7(10) . . . . ? 
Ni4 C411 C416 C415 -176.0(5) . . . . ? 
C412 C411 C416 C419 -177.0(7) . . . . ? 
Ni4 C411 C416 C419 5.3(9) . . . . ? 
C414 C415 C416 C411 -0.1(11) . . . . ? 
C414 C415 C416 C419 178.6(7) . . . . ? 
C402 N42 C421 C426 -79.7(10) . . . . ? 
Ni4 N42 C421 C426 96.4(8) . . . . ? 
C402 N42 C421 C422 101.0(9) . . . . ? 
Ni4 N42 C421 C422 -82.8(9) . . . . ? 
C426 C421 C422 C423 3.8(13) . . . . ? 
N42 C421 C422 C423 -177.0(8) . . . . ? 
C426 C421 C422 C427 -178.3(9) . . . . ? 
N42 C421 C422 C427 0.9(12) . . . . ? 
C421 C422 C423 C424 -2.8(15) . . . . ? 
C427 C422 C423 C424 179.3(10) . . . . ? 
C422 C423 C424 C425 0.8(16) . . . . ? 
C423 C424 C425 C426 0.6(16) . . . . ? 
C422 C421 C426 C425 -2.5(13) . . . . ? 
N42 C421 C426 C425 178.3(8) . . . . ? 
C422 C421 C426 C430 175.6(9) . . . . ? 
N42 C421 C426 C430 -3.6(12) . . . . ? 
C424 C425 C426 C421 0.3(14) . . . . ? 
C424 C425 C426 C430 -177.9(10) . . . . ? 
C421 C422 C427 C429 126.2(10) . . . . ? 
C423 C422 C427 C429 -56.1(15) . . . . ? 
C421 C422 C427 C428 -108.9(14) . . . . ? 
C423 C422 C427 C428 68.9(15) . . . . ? 
C421 C426 C430 C432 119.7(11) . . . . ? 
C425 C426 C430 C432 -62.3(13) . . . . ? 
C421 C426 C430 C431 -116.5(10) . . . . ? 
C425 C426 C430 C431 61.6(13) . . . . ? 
C53 O5 C52 C51 177.8(9) . . . . ? 
C52 O5 C53 C54 -177.5(9) . . . . ? 
C63 O6 C62 C61 -175.4(11) . . . . ? 
C62 O6 C63 C64 -173.4(11) . . . . ? 
  
_refine_diff_density_max    1.511 
_refine_diff_density_min   -0.799 
_refine_diff_density_rms    0.084 
  
_shelx_res_file 
; 
TITL ESS-2223 in P2(1)2(1)2(1) 
    ess2223.res 
    created by SHELXL-2019/1 at 17:48:07 on 31-Jul-2024 
REM Old TITL 19 in P2(1)2(1)2(1) 
REM SHELXT solution in P2(1)2(1)2(1): R1 0.144, Rweak 0.032, Alpha 0.011 
REM <I/s>   0.606 for   45 systematic absences,  Orientation as input 
REM Flack x =  0.027 ( 0.010 ) from  9273 Parsons' quotients 
REM Formula found by SHELXT:  C126 N8 O8 Ni4 Br4 
  
CELL  1.54178  15.6080  28.2109  29.9287   90.000   90.000   90.000 
ZERR   16.000   0.0005   0.0010   0.0010    0.000    0.000    0.000 
LATT -1 
SYMM 1/2-X, -Y, 1/2+Z 
SYMM -X, 1/2+Y, 1/2-Z 
SYMM 1/2+X, 1/2-Y, -Z 
SFAC C H N O NI BR 
UNIT 512 768 32 24 16 16 
TEMP -143.150 
SIZE 0.21 0.02 0.01 
  
L.S. 10 
BOND $H 
FMAP 2 
PLAN 20 
CONF 
  
REM mcn202_265, ESS-2223 
REM Et2O 
  
OMIT -1 1 1 
OMIT 1 1 1 
  
ACTA 
  
REM EXTI    0.000065 
WGHT    0.040700   33.352196 
FVAR       0.10467 
NI1   5    0.685541    0.343906    0.619316    11.00000    0.02477    0.02370 = 
         0.02040   -0.00082   -0.00139   -0.00378 
BR1   6    0.553114    0.308998    0.624670    11.00000    0.02634    0.02792 = 
         0.04108   -0.00562    0.00304   -0.00459 
O1    4    0.860489    0.436154    0.658353    11.00000    0.04314    0.05613 = 
         0.03025   -0.00768   -0.00720   -0.02560 
N11   3    0.794793    0.375846    0.622178    11.00000    0.02675    0.03249 = 
         0.01997    0.00220   -0.00265   -0.00977 
N12   3    0.644523    0.408157    0.641215    11.00000    0.03661    0.02684 = 
         0.02205   -0.00039   -0.00340   -0.00472 
C101  1    0.699428    0.483735    0.673215    11.00000    0.05599    0.03383 = 
         0.05363   -0.01560   -0.00277   -0.01049 
AFIX 137 
H10A  2    0.640381    0.495218    0.670603    11.00000   -1.50000 
H10B  2    0.738007    0.505368    0.657352    11.00000   -1.50000 
H10C  2    0.715669    0.482357    0.704818    11.00000   -1.50000 
AFIX   0 
C102  1    0.705807    0.435847    0.653404    11.00000    0.04287    0.03655 = 
         0.02335   -0.00253   -0.00132   -0.00899 
C103  1    0.789420    0.414598    0.644336    11.00000    0.03749    0.03922 = 
         0.02176    0.00640   -0.00550   -0.01471 
C104  1    0.926442    0.399210    0.651141    11.00000    0.03067    0.06954 = 
         0.03073    0.00415   -0.00545   -0.01760 
AFIX  23 
H10D  2    0.936652    0.380895    0.678851    11.00000   -1.20000 
H10E  2    0.981171    0.413489    0.641221    11.00000   -1.20000 
AFIX   0 
C105  1    0.888241    0.367473    0.614426    11.00000    0.02373    0.04503 = 
         0.02627    0.00662   -0.00239   -0.00916 
AFIX  13 
H10F  2    0.902440    0.333542    0.620644    11.00000   -1.20000 
AFIX   0 
C106  1    0.917342    0.380730    0.566594    11.00000    0.03350    0.04836 = 
         0.02629    0.01109    0.00085   -0.00706 
C107  1    1.012877    0.368470    0.562721    11.00000    0.03494    0.09435 = 
         0.04491    0.01502    0.01186   -0.00963 
AFIX 137 
H10G  2    1.031968    0.373573    0.531900    11.00000   -1.50000 
H10H  2    1.021690    0.335189    0.570905    11.00000   -1.50000 
H10I  2    1.045962    0.388819    0.582884    11.00000   -1.50000 
AFIX   0 
C108  1    0.903103    0.433139    0.556017    11.00000    0.06073    0.05503 = 
         0.03955    0.01395    0.00700   -0.01225 
AFIX 137 
H10J  2    0.922693    0.439817    0.525551    11.00000   -1.50000 
H10K  2    0.935525    0.452619    0.577211    11.00000   -1.50000 
H10L  2    0.841962    0.440589    0.558507    11.00000   -1.50000 
AFIX   0 
C109  1    0.868218    0.351327    0.532794    11.00000    0.04600    0.06910 = 
         0.02821   -0.00935    0.01189   -0.02004 
AFIX 137 
H10M  2    0.890264    0.357767    0.502741    11.00000   -1.50000 
H10N  2    0.807295    0.359613    0.534110    11.00000   -1.50000 
H10O  2    0.875347    0.317596    0.539686    11.00000   -1.50000 
AFIX   0 
C111  1    0.734996    0.284994    0.602279    11.00000    0.02797    0.02916 = 
         0.02370    0.00219    0.00354   -0.00637 
C112  1    0.785227    0.260744    0.633653    11.00000    0.02824    0.03404 = 
         0.02271    0.00169    0.00023   -0.00606 
C113  1    0.830458    0.220554    0.620819    11.00000    0.03425    0.02938 = 
         0.04056   -0.00092   -0.00081    0.00202 
AFIX  43 
H11A  2    0.865496    0.204935    0.642195    11.00000   -1.20000 
AFIX   0 
C114  1    0.825994    0.202466    0.577564    11.00000    0.03001    0.03479 = 
         0.04696   -0.00284    0.01267   -0.00144 
C115  1    0.772335    0.225247    0.547492    11.00000    0.03895    0.03375 = 
         0.02658   -0.00640    0.01068   -0.00946 
AFIX  43 
H11B  2    0.766333    0.212669    0.518214    11.00000   -1.20000 
AFIX   0 
C116  1    0.726763    0.266212    0.558988    11.00000    0.02748    0.03462 = 
         0.02575   -0.00254    0.00343   -0.00821 
C117  1    0.789653    0.276906    0.681477    11.00000    0.04687    0.03843 = 
         0.02272    0.00660   -0.00642   -0.00166 
AFIX 137 
H11C  2    0.821983    0.253720    0.699093    11.00000   -1.50000 
H11D  2    0.731517    0.279764    0.693550    11.00000   -1.50000 
H11E  2    0.818343    0.307766    0.682957    11.00000   -1.50000 
AFIX   0 
C118  1    0.877747    0.159479    0.563821    11.00000    0.05283    0.04395 = 
         0.07138   -0.01705    0.01107    0.00932 
AFIX 137 
H11F  2    0.892349    0.140845    0.590386    11.00000   -1.50000 
H11G  2    0.930453    0.169806    0.548924    11.00000   -1.50000 
H11H  2    0.843936    0.139962    0.543258    11.00000   -1.50000 
AFIX   0 
C119  1    0.666365    0.287859    0.525067    11.00000    0.04489    0.04418 = 
         0.02348   -0.00248   -0.00005   -0.00768 
AFIX 137 
H11I  2    0.687629    0.281447    0.494857    11.00000   -1.50000 
H11J  2    0.663153    0.322186    0.529809    11.00000   -1.50000 
H11K  2    0.609219    0.273958    0.528580    11.00000   -1.50000 
AFIX   0 
C121  1    0.557190    0.424917    0.645781    11.00000    0.03180    0.02279 = 
         0.02854   -0.00307   -0.00204   -0.00234 
C122  1    0.516645    0.438743    0.605801    11.00000    0.04085    0.03307 = 
         0.02732    0.00198   -0.00403   -0.00210 
C123  1    0.434313    0.458514    0.609890    11.00000    0.04589    0.03783 = 
         0.03668    0.00361   -0.00701    0.00466 
AFIX  43 
H12A  2    0.405910    0.470298    0.584107    11.00000   -1.20000 
AFIX   0 
C124  1    0.394914    0.460951    0.650343    11.00000    0.03867    0.03275 = 
         0.05194   -0.00400   -0.00292    0.00662 
AFIX  43 
H12B  2    0.339046    0.474147    0.652331    11.00000   -1.20000 
AFIX   0 
C125  1    0.434891    0.444480    0.688874    11.00000    0.04192    0.04154 = 
         0.03496   -0.00619    0.00360    0.00413 
AFIX  43 
H12C  2    0.405559    0.445957    0.716652    11.00000   -1.20000 
AFIX   0 
C126  1    0.518409    0.425631    0.687143    11.00000    0.03987    0.03061 = 
         0.02637   -0.00188    0.00132    0.00031 
C127  1    0.560652    0.434686    0.561198    11.00000    0.04480    0.06224 = 
         0.03220    0.00568   -0.00393    0.00783 
AFIX  13 
H12D  2    0.611642    0.413734    0.565586    11.00000   -1.20000 
AFIX   0 
C128  1    0.593744    0.481882    0.544880    11.00000    0.08341    0.09726 = 
         0.05967    0.01339    0.00815   -0.03417 
AFIX 137 
H12E  2    0.634853    0.494609    0.566529    11.00000   -1.50000 
H12F  2    0.545774    0.504020    0.541581    11.00000   -1.50000 
H12G  2    0.622093    0.477661    0.515935    11.00000   -1.50000 
AFIX   0 
C129  1    0.503566    0.410673    0.526559    11.00000    0.07383    0.08281 = 
         0.02661   -0.00339   -0.00136    0.01108 
AFIX 137 
H12H  2    0.482175    0.380614    0.538599    11.00000   -1.50000 
H12I  2    0.536777    0.404565    0.499373    11.00000   -1.50000 
H12J  2    0.455075    0.431414    0.519455    11.00000   -1.50000 
AFIX   0 
C130  1    0.559837    0.406574    0.729455    11.00000    0.04299    0.05443 = 
         0.02581    0.00406   -0.00133    0.00596 
AFIX  13 
H13A  2    0.621092    0.399373    0.722394    11.00000   -1.20000 
AFIX   0 
C131  1    0.517347    0.360238    0.744532    11.00000    0.11124    0.04840 = 
         0.03237    0.00221   -0.01192   -0.00499 
AFIX 137 
H13B  2    0.545808    0.348563    0.771565    11.00000   -1.50000 
H13C  2    0.522428    0.336519    0.720755    11.00000   -1.50000 
H13D  2    0.456655    0.366023    0.750909    11.00000   -1.50000 
AFIX   0 
C132  1    0.558853    0.441510    0.767578    11.00000    0.10111    0.05061 = 
         0.03871   -0.00287   -0.01405   -0.01147 
AFIX 137 
H13E  2    0.582964    0.471764    0.757538    11.00000   -1.50000 
H13F  2    0.593213    0.429088    0.792358    11.00000   -1.50000 
H13G  2    0.499742    0.446384    0.777618    11.00000   -1.50000 
AFIX   0 
NI2   5    0.388836    0.176628    0.684439    11.00000    0.02153    0.02474 = 
         0.01581    0.00328    0.00005    0.00127 
BR2   6    0.285401    0.197821    0.735364    11.00000    0.03075    0.05173 = 
         0.02206    0.00482    0.00354    0.01342 
O2    4    0.525634    0.198407    0.575900    11.00000    0.03604    0.03252 = 
         0.02018    0.00355    0.00837   -0.00169 
N21   3    0.475335    0.167013    0.639950    11.00000    0.02355    0.02736 = 
         0.02092    0.00566   -0.00238   -0.00306 
N22   3    0.329581    0.209054    0.632378    11.00000    0.02454    0.02261 = 
         0.01927    0.00129   -0.00195   -0.00420 
C201  1    0.364131    0.246102    0.558648    11.00000    0.05255    0.03474 = 
         0.02488    0.01185   -0.00343    0.00126 
AFIX  33 
H20A  2    0.415358    0.245979    0.539714    11.00000   -1.50000 
H20B  2    0.315903    0.232421    0.542115    11.00000   -1.50000 
H20C  2    0.350345    0.278758    0.567192    11.00000   -1.50000 
AFIX   0 
C202  1    0.380569    0.217372    0.599675    11.00000    0.03216    0.02364 = 
         0.02217    0.00006   -0.00557   -0.00268 
C203  1    0.463022    0.193943    0.605792    11.00000    0.03155    0.02390 = 
         0.01799   -0.00150    0.00368   -0.00044 
C204  1    0.599983    0.177668    0.598114    11.00000    0.03154    0.03735 = 
         0.02846    0.00743    0.00890   -0.00311 
AFIX  23 
H20D  2    0.635004    0.202430    0.612806    11.00000   -1.20000 
H20E  2    0.636266    0.160149    0.576586    11.00000   -1.20000 
AFIX   0 
C205  1    0.560468    0.143746    0.632923    11.00000    0.01388    0.04160 = 
         0.02439    0.00934    0.00369    0.00272 
AFIX  13 
H20F  2    0.594321    0.145812    0.661224    11.00000   -1.20000 
AFIX   0 
C206  1    0.554591    0.091942    0.618671    11.00000    0.02067    0.03502 = 
         0.02512   -0.00136    0.00259    0.00270 
C207  1    0.514402    0.062254    0.655792    11.00000    0.04058    0.03174 = 
         0.03759   -0.00100    0.00424   -0.00004 
AFIX 137 
H20G  2    0.546047    0.067279    0.683674    11.00000   -1.50000 
H20H  2    0.516812    0.028643    0.647612    11.00000   -1.50000 
H20I  2    0.454541    0.071776    0.659926    11.00000   -1.50000 
AFIX   0 
C208  1    0.502815    0.086322    0.575571    11.00000    0.04618    0.03521 = 
         0.03518   -0.00787   -0.01069    0.00340 
AFIX 137 
H20J  2    0.530930    0.103857    0.551404    11.00000   -1.50000 
H20K  2    0.444888    0.098834    0.580098    11.00000   -1.50000 
H20L  2    0.499472    0.052676    0.567612    11.00000   -1.50000 
AFIX   0 
C209  1    0.645705    0.073389    0.611306    11.00000    0.03062    0.04274 = 
         0.03498   -0.00503    0.00430    0.00790 
AFIX 137 
H20M  2    0.673461    0.091818    0.587622    11.00000   -1.50000 
H20N  2    0.643387    0.039944    0.602535    11.00000   -1.50000 
H20O  2    0.678577    0.076532    0.639046    11.00000   -1.50000 
AFIX   0 
C211  1    0.456820    0.150251    0.730811    11.00000    0.02865    0.02289 = 
         0.01887   -0.00031    0.00446    0.00423 
C212  1    0.530138    0.175682    0.744866    11.00000    0.02853    0.02692 = 
         0.02000   -0.00133   -0.00027    0.00038 
C213  1    0.584073    0.156068    0.777158    11.00000    0.02341    0.03696 = 
         0.02272   -0.00313    0.00025    0.00133 
AFIX  43 
H21A  2    0.634155    0.172879    0.785776    11.00000   -1.20000 
AFIX   0 
C214  1    0.566341    0.112210    0.797231    11.00000    0.03280    0.03952 = 
         0.02006    0.00412   -0.00213    0.01485 
C215  1    0.493695    0.088545    0.783168    11.00000    0.03896    0.02875 = 
         0.02274    0.00676    0.00191    0.00765 
AFIX  43 
H21B  2    0.480935    0.058585    0.796042    11.00000   -1.20000 
AFIX   0 
C216  1    0.438540    0.106656    0.751038    11.00000    0.02658    0.02759 = 
         0.02304    0.00293    0.00494   -0.00167 
C217  1    0.548997    0.224341    0.727287    11.00000    0.03883    0.03020 = 
         0.03094    0.00567   -0.00660   -0.00595 
AFIX 137 
H21C  2    0.595244    0.238646    0.744857    11.00000   -1.50000 
H21D  2    0.497465    0.244037    0.729589    11.00000   -1.50000 
H21E  2    0.566607    0.222147    0.695925    11.00000   -1.50000 
AFIX   0 
C218  1    0.623067    0.092545    0.833880    11.00000    0.04542    0.05382 = 
         0.04209    0.01249   -0.01665    0.01107 
AFIX 137 
H21F  2    0.588010    0.074672    0.855190    11.00000   -1.50000 
H21G  2    0.651646    0.118727    0.849406    11.00000   -1.50000 
H21H  2    0.666242    0.071516    0.820754    11.00000   -1.50000 
AFIX   0 
C219  1    0.358439    0.078913    0.739057    11.00000    0.04071    0.03055 = 
         0.03022    0.00494    0.00076   -0.00695 
AFIX 137 
H21I  2    0.374428    0.046718    0.730017    11.00000   -1.50000 
H21J  2    0.328752    0.094705    0.714340    11.00000   -1.50000 
H21K  2    0.320423    0.077404    0.765078    11.00000   -1.50000 
AFIX   0 
C221  1    0.242186    0.226292    0.631693    11.00000    0.02886    0.03533 = 
         0.02341    0.00496   -0.00563   -0.00002 
C222  1    0.177515    0.191585    0.625858    11.00000    0.02884    0.04275 = 
         0.03436    0.01109   -0.00947   -0.00987 
C223  1    0.093235    0.207221    0.627065    11.00000    0.02781    0.05899 = 
         0.06343    0.02042   -0.01746   -0.01086 
AFIX  43 
H22A  2    0.048266    0.185089    0.622333    11.00000   -1.20000 
AFIX   0 
C224  1    0.073184    0.253978    0.634944    11.00000    0.02415    0.06328 = 
         0.09318    0.02017   -0.00445    0.01094 
AFIX  43 
H22B  2    0.014925    0.263687    0.635814    11.00000   -1.20000 
AFIX   0 
C225  1    0.137232    0.286671    0.641560    11.00000    0.03657    0.04399 = 
         0.07433    0.01658   -0.00400    0.00805 
AFIX  43 
H22C  2    0.122334    0.318680    0.647634    11.00000   -1.20000 
AFIX   0 
C226  1    0.224011    0.273973    0.639572    11.00000    0.03220    0.03790 = 
         0.03352    0.00921   -0.00417    0.00279 
C227  1    0.200848    0.140362    0.617818    11.00000    0.04676    0.03433 = 
         0.03513    0.00817   -0.00812   -0.01475 
AFIX  13 
H22D  2    0.255772    0.134827    0.634212    11.00000   -1.20000 
AFIX   0 
C228  1    0.137192    0.105691    0.636893    11.00000    0.09727    0.04246 = 
         0.13686    0.02091    0.05069   -0.01177 
AFIX 137 
H22E  2    0.162186    0.073823    0.636917    11.00000   -1.50000 
H22F  2    0.085115    0.105795    0.618601    11.00000   -1.50000 
H22G  2    0.122868    0.114900    0.667570    11.00000   -1.50000 
AFIX   0 
C229  1    0.219261    0.130472    0.569857    11.00000    0.15530    0.05274 = 
         0.05091    0.00552   -0.00827   -0.00547 
AFIX 137 
H22H  2    0.262703    0.152742    0.558981    11.00000   -1.50000 
H22I  2    0.166636    0.134206    0.552347    11.00000   -1.50000 
H22J  2    0.240553    0.097963    0.566705    11.00000   -1.50000 
AFIX   0 
C230  1    0.292615    0.310801    0.647393    11.00000    0.03735    0.03213 = 
         0.04227   -0.00399   -0.00309    0.00051 
AFIX  13 
H23A  2    0.349725    0.295474    0.642852    11.00000   -1.20000 
AFIX   0 
C231  1    0.284130    0.351999    0.613757    11.00000    0.07122    0.04320 = 
         0.05556    0.00631   -0.00181   -0.01269 
AFIX 137 
H23B  2    0.279505    0.339199    0.583412    11.00000   -1.50000 
H23C  2    0.334766    0.372426    0.615781    11.00000   -1.50000 
H23D  2    0.232729    0.370532    0.620720    11.00000   -1.50000 
AFIX   0 
C232  1    0.289179    0.330295    0.695040    11.00000    0.06665    0.03857 = 
         0.04487   -0.00719    0.00360   -0.00233 
AFIX 137 
H23E  2    0.294056    0.304078    0.716372    11.00000   -1.50000 
H23F  2    0.234636    0.346784    0.699682    11.00000   -1.50000 
H23G  2    0.336644    0.352516    0.699599    11.00000   -1.50000 
AFIX   0 
NI3   5    0.901837    0.416747    0.817228    11.00000    0.01892    0.02598 = 
         0.01570    0.00080   -0.00220   -0.00113 
BR3   6    0.800539    0.394794    0.765501    11.00000    0.02993    0.05396 = 
         0.02111    0.00471   -0.00657   -0.01416 
O3    4    1.031136    0.395910    0.928894    11.00000    0.03248    0.03654 = 
         0.02662    0.00370   -0.01279    0.00186 
N31   3    0.988286    0.425289    0.862435    11.00000    0.02187    0.02611 = 
         0.02191    0.00070    0.00037    0.00372 
N32   3    0.837220    0.388742    0.870326    11.00000    0.02760    0.02452 = 
         0.01682    0.00218   -0.00353   -0.00123 
C301  1    0.861409    0.361685    0.948412    11.00000    0.05212    0.08602 = 
         0.03231    0.02427   -0.00769   -0.02141 
AFIX 137 
H30A  2    0.800517    0.353212    0.948514    11.00000   -1.50000 
H30B  2    0.872598    0.384864    0.972093    11.00000   -1.50000 
H30C  2    0.895965    0.333216    0.953638    11.00000   -1.50000 
AFIX   0 
C302  1    0.884264    0.382457    0.904635    11.00000    0.02807    0.04108 = 
         0.02504    0.00549   -0.00041   -0.00528 
C303  1    0.971090    0.400851    0.897438    11.00000    0.02153    0.03251 = 
         0.02624   -0.00177   -0.00922   -0.00089 
C304  1    1.109156    0.412741    0.906530    11.00000    0.02182    0.03973 = 
         0.03893   -0.00480   -0.00992    0.00711 
AFIX  23 
H30D  2    1.141822    0.385972    0.893596    11.00000   -1.20000 
H30E  2    1.146489    0.430207    0.927604    11.00000   -1.20000 
AFIX   0 
C305  1    1.075425    0.445528    0.869897    11.00000    0.01617    0.03554 = 
         0.02601   -0.00749   -0.00353    0.00227 
AFIX  13 
H30F  2    1.110809    0.441798    0.842264    11.00000   -1.20000 
AFIX   0 
C306  1    1.071956    0.498818    0.883691    11.00000    0.02161    0.03450 = 
         0.02665   -0.00659   -0.00329   -0.00282 
C307  1    1.037327    0.527663    0.844994    11.00000    0.05222    0.03030 = 
         0.03819   -0.00168   -0.01057   -0.00459 
AFIX 137 
H30G  2    1.039357    0.561436    0.852588    11.00000   -1.50000 
H30H  2    0.977931    0.518360    0.839009    11.00000   -1.50000 
H30I  2    1.072295    0.521851    0.818355    11.00000   -1.50000 
AFIX   0 
C308  1    1.163383    0.515383    0.893891    11.00000    0.03510    0.04928 = 
         0.05248   -0.00955   -0.00853   -0.00866 
AFIX 137 
H30J  2    1.163318    0.549621    0.899430    11.00000   -1.50000 
H30K  2    1.200524    0.508308    0.868346    11.00000   -1.50000 
H30L  2    1.184780    0.498816    0.920420    11.00000   -1.50000 
AFIX   0 
C309  1    1.016601    0.506299    0.924962    11.00000    0.05178    0.03716 = 
         0.03083   -0.01050    0.00811    0.00135 
AFIX 137 
H30M  2    1.016505    0.539987    0.932952    11.00000   -1.50000 
H30N  2    1.039784    0.487734    0.949858    11.00000   -1.50000 
H30O  2    0.957875    0.495992    0.918650    11.00000   -1.50000 
AFIX   0 
C311  1    0.969449    0.442150    0.770048    11.00000    0.02874    0.02879 = 
         0.01741   -0.00538   -0.00411    0.00125 
C312  1    0.951898    0.485919    0.750044    11.00000    0.02685    0.02773 = 
         0.02226   -0.00227   -0.00283    0.00017 
C313  1    1.004352    0.502845    0.716124    11.00000    0.04066    0.03337 = 
         0.02690    0.00839   -0.00540   -0.00794 
AFIX  43 
H31A  2    0.992361    0.532978    0.703407    11.00000   -1.20000 
AFIX   0 
C314  1    1.073758    0.477109    0.700220    11.00000    0.03485    0.05144 = 
         0.02486    0.00648    0.00458   -0.01195 
C315  1    1.090875    0.433998    0.719809    11.00000    0.02013    0.04959 = 
         0.02612   -0.00791    0.00286   -0.00536 
AFIX  43 
H31B  2    1.138954    0.416287    0.709799    11.00000   -1.20000 
AFIX   0 
C316  1    1.039414    0.415280    0.754222    11.00000    0.02236    0.03174 = 
         0.02176   -0.00319   -0.00047    0.00095 
C317  1    0.875828    0.515187    0.764143    11.00000    0.04038    0.03023 = 
         0.04171    0.00336   -0.00246    0.00580 
AFIX 137 
H31C  2    0.893757    0.548135    0.768648    11.00000   -1.50000 
H31D  2    0.852467    0.502565    0.792111    11.00000   -1.50000 
H31E  2    0.831777    0.513902    0.740841    11.00000   -1.50000 
AFIX   0 
C318  1    1.127480    0.495972    0.661818    11.00000    0.05416    0.08162 = 
         0.03004    0.00765    0.01153   -0.02276 
AFIX 137 
H31F  2    1.089725    0.508993    0.638712    11.00000   -1.50000 
H31G  2    1.161706    0.470140    0.649141    11.00000   -1.50000 
H31H  2    1.165667    0.520953    0.672823    11.00000   -1.50000 
AFIX   0 
C319  1    1.057540    0.366352    0.771867    11.00000    0.03778    0.03698 = 
         0.03889   -0.00252    0.00405    0.01198 
AFIX 137 
H31I  2    1.102687    0.351551    0.753889    11.00000   -1.50000 
H31J  2    1.005351    0.347122    0.770170    11.00000   -1.50000 
H31K  2    1.076387    0.368517    0.803035    11.00000   -1.50000 
AFIX   0 
C321  1    0.747198    0.378207    0.873268    11.00000    0.02105    0.04283 = 
         0.02123    0.00502    0.00161   -0.00591 
C322  1    0.693049    0.415581    0.885902    11.00000    0.02791    0.05264 = 
         0.03197    0.01274    0.00116    0.00294 
C323  1    0.605955    0.405745    0.889748    11.00000    0.03310    0.07027 = 
         0.05405    0.01368    0.00356    0.00517 
AFIX  43 
H32A  2    0.567805    0.430016    0.899147    11.00000   -1.20000 
AFIX   0 
C324  1    0.574262    0.361262    0.880105    11.00000    0.02822    0.08182 = 
         0.04396    0.01701    0.00039   -0.01043 
AFIX  43 
H32B  2    0.514538    0.355326    0.882591    11.00000   -1.20000 
AFIX   0 
C325  1    0.628714    0.325228    0.866847    11.00000    0.03616    0.06421 = 
         0.03809    0.01057    0.00383   -0.01933 
AFIX  43 
H32C  2    0.605751    0.294879    0.860079    11.00000   -1.20000 
AFIX   0 
C326  1    0.716601    0.332694    0.863257    11.00000    0.03318    0.04610 = 
         0.02394    0.00801    0.00053   -0.01271 
C327  1    0.727786    0.465379    0.895299    11.00000    0.04115    0.04156 = 
         0.04764    0.00382   -0.00652    0.01185 
AFIX  13 
H32D  2    0.790311    0.464964    0.888016    11.00000   -1.20000 
AFIX   0 
C328  1    0.719728    0.479111    0.943508    11.00000    0.29582    0.08076 = 
         0.05690    0.00021   -0.01880   -0.08243 
AFIX 137 
H32E  2    0.748539    0.509525    0.948462    11.00000   -1.50000 
H32F  2    0.746382    0.454724    0.962232    11.00000   -1.50000 
H32G  2    0.658997    0.482058    0.951342    11.00000   -1.50000 
AFIX   0 
C329  1    0.686996    0.501567    0.865703    11.00000    0.08005    0.04996 = 
         0.08493    0.01448   -0.03215   -0.00414 
AFIX 137 
H32H  2    0.712962    0.532632    0.871309    11.00000   -1.50000 
H32I  2    0.625446    0.503085    0.872013    11.00000   -1.50000 
H32J  2    0.695825    0.492722    0.834374    11.00000   -1.50000 
AFIX   0 
C330  1    0.776363    0.293217    0.850125    11.00000    0.04592    0.04160 = 
         0.04968   -0.01234    0.00671   -0.01083 
AFIX  13 
H33A  2    0.834306    0.307163    0.844603    11.00000   -1.20000 
AFIX   0 
C331  1    0.784306    0.256750    0.887976    11.00000    0.08635    0.06918 = 
         0.05923    0.00196   -0.01446    0.02059 
AFIX 137 
H33B  2    0.802707    0.272748    0.915412    11.00000   -1.50000 
H33C  2    0.826647    0.232643    0.879716    11.00000   -1.50000 
H33D  2    0.728634    0.241583    0.892963    11.00000   -1.50000 
AFIX   0 
C332  1    0.747370    0.267890    0.807408    11.00000    0.11503    0.04411 = 
         0.05634   -0.00886   -0.00919   -0.01611 
AFIX 137 
H33E  2    0.741178    0.291084    0.783246    11.00000   -1.50000 
H33F  2    0.692217    0.252276    0.812727    11.00000   -1.50000 
H33G  2    0.790181    0.244119    0.798942    11.00000   -1.50000 
AFIX   0 
NI4   5    0.180314    0.244092    0.887814    11.00000    0.02494    0.02861 = 
         0.03312   -0.00502    0.00321    0.00391 
BR4   6    0.049460    0.280986    0.890291    11.00000    0.02557    0.03407 = 
         0.08980   -0.01523    0.00120    0.00420 
O4    4    0.342134    0.151820    0.837655    11.00000    0.03618    0.04787 = 
         0.02973   -0.00880    0.00535    0.01315 
N41   3    0.286806    0.211115    0.878856    11.00000    0.02577    0.03038 = 
         0.02408    0.00002    0.00405    0.00524 
N42   3    0.132234    0.180628    0.867697    11.00000    0.03264    0.03103 = 
         0.03595   -0.00569    0.00351    0.00539 
C401  1    0.179180    0.103976    0.832927    11.00000    0.04407    0.04979 = 
         0.08619   -0.03027   -0.00548    0.01404 
AFIX 137 
H40A  2    0.117981    0.097093    0.829535    11.00000   -1.50000 
H40B  2    0.205171    0.080566    0.852966    11.00000   -1.50000 
H40C  2    0.207173    0.102467    0.803651    11.00000   -1.50000 
AFIX   0 
C402  1    0.190097    0.152091    0.852033    11.00000    0.04558    0.03471 = 
         0.03228   -0.00808   -0.00281    0.00847 
C403  1    0.274709    0.172773    0.856779    11.00000    0.03247    0.04453 = 
         0.02325    0.00089    0.00395    0.01604 
C404  1    0.408176    0.188842    0.839451    11.00000    0.03135    0.05427 = 
         0.03250    0.00224    0.00389    0.01281 
AFIX  23 
H40D  2    0.409106    0.207509    0.811445    11.00000   -1.20000 
H40E  2    0.465585    0.174871    0.844394    11.00000   -1.20000 
AFIX   0 
C405  1    0.381247    0.219956    0.879391    11.00000    0.02489    0.04330 = 
         0.02285    0.00616    0.00579    0.00716 
AFIX  13 
H40F  2    0.393411    0.254071    0.872902    11.00000   -1.20000 
AFIX   0 
C406  1    0.423583    0.205225    0.923735    11.00000    0.02799    0.04189 = 
         0.02375    0.01031    0.00051    0.00514 
C407  1    0.518563    0.219636    0.920418    11.00000    0.03068    0.07178 = 
         0.04209    0.00875   -0.00858    0.00453 
AFIX 137 
H40G  2    0.522778    0.254094    0.916893    11.00000   -1.50000 
H40H  2    0.544738    0.204005    0.894557    11.00000   -1.50000 
H40I  2    0.548599    0.209978    0.947693    11.00000   -1.50000 
AFIX   0 
C408  1    0.382968    0.231844    0.962563    11.00000    0.04585    0.05069 = 
         0.02815   -0.00114    0.00210    0.00353 
AFIX 137 
H40J  2    0.323561    0.221342    0.966353    11.00000   -1.50000 
H40K  2    0.383938    0.265949    0.956360    11.00000   -1.50000 
H40L  2    0.415253    0.225380    0.989979    11.00000   -1.50000 
AFIX   0 
C409  1    0.417702    0.151578    0.932346    11.00000    0.05287    0.04595 = 
         0.03438    0.01055    0.00093    0.01002 
AFIX 137 
H40M  2    0.357372    0.142212    0.934431    11.00000   -1.50000 
H40N  2    0.446946    0.143898    0.960403    11.00000   -1.50000 
H40O  2    0.445043    0.134439    0.907690    11.00000   -1.50000 
AFIX   0 
C411  1    0.235264    0.301853    0.902683    11.00000    0.02565    0.03466 = 
         0.02693   -0.00064    0.00435    0.00566 
C412  1    0.238937    0.318741    0.946934    11.00000    0.02875    0.03924 = 
         0.02726   -0.00187    0.00571    0.00562 
C413  1    0.285550    0.359271    0.956153    11.00000    0.02989    0.04188 = 
         0.03347   -0.00554   -0.00025    0.00428 
AFIX  43 
H41A  2    0.288897    0.369749    0.986269    11.00000   -1.20000 
AFIX   0 
C414  1    0.327675    0.385386    0.923569    11.00000    0.01739    0.03566 = 
         0.04768   -0.00259   -0.00318    0.00167 
C415  1    0.322127    0.369263    0.879805    11.00000    0.02279    0.03575 = 
         0.04351    0.00763    0.00466    0.00604 
AFIX  43 
H41B  2    0.349806    0.386565    0.856713    11.00000   -1.20000 
AFIX   0 
C416  1    0.276382    0.327853    0.868951    11.00000    0.02869    0.03237 = 
         0.02818    0.00286    0.00227    0.00539 
C417  1    0.191339    0.294218    0.984383    11.00000    0.05751    0.05252 = 
         0.03790   -0.00220    0.01958    0.00105 
AFIX 137 
H41C  2    0.216163    0.303578    1.013137    11.00000   -1.50000 
H41D  2    0.196206    0.259798    0.980766    11.00000   -1.50000 
H41E  2    0.130799    0.303387    0.983517    11.00000   -1.50000 
AFIX   0 
C418  1    0.375939    0.429774    0.935048    11.00000    0.03464    0.04329 = 
         0.08079   -0.01118   -0.00121   -0.00403 
AFIX 137 
H41F  2    0.394689    0.445432    0.907503    11.00000   -1.50000 
H41G  2    0.426083    0.421678    0.953217    11.00000   -1.50000 
H41H  2    0.338552    0.451189    0.951917    11.00000   -1.50000 
AFIX   0 
C419  1    0.271047    0.312735    0.820562    11.00000    0.05542    0.04344 = 
         0.02799    0.00228    0.00256    0.00692 
AFIX 137 
H41I  2    0.212158    0.303238    0.813569    11.00000   -1.50000 
H41J  2    0.309726    0.285914    0.815451    11.00000   -1.50000 
H41K  2    0.287798    0.339257    0.801302    11.00000   -1.50000 
AFIX   0 
C421  1    0.043453    0.165586    0.866729    11.00000    0.03458    0.02721 = 
         0.04856   -0.00676    0.00473    0.00665 
C422  1    0.008746    0.148638    0.906523    11.00000    0.04132    0.04503 = 
         0.05522   -0.00539    0.01163    0.00798 
C423  1   -0.076033    0.131960    0.905028    11.00000    0.04848    0.05238 = 
         0.07888    0.00475    0.01824   -0.00197 
AFIX  43 
H42A  2   -0.100856    0.118839    0.931239    11.00000   -1.20000 
AFIX   0 
C424  1   -0.123526    0.134164    0.866831    11.00000    0.03854    0.04031 = 
         0.10683   -0.00178    0.00699   -0.00826 
AFIX  43 
H42B  2   -0.180982    0.123053    0.866558    11.00000   -1.20000 
AFIX   0 
C425  1   -0.087223    0.152715    0.828557    11.00000    0.04437    0.04992 = 
         0.07916    0.00050   -0.02063   -0.00525 
AFIX  43 
H42C  2   -0.120900    0.154384    0.802164    11.00000   -1.20000 
AFIX   0 
C426  1   -0.002743    0.169130    0.827213    11.00000    0.03770    0.03102 = 
         0.06596   -0.00050   -0.00686    0.00011 
C427  1    0.061172    0.146721    0.948954    11.00000    0.05286    0.10400 = 
         0.04688    0.00077    0.01327    0.00648 
AFIX  13 
H42D  2    0.116084    0.163807    0.942875    11.00000   -1.20000 
AFIX   0 
C428  1    0.084418    0.096450    0.962504    11.00000    0.21208    0.15602 = 
         0.07576    0.00263   -0.02506    0.11380 
AFIX 137 
H42E  2    0.122789    0.082674    0.940073    11.00000   -1.50000 
H42F  2    0.032197    0.077291    0.964598    11.00000   -1.50000 
H42G  2    0.113267    0.096953    0.991584    11.00000   -1.50000 
AFIX   0 
C429  1    0.017977    0.171919    0.987724    11.00000    0.08348    0.09823 = 
         0.05790   -0.00901    0.02307   -0.00268 
AFIX 137 
H42H  2    0.004088    0.204504    0.978984    11.00000   -1.50000 
H42I  2    0.056750    0.172407    1.013476    11.00000   -1.50000 
H42J  2   -0.034780    0.155108    0.995731    11.00000   -1.50000 
AFIX   0 
C430  1    0.034463    0.191082    0.784574    11.00000    0.05444    0.05980 = 
         0.05460    0.01204   -0.02396   -0.01159 
AFIX  13 
H43A  2    0.094918    0.200580    0.791077    11.00000   -1.20000 
AFIX   0 
C431  1   -0.014535    0.235672    0.770936    11.00000    0.13838    0.05025 = 
         0.07967    0.01712   -0.02260    0.00339 
AFIX 137 
H43B  2    0.013355    0.250180    0.744981    11.00000   -1.50000 
H43C  2   -0.014775    0.258227    0.795839    11.00000   -1.50000 
H43D  2   -0.073616    0.227211    0.763237    11.00000   -1.50000 
AFIX   0 
C432  1    0.036328    0.156422    0.746411    11.00000    0.10995    0.06231 = 
         0.06937   -0.00597    0.01677    0.00588 
AFIX 137 
H43E  2    0.073842    0.168534    0.722765    11.00000   -1.50000 
H43F  2   -0.021752    0.152304    0.734591    11.00000   -1.50000 
H43G  2    0.058110    0.125841    0.757006    11.00000   -1.50000 
AFIX   0 
O5    4    0.293515    0.509807    0.528832    11.00000    0.04963    0.07650 = 
         0.03929   -0.00379    0.00128    0.00332 
C51   1    0.366857    0.582765    0.542369    11.00000    0.09206    0.06869 = 
         0.04680    0.00449   -0.01384    0.00277 
AFIX 137 
H51A  2    0.365184    0.612236    0.559682    11.00000   -1.50000 
H51B  2    0.365317    0.590227    0.510399    11.00000   -1.50000 
H51C  2    0.419679    0.565471    0.549270    11.00000   -1.50000 
AFIX   0 
C52   1    0.290556    0.552559    0.554298    11.00000    0.08900    0.06626 = 
         0.03729   -0.00653   -0.00796    0.02321 
AFIX  23 
H52A  2    0.291542    0.545046    0.586606    11.00000   -1.20000 
H52B  2    0.236951    0.569967    0.547707    11.00000   -1.20000 
AFIX   0 
C53   1    0.226164    0.478890    0.539220    11.00000    0.05566    0.10806 = 
         0.04369    0.00470    0.00250   -0.00263 
AFIX  23 
H53A  2    0.170670    0.494102    0.532076    11.00000   -1.20000 
H53B  2    0.226945    0.471506    0.571556    11.00000   -1.20000 
AFIX   0 
C54   1    0.235794    0.434107    0.512713    11.00000    0.08416    0.11469 = 
         0.05324   -0.00379   -0.00152   -0.03619 
AFIX 137 
H54A  2    0.188689    0.412453    0.519934    11.00000   -1.50000 
H54B  2    0.290532    0.419022    0.520138    11.00000   -1.50000 
H54C  2    0.234455    0.441575    0.480742    11.00000   -1.50000 
AFIX   0 
O6    4    0.747427    0.047974    0.710841    11.00000    0.06923    0.06736 = 
         0.03246    0.00381   -0.00198   -0.01968 
C61   1    0.790384    0.128330    0.704894    11.00000    0.08054    0.06184 = 
         0.06233    0.00671   -0.01676   -0.02290 
AFIX 137 
H61A  2    0.809497    0.155516    0.722675    11.00000   -1.50000 
H61B  2    0.735341    0.135766    0.690785    11.00000   -1.50000 
H61C  2    0.833006    0.121394    0.681756    11.00000   -1.50000 
AFIX   0 
C62   1    0.780255    0.086430    0.734356    11.00000    0.08406    0.05478 = 
         0.03658   -0.00307    0.00047    0.00313 
AFIX  23 
H62A  2    0.836572    0.077812    0.747226    11.00000   -1.20000 
H62B  2    0.741188    0.094426    0.759302    11.00000   -1.20000 
AFIX   0 
C63   1    0.728874    0.007717    0.734660    11.00000    0.13668    0.05314 = 
         0.03639    0.01004   -0.00125    0.00518 
AFIX  23 
H63A  2    0.681731    0.014808    0.755757    11.00000   -1.20000 
H63B  2    0.779772   -0.001167    0.752536    11.00000   -1.20000 
AFIX   0 
C64   1    0.703857   -0.032976    0.706885    11.00000    0.08413    0.06400 = 
         0.05139    0.00274    0.02195   -0.02596 
AFIX 137 
H64A  2    0.689716   -0.059949    0.726156    11.00000   -1.50000 
H64B  2    0.751452   -0.041586    0.687130    11.00000   -1.50000 
H64C  2    0.653726   -0.024518    0.688852    11.00000   -1.50000 
  
AFIX   0 
HKLF 4 
  
  
  
  
REM  ESS-2223 in P2(1)2(1)2(1) 
REM wR2 = 0.1344, GooF = S = 1.047, Restrained GooF = 1.047 for all data 
REM R1 = 0.0569 for 22404 Fo > 4sig(Fo) and 0.0747 for all 26946 data 
REM 1398 parameters refined using 0 restraints 
  
END 
  
WGHT      0.0407     33.3723 
  
REM Highest difference peak  1.511,  deepest hole -0.799,  1-sigma level  0.084 
Q1    1   0.0557  0.0997  0.8740  11.00000  0.05    1.51 
Q2    1   0.2994  0.0118  0.7341  11.00000  0.05    1.46 
Q3    1   0.7886  0.2107  0.7649  11.00000  0.05    1.34 
Q4    1   0.5953  0.4915  0.8178  11.00000  0.05    1.09 
Q5    1   0.5508  0.1252  0.6087  11.00000  0.05    1.09 
Q6    1   0.1872  0.0642  0.8818  11.00000  0.05    1.04 
Q7    1  -0.1088  0.2315  0.8145  11.00000  0.05    1.02 
Q8    1   0.6855  0.1613  0.6135  11.00000  0.05    0.98 
Q9    1   0.5052  0.3096  0.5971  11.00000  0.05    0.57 
Q10   1   0.0642  0.2782  0.9282  11.00000  0.05    0.56 
Q11   1  -0.0075  0.2808  0.9181  11.00000  0.05    0.54 
Q12   1  -0.0037  0.2776  0.8627  11.00000  0.05    0.52 
Q13   1   0.2330  0.1984  0.7027  11.00000  0.05    0.45 
Q14   1   0.2944  0.2540  0.5597  11.00000  0.05    0.44 
Q15   1   0.5114  0.2704  0.6093  11.00000  0.05    0.44 
Q16   1   0.6082  0.3087  0.6014  11.00000  0.05    0.44 
Q17   1   0.5032  0.3099  0.6273  11.00000  0.05    0.41 
Q18   1   0.2331  0.2003  0.7391  11.00000  0.05    0.41 
Q19   1   0.7378  0.3398  0.5897  11.00000  0.05    0.40 
Q20   1  -0.0049  0.2805  0.8886  11.00000  0.05    0.40 
; 
_shelx_res_checksum   16401 
  
_shelx_hkl_file 
; 
   1   0   0   -0.90    1.30 
   1   0   0    1.10    2.50 
  -1   0   0   -1.10    2.60 
   1   0   0    0.00    1.30 
  -1   0   0    0.20    0.80 
  -2   0   0   36.90    7.20 
  -2   0   0   39.50    4.30 
   2   0   0   45.30    6.40 
   2   0   0   46.00    5.60 
   2   0   0   34.50    7.60 
  -3   0   0   -0.50    3.00 
  -3   0   0   -2.40    8.90 
   3   0   0  -10.20    9.00 
   3   0   0   -4.60    4.40 
   3   0   0   -0.80    4.90 
  -4   0   0  543.15   37.40 
   4   0   0  559.04   44.80 
  -4   0   0  506.45   37.20 
   4   0   0  534.05   39.20 
  -4   0   0  520.05   43.30 
  -5   0   0   -3.90    8.80 
   5   0   0   -1.50    5.40 
   5   0   0    0.10    5.30 
   5   0   0   -6.20   10.30 
  -6   0   0  172.58   22.30 
   6   0   0  153.88   19.60 
   6   0   0  138.99   15.70 
   7   0   0   -9.30   12.90 
   7   0   0    1.80    6.60 
  -7   0   0    3.80    3.80 
  -7   0   0   -1.30   10.90 
   7   0   0   -6.00    6.60 
   8   0   0  781.02   57.39 
   8   0   0  748.63   57.39 
  -8   0   0  744.43   53.69 
   8   0   0  812.62   68.49 
  -8   0   0  718.53   63.79 
  -9   0   0   -3.70    4.80 
   9   0   0    5.60    7.90 
   9   0   0   -5.30    8.10 
 -10   0   0  162.38   16.70 
  10   0   0  203.08   15.10 
 -10   0   0  204.48   15.20 
 -10   0   0  160.08   14.90 
 -11   0   0    0.90    3.80 
  11   0   0   -2.30    3.90 
 -11   0   0    2.00    4.50 
  11   0   0    1.60    9.00 
 -11   0   0   -6.90    4.30 
 -11   0   0    1.90    4.90 
 -11   0   0    5.30    4.20 
 -11   0   0    5.90    4.20 
 -11   0   0    7.10    4.60 
 -11   0   0   10.30    6.10 
  12   0   0  536.05   36.50 
  12   0   0  447.06   38.30 
 -12   0   0  442.36   38.70 
 -12   0   0  513.85   37.20 
 -12   0   0  571.54   37.70 
  12   0   0  512.45   44.40 
  12   0   0  540.85   37.50 
 -12   0   0  506.85   36.90 
 -12   0   0  549.74   37.30 
 -12   0   0  486.95   37.20 
  12   0   0  552.34   36.90 
 -12   0   0  460.15   37.30 
  13   0   0   -3.60    6.50 
  13   0   0   -0.10    4.80 
  13   0   0   -1.00    4.70 
  13   0   0    3.10   14.30 
 -13   0   0   -1.00    6.10 
 -13   0   0    8.30    5.30 
 -13   0   0  -12.20    5.70 
 -13   0   0   -2.80    4.80 
 -13   0   0   -0.70    4.60 
  13   0   0   -1.40   12.00 
 -13   0   0    2.20    4.00 
 -13   0   0    0.60    5.30 
 -14   0   0    6.70    4.30 
 -14   0   0    0.90    5.50 
 -14   0   0   -0.10    4.80 
  14   0   0   -1.70   10.90 
  14   0   0   -0.90    3.60 
  14   0   0   -1.40    4.60 
 -14   0   0    5.00    5.60 
  14   0   0   -9.00    6.50 
 -14   0   0   -0.50    5.30 
  14   0   0  -15.10   15.90 
 -14   0   0    4.20    4.40 
  14   0   0    7.10    3.10 
 -15   0   0    4.10    5.60 
 -15   0   0    2.40    5.30 
 -15   0   0   -4.20    4.90 
 -15   0   0    4.30    5.80 
 -15   0   0   -2.80    5.40 
  15   0   0   -2.90    4.50 
  15   0   0  -20.60   10.50 
  15   0   0    0.60    4.00 
 -15   0   0   -1.30    5.60 
  15   0   0   -6.20    6.20 
 -16   0   0    7.60    4.70 
  16   0   0   12.50    3.00 
 -16   0   0   10.20    5.60 
  16   0   0   11.70    3.50 
 -16   0   0   23.30    6.30 
  16   0   0   18.10    7.60 
 -16   0   0    6.30    4.10 
 -16   0   0   12.60    4.50 
  16   0   0   10.30    6.50 
 -16   0   0   14.40    4.30 
 -16   0   0   12.80    5.20 
  17   0   0   -0.80    2.80 
 -17   0   0    5.80    3.50 
  17   0   0    0.40    2.50 
 -17   0   0    2.70    3.30 
  17   0   0    4.50    4.00 
  17   0   0    2.50    6.00 
  17   0   0   -1.70    6.30 
 -17   0   0    5.10    3.80 
 -17   0   0    2.10    4.20 
 -17   0   0   -0.30    3.60 
 -18   0   0   78.99    7.60 
 -18   0   0   79.89    8.80 
  18   0   0   70.49    6.70 
  18   0   0   56.29    9.00 
  18   0   0   72.89    6.20 
 -18   0   0   60.69    6.80 
 -18   0   0   78.79    7.80 
  18   0   0   66.79    8.90 
 -18   0   0   79.09    8.50 
  18   0   0   84.99    9.40 
  19   0   0   -4.90    2.10 
 -19   0   0    2.90    3.20 
  19   0   0   -0.90    3.10 
  19   0   0   -2.80    4.30 
 -19   0   0    1.60    2.90 
  19   0   0    0.20    1.60 
 -19   0   0    1.50    2.70 
  -1  -1   0  883.81   60.59 
   1   1   0  867.91   60.69 
   1   1   0  976.60   60.79 
   1  -1   0  843.52   60.99 
  -1   1   0  816.02   60.89 
  -1  -1   0  818.32   61.89 
   1   1   0  871.31   62.09 
  -2  -1   0    8.30    6.10 
   2   1   0    3.30   11.30 
   2  -1   0   12.60    5.40 
   2   1   0    5.40    3.20 
  -2  -1   0    7.90    2.50 
   2   1   0    2.50    3.30 
   3   1   0  183.18   17.20 
  -3  -1   0  233.98   16.20 
   3  -1   0  187.18   17.30 
  -3   1   0  196.98   20.20 
   3  -1   0  195.68   20.80 
   3   1   0  207.58   17.30 
  -3  -1   0  201.98   22.30 
   3   1   0  188.78   21.80 
   3  -1   0  202.68   16.30 
   4  -1   0 2023.00  145.69 
   4  -1   0 2186.98  145.79 
  -4  -1   0 2135.39  150.48 
   4  -1   0 2187.08  149.88 
   4   1   0 2134.09  150.88 
  -4  -1   0 1966.80  145.09 
  -4   1   0 2070.69  148.89 
   4   1   0 2050.79  146.09 
   4   1   0 2049.89  146.09 
  -5   1   0   71.59   39.20 
   5  -1   0   36.80   12.80 
   5   1   0   39.20    9.70 
   5  -1   0   32.60    9.00 
  -5  -1   0   44.10   13.20 
  -5   1   0   37.70   11.00 
   5   1   0   43.50   10.00 
  -5  -1   0   39.40    6.60 
   5   1   0   54.19   15.40 
   5  -1   0   34.90    9.40 
  -6  -1   0  797.72   65.29 
   6  -1   0  835.92   65.39 
   6   1   0  819.42   58.49 
   6   1   0  881.21   67.99 
  -6  -1   0  817.22   55.49 
   6  -1   0  809.62   57.99 
  -6  -1   0  755.82   55.29 
  -6   1   0  810.82   62.99 
   6  -1   0  763.12   57.79 
   6   1   0  722.73   58.09 
   7   1   0   55.79   13.10 
   7  -1   0   79.89   18.50 
   7  -1   0   55.19   12.20 
  -7   1   0   52.49    6.90 
   7   1   0   64.59   13.20 
   7  -1   0   76.89   13.00 
  -7  -1   0   60.79   16.90 
   7   1   0   94.29   21.70 
   8  -1   0 1685.03  114.49 
   8  -1   0 1822.32  125.09 
  -8   1   0 1679.13  124.29 
   8  -1   0 1501.85  113.79 
  -8   1   0 1444.96  110.79 
   8   1   0 1734.43  114.79 
  -8  -1   0 1495.25  110.99 
   8   1   0 1407.76  113.99 
   8   1   0 1806.12  127.29 
  -8  -1   0 1613.14  122.49 
  -9  -1   0   93.49   10.10 
   9  -1   0  119.09   10.60 
   9  -1   0  101.69   15.80 
   9   1   0  110.89   10.30 
   9  -1   0   98.09   16.70 
   9   1   0  129.19   17.40 
   9   1   0   93.59   27.60 
   9   1   0   98.29   16.60 
 -10   1   0  255.77   21.10 
 -10  -1   0  267.57   21.30 
  10  -1   0  313.67   21.50 
  10  -1   0  315.77   28.60 
 -10   1   0  254.27   21.20 
  10   1   0  305.37   33.60 
 -10  -1   0  294.77   21.10 
 -10   1   0  237.08   21.60 
 -10  -1   0  249.88   21.60 
 -10   1   0  302.47   21.30 
 -10  -1   0  271.37   24.20 
 -10   1   0  247.68   22.70 
  10   1   0  303.37   21.30 
 -10  -1   0  301.97   21.60 
 -11  -1   0  193.08   14.90 
 -11   1   0  148.09   14.10 
  11  -1   0  168.58   14.50 
 -11  -1   0  134.79   14.20 
  11   1   0  177.38   22.50 
 -11   1   0  188.68   18.60 
  11   1   0  180.08   13.60 
  11   1   0  152.28   12.90 
 -11  -1   0  182.18   14.30 
 -11  -1   0  139.89   13.30 
 -11  -1   0  186.18   14.80 
 -11   1   0  158.88   16.20 
 -11   1   0  149.29   13.60 
  11   1   0  178.88   14.20 
 -11   1   0  165.28   14.10 
 -11  -1   0  141.79   14.20 
 -11   1   0  180.98   14.40 
 -11  -1   0  187.08   14.10 
 -11  -1   0  176.58   14.20 
 -11   1   0  177.48   14.30 
  11  -1   0  171.68   21.60 
 -11  -1   0  142.79   16.20 
 -12   1   0   41.70   10.80 
  12   1   0   43.70    6.10 
  12   1   0   57.99    8.90 
 -12   1   0   57.99    8.80 
  12  -1   0  118.79   26.40 
  12   1   0   56.29    8.10 
 -12   1   0   33.80    7.10 
 -12  -1   0   56.69    8.90 
  12  -1   0   49.50    7.50 
 -12  -1   0   50.09   10.80 
 -12   1   0   43.30    8.00 
 -12  -1   0   52.79    7.70 
 -12   1   0   30.80    8.40 
 -12  -1   0   38.10    8.10 
  12  -1   0   37.90    6.30 
  12   1   0   36.00    7.10 
 -12   1   0   68.99    8.90 
  12  -1   0   58.69   13.60 
  12  -1   0   53.29    8.30 
 -12  -1   0   62.09    9.30 
 -12  -1   0   55.09    8.40 
 -12  -1   0   30.90    7.00 
 -12   1   0   56.49   10.00 
  12   1   0   52.29   13.40 
 -13  -1   0    2.30    4.50 
 -13   1   0   -1.50    5.70 
 -13  -1   0    5.50    5.00 
  13  -1   0   43.50   16.40 
  13   1   0   -1.90    4.50 
  13  -1   0   -3.20    4.20 
 -13  -1   0    3.00    4.00 
 -13   1   0   -2.40    4.50 
 -13  -1   0    1.50    5.40 
  13   1   0   -9.10   10.50 
 -13  -1   0    1.80    4.30 
  13   1   0   -1.80    3.40 
  13  -1   0   -1.80    4.50 
  13   1   0   16.10   14.40 
 -13   1   0    6.20    5.50 
 -13   1   0    9.00    4.90 
  13  -1   0  -10.50    6.50 
 -13   1   0   -0.10    5.90 
 -13  -1   0   -4.20    5.70 
  13   1   0   -6.00    6.20 
 -13   1   0   -4.10    5.60 
  13   1   0   -1.60    3.60 
 -13   1   0    2.00    4.10 
  13  -1   0   -5.40   10.20 
 -13  -1   0    5.10    5.30 
 -14   1   0   62.09    9.50 
 -14   1   0   80.69   10.20 
 -14  -1   0   69.39    9.60 
  14   1   0   71.49    7.40 
  14  -1   0   73.09    9.90 
  14  -1   0   49.10   14.70 
 -14  -1   0   81.79   10.30 
 -14   1   0   65.59   12.50 
  14   1   0   58.49   15.70 
  14   1   0   72.49    8.30 
  14  -1   0   71.79    8.70 
  14   1   0  153.28   32.80 
 -14  -1   0   66.89    9.40 
 -14  -1   0   75.79    9.00 
  14  -1   0   76.39    7.50 
  14   1   0   63.39    9.70 
 -14   1   0   75.39    9.30 
 -14   1   0   89.19    9.20 
 -14  -1   0   66.29   12.20 
  14  -1   0   44.30    9.40 
 -14   1   0   82.79   10.60 
 -14  -1   0   81.59    8.80 
 -14   1   0   80.49   11.10 
 -14   1   0   59.09   11.60 
  14   1   0   68.69   10.70 
 -15  -1   0   -2.50    4.70 
  15  -1   0    4.30    4.60 
 -15  -1   0   12.90    7.40 
  15   1   0    1.20    4.50 
 -15   1   0    6.50    6.20 
 -15   1   0    5.40    5.80 
 -15  -1   0    9.20    7.50 
 -15  -1   0    4.20    5.40 
  15  -1   0    4.30    5.40 
  15   1   0    0.80    7.40 
  15  -1   0    8.60    7.70 
  15   1   0  -20.50   10.10 
 -15   1   0   11.70    6.50 
  15  -1   0    0.00    3.30 
 -15   1   0    1.10    5.40 
  15   1   0  -12.60   14.40 
 -15   1   0    5.80    6.90 
 -15   1   0    2.30    6.20 
  15   1   0    3.60    4.30 
 -15  -1   0    6.60    5.90 
 -16   1   0   99.19    9.90 
  16   1   0  103.69    9.30 
  16  -1   0   92.89    9.10 
 -16   1   0   94.49   11.80 
 -16  -1   0   92.69   10.60 
  16  -1   0   84.99   13.00 
 -16  -1   0  103.39   13.30 
 -16  -1   0   89.29    9.60 
 -16   1   0  104.89   10.90 
 -16  -1   0   94.89   10.50 
 -16   1   0  100.69   10.60 
  16   1   0   77.69   13.60 
  16   1   0  107.29    8.50 
 -16  -1   0   89.19   12.20 
 -16   1   0   90.79   12.30 
 -16  -1   0  115.99    9.70 
 -16   1   0  118.89   10.00 
  16  -1   0  105.19    8.50 
  16  -1   0   70.79   14.30 
 -16  -1   0   87.39   12.00 
  16   1   0   58.79   13.60 
 -17  -1   0    6.40    4.30 
 -17  -1   0   -1.30    4.00 
 -17  -1   0   -0.30    4.20 
 -17  -1   0    1.00    3.30 
  17   1   0    2.10    5.30 
 -17  -1   0    7.70    3.80 
 -17   1   0    5.00    3.50 
 -17   1   0    2.00    4.30 
  17   1   0    0.00    3.80 
  17   1   0    5.60    6.00 
 -17   1   0    4.50    3.90 
  17   1   0   -2.30    2.20 
  17  -1   0    1.00    6.10 
  17   1   0   -1.50    2.70 
 -17   1   0    6.30    3.50 
 -17   1   0    6.40    4.10 
  17  -1   0    4.30    6.30 
  17  -1   0    0.90    3.90 
  17  -1   0    2.70    2.80 
 -17  -1   0    2.70    3.40 
  18   1   0   46.80    5.00 
  18  -1   0   47.80    4.90 
 -18   1   0   65.49    7.00 
 -18  -1   0   63.49    8.30 
 -18  -1   0   46.80    6.00 
 -18   1   0   59.29    7.80 
  18  -1   0   53.39    7.90 
  18   1   0   46.50    5.40 
 -18  -1   0   60.29    6.80 
  18  -1   0   46.80    5.40 
 -18   1   0   49.99    6.00 
 -18  -1   0   41.30    6.30 
  18   1   0   45.60    9.00 
  18  -1   0   49.60    8.90 
  18  -1   0   55.29    8.60 
 -18   1   0   65.69    8.10 
  18   1   0   58.79    8.50 
 -18  -1   0   63.09    8.00 
 -18   1   0   54.49    6.60 
  18   1   0   59.69    8.00 
  19  -1   0   13.90    2.50 
 -19   1   0    8.10    2.90 
  19   1   0    8.90    3.20 
 -19   1   0   21.00    5.80 
  19   1   0    8.90    2.60 
  19  -1   0   13.00    4.60 
  19  -1   0   10.60    2.20 
 -19  -1   0   16.80    3.70 
 -19   1   0   19.70    4.80 
  19   1   0   11.50    4.60 
 -19  -1   0   16.00    5.50 
   0  -2   0 1572.74  106.49 
   0  -2   0 1403.86  107.29 
   0   2   0 1601.14  106.39 
   0   2   0 1557.94  107.89 
   1   2   0  424.46   36.10 
  -1   2   0  500.15   34.00 
   1   2   0  516.65   34.60 
  -1  -2   0  507.05   34.30 
   1   2   0  477.95   34.50 
   1   2   0  467.75   38.80 
  -1  -2   0  483.95   36.50 
   2   2   0  381.06   32.00 
  -2   2   0  399.26   32.30 
  -2   2   0  360.86   29.20 
   2   2   0  423.66   29.00 
   2   2   0  391.66   29.00 
  -2  -2   0  383.96   31.70 
   2  -2   0  364.86   31.80 
   2   2   0  389.96   37.80 
  -2  -2   0  417.06   28.40 
   3   2   0   15.20   23.30 
   3   2   0  -13.00   10.90 
  -3  -2   0    3.70   10.20 
  -3   2   0    1.90    7.40 
  -3   2   0   34.30   17.00 
   3   2   0    5.70    5.70 
   3   2   0    0.90    5.80 
   3  -2   0  -15.50    8.10 
  -4  -2   0  212.38   25.10 
   4  -2   0  221.68   22.60 
  -4   2   0  213.28   21.30 
   4   2   0  227.48   19.90 
  -4   2   0  257.77   39.30 
   4   2   0  190.88   18.90 
   4  -2   0  206.78   17.90 
  -4  -2   0  233.38   17.40 
   4   2   0  212.58   25.00 
   4  -2   0  191.88   17.40 
   4   2   0  325.17   52.89 
   5   2   0  330.27   26.70 
   5  -2   0  315.77   25.40 
   5   2   0  356.96   33.80 
   5  -2   0  311.27   25.50 
  -5  -2   0  344.47   33.00 
   5  -2   0  317.67   30.90 
  -5  -2   0  341.97   24.70 
   5   2   0  325.37   26.50 
  -5   2   0  317.67   29.10 
  -6   2   0   63.69   41.60 
   6   2   0    9.30    6.80 
   6  -2   0    7.10   11.30 
  -6  -2   0    9.00    3.60 
   6   2   0   -9.70   11.40 
  -6   2   0    7.30    7.60 
   6   2   0   10.90    6.50 
  -6  -2   0    5.80    4.10 
   6  -2   0   17.60    6.20 
   6  -2   0    1.10    5.50 
  -7  -2   0    6.20    3.70 
   7   2   0    7.60   15.80 
  -7  -2   0    6.50    3.10 
   7  -2   0    4.80    6.70 
   7   2   0    6.40    7.40 
   7  -2   0   15.50   13.60 
   7   2   0   20.60    8.30 
  -7  -2   0    7.00    3.20 
  -7   2   0  -32.30   53.99 
   7  -2   0    6.20    6.70 
  -7  -2   0    9.50   13.20 
   8   2   0  207.08   20.90 
   8   2   0  165.28   20.40 
   8  -2   0  188.58   30.10 
   8  -2   0  199.68   19.70 
   8  -2   0  172.88   19.80 
   8   2   0  137.99   30.60 
   8   2   0  199.18   15.10 
  -8  -2   0  157.18   26.90 
   9   2   0  415.86   47.10 
   9  -2   0  352.56   31.10 
   9   2   0  393.56   32.50 
  -9  -2   0  331.37   26.70 
   9   2   0  376.36   26.80 
   9  -2   0  374.16   32.20 
   9   2   0  341.27   31.90 
  10   2   0   46.20   14.10 
 -10   2   0   50.09    8.30 
 -10   2   0   58.69    7.50 
 -10   2   0   42.10    9.80 
 -10   2   0   56.29    8.30 
  10   2   0   63.99    8.00 
  10  -2   0   77.69   17.20 
 -10  -2   0   45.50   13.40 
 -10   2   0   61.49    8.10 
 -10   2   0   68.69    7.30 
 -10  -2   0   57.39    8.00 
 -10  -2   0   57.59    8.00 
 -10  -2   0   74.49   11.70 
  10  -2   0   59.69    8.20 
 -11  -2   0    5.70    5.00 
 -11   2   0    8.80    4.80 
 -11  -2   0    5.50    4.20 
 -11   2   0    4.30    5.20 
 -11  -2   0    6.20    5.80 
  11   2   0    9.10    3.40 
 -11  -2   0    2.20    4.90 
  11  -2   0    7.00    8.60 
  11   2   0    4.50    9.10 
 -11  -2   0   13.00    5.30 
 -11  -2   0    8.20    4.00 
 -11   2   0    9.10    4.40 
 -11   2   0    9.20    4.20 
 -11   2   0    6.90    4.60 
  11   2   0   10.10    3.80 
  11   2   0   13.80   13.40 
  11   2   0    5.50    4.20 
 -11  -2   0   15.40    4.50 
 -11   2   0    2.10    6.80 
 -11   2   0   11.10    5.40 
 -11  -2   0    4.30    4.80 
  11   2   0    2.80    6.90 
 -12   2   0  128.89   12.20 
  12   2   0  132.79   11.20 
 -12   2   0  128.49   12.80 
 -12   2   0  137.79   13.10 
  12   2   0  147.99   12.00 
 -12  -2   0  125.39   12.20 
  12  -2   0  145.29   12.80 
 -12  -2   0  121.19   13.10 
 -12  -2   0  137.89   12.70 
 -12  -2   0  146.79   13.50 
 -12  -2   0  116.59   14.90 
 -12   2   0  128.29   15.00 
 -12  -2   0  124.19   11.80 
  12   2   0  139.49   12.60 
 -12   2   0  140.59   12.70 
 -12   2   0  164.98   13.40 
  12  -2   0  127.59   20.30 
  12   2   0  136.79   22.00 
  12   2   0  116.59   14.40 
 -12  -2   0  124.09   12.70 
 -12  -2   0  142.19   12.40 
 -12   2   0  144.59   14.10 
 -12  -2   0  155.68   16.10 
 -13   2   0    7.40    5.60 
 -13  -2   0    8.80    4.60 
  13  -2   0   11.70   10.80 
  13   2   0    9.50    4.90 
 -13  -2   0    7.30    5.30 
 -13   2   0    5.30    6.10 
 -13  -2   0    4.90    5.70 
 -13   2   0   12.40    4.80 
  13   2   0    8.00    3.10 
  13   2   0    0.80   10.60 
 -13   2   0    9.20    4.70 
 -13  -2   0    5.70    5.10 
  13   2   0    4.10   14.40 
 -13   2   0   11.70    4.90 
 -13  -2   0   10.20    4.50 
  13   2   0    2.30    3.70 
  13   2   0    3.10    6.60 
 -13  -2   0    4.00    5.00 
 -13   2   0   13.60    5.70 
  13  -2   0    7.10    4.80 
 -13   2   0   12.30    6.60 
  13  -2   0    4.50    7.40 
 -14   2   0   49.10    9.10 
 -14  -2   0   39.10    8.00 
  14  -2   0   30.00    8.10 
  14  -2   0   13.30   11.30 
  14   2   0   22.00    8.30 
 -14   2   0   34.40    7.20 
 -14   2   0   19.30    6.10 
 -14  -2   0   19.70    6.50 
  14   2   0   71.89   20.40 
  14   2   0   13.00   12.50 
  14  -2   0   33.40    7.10 
  14   2   0   25.00    6.20 
 -14  -2   0   26.00    5.80 
  14  -2   0   15.30    8.00 
 -14   2   0   20.80    5.30 
  14   2   0   26.20    5.70 
 -14   2   0   31.40    8.00 
 -14  -2   0   36.70    6.20 
 -14   2   0   43.00    8.10 
  14   2   0   31.90    5.30 
 -14  -2   0   24.40    6.80 
 -14   2   0   36.70    6.70 
  15  -2   0    3.10    6.60 
 -15   2   0    9.30    7.40 
 -15   2   0    5.80    8.90 
  15  -2   0    5.20    4.70 
  15  -2   0    8.00    4.20 
  15   2   0   -1.20    7.10 
  15   2   0    2.10    7.30 
 -15  -2   0    5.80    5.90 
 -15   2   0    9.10    6.00 
  15  -2   0  -10.50   10.50 
  15   2   0    3.10    4.60 
 -15  -2   0    9.20    5.00 
 -15  -2   0   -0.20    6.50 
 -15   2   0    3.70    5.70 
 -15   2   0   10.80    5.80 
  15  -2   0   11.10    3.60 
  15   2   0    5.90    4.70 
  15   2   0  -10.40   14.70 
 -16   2   0    4.30    5.20 
 -16   2   0    3.80    4.80 
  16  -2   0   -2.10    6.40 
  16   2   0   -1.00    2.60 
  16   2   0   -6.60    6.40 
 -16   2   0    4.10    4.20 
  16   2   0    4.60    7.00 
 -16   2   0    1.00    3.90 
 -16  -2   0    2.60    4.30 
  16  -2   0    3.40    3.20 
 -16   2   0    6.40    4.20 
 -16  -2   0    4.30    3.60 
  16   2   0    0.00    3.10 
  16   2   0   10.30   13.50 
  16  -2   0   -1.90    2.40 
 -16  -2   0    7.70    4.80 
 -16   2   0   10.10    5.30 
 -16  -2   0    2.10    3.60 
 -16  -2   0    3.30    3.80 
 -16  -2   0    2.00    4.60 
  16  -2   0   -0.70    6.00 
 -16  -2   0   -2.00    4.30 
  17  -2   0   82.99    9.40 
  17  -2   0   83.09    8.20 
 -17  -2   0   84.69   10.60 
  17   2   0   76.19    9.40 
 -17   2   0   97.59    9.40 
 -17  -2   0   84.49   10.60 
 -17  -2   0   93.49    9.10 
  17  -2   0   86.49    7.50 
 -17   2   0   97.99   10.40 
 -17   2   0   87.59    8.60 
  17   2   0   82.19    7.50 
 -17   2   0  105.69    8.90 
 -17   2   0   98.29   11.40 
  17   2   0   82.59   11.70 
  17  -2   0   78.99   11.80 
  17   2   0   82.69    7.90 
  17   2   0   83.99   10.80 
 -17  -2   0   81.89    9.30 
 -17  -2   0   81.39    8.10 
 -17  -2   0   84.59    9.90 
 -18   2   0   82.69    7.80 
  18   2   0   91.69    7.00 
  18  -2   0   71.19    9.20 
 -18   2   0   85.79    9.20 
 -18  -2   0   81.09    7.80 
 -18   2   0   67.09    8.00 
  18  -2   0  107.29   13.00 
 -18   2   0   88.29    8.20 
 -18  -2   0   94.89    9.50 
  18   2   0   74.29    9.30 
  18   2   0   81.09    7.40 
  18  -2   0   80.59    7.30 
 -18   2   0   93.59    8.10 
  18  -2   0   89.49    7.00 
  18  -2   0   78.09    9.10 
 -18  -2   0   81.39    9.50 
 -18  -2   0   89.19    8.20 
 -18   2   0   94.39   10.00 
  18   2   0   75.29    8.70 
 -19  -2   0   17.40    4.20 
  19  -2   0   19.80    4.20 
  19   2   0   18.70    4.20 
 -19   2   0   13.50    3.70 
 -19   2   0   29.90    4.70 
 -19   2   0   21.90    4.80 
 -19   2   0   29.70    5.40 
 -19  -2   0   20.70    5.10 
  19   2   0   14.80    3.30 
 -19   2   0   17.70    3.30 
  19   2   0   23.60    2.90 
  19  -2   0   22.60    2.80 
  19  -2   0   17.50    3.20 
  19   2   0   16.30    4.80 
   0  -3   0    0.50    3.80 
   0   3   0   -2.60    8.30 
   0  -3   0   -0.60    1.20 
   0   3   0   -0.70    1.70 
   0  -3   0    0.60    2.10 
   0   3   0    4.50    3.90 
   0  -3   0    0.30    1.00 
  -1  -3   0 2126.59  158.38 
  -1  -3   0 2315.57  156.18 
   1   3   0 2254.57  156.28 
  -1  -3   0 2279.37  155.98 
   2  -3   0   95.99   10.50 
   2   3   0   91.39   16.50 
  -2   3   0  128.09    9.20 
  -2  -3   0   98.59    9.70 
   2   3   0  101.29   10.90 
  -2  -3   0  103.19   16.00 
   2   3   0  104.99   11.00 
  -3  -3   0  153.48   13.70 
   3   3   0  143.39   15.30 
   3   3   0  121.29   21.10 
  -3  -3   0  147.49   22.20 
  -3   3   0  162.38   23.70 
  -3   3   0  155.28   13.10 
   3   3   0  132.99   16.40 
   4   3   0   46.10   10.50 
  -4  -3   0   38.90   13.50 
   4  -3   0   19.60    9.50 
   4  -3   0   38.90    7.30 
   4   3   0    5.20   12.30 
  -4   3   0   45.90   20.40 
  -4  -3   0   47.40    8.20 
   4   3   0   24.60    6.80 
  -4   3   0   28.10    8.10 
   5   3   0    5.50    6.30 
  -5   3   0    4.90    7.40 
   5  -3   0    1.80    4.60 
   5   3   0    9.60    6.30 
  -5  -3   0   10.60    4.60 
   5   3   0  -19.20   49.30 
  -5   3   0    0.30   25.80 
  -5  -3   0   -1.70   10.90 
   5  -3   0    4.20    9.20 
   5   3   0    0.90   11.50 
  -6  -3   0   90.49   22.40 
   6   3   0  117.39   14.70 
   6  -3   0   96.49   12.40 
   6  -3   0  112.49   18.70 
  -6  -3   0  129.79   11.80 
   6   3   0   48.10   58.79 
  -6   3   0   93.39   35.30 
   6   3   0  141.09   25.70 
  -6   3   0  113.19   15.40 
  -6  -3   0  100.19    9.60 
   6  -3   0  104.29   12.70 
   7   3   0   41.70   19.10 
   7   3   0   30.30    8.40 
   7  -3   0   20.00    7.40 
  -7   3   0  -45.80   43.40 
  -7  -3   0   27.00   14.50 
  -7  -3   0   25.80    5.90 
  -7  -3   0   24.60    5.60 
   7  -3   0   23.50    7.40 
   7  -3   0   28.10   13.00 
   7   3   0   32.20    8.90 
  -8   3   0   51.69   15.10 
  -8   3   0  -44.40   53.39 
  -8  -3   0   59.39    6.00 
   8   3   0   38.90    6.70 
   8   3   0   99.99   24.70 
   8   3   0   65.29   14.10 
  -8  -3   0   45.20    7.90 
   8  -3   0   52.89   13.00 
   8   3   0   36.50   10.10 
  -8  -3   0   53.29   17.30 
   9   3   0  108.39   27.00 
   9  -3   0  100.79   15.10 
   9   3   0   91.69   16.80 
  -9  -3   0  104.09   10.40 
   9   3   0   97.09    9.60 
   9  -3   0   95.49   16.60 
 -10  -3   0   90.29    9.60 
  10   3   0   90.69    9.30 
  10   3   0   72.39   10.30 
 -10   3   0   94.09   10.10 
 -10   3   0   87.69    9.70 
 -10   3   0   86.59    9.20 
  10   3   0   86.29   17.60 
 -10   3   0   79.99    9.30 
 -10  -3   0   81.39   16.10 
  10  -3   0   98.09    9.70 
  10  -3   0   74.89   17.90 
 -10   3   0  200.18   79.49 
 -10  -3   0   93.39    9.30 
 -10   3   0   77.29   11.30 
 -10   3   0   82.09    8.60 
 -11  -3   0   75.59   11.40 
  11  -3   0   87.59   16.20 
 -11  -3   0   58.19    7.60 
 -11  -3   0   89.09    9.00 
 -11  -3   0   57.59    9.00 
 -11   3   0   57.69    8.10 
  11   3   0   70.59    9.20 
  11   3   0   76.59    8.80 
 -11  -3   0   76.99    8.80 
 -11   3   0   73.99    9.70 
 -11  -3   0   62.59    9.20 
 -11  -3   0   98.29   10.10 
 -11  -3   0   91.99    9.90 
  11   3   0   87.29    9.20 
  11   3   0   84.99   18.30 
 -11   3   0   72.29    9.10 
  11  -3   0   74.99    9.90 
 -11   3   0   84.39    9.90 
 -11   3   0   86.09    9.50 
 -11   3   0   84.39   11.20 
 -11   3   0   69.89   11.30 
  12   3   0   23.10    6.30 
 -12  -3   0   26.60    5.60 
 -12  -3   0   23.10    5.00 
  12   3   0   54.39   14.10 
 -12   3   0   26.40    7.70 
  12   3   0   21.70   11.40 
 -12  -3   0   36.10   10.80 
 -12   3   0   25.20    5.70 
  12   3   0   23.70    5.20 
 -12   3   0   31.30    6.40 
 -12  -3   0   14.60    6.10 
 -12  -3   0   29.40    5.70 
 -12  -3   0   25.40    5.70 
  12  -3   0   13.10   10.20 
  12   3   0   30.40    5.50 
 -12   3   0   34.70    6.90 
 -12   3   0   23.60    6.00 
 -12   3   0   19.60    6.30 
 -12  -3   0   36.50    6.30 
  12   3   0   21.10    7.00 
 -12   3   0   29.90    7.20 
  12  -3   0   28.70    7.30 
  13   3   0   14.50    5.00 
  13   3   0    9.90   12.00 
 -13   3   0    5.40    4.70 
 -13  -3   0   12.90    5.40 
 -13  -3   0    9.50    5.90 
 -13   3   0    8.30    5.90 
  13   3   0    9.50    6.60 
  13  -3   0   10.60    6.00 
 -13  -3   0   10.60    5.00 
  13   3   0   14.30    4.10 
  13   3   0   18.40   14.60 
  13   3   0   28.40    8.30 
 -13  -3   0   11.10    5.10 
 -13  -3   0   13.10    4.20 
 -13   3   0   11.00    5.70 
 -13   3   0   18.10    5.30 
  13   3   0   11.80    3.20 
 -13  -3   0    1.40    6.50 
 -13   3   0    9.50    4.80 
  13  -3   0   10.70   10.80 
  13  -3   0   11.50    4.90 
 -13   3   0   28.30    7.00 
 -13  -3   0   13.50    4.50 
 -13   3   0   13.60    5.60 
 -13   3   0   17.20    4.90 
  14   3   0   22.20    5.00 
 -14   3   0    9.40    4.70 
 -14  -3   0   18.00    6.00 
  14   3   0   15.50   15.80 
  14  -3   0   24.40    5.20 
 -14  -3   0   15.30    5.30 
 -14   3   0   30.80    6.30 
  14   3   0    7.20   11.80 
 -14   3   0   26.10    7.10 
  14   3   0   17.60    4.10 
 -14   3   0   14.50    5.00 
  14  -3   0   26.30    6.90 
  14  -3   0   -3.70   10.30 
 -14   3   0   32.60    7.70 
 -14   3   0   17.90    6.20 
 -14  -3   0   20.10    5.40 
 -14   3   0   26.90    7.80 
  14   3   0    7.10    7.70 
  14  -3   0   11.40    7.30 
 -14   3   0   12.40    5.80 
 -14   3   0   28.50    7.20 
  14  -3   0   22.30    5.50 
 -14  -3   0   16.30    4.50 
 -14  -3   0   24.80    6.40 
  14   3   0   13.50    5.20 
  15  -3   0   13.50    5.90 
 -15   3   0   22.10    9.20 
  15  -3   0    5.50    4.60 
  15   3   0    3.60    6.90 
  15   3   0    1.40    4.40 
  15   3   0  -13.00   14.10 
 -15  -3   0    8.90    6.20 
 -15  -3   0    7.20    5.50 
  15  -3   0    8.00    5.30 
  15   3   0    8.40    4.40 
 -15  -3   0    6.60    4.00 
  15   3   0   -0.20    6.60 
 -15  -3   0    7.80    7.20 
 -15   3   0   14.00    7.60 
 -15   3   0    5.60    6.20 
 -15  -3   0    1.60    6.80 
  15   3   0  -10.70   11.70 
  15  -3   0   -1.20    6.50 
  15   3   0    7.30    4.80 
 -15   3   0    1.60    6.00 
  16  -3   0   24.00    5.50 
 -16   3   0   14.40    4.50 
 -16   3   0   34.20    9.60 
 -16   3   0   21.30    5.30 
 -16  -3   0   32.80    9.50 
  16  -3   0   21.50    7.10 
  16   3   0   24.30    8.90 
 -16   3   0   31.50    6.60 
 -16  -3   0   25.20    7.20 
 -16  -3   0    9.70    4.80 
  16   3   0   17.20    7.50 
 -16   3   0   17.40    5.50 
  16   3   0   14.40    3.70 
  16   3   0   21.50    4.40 
  16  -3   0   19.10    4.40 
  16  -3   0   17.50    5.00 
 -16  -3   0   20.70    5.90 
 -16  -3   0   20.30    5.80 
  17   3   0    0.70    3.70 
  17   3   0    1.10    2.30 
  17  -3   0   -2.40    4.10 
 -17   3   0    9.00    3.80 
 -17  -3   0   -1.80    3.20 
 -17  -3   0    3.50    4.20 
  17   3   0   -0.30    2.60 
 -17  -3   0    3.30    4.00 
 -17   3   0    1.20    3.30 
 -17   3   0    9.60    3.70 
  17  -3   0    2.00    2.20 
 -17  -3   0    0.70    3.70 
  17  -3   0    3.20    6.30 
  17   3   0    3.10    5.10 
 -17  -3   0   -0.30    3.60 
 -17  -3   0    1.50    3.40 
  17  -3   0    0.20    6.00 
 -17   3   0    3.00    4.30 
 -17   3   0    1.90    3.60 
  17  -3   0   -2.60    3.70 
  17   3   0    3.10    5.50 
 -18   3   0   -0.30    3.60 
 -18   3   0    7.40    3.20 
 -18  -3   0   10.90    3.90 
 -18   3   0   22.80    7.20 
 -18   3   0   10.50    3.40 
 -18  -3   0   -1.00    3.70 
  18   3   0    8.50    4.50 
  18  -3   0    4.70    2.40 
  18   3   0    2.60    2.30 
  18  -3   0    3.30    3.40 
 -18  -3   0    8.20    3.40 
 -18   3   0   21.00    6.30 
 -18  -3   0    5.70    3.20 
  18  -3   0    8.50    2.10 
  18   3   0    8.30    2.20 
  18   3   0    5.20    3.60 
  18   3   0   11.30    5.20 
  18  -3   0    9.20    4.90 
 -19   3   0    6.30    2.60 
  19  -3   0    0.40    2.90 
 -19   3   0    5.70    3.30 
 -19  -3   0   -2.20    2.90 
  19  -3   0    2.70    1.80 
 -19   3   0    8.20    2.90 
  19   3   0    7.30    4.20 
  19   3   0    7.70    1.80 
  19   3   0    1.70    2.00 
 -19  -3   0    4.30    2.60 
 -19  -3   0    3.00    3.20 
 -19   3   0   -0.10    2.30 
 -19   3   0    3.40    2.90 
  19  -3   0    5.50    1.60 
   0   4   0  579.04   44.80 
   0  -4   0  564.74   40.90 
   0   4   0  592.54   40.60 
   1   4   0   22.20    7.60 
  -1  -4   0   25.10    5.30 
  -1  -4   0   24.70    4.80 
   1   4   0   30.30    6.40 
   1   4   0   34.00    4.40 
   1   4   0   29.30   14.60 
  -1  -4   0   31.90    8.80 
   1  -4   0   29.10    5.40 
  -1   4   0   27.80    5.40 
  -1   4   0   31.20    4.70 
  -1   4   0   16.80    4.30 
   1   4   0   18.70    3.70 
   2   4   0  315.67   26.40 
   2   4   0  337.77   27.10 
  -2  -4   0  299.97   30.20 
   2   4   0  322.77   32.00 
  -2   4   0  385.66   25.20 
   2   4   0  306.77   37.30 
  -2  -4   0  362.26   25.50 
   3   4   0   10.60    6.80 
   3  -4   0    6.60    7.10 
  -3  -4   0    9.20   11.60 
   3   4   0  -16.40   11.80 
  -3   4   0    8.70    5.10 
   3   4   0   -5.70   23.10 
  -3   4   0    4.10    4.80 
  -3  -4   0   15.40    5.00 
   3   4   0    6.30    6.40 
  -4   4   0  274.17   24.60 
   4   4   0  279.07   25.20 
   4   4   0  365.66   34.50 
   4   4   0  357.06   49.70 
  -4  -4   0  325.37   31.20 
   4  -4   0  283.07   22.90 
  -4   4   0  359.86   32.80 
   4   4   0  324.97   25.40 
  -4  -4   0  337.77   24.10 
   4  -4   0  313.37   26.30 
   5   4   0  116.29   23.00 
   5   4   0   86.89   13.20 
  -5  -4   0   94.49    9.00 
   5   4   0  115.99   13.80 
   5   4   0  102.89   39.90 
   5  -4   0   92.29   10.50 
  -5  -4   0  126.79   20.00 
   5  -4   0   95.39   15.70 
  -5   4   0  110.89   23.40 
  -5  -4   0  108.39   11.30 
  -5   4   0  106.49   13.30 
   6  -4   0   23.70    6.30 
   6  -4   0   20.40   10.80 
   6   4   0   19.10    7.80 
  -6   4   0   32.60   28.10 
  -6  -4   0   37.10   14.40 
   6   4   0   16.60   50.69 
  -6  -4   0   29.00    5.40 
  -6   4   0   17.40    7.90 
  -6  -4   0   42.40    9.20 
   6   4   0   26.50   15.40 
  -7  -4   0   38.40    9.20 
  -7   4   0   17.20    8.60 
   7   4   0   14.70    7.60 
   7  -4   0   10.60    6.50 
   7   4   0   60.09   21.10 
   7   4   0   13.30    8.10 
   7  -4   0   -0.60   11.00 
  -7   4   0   49.90   34.20 
  -7  -4   0   12.60    4.50 
  -7  -4   0   21.40   13.10 
   7  -4   0   14.10    6.90 
  -8  -4   0    5.10    4.50 
  -8   4   0  -72.69   41.80 
   8  -4   0    8.20    7.30 
  -8  -4   0   -1.20   12.20 
  -8   4   0    3.50    8.10 
   8  -4   0   -0.60   11.00 
   8  -4   0    2.80    6.40 
   8   4   0  -12.50   16.40 
   8   4   0    2.20    7.60 
   8   4   0  -11.30   95.89 
   8   4   0   -3.30    4.50 
   8   4   0    2.90    7.90 
  -8  -4   0    2.40    4.00 
  -9  -4   0   75.09    9.50 
   9  -4   0   83.69   14.00 
   9  -4   0   80.99   15.40 
  -9   4   0   61.19   50.09 
   9   4   0   75.09    9.50 
   9   4   0  162.48   32.30 
   9   4   0   91.19   16.60 
  -9  -4   0   80.79    9.00 
   9   4   0   90.29    8.80 
 -10  -4   0  202.18   14.70 
 -10   4   0  174.38   14.60 
  10  -4   0  170.68   23.20 
  10   4   0  165.28   21.90 
 -10   4   0  150.08   16.00 
  10  -4   0  165.48   14.60 
 -10   4   0  152.78   13.80 
 -10  -4   0  167.38   14.70 
  10   4   0  161.58   15.10 
 -10   4   0  176.28   14.70 
 -10   4   0  163.18   14.20 
 -10  -4   0  182.18   14.20 
 -10  -4   0  186.58   15.00 
 -10   4   0  163.48   14.50 
  10   4   0  189.98   14.30 
 -10  -4   0  151.48   20.40 
 -11   4   0  122.09   11.80 
  11  -4   0  103.49   11.00 
 -11  -4   0  105.99    9.90 
 -11  -4   0  102.89   10.50 
  11   4   0   98.99   19.80 
 -11   4   0  106.39   11.20 
 -11  -4   0   93.89   10.80 
  11   4   0  122.59   10.00 
  11   4   0  115.19    9.50 
 -11  -4   0  132.29   11.00 
 -11   4   0  112.69   11.00 
  11  -4   0   96.59   17.40 
 -11   4   0   93.29   11.30 
  11   4   0   92.39   12.70 
 -11  -4   0   90.59   12.80 
 -11  -4   0  104.89   12.20 
 -11  -4   0  100.29   11.10 
 -11  -4   0  130.29   12.10 
 -11   4   0  127.69   13.20 
 -11   4   0  112.49   10.50 
  11   4   0  120.79   10.80 
 -12   4   0   10.70    6.50 
 -12  -4   0   -8.00    5.10 
 -12  -4   0    1.80    4.30 
 -12   4   0    2.00    4.40 
 -12   4   0    0.00    4.20 
 -12   4   0   -3.80    5.10 
 -12   4   0   -3.50    4.00 
 -12   4   0   -3.40    5.10 
  12   4   0   -5.50    9.70 
 -12  -4   0   -3.40    4.60 
  12   4   0   -3.60    2.90 
  12   4   0   -1.90    4.10 
  12   4   0  -10.60    5.80 
 -12  -4   0    0.30    5.10 
 -12   4   0    3.80    5.40 
  12  -4   0   -3.60    8.80 
 -12  -4   0   -0.60    3.90 
  12   4   0    1.90    3.40 
  12   4   0   -0.50   11.20 
  12  -4   0    3.40    4.50 
 -12  -4   0   -1.80    3.60 
 -12  -4   0    7.00    4.90 
 -12  -4   0    2.20    4.30 
 -12   4   0    1.50    4.60 
 -13  -4   0    0.10    5.10 
 -13  -4   0    3.20    4.50 
 -13  -4   0    0.90    4.90 
  13   4   0    1.20    7.20 
 -13   4   0    4.20    4.70 
 -13  -4   0    0.70    4.50 
 -13   4   0    5.50    4.80 
 -13  -4   0   -5.40    5.80 
 -13   4   0   -4.10    4.10 
  13   4   0   -5.30   11.00 
  13   4   0   -4.60    6.30 
  13   4   0  -11.90   12.10 
 -13  -4   0   -2.20    3.90 
 -13   4   0   -0.20    4.40 
 -13   4   0    3.50    6.50 
  13  -4   0    2.00    4.60 
 -13   4   0   -7.30    5.60 
 -13  -4   0   -1.20    3.90 
  13   4   0   -2.90    3.40 
 -13   4   0   -1.00    5.30 
  13   4   0   -0.10    2.90 
 -13   4   0    0.80    5.20 
  13   4   0    2.70    7.00 
  13  -4   0  -10.40    9.00 
 -14   4   0   -1.40    4.40 
 -14  -4   0   -1.00    3.80 
 -14  -4   0   -1.00    5.00 
  14  -4   0   -7.00    6.70 
  14   4   0    1.50    2.90 
  14  -4   0    2.90    3.80 
 -14   4   0    5.00    4.70 
  14   4   0   -3.90    4.30 
 -14  -4   0   -0.70    4.50 
 -14   4   0    1.00    4.50 
 -14   4   0   -0.90    5.70 
  14   4   0  -14.00   10.90 
  14   4   0   -9.90    7.30 
  14   4   0  -18.90    6.70 
 -14   4   0    3.00    6.50 
 -14   4   0    6.70    6.30 
 -14   4   0    2.00    4.20 
 -14  -4   0    3.90    5.10 
  14   4   0  -19.90   12.30 
  14   4   0    1.80    3.40 
  14  -4   0    0.40    2.90 
  14  -4   0  -17.90    9.30 
 -14  -4   0   -1.80    3.80 
  14  -4   0    1.40    4.50 
 -14   4   0    5.50    5.80 
 -15   4   0    5.40    4.40 
  15   4   0   -4.60    6.20 
  15  -4   0    9.10    2.90 
 -15   4   0    6.40    6.50 
  15   4   0  -32.70   15.40 
 -15   4   0    6.30    7.10 
  15   4   0    9.00    3.10 
  15  -4   0   11.50    4.40 
 -15   4   0    8.50    9.80 
  15   4   0  -22.20   13.90 
 -15   4   0   17.20    5.70 
 -15  -4   0   10.00    5.70 
  15   4   0   -3.60    6.70 
  15   4   0    5.20    4.50 
 -15  -4   0   12.10    5.10 
 -15   4   0   15.40    7.20 
 -15   4   0   11.40    7.20 
 -15  -4   0    6.90    5.70 
  15  -4   0  -20.50   15.00 
  15   4   0    5.50    3.90 
 -15   4   0   11.60    5.20 
 -15  -4   0    3.90    5.40 
  15  -4   0    7.00    4.60 
 -15  -4   0    6.80    6.50 
  15  -4   0    5.90    7.30 
  16   4   0   -2.00    6.40 
 -16   4   0    2.30    3.80 
  16   4   0   -0.30    2.90 
  16  -4   0    6.80    6.40 
 -16  -4   0    1.20    3.90 
  16  -4   0    0.50    4.20 
 -16  -4   0    4.50    4.60 
 -16  -4   0   -0.40    4.30 
  16   4   0    0.70    5.80 
 -16   4   0    2.40    4.50 
 -16   4   0   11.50    5.50 
  16  -4   0    3.10    3.10 
 -16   4   0   11.90    4.60 
 -16  -4   0    2.30    3.40 
 -16  -4   0    3.30    4.50 
 -16   4   0    6.10    4.10 
  16  -4   0    5.40    2.60 
  16   4   0    1.40    2.60 
 -16   4   0    5.70    4.80 
  16   4   0    1.30    4.30 
 -16  -4   0   -0.10    3.50 
  17   4   0    1.20    5.90 
 -17  -4   0    3.70    4.20 
 -17   4   0    0.80    4.30 
 -17   4   0    5.40    3.40 
  17   4   0   -0.70    2.20 
  17   4   0    8.40    5.90 
 -17   4   0    7.60    4.60 
  17  -4   0    0.40    2.10 
 -17   4   0    5.60    3.50 
  17   4   0   -4.60    3.70 
 -17  -4   0    1.30    3.60 
 -17  -4   0   -0.60    3.30 
  17  -4   0    1.50    6.00 
 -17   4   0    4.80    3.80 
  17  -4   0   -1.00    5.50 
 -17  -4   0    4.00    3.80 
  17  -4   0    0.50    3.70 
  17  -4   0   -2.60    2.70 
  17   4   0   -0.30    2.60 
 -17  -4   0    4.40    4.40 
  18   4   0   30.50    7.10 
 -18   4   0   32.40    6.50 
 -18   4   0   37.30    7.50 
  18   4   0   20.20    4.40 
  18  -4   0   23.90    4.20 
  18   4   0   33.00    3.80 
  18   4   0   18.70    5.10 
  18  -4   0   24.00    6.30 
  18  -4   0   26.50    4.00 
 -18  -4   0   30.80    6.50 
 -18  -4   0   35.50    7.00 
 -18  -4   0   24.10    5.20 
 -18   4   0   30.60    5.20 
 -18   4   0   27.60    5.80 
  18  -4   0   27.20    5.90 
 -19   4   0    2.60    2.50 
 -19   4   0    4.50    3.00 
 -19   4   0    9.70    3.30 
  19  -4   0    3.10    2.00 
 -19   4   0    3.40    2.40 
  19  -4   0    1.00    2.70 
  19  -4   0    2.40    1.70 
  19   4   0    2.50    1.70 
  19   4   0    6.40    4.40 
   0  -5   0   -1.90    1.80 
   0  -5   0   -3.60    2.40 
   0  -5   0   -2.90    6.50 
   0   5   0    3.90    2.60 
   0  -5   0   -1.20    4.10 
   0   5   0   -0.10   11.10 
   0   5   0   -1.10    3.40 
   0   5   0   -5.40    6.70 
   1   5   0    2.60    3.70 
  -1  -5   0    4.10    9.30 
  -1  -5   0    0.30    3.00 
   1   5   0   -2.70   12.90 
  -1   5   0   -5.20    5.00 
   1   5   0    5.00    4.60 
   1   5   0    1.40    3.20 
  -1   5   0    2.50    4.00 
  -1   5   0   -8.40    6.20 
  -1  -5   0    0.20    3.80 
   1  -5   0    8.20    5.00 
   1   5   0   -4.90   15.50 
  -2  -5   0  199.98   16.20 
   2   5   0  151.68   30.50 
   2   5   0  184.08   17.50 
  -2  -5   0  169.78   22.10 
   2   5   0  179.68   23.20 
  -2   5   0  214.28   15.90 
   3   5   0    9.10    5.80 
   3   5   0   -0.50    6.00 
   3   5   0   -4.30   23.50 
  -3  -5   0    9.20   11.20 
   3   5   0    5.20   14.40 
  -3   5   0    4.60    4.80 
  -3  -5   0    3.40    4.50 
   4  -5   0   72.99   11.60 
  -4  -5   0   72.59    9.50 
   4   5   0   68.69   11.60 
  -4   5   0   69.19    7.50 
  -4   5   0   75.09    8.80 
   4   5   0   52.19   29.90 
  -4   5   0   56.39    7.50 
   4   5   0   74.39   17.80 
  -4  -5   0   66.39   16.40 
   4   5   0   52.99   11.40 
  -5  -5   0   12.90    5.10 
  -5   5   0    3.20   15.90 
   5   5   0    4.90    6.50 
   5  -5   0    4.20    7.90 
   5  -5   0    1.80    4.10 
   5   5   0    0.30    6.40 
  -5   5   0    4.60    5.00 
   5   5   0   17.10   13.30 
  -5   5   0   12.70    5.50 
  -5  -5   0    4.40    3.60 
   5   5   0   41.80   37.50 
  -5  -5   0   -1.00   11.90 
   6   5   0  101.49   54.79 
  -6  -5   0   13.30    4.20 
  -6  -5   0   20.50    7.50 
   6  -5   0    3.00    9.10 
  -6   5   0   16.80    6.40 
   6   5   0   11.90    7.20 
   6  -5   0   14.60    5.50 
   6   5   0   14.30   17.10 
   6   5   0   18.70    8.60 
  -6  -5   0   28.30   14.70 
   7   5   0  -61.69   62.69 
  -7   5   0   91.99   28.90 
  -7  -5   0   77.59   20.00 
   7   5   0   23.70    6.20 
   7   5   0   42.00    6.40 
   7   5   0   29.20    9.20 
   7  -5   0   53.09   13.70 
  -7   5   0   45.80    9.30 
   7  -5   0   38.60   10.10 
   7   5   0   59.39   13.40 
   7   5   0   38.30   19.60 
  -8  -5   0   30.80    7.10 
   8   5   0   23.20    5.40 
   8  -5   0   19.10   12.20 
   8  -5   0   22.40    7.40 
   8   5   0   30.90    5.80 
   8   5   0  -67.29  107.79 
  -8   5   0   15.00    7.80 
  -8  -5   0   26.80    6.40 
  -8  -5   0   31.30    6.50 
   8   5   0   61.99   22.00 
  -8   5   0  -44.10   32.10 
  -8  -5   0   40.70   18.10 
   8   5   0   26.10    9.30 
   9   5   0   26.60    5.90 
   9  -5   0   28.80    8.30 
  -9  -5   0   34.60    6.80 
  -9  -5   0   36.20    7.50 
   9   5   0   25.00   10.10 
   9   5   0   30.40    6.00 
  -9  -5   0   35.50    7.00 
  10   5   0    5.10   10.90 
  10   5   0    7.40    9.50 
  10   5   0   -1.30    4.90 
  10   5   0    7.10    3.00 
 -10   5   0    6.60    4.60 
 -10   5   0   26.30   12.00 
 -10   5   0    5.50    4.30 
 -10  -5   0   11.80    5.00 
  10  -5   0    5.50    7.60 
 -10  -5   0    6.60    4.10 
 -10   5   0    7.80    4.60 
 -10   5   0   -0.10    4.60 
  10  -5   0   -0.40    4.40 
 -10  -5   0    4.80    4.20 
 -10   5   0    5.50    3.50 
 -10   5   0    4.10    4.60 
 -10  -5   0    6.20    7.80 
  10   5   0    7.10    3.00 
  11   5   0    0.00    9.00 
 -11  -5   0    3.50    4.70 
 -11  -5   0   -4.20    4.80 
 -11   5   0    1.80    3.70 
 -11  -5   0    0.80    4.40 
  11  -5   0   -4.70    4.30 
 -11   5   0    0.00    4.00 
 -11  -5   0    0.30    4.10 
 -11   5   0    2.60    4.30 
 -11   5   0    1.80    3.60 
  11   5   0    0.40    3.70 
  11   5   0   -1.70    2.80 
  11   5   0    2.70    3.10 
 -11   5   0   -0.40    4.80 
 -11   5   0    4.80    5.20 
 -11  -5   0    1.70    4.10 
  11  -5   0   -4.60    7.50 
  11   5   0    0.00    5.40 
 -11   5   0    1.40    5.10 
 -11   5   0   11.60    6.60 
 -11  -5   0    3.70    5.00 
 -11  -5   0    0.60    3.70 
  11   5   0    3.90    9.70 
 -11  -5   0   -3.60    4.00 
 -12  -5   0    4.30    4.10 
  12   5   0   -1.30    6.20 
 -12   5   0    1.80    6.10 
  12   5   0    8.70    3.10 
 -12   5   0   11.50    4.80 
 -12   5   0    6.90    5.00 
 -12  -5   0    6.70    4.70 
  12   5   0   12.00    7.10 
 -12  -5   0    5.30    4.60 
 -12   5   0    3.80    5.20 
  12   5   0    5.00    4.20 
 -12  -5   0    7.30    4.90 
 -12   5   0    8.00    4.60 
  12   5   0    6.50    3.50 
 -12  -5   0    3.40    3.70 
  12  -5   0    0.30    4.60 
 -12  -5   0    3.50    7.20 
 -12  -5   0   10.50    5.00 
  12   5   0    0.50   10.70 
 -12   5   0    4.40    5.40 
  12   5   0    4.10   11.20 
 -12  -5   0    4.20    5.10 
 -12   5   0   13.00    6.80 
 -12   5   0   10.30    4.40 
  12  -5   0   18.00    9.90 
 -13   5   0   36.50    7.50 
 -13  -5   0   31.00   10.00 
 -13   5   0   34.50    6.80 
 -13  -5   0   44.50    9.30 
 -13  -5   0   18.10    7.00 
 -13   5   0   27.90    6.50 
 -13   5   0   18.30    5.30 
  13  -5   0   36.30    7.90 
  13   5   0    9.00   12.30 
 -13  -5   0   31.10    5.90 
  13   5   0   28.50   25.90 
  13   5   0   26.90    6.30 
  13   5   0   27.70    5.20 
 -13   5   0   20.80    6.30 
 -13   5   0   28.80    7.60 
  13   5   0   29.00    7.70 
 -13  -5   0   27.20    6.20 
 -13  -5   0   29.40    7.80 
  13   5   0   18.70    7.70 
  13  -5   0   10.70   10.10 
 -13   5   0   33.60    8.20 
 -13   5   0   33.20    8.20 
 -13  -5   0   24.90    6.70 
 -14  -5   0   -1.80    5.20 
 -14   5   0    3.40    4.40 
  14   5   0   -8.10    7.20 
  14  -5   0   -4.20    9.50 
 -14   5   0    1.80    5.30 
 -14   5   0    6.00    4.90 
 -14  -5   0    2.10    4.20 
  14  -5   0    0.40    4.50 
 -14   5   0   -0.20    4.10 
  14   5   0  -19.30    9.90 
 -14   5   0    6.30    5.60 
  14  -5   0   -8.70    9.90 
  14   5   0   -1.30    4.30 
  14  -5   0    1.10    3.90 
 -14   5   0    6.00    4.50 
 -14  -5   0    3.30    4.90 
  14   5   0    1.30    2.90 
  14   5   0  -12.90   13.10 
  14   5   0   -5.10    9.00 
  14   5   0    1.50    3.30 
 -14   5   0   -5.70    5.90 
 -14   5   0   -5.60    6.40 
 -14  -5   0   -5.60    3.70 
 -14  -5   0   -0.10    3.80 
  15   5   0    6.20    3.30 
 -15   5   0    8.10    7.20 
  15   5   0  -21.50   18.90 
 -15  -5   0    8.60    4.40 
  15  -5   0    7.30    4.70 
 -15   5   0    9.10    5.50 
  15  -5   0    9.00    3.00 
  15  -5   0   12.40    3.80 
 -15  -5   0    6.20    4.70 
  15   5   0    4.10    6.20 
 -15  -5   0    7.30    3.70 
  15   5   0    8.40    3.40 
 -15   5   0   24.70    7.00 
  15   5   0   10.80    4.70 
  15   5   0   10.00    6.90 
 -15   5   0   10.80    5.90 
 -15   5   0    9.30    5.50 
  15  -5   0    6.90    6.90 
 -15   5   0   11.10    5.00 
 -15   5   0   18.80    5.60 
  16   5   0    5.20    5.80 
  16   5   0   10.40    2.80 
 -16  -5   0    6.00    3.60 
  16  -5   0   -1.40    5.60 
  16   5   0    8.60    4.30 
 -16  -5   0    9.00    4.00 
  16  -5   0    8.40    2.70 
 -16  -5   0    2.10    4.50 
  16   5   0   13.50    6.40 
 -16  -5   0    8.60    3.90 
 -16   5   0    5.70    3.70 
  16  -5   0    9.70    4.40 
 -16   5   0   23.80    7.00 
 -16   5   0   23.90    6.70 
 -16   5   0   10.20    4.90 
 -16   5   0   16.70    5.30 
 -16  -5   0    8.40    4.80 
  16  -5   0   12.60    3.30 
  16   5   0    8.40    3.10 
  17   5   0   28.50    4.20 
 -17   5   0   45.50    9.70 
  17  -5   0   36.50    4.20 
 -17  -5   0   30.20    8.20 
  17   5   0   22.10    4.90 
  17   5   0   23.20    4.90 
 -17  -5   0   35.40    7.60 
 -17   5   0   41.80    6.20 
  17  -5   0   34.30    4.80 
  17   5   0   36.70    7.30 
  17   5   0   23.30    6.40 
 -17   5   0   33.80    7.10 
 -17  -5   0   18.40    5.60 
 -17  -5   0   40.60    6.30 
  17  -5   0   29.40    7.20 
  17  -5   0   28.00    6.60 
 -17  -5   0   30.30   10.20 
  17  -5   0   22.00    6.30 
 -18   5   0    7.50    3.30 
  18  -5   0   -1.80    1.60 
  18  -5   0   -0.20    4.50 
 -18   5   0   -1.00    3.40 
  18   5   0    0.80    4.60 
 -18   5   0    4.20    3.20 
 -18   5   0    0.70    2.60 
  18  -5   0   -1.50    3.00 
  18   5   0   -4.10    1.90 
 -18  -5   0    0.40    3.40 
  18   5   0    1.00    1.90 
 -18   5   0    7.40    3.30 
 -18  -5   0   -0.20    4.40 
  18   5   0   10.80    7.20 
  18  -5   0    1.60    2.10 
  18   5   0   -3.30    3.50 
 -18  -5   0    1.10    2.80 
 -19   5   0   37.00    6.60 
 -19   5   0   33.20    4.80 
  19   5   0   35.80    4.20 
 -19   5   0   50.19    5.00 
 -19   5   0   52.89    6.60 
 -19   5   0   53.09    5.20 
  19  -5   0   41.80    4.20 
 -19  -5   0   53.39    6.20 
   0  -6   0    5.10    2.50 
   0   6   0   14.40    4.70 
   0   6   0   19.20   13.10 
   0  -6   0    5.40    8.40 
   0  -6   0    6.80    3.40 
   0   6   0   12.30    9.10 
  -1  -6   0    1.70    4.50 
   1   6   0    5.20    4.60 
   1  -6   0    7.10    7.40 
  -1   6   0    3.00    7.80 
  -1   6   0   17.10    5.00 
   1   6   0    4.90    5.00 
  -1  -6   0    5.10    3.60 
   1  -6   0    8.00    3.40 
  -1  -6   0    9.50   10.30 
   1   6   0    2.30   16.70 
  -1   6   0    0.50    7.90 
   1   6   0   12.60    4.30 
   2   6   0   10.30   11.50 
  -2  -6   0   19.10    4.80 
   2   6   0   20.30    6.40 
   2   6   0   15.90    5.20 
  -2   6   0   20.70    5.20 
   2   6   0   49.60   22.30 
  -2  -6   0   20.30   13.00 
   2   6   0   16.30    4.80 
   3   6   0   77.89   28.00 
   3   6   0   54.39   15.00 
  -3  -6   0   49.70    8.70 
   3   6   0   49.20   10.80 
  -3   6   0   58.19    8.10 
  -3  -6   0   50.59   14.20 
   4   6   0   41.20   29.70 
  -4  -6   0   42.30   13.80 
  -4  -6   0   37.10    6.40 
   4   6   0   60.69   16.10 
   4   6   0   33.40    8.10 
  -4   6   0   47.20    8.00 
  -4  -6   0   49.00    8.70 
   4   6   0   31.00    6.00 
  -5  -6   0   76.09   10.20 
   5   6   0   53.49   12.30 
   5   6   0   59.79    7.30 
   5   6   0   77.69   38.00 
  -5  -6   0   60.39    7.40 
   5  -6   0   52.79    7.60 
  -5  -6   0   61.69   17.40 
   5   6   0   55.09   17.40 
   5   6   0   72.09   12.20 
  -6   6   0   14.90    4.50 
  -6   6   0   12.20    5.10 
   6   6   0   17.80    8.30 
  -6  -6   0   16.50    4.70 
   6   6   0   53.59   50.59 
   6   6   0    4.60   16.90 
   6  -6   0   19.70    5.40 
  -6  -6   0   16.80   14.10 
   6  -6   0   18.60    9.60 
  -6  -6   0   15.90    6.10 
   7   6   0   20.90    5.00 
  -7   6   0   13.70    5.60 
  -7  -6   0   18.70   15.70 
   7   6   0   23.60    8.90 
  -7  -6   0   16.50    4.90 
   7   6   0   25.80    5.30 
   7  -6   0   11.10   11.00 
  -7  -6   0   47.40   10.40 
  -7   6   0   12.30    5.90 
   7   6   0   20.60   17.40 
   7  -6   0   22.80    6.70 
  -8  -6   0    2.30    4.10 
  -8   6   0   -5.60    5.50 
  -8  -6   0   12.60    6.00 
   8   6   0   -1.90    7.60 
   8   6   0    0.80   17.60 
  -8  -6   0    3.10    4.30 
   8   6   0    0.00    3.10 
   8  -6   0    2.90   10.70 
   8   6   0   -5.20    4.50 
   8  -6   0    3.50    6.10 
  -8  -6   0    2.60   14.30 
   9  -6   0  146.19   17.10 
   9   6   0  155.98   13.10 
   9   6   0  143.09   20.50 
  -9  -6   0  155.08   13.90 
  -9  -6   0  181.88   15.70 
   9   6   0  135.39   14.20 
  -9  -6   0  167.58   14.40 
   9   6   0  200.28   20.90 
 -10   6   0    8.30    3.70 
 -10   6   0   15.40    6.40 
  10   6   0    2.30    4.90 
 -10   6   0    2.00    7.50 
  10   6   0    9.20    3.70 
  10   6   0    6.00    8.90 
  10  -6   0    6.20    7.40 
 -10  -6   0    6.10    4.80 
  10   6   0    4.70    9.00 
 -10  -6   0    4.70    4.10 
 -10  -6   0    9.70    5.80 
 -10   6   0   40.40   16.70 
  10   6   0   18.10    4.80 
  10   6   0    6.20    2.90 
 -11  -6   0   23.20    6.40 
 -11  -6   0   31.00    5.30 
 -11   6   0   22.90    6.30 
 -11  -6   0   19.10    5.80 
  11   6   0   27.60    5.60 
  11   6   0   37.60    5.10 
  11   6   0   27.90    6.50 
  11   6   0   45.30   12.00 
 -11   6   0   22.40    7.00 
 -11   6   0   36.90    7.80 
  11  -6   0   23.80    9.50 
 -11   6   0   35.80    8.90 
 -11   6   0   29.30    7.20 
 -11   6   0   33.90    6.10 
 -11  -6   0   44.50    8.80 
 -11  -6   0   20.40    5.60 
 -11   6   0   29.90    6.00 
 -11   6   0   25.50    5.70 
 -11  -6   0   30.80    6.80 
 -11  -6   0   22.60    5.10 
  11  -6   0   26.50    5.50 
  11   6   0   23.60   12.10 
 -12  -6   0   32.10    7.00 
  12   6   0   23.10    6.90 
  12  -6   0   30.90    7.90 
 -12   6   0   27.50    9.20 
 -12  -6   0   34.20    9.50 
  12   6   0   42.20   13.70 
 -12   6   0   18.60    7.10 
 -12   6   0   31.10    7.50 
 -12  -6   0   16.20    5.90 
  12   6   0   23.00   12.40 
 -12  -6   0   26.70    5.80 
 -12   6   0   29.00    7.70 
 -12  -6   0   31.40    5.90 
 -12  -6   0   26.50    7.40 
  12   6   0   24.70    5.70 
 -12   6   0   30.20    8.20 
 -12   6   0   25.50    6.10 
  12   6   0   30.50    8.20 
 -12   6   0   22.10    6.40 
 -12   6   0   19.60    7.70 
 -12  -6   0   21.60    6.10 
  12   6   0   25.70    6.60 
  12   6   0   27.60    5.10 
  12  -6   0   30.70   10.60 
  13  -6   0   -9.00    8.90 
 -13  -6   0   -1.30    3.70 
  13  -6   0    0.80    6.70 
 -13   6   0    2.40    5.60 
 -13   6   0    1.20    4.00 
  13   6   0   -3.50    7.00 
 -13   6   0    9.90    7.00 
  13   6   0    7.00    7.60 
  13   6   0   -0.80    4.30 
 -13   6   0    4.50    5.90 
 -13  -6   0    8.20    5.10 
 -13   6   0    5.50    4.70 
 -13  -6   0    3.90    6.00 
 -13  -6   0   -1.80    4.70 
  13   6   0   -7.10   12.00 
 -13  -6   0    1.40    3.50 
  13   6   0   -8.90    6.30 
  13   6   0    0.80    2.90 
 -13  -6   0   -4.30    4.70 
 -13   6   0    6.90    5.20 
 -13   6   0    0.30    4.60 
  13   6   0    3.30   11.30 
 -13   6   0    2.00    6.10 
  13   6   0    0.00    3.30 
 -13  -6   0    2.50    4.30 
  14  -6   0  -13.90    9.50 
 -14  -6   0    8.80    4.80 
 -14  -6   0    2.20    4.40 
  14   6   0   -0.80    2.90 
 -14  -6   0  -11.20    6.70 
 -14   6   0    1.00    4.40 
  14   6   0   -5.10   11.80 
  14   6   0   -6.70    7.00 
 -14   6   0    5.20    5.00 
  14   6   0   -2.10    3.20 
 -14  -6   0    4.90    5.30 
  14   6   0  -26.30   11.00 
 -14  -6   0    1.70    3.60 
  14   6   0  -13.80    7.90 
 -14   6   0   -0.90    4.10 
 -14   6   0    0.60    5.70 
 -14  -6   0   -2.40    4.60 
 -14   6   0    4.70    5.40 
 -14  -6   0   -4.30    3.50 
  14  -6   0   -0.50    4.40 
 -14   6   0   -0.10    5.70 
  14   6   0   -1.90    4.30 
 -14   6   0    1.10    6.30 
 -14   6   0    7.60    4.40 
 -15  -6   0    1.90    4.70 
  15   6   0   10.40    6.00 
 -15  -6   0   14.20    4.50 
 -15   6   0    7.20    7.50 
  15  -6   0    9.70    3.80 
 -15   6   0    9.10    6.90 
 -15   6   0   10.30    5.20 
  15  -6   0    3.20    4.50 
 -15  -6   0    5.00    3.50 
  15   6   0    5.40    6.50 
  15   6   0    1.90    6.20 
 -15   6   0    2.40    7.80 
 -15   6   0   14.80    6.50 
 -15   6   0    9.80    5.60 
 -15  -6   0    3.20    3.80 
 -15   6   0   11.90    6.10 
  15  -6   0    6.10    6.60 
 -15  -6   0   10.20    6.00 
  15   6   0    7.00    4.40 
 -16   6   0   -0.80    3.30 
 -16   6   0    7.00    3.90 
  16   6   0    2.80    5.60 
 -16   6   0    3.90    4.20 
  16   6   0   -2.10    2.30 
  16   6   0   -0.10    2.80 
 -16   6   0    1.10    4.50 
 -16   6   0   14.80    5.00 
  16   6   0   -1.30    3.90 
  16  -6   0   -2.10    3.90 
 -16  -6   0    4.40    3.60 
 -16   6   0    6.70    4.30 
  16  -6   0   -0.90    3.00 
 -16  -6   0    2.00    4.30 
  16   6   0   -5.80    5.70 
  16  -6   0   -5.00    9.60 
 -16   6   0   -0.20    4.80 
  16  -6   0   -3.20    3.30 
  17   6   0   -0.30    5.10 
 -17  -6   0    2.30    4.00 
  17   6   0    5.10    2.20 
  17  -6   0   15.00    5.40 
  17  -6   0    0.10    5.50 
  17   6   0    4.10    5.70 
 -17   6   0    7.20    4.40 
  17   6   0    0.80    2.60 
  17   6   0    5.70    3.80 
  17  -6   0    6.90    3.70 
 -17  -6   0    1.70    3.60 
 -17   6   0    5.00    3.20 
  17  -6   0    8.00    2.80 
 -17  -6   0    6.70    3.50 
 -17   6   0    8.50    3.80 
  17  -6   0    5.40    2.20 
 -17  -6   0    6.70    4.00 
 -17   6   0   12.90    4.70 
  18  -6   0    5.70    3.30 
  18  -6   0   11.30    2.70 
  18  -6   0    8.70    2.30 
 -18  -6   0    6.70    3.10 
  18   6   0   14.80    3.80 
 -18   6   0    8.10    2.90 
  18  -6   0    8.60    4.40 
 -18   6   0   18.30    4.70 
 -18  -6   0    7.10    3.20 
 -18  -6   0    6.80    3.30 
  18   6   0    7.70    4.90 
  18   6   0   13.80    2.90 
 -18   6   0   10.20    3.30 
  18   6   0    6.30    2.20 
 -19  -6   0    3.70    2.40 
  19   6   0    0.60    1.70 
  19  -6   0   -0.60    1.60 
 -19   6   0    3.70    2.70 
 -19   6   0    0.80    2.50 
 -19   6   0    3.80    3.10 
 -19   6   0    0.50    2.70 
   0   7   0    8.40    4.50 
   0   7   0  -13.80   12.70 
   0  -7   0   -4.10    3.30 
   0  -7   0  -13.30    7.40 
   0   7   0  -14.20    8.60 
   0  -7   0   -1.60    2.50 
  -1  -7   0  160.58   14.70 
  -1   7   0  202.38   14.30 
  -1  -7   0  151.38   20.80 
   1   7   0  159.78   13.80 
   1  -7   0  186.08   12.80 
   1  -7   0  167.68   16.60 
   1   7   0  136.09   28.00 
   1   7   0  176.38   14.80 
  -1   7   0  185.38   20.40 
  -1  -7   0  164.98   13.80 
   1  -7   0  152.68   14.80 
  -1   7   0  144.49   16.90 
   2   7   0   40.00   21.80 
  -2   7   0   12.50    5.00 
   2   7   0   17.50    4.60 
   2   7   0   14.30    4.60 
  -2  -7   0   36.00   11.70 
   2  -7   0   26.20    5.40 
   2   7   0   28.80   13.10 
   2   7   0   16.90    5.90 
   3   7   0  -14.80   23.00 
   3   7   0    6.50   12.70 
  -3  -7   0    2.70   17.90 
   3   7   0   -1.00    4.70 
  -3  -7   0    1.40    4.50 
  -3   7   0    4.60    4.70 
   3   7   0    3.60    4.40 
   3   7   0    5.00    6.00 
  -4  -7   0   17.60    4.50 
   4   7   0   14.20   14.40 
   4   7   0   17.30    7.20 
  -4   7   0   14.70    5.00 
  -4  -7   0   18.30    5.50 
  -4  -7   0   12.50   12.60 
   4   7   0   22.10   31.30 
   4   7   0   19.20    4.00 
   4   7   0   14.60    5.90 
   5   7   0   11.90    4.20 
   5   7   0   12.20    7.50 
  -5  -7   0   17.40   12.40 
   5  -7   0   15.60    4.00 
  -5  -7   0   15.00    5.60 
  -5  -7   0   19.10    4.60 
  -5   7   0   17.90    5.60 
   5   7   0   27.80   17.20 
  -6  -7   0  131.09   13.60 
   6  -7   0   93.09   11.00 
   6   7   0  106.29   15.80 
   6   7   0   94.99   14.10 
   6   7   0  160.18   30.30 
   6   7   0  193.08   58.99 
  -6  -7   0  101.99   22.40 
  -7  -7   0  160.58   13.30 
   7   7   0  139.59   16.20 
   7   7   0  163.48   18.90 
   7   7   0  200.98   32.50 
   7   7   0  156.18   12.30 
  -7  -7   0  148.79   13.80 
   7  -7   0  138.69   14.70 
  -7  -7   0  163.48   28.70 
   8  -7   0    5.20    6.00 
   8   7   0  -64.89   87.09 
   8   7   0   -7.50    7.10 
  -8  -7   0    5.90    3.90 
  -8  -7   0   15.60    6.20 
   8   7   0   36.00   20.80 
   8   7   0   -0.10    4.40 
   8   7   0    1.00    7.60 
  -8  -7   0   -2.20   12.70 
   8   7   0    5.80    3.30 
  -8  -7   0    5.40    4.30 
  -9  -7   0   96.19   11.10 
   9  -7   0   94.69   13.80 
   9   7   0  102.89   18.50 
   9   7   0  117.99   17.40 
   9   7   0   90.09   10.90 
   9   7   0  101.89    9.50 
  -9  -7   0  112.69   13.80 
  -9  -7   0  111.99   10.70 
 -10  -7   0   36.40    6.70 
  10   7   0   29.40    5.60 
 -10   7   0   31.30    7.00 
  10   7   0   27.70    6.40 
 -10  -7   0   34.40    9.10 
 -10  -7   0   21.70    5.20 
 -10   7   0   26.00    6.00 
  10  -7   0   26.40    8.70 
 -10   7   0   44.30    7.80 
 -10   7   0   52.59   10.90 
  10   7   0   27.70    5.90 
 -10   7   0   32.80    7.80 
  10   7   0   37.10   12.10 
 -10   7   0   24.80    7.10 
 -10  -7   0   31.10    7.40 
 -10   7   0   39.60    9.70 
  10   7   0   26.30   10.30 
  10   7   0   34.30    6.00 
 -10  -7   0   32.60    7.60 
 -10   7   0   38.10    8.10 
 -11  -7   0   43.50    7.70 
 -11   7   0   41.20    8.00 
  11   7   0   37.60   12.30 
 -11   7   0   37.60    8.70 
  11   7   0   30.40    7.40 
 -11   7   0   42.80    8.10 
  11   7   0   31.50    8.00 
 -11   7   0   38.40    8.20 
  11   7   0   11.60   10.00 
 -11   7   0   60.39    8.20 
 -11   7   0   36.40    9.40 
 -11  -7   0   34.50    9.70 
  11  -7   0   31.60    9.80 
  11   7   0   42.50    6.90 
 -11  -7   0   25.90    7.60 
  11   7   0   31.20    5.20 
 -11   7   0   23.60    6.20 
 -11   7   0   30.20    7.50 
  11   7   0   33.80    5.90 
 -12   7   0    5.20    6.20 
 -12  -7   0    0.70    4.20 
  12   7   0    7.70    7.20 
  12   7   0   10.00    7.40 
 -12  -7   0    6.90    5.10 
  12   7   0    1.70    4.20 
 -12  -7   0    5.40    5.40 
 -12   7   0    6.10    7.80 
 -12  -7   0    9.00    9.00 
  12   7   0   -0.50   10.40 
 -12   7   0    9.20   10.20 
 -12   7   0    2.80    3.90 
  12  -7   0    0.50    4.80 
  12  -7   0   -3.00    8.10 
 -12   7   0    7.80    6.60 
 -12   7   0    2.50    5.50 
 -12   7   0    5.30    7.20 
  12   7   0   -8.20    6.10 
 -12  -7   0    8.30    6.40 
 -12  -7   0    4.00    3.70 
  12   7   0    1.40   10.80 
 -13  -7   0   -0.90    6.10 
 -13   7   0   -0.70    5.90 
 -13   7   0   -1.80    5.30 
 -13  -7   0   -3.60    6.40 
 -13   7   0    3.30    4.00 
 -13   7   0   -3.60    7.40 
 -13  -7   0   -2.50    4.70 
 -13   7   0   -3.80    5.90 
 -13   7   0   -0.60    4.80 
  13   7   0    2.40    7.60 
  13   7   0   -2.70    7.10 
  13   7   0    3.90    6.40 
  13  -7   0  -11.40    8.70 
 -13   7   0    1.90    4.90 
 -13  -7   0    4.90    4.30 
  13   7   0  -10.00   10.90 
  13   7   0   -1.30    2.70 
 -13   7   0    2.50    4.60 
 -13  -7   0    1.10    4.50 
 -13  -7   0   -5.40    3.40 
  13   7   0   11.20   11.20 
  13   7   0   -3.50    3.20 
  14   7   0   43.60   15.10 
 -14   7   0   60.79   11.50 
  14   7   0   45.90    5.60 
 -14   7   0   43.20    9.90 
 -14   7   0   36.50    6.90 
  14   7   0   12.30   13.80 
 -14  -7   0   46.10    8.10 
  14   7   0   38.70    8.10 
  14   7   0   22.60    7.40 
  14   7   0   31.50    8.00 
 -14  -7   0   38.40    8.20 
  14  -7   0   11.70   11.30 
 -14  -7   0   26.90    6.20 
 -14   7   0   53.49   10.00 
 -14   7   0   44.50    8.60 
 -14   7   0   46.20    7.30 
 -14   7   0   36.60    7.80 
 -14  -7   0   27.50    9.70 
  14  -7   0   34.00    7.90 
  14   7   0   37.60    6.00 
 -14  -7   0   57.99   10.00 
  15   7   0  115.19   13.50 
 -15   7   0  139.39   12.70 
 -15   7   0  134.19   13.00 
 -15   7   0  131.99   13.00 
  15   7   0   95.29   14.10 
  15  -7   0  107.39   14.60 
  15   7   0  120.99   11.90 
 -15   7   0  133.69   13.50 
 -15  -7   0  110.69   10.60 
 -15   7   0  143.69   13.20 
  15   7   0  133.59   10.80 
 -15   7   0  140.99   12.30 
  15  -7   0  110.79   11.90 
 -15   7   0  116.39   13.10 
  15   7   0  136.09   12.20 
  15  -7   0  120.29   11.20 
 -15  -7   0  113.39   11.40 
 -15  -7   0  105.89   13.30 
 -15   7   0  117.49   15.50 
  16  -7   0   21.20    7.70 
  16  -7   0   44.50    6.40 
 -16   7   0   41.20    8.50 
 -16  -7   0   32.30    6.20 
 -16  -7   0   21.50    5.40 
 -16   7   0   50.39    7.70 
  16  -7   0   22.10    5.10 
  16   7   0   33.10    8.50 
  16   7   0   30.00    5.10 
 -16  -7   0   29.20    8.20 
 -16   7   0   33.50    6.10 
 -16   7   0   27.10    5.70 
 -16  -7   0   37.60    6.60 
  16   7   0   39.50    4.80 
  16   7   0   19.80    6.10 
 -16   7   0   41.70    7.10 
  16   7   0   31.20    7.20 
 -16   7   0   44.10    9.60 
  17   7   0    3.00    4.00 
 -17   7   0   10.80    4.70 
  17   7   0   -0.70    2.70 
  17   7   0    4.40    2.60 
 -17   7   0    7.60    5.20 
  17  -7   0    4.10    2.60 
  17  -7   0    8.30    2.30 
  17   7   0    5.90    5.10 
 -17  -7   0    6.80    3.80 
  17  -7   0    4.60    3.50 
  17  -7   0   10.30    6.10 
 -17   7   0    5.50    5.10 
  17   7   0    5.80    5.70 
 -17   7   0   10.00    4.90 
 -17   7   0    4.10    3.10 
 -17  -7   0    5.50    3.40 
 -17  -7   0    3.50    3.90 
  17  -7   0    7.00    6.00 
 -18   7   0   -0.50    3.10 
  18   7   0   -0.70    2.00 
  18  -7   0    0.40    2.90 
  18  -7   0    2.50    2.00 
 -18  -7   0    3.10    2.90 
  18  -7   0    3.90    1.80 
 -18   7   0    6.40    3.70 
  18  -7   0    3.00    5.10 
 -18   7   0    6.40    3.10 
  18   7   0    3.50    1.80 
  18   7   0    2.40    4.60 
 -19   7   0   13.40    3.50 
 -19   7   0   18.20    5.00 
 -19  -7   0   16.00    4.90 
 -19   7   0   24.20    4.10 
   0   8   0  331.57   24.80 
   0  -8   0  300.07   25.70 
   0  -8   0  341.27   29.80 
   0   8   0  331.47   29.80 
   0  -8   0  361.56   24.80 
   0   8   0  331.47   33.60 
  -1   8   0 2270.27  151.78 
   1   8   0 2299.87  157.18 
  -1   8   0 2094.39  149.29 
   1  -8   0 2011.40  149.29 
  -1  -8   0 2163.38  154.58 
   1   8   0 2128.29  149.39 
   1   8   0 2089.79  154.58 
   1  -8   0 2289.87  156.88 
  -1  -8   0 2107.49  149.29 
   1   8   0 2034.00  149.19 
  -1  -8   0 2188.68  149.69 
  -1   8   0 2115.89  151.48 
   2   8   0  535.15   39.10 
   2   8   0  525.25   39.00 
   2   8   0  566.54   51.79 
  -2   8   0  598.94   40.70 
   2   8   0  547.85   40.20 
  -2  -8   0  526.45   39.60 
  -2  -8   0  544.65   46.70 
   2   8   0  593.34   47.60 
   2  -8   0  486.35   38.20 
   2  -8   0  586.24   40.10 
  -2   8   0  546.35   39.40 
  -3   8   0   55.89    9.10 
  -3  -8   0   39.20   15.10 
   3   8   0   60.09   10.80 
   3   8   0   52.49    9.30 
   3   8   0   54.79    7.50 
   3   8   0   52.79   24.80 
   3   8   0   99.79   28.30 
  -3  -8   0   61.79    7.50 
   3   8   0   68.39    6.60 
  -3  -8   0   56.99    9.20 
   4   8   0    1.70   29.20 
   4   8   0   34.50   16.40 
   4   8   0   26.00    7.60 
  -4  -8   0   24.10    6.00 
  -4   8   0   24.60    5.90 
  -4  -8   0   21.10    5.80 
   4   8   0   22.10    6.20 
  -4  -8   0   25.00   14.40 
   4   8   0   20.90    4.80 
   4   8   0   22.80    5.80 
   5   8   0  591.14   53.89 
   5  -8   0  505.85   39.70 
   5   8   0  560.54   43.30 
   5   8   0  589.54   39.90 
  -5  -8   0  563.84   52.89 
   5   8   0  612.84   76.19 
  -5   8   0  585.34   41.20 
   5   8   0  558.54   42.60 
  -5  -8   0  547.05   40.20 
   6   8   0  365.86   41.60 
   6   8   0  317.77   23.90 
   6   8   0  317.17   27.50 
   6  -8   0  305.37   24.30 
   6   8   0  318.37   28.40 
  -6  -8   0  328.87   26.40 
  -6  -8   0  321.57   38.40 
  -6  -8   0  322.37   24.10 
   6   8   0  310.87   72.69 
   7   8   0  338.47   30.60 
  -7  -8   0  357.46   42.10 
   7   8   0  343.87   29.90 
  -7  -8   0  301.87   26.20 
   7   8   0  426.16   47.90 
   7  -8   0  362.76   27.10 
   7   8   0  382.06   26.10 
   7   8   0  329.07   77.79 
  -7  -8   0  340.97   28.50 
   8  -8   0  165.98   16.00 
   8   8   0  171.98   19.40 
  -8  -8   0  150.28   14.60 
   8   8   0  143.99   14.10 
   8   8   0  152.58   20.20 
   8   8   0  226.98   39.60 
   8   8   0  167.68   13.10 
   8   8   0  202.98   82.29 
  -8  -8   0  184.08   30.50 
  -8  -8   0  166.88   14.30 
  -8  -8   0  184.98   17.60 
  -9   8   0   52.49    8.40 
  -9   8   0   40.10    7.30 
  -9   8   0   35.90    9.40 
  -9  -8   0   47.70    6.90 
   9   8   0   33.60    7.90 
  -9   8   0   52.89    8.10 
   9   8   0   47.40    5.70 
  -9  -8   0   49.40    8.10 
   9  -8   0   39.90    8.60 
  -9   8   0   40.80    6.50 
  -9   8   0   42.90    7.60 
   9   8   0   48.60    5.20 
  -9  -8   0   42.80    8.30 
   9   8   0   43.70    6.20 
  -9  -8   0   51.89   11.80 
 -10  -8   0   14.20    6.40 
 -10   8   0   17.20    5.20 
  10   8   0   16.40    3.10 
 -10   8   0   17.50    8.80 
 -10   8   0   26.90   29.50 
  10   8   0   16.20    5.70 
 -10   8   0   15.90    5.40 
 -10  -8   0   19.70    4.70 
  10   8   0   15.20   10.50 
 -10  -8   0   15.80    4.50 
  10  -8   0   14.40    7.40 
 -10  -8   0   19.70    5.70 
  10   8   0   21.20    9.40 
 -10   8   0   15.70    4.30 
 -10   8   0   15.70    4.80 
 -10   8   0   13.20    5.30 
  10   8   0   19.50    7.20 
  10   8   0   17.30    3.40 
  10   8   0   15.90    4.00 
  10   8   0   13.30    6.20 
 -10   8   0   14.70    5.10 
 -10   8   0   13.30    5.60 
 -10  -8   0   21.30    5.60 
 -10  -8   0   16.30    5.60 
 -10  -8   0   29.30    5.40 
  11  -8   0    6.20    7.70 
 -11   8   0   12.70    5.30 
  11   8   0    1.70    6.30 
 -11   8   0   10.40    4.40 
 -11  -8   0   10.70    4.40 
 -11   8   0    1.00    4.50 
 -11  -8   0    6.40    4.80 
 -11   8   0    3.40    5.60 
 -11  -8   0   -3.30    3.30 
 -11   8   0    4.00    3.60 
  11   8   0    6.80    2.80 
 -11   8   0    6.10    7.20 
 -11   8   0   -0.90    4.90 
  11   8   0    0.40    5.90 
  11   8   0   -6.50   10.10 
 -11  -8   0   -1.00    4.80 
 -11  -8   0   15.30    7.20 
  11   8   0    3.90    6.90 
  11   8   0    0.40    8.90 
  11   8   0    5.40    4.00 
  11   8   0    4.50    3.10 
 -11   8   0    4.10    4.80 
 -11  -8   0    8.20    4.50 
 -12  -8   0   77.69   11.80 
 -12   8   0   76.89   10.50 
 -12   8   0   84.09    9.40 
  12   8   0   87.49   12.90 
 -12  -8   0   83.19    9.70 
  12  -8   0   59.39   15.10 
 -12  -8   0   61.79    7.80 
  12   8   0   87.89   17.80 
 -12   8   0   77.49    9.90 
 -12  -8   0   72.09    9.40 
  12   8   0   70.59   11.80 
  12   8   0   77.49   11.10 
  12  -8   0   73.99   10.10 
 -12   8   0   78.89   12.70 
  12   8   0   89.49   21.30 
  12   8   0   76.09    7.70 
  12   8   0   75.39    9.20 
 -12  -8   0   58.59   10.70 
  12   8   0   80.99    7.30 
 -12  -8   0   72.99   11.10 
 -12   8   0   80.29   11.30 
 -12   8   0   79.39   10.00 
 -12   8   0   96.99   18.00 
 -13   8   0  106.59   14.50 
 -13  -8   0   94.79   13.20 
 -13   8   0  117.99   11.40 
  13   8   0   97.19   13.00 
 -13   8   0  123.29   11.80 
 -13   8   0  110.69   12.80 
  13  -8   0   78.09   17.20 
  13   8   0   68.09   17.60 
  13   8   0   92.39   13.70 
  13  -8   0  122.29   12.90 
  13   8   0  149.49   16.40 
 -13  -8   0  108.29   10.00 
 -13   8   0  116.39   12.60 
 -13  -8   0  105.19   12.90 
  13   8   0  149.09   24.10 
  13   8   0  117.59    9.50 
 -13  -8   0   98.49   11.00 
 -13  -8   0  111.39   11.50 
  13   8   0  110.09   11.20 
 -13   8   0  127.49   11.30 
 -13   8   0  125.99   14.30 
 -13   8   0  102.99   12.20 
  13   8   0  114.99   10.00 
 -14  -8   0    1.80    4.80 
  14  -8   0    0.60    4.30 
 -14  -8   0   -0.20    4.10 
 -14   8   0    0.40    6.10 
 -14   8   0    4.40    4.70 
 -14  -8   0   -2.00    6.50 
 -14   8   0   -0.50    3.70 
  14   8   0    2.80    6.70 
  14   8   0    5.10    4.40 
  14   8   0  -20.10   13.40 
 -14   8   0    5.70    4.60 
  14   8   0    3.60    3.10 
 -14  -8   0   11.60    5.20 
 -14   8   0    6.60    4.80 
  14   8   0  -19.80   12.00 
 -14   8   0    0.40    5.60 
 -14   8   0    5.10    6.40 
 -14   8   0    3.10    5.50 
  14   8   0    0.70    2.80 
 -14  -8   0   -3.60    3.50 
  14   8   0    4.10    6.80 
 -15  -8   0   29.50    4.90 
  15   8   0   40.20    7.70 
 -15   8   0   45.10    9.50 
 -15  -8   0   50.49    6.90 
 -15   8   0   45.60    7.30 
 -15   8   0   37.70    6.90 
  15   8   0   46.70    9.90 
 -15   8   0   54.89    7.90 
 -15  -8   0   41.70    9.20 
  15   8   0   36.80    5.90 
 -15   8   0   47.30    8.80 
  15   8   0   39.20    5.20 
  15  -8   0   54.39   10.80 
  15   8   0   36.90    8.20 
  16   8   0   61.89    6.00 
  16   8   0   49.80    6.20 
  16   8   0   45.10    8.10 
  16  -8   0   61.09   10.30 
 -16   8   0   69.49    8.30 
 -16   8   0   69.89    8.90 
  16  -8   0   62.69    6.70 
 -16  -8   0   41.20    9.80 
 -16   8   0   54.19    8.70 
  16  -8   0   49.10    7.80 
 -16   8   0   72.19    9.10 
 -16   8   0   68.59    8.10 
 -16   8   0   72.79   10.50 
 -16  -8   0   52.19    7.90 
 -16  -8   0   41.20    9.80 
  16   8   0   60.49    9.70 
 -17  -8   0    8.30    4.00 
 -17   8   0    8.40    3.20 
 -17  -8   0    8.30    4.20 
  17  -8   0   15.70    7.20 
  17   8   0    5.70    3.00 
 -17   8   0    2.00    4.20 
  17  -8   0    9.10    5.60 
 -17   8   0   21.60    5.30 
  17   8   0   12.60    4.50 
  17   8   0   21.80    6.20 
 -17  -8   0   10.10    3.50 
  17   8   0   18.40    3.80 
  17   8   0    8.90    5.20 
 -17   8   0   17.20    4.50 
  17  -8   0   17.30    4.10 
 -18  -8   0   38.50    6.70 
  18   8   0   33.60    6.40 
  18  -8   0   31.20    3.90 
 -18   8   0   46.50    6.60 
 -18   8   0   44.20    5.70 
  18  -8   0   27.40    5.40 
 -18   8   0   29.80    5.10 
  18   8   0   25.40    4.10 
 -18   8   0   40.10    5.10 
 -18   8   0   40.50    5.00 
  18   8   0   35.90    3.70 
   0   9   0   15.00   13.90 
   0   9   0   14.00    9.20 
   0   9   0    2.00    4.60 
   0  -9   0   10.00    8.30 
  -1  -9   0  312.57   24.80 
  -1   9   0  345.47   24.50 
  -1  -9   0  323.67   30.90 
   1  -9   0  340.37   23.60 
   1   9   0  316.27   31.20 
  -1   9   0  333.67   27.50 
   1  -9   0  337.37   27.30 
   1  -9   0  285.97   24.40 
   1   9   0  318.47   37.30 
   1   9   0  314.07   24.20 
  -1   9   0  339.07   29.40 
  -1  -9   0  319.97   24.20 
  -2   9   0   18.00    8.10 
  -2  -9   0   21.10   11.80 
   2   9   0   32.00   21.60 
   2   9   0   31.60    5.60 
  -2  -9   0   26.20    5.20 
   2   9   0   24.80    6.10 
   2   9   0   38.00   13.60 
   2  -9   0   32.80    6.40 
   2  -9   0   20.30    3.80 
   2   9   0   29.30    5.50 
  -2   9   0   31.50    5.90 
   2  -9   0   21.00    4.10 
   3   9   0  827.72   61.99 
   3   9   0  884.11   79.29 
  -3  -9   0  858.41   62.39 
  -3   9   0  905.51   62.09 
   3   9   0  934.61   71.99 
   3   9   0  926.41   60.89 
   3   9   0  858.81   61.69 
  -3  -9   0  852.21   61.39 
   3   9   0  805.12   62.89 
  -3  -9   0  879.41   70.89 
   4   9   0  846.32   79.49 
   4   9   0  789.72   60.79 
   4   9   0  809.32   59.99 
   4   9   0  871.51   58.29 
  -4  -9   0  831.42   69.69 
   4   9   0  838.42   70.89 
  -4   9   0  863.81   59.59 
   4   9   0  807.42   58.99 
  -4  -9   0  805.52   60.09 
   5   9   0  110.19   15.30 
   5   9   0   88.29   22.50 
  -5  -9   0   89.19   21.30 
  -5  -9   0  102.09   13.20 
   5   9   0  107.19   11.60 
  -5   9   0  117.69   12.30 
   5   9   0   76.19   42.80 
   5   9   0   86.99   13.70 
   5  -9   0  109.89    9.30 
  -6  -9   0   69.89    9.60 
   6   9   0   71.39   13.40 
  -6  -9   0   77.89   10.80 
  -6  -9   0   68.29    9.10 
   6   9   0   89.29    8.80 
   6   9   0   76.69    8.70 
   6   9   0   73.09    8.60 
  -6  -9   0   94.79   12.50 
   6   9   0   86.39   10.60 
   6   9   0   75.89   14.60 
   6   9   0  -63.09   49.80 
  -6  -9   0   72.49   20.90 
   6  -9   0   70.69    8.80 
   6   9   0  112.39   25.90 
  -7  -9   0  442.26   32.50 
   7   9   0  404.26   29.60 
   7   9   0  395.46   29.40 
  -7  -9   0  382.56   30.10 
  -7  -9   0  372.56   30.30 
  -7  -9   0  462.55   47.80 
   7   9   0  444.56   31.10 
   7   9   0  440.76   33.60 
   7   9   0  524.05   53.59 
   7  -9   0  355.06   30.10 
   7   9   0  429.86   74.09 
   7   9   0  400.96   28.80 
  -7  -9   0  396.56   29.80 
   7   9   0  367.16   34.10 
   8   9   0  716.93  154.28 
   8  -9   0  660.13   52.89 
   8   9   0  692.43   56.69 
   8   9   0  847.12   76.69 
   8   9   0  731.53   51.79 
   8   9   0  756.22   51.99 
  -8  -9   0  700.03   54.29 
   8   9   0  777.12   53.29 
  -8  -9   0  715.63   52.09 
   8   9   0  736.83   51.29 
  -8  -9   0  693.63   70.19 
   8   9   0  738.33   55.79 
  -9   9   0  242.28   18.70 
  -9  -9   0  234.88   18.00 
   9   9   0  237.78   17.30 
  -9  -9   0  257.57   17.90 
  -9  -9   0  268.67   22.70 
  -9   9   0  211.38   18.00 
   9   9   0  264.57   33.40 
  -9  -9   0  227.68   19.10 
   9   9   0  282.47   24.60 
  -9   9   0  242.18   18.70 
   9   9   0  228.08   27.80 
  -9  -9   0  232.48   19.50 
  -9   9   0  214.68   19.80 
  -9   9   0  218.98   18.50 
   9   9   0  225.48   17.10 
  -9   9   0  215.58   18.10 
   9   9   0  234.68   18.60 
   9   9   0  239.98   18.90 
   9   9   0  411.96   72.09 
   9   9   0  241.28   17.80 
 -10   9   0   12.70    7.60 
  10   9   0   -2.20    5.50 
  10   9   0    2.30    7.90 
 -10   9   0   -0.30    4.30 
  10  -9   0    1.80    6.50 
  10   9   0    3.80    3.50 
  10   9   0    1.60    2.30 
 -10   9   0    8.40    5.10 
 -10  -9   0   10.70    4.10 
 -10  -9   0    3.90    4.40 
 -10  -9   0    5.90    5.50 
 -10   9   0    3.60    4.10 
  10   9   0    0.70    2.60 
 -10  -9   0    0.70    6.50 
 -10   9   0    0.60    3.60 
 -10  -9   0    9.30    3.50 
 -10   9   0    5.90   16.80 
  10   9   0    0.20    8.30 
 -10  -9   0    4.20    5.50 
  10   9   0    0.60   10.00 
 -10   9   0    2.90    4.10 
 -10   9   0    0.50    5.10 
 -10   9   0   -0.20    5.00 
 -10  -9   0    6.60    4.40 
  10   9   0    6.20    6.40 
  11   9   0    2.80    3.80 
 -11   9   0    0.80    5.40 
  11   9   0    3.60    6.20 
  11   9   0    2.00    2.80 
 -11  -9   0    5.10    5.10 
 -11   9   0    6.00    5.00 
  11   9   0    1.20    2.50 
 -11  -9   0    4.30    5.90 
  11   9   0   -4.00    8.70 
 -11   9   0    3.50    3.90 
 -11  -9   0    2.50    5.00 
  11  -9   0   -0.70    7.40 
 -11   9   0    4.20    5.30 
  11   9   0   -5.90    5.50 
 -11   9   0    6.10    5.50 
 -11  -9   0    2.70    4.20 
 -11   9   0   -0.50    4.20 
  11   9   0    4.90    7.50 
 -11   9   0    3.50    4.30 
 -11   9   0    2.20   19.40 
  11   9   0    8.20   11.10 
 -11   9   0    1.20    7.60 
 -11  -9   0    3.40    4.40 
  12  -9   0   79.29   20.10 
  12   9   0  113.69   21.10 
 -12   9   0  117.69   12.50 
 -12   9   0  126.19   12.10 
 -12   9   0  116.69   14.30 
 -12   9   0  105.09   11.60 
 -12   9   0  126.99   12.40 
  12   9   0  100.39   12.60 
  12   9   0  109.29    9.80 
  12   9   0  126.99   29.50 
  12   9   0  117.39   12.70 
 -12   9   0  102.69   12.70 
 -12   9   0  124.19   14.90 
  12   9   0   97.79   14.80 
 -12  -9   0  106.59   13.30 
  12   9   0  123.49   11.10 
 -12   9   0   98.99   11.10 
  12   9   0  101.49    9.30 
 -12  -9   0  110.39   14.00 
 -13  -9   0   -0.10    6.00 
  13   9   0  -14.90    9.20 
  13  -9   0  -11.10    8.40 
  13   9   0   -5.30    6.50 
  13   9   0   -1.40    3.00 
 -13   9   0    5.50    4.70 
 -13  -9   0    0.80    4.80 
 -13   9   0    0.90    5.20 
  13   9   0  -21.80   10.80 
  13   9   0   -5.80    6.00 
 -13   9   0    3.00    3.70 
  13   9   0    6.80    7.90 
  13  -9   0    1.50    5.30 
 -13  -9   0    1.30    5.60 
  13   9   0   -1.00    4.10 
 -13  -9   0    0.70    4.10 
 -13   9   0    3.10    4.60 
 -13   9   0    7.40    5.80 
 -13   9   0    1.20    7.60 
 -13   9   0    0.60    5.60 
  13   9   0   -0.40    2.80 
 -13   9   0    0.70    5.10 
  14   9   0   51.59    5.90 
 -14  -9   0   74.19   11.50 
 -14   9   0   57.59    8.70 
 -14   9   0   67.99    8.80 
  14   9   0   45.30    8.10 
 -14   9   0   65.19   10.90 
 -14  -9   0   46.00   10.40 
 -14   9   0   63.49   11.60 
 -14   9   0   29.60    7.10 
  14   9   0   34.10    8.20 
  14   9   0   48.50    9.00 
 -14   9   0   52.79   10.50 
  14  -9   0   45.70    8.50 
 -14  -9   0   30.30   10.30 
 -14   9   0   49.40   10.00 
  14   9   0   49.70    6.60 
 -15   9   0   69.49    9.90 
  15   9   0   57.29    6.00 
  15   9   0   39.70    9.60 
  15   9   0   50.39    6.30 
 -15   9   0   62.59    8.40 
 -15   9   0   43.30    9.60 
 -15  -9   0   72.19    9.90 
 -15   9   0   51.99    9.60 
 -15   9   0   71.09   10.90 
  15  -9   0   44.70    8.20 
 -15  -9   0   49.60    7.40 
  15   9   0   49.70    9.70 
 -15   9   0   72.19    8.70 
  15   9   0   34.40    7.70 
  15  -9   0   35.80    7.90 
 -15  -9   0   38.40    9.10 
 -15   9   0   67.99    9.20 
 -16   9   0   23.90    5.30 
  16  -9   0   27.20    5.30 
  16   9   0   34.10    8.70 
  16  -9   0   27.70    6.30 
 -16   9   0   23.00    5.30 
  16   9   0   26.40    5.20 
 -16  -9   0   25.40    7.30 
 -16   9   0   26.60    7.80 
 -16  -9   0   27.00    5.70 
  16   9   0   19.90    4.60 
  16  -9   0   35.60    6.80 
  16   9   0   27.30    4.10 
  16   9   0   28.50    6.70 
 -16   9   0   43.10    7.00 
  17   9   0   14.00    5.20 
  17   9   0   24.10    5.90 
 -17   9   0   27.30    5.60 
  17  -9   0   25.00    4.20 
 -17   9   0   31.30    7.10 
 -17   9   0   23.90    6.30 
  17  -9   0   22.40    5.90 
  17   9   0   14.70    2.90 
 -17   9   0   21.40    4.60 
  17  -9   0   21.80    5.40 
  17   9   0   20.30    3.40 
  18  -9   0    0.10    1.70 
 -18   9   0    3.80    2.90 
 -18   9   0    7.60    3.50 
 -18  -9   0    1.80    2.70 
  18   9   0   -2.10    4.20 
 -18   9   0    7.20    3.00 
 -18   9   0    1.70    2.90 
  18   9   0    3.20    2.70 
  18  -9   0   -3.80    4.10 
   0 -10   0 1122.79   80.79 
   0  10   0  967.70   73.19 
   0  10   0 1136.69   80.19 
   0 -10   0  980.60   72.79 
   0 -10   0 1052.39   73.39 
  -1  10   0   34.00   11.90 
   1  10   0   69.39   20.30 
  -1  10   0   55.59   10.10 
  -1 -10   0   44.40   12.70 
   1 -10   0   37.60    6.00 
   1 -10   0   45.00    9.40 
  -1 -10   0   34.10    8.20 
  -1 -10   0   44.20    7.20 
   1  10   0   39.70   13.40 
   1  10   0   43.70    6.90 
  -1  10   0   46.20    6.90 
   2  10   0    4.00    2.50 
   2 -10   0    4.30    4.00 
  -2 -10   0    2.80   10.30 
  -2  10   0    3.00    5.00 
   2  10   0   -0.10    4.90 
   2 -10   0    4.00    2.50 
  -2 -10   0    0.40    4.30 
   2  10   0    6.90    3.00 
   2  10   0    6.90   21.90 
  -2  10   0    2.20    8.60 
   2  10   0    2.40    4.80 
   2 -10   0    9.70    5.50 
   2  10   0    6.80    2.90 
  -3  10   0  202.68   17.40 
   3  10   0  203.18   16.40 
   3  10   0  194.38   16.90 
   3  10   0  205.28   15.10 
  -3 -10   0  198.88   27.00 
   3  10   0  185.18   36.20 
  -3 -10   0  196.88   17.70 
   3  10   0  177.78   18.20 
   3  10   0  216.58   28.40 
  -3 -10   0  167.78   15.80 
   3 -10   0  213.38   14.50 
   4  10   0   28.80    6.60 
  -4  10   0   39.30    7.60 
   4  10   0   41.60   11.20 
  -4 -10   0   25.70   15.60 
   4  10   0   36.80    9.40 
   4  10   0   54.19   19.60 
   4  10   0   30.50    4.90 
  -4 -10   0   36.20    9.80 
   4  10   0   21.40   34.30 
   5  10   0  167.18   19.90 
   5  10   0  190.58   16.80 
   5  10   0  207.88   31.10 
   5  10   0  296.07   51.09 
  -5 -10   0  217.98   29.30 
  -5 -10   0  197.38   16.40 
  -5  10   0  212.28   18.00 
  -5 -10   0  201.28   18.80 
   5  10   0  181.58   15.40 
   5  10   0  203.98   18.60 
  -6  10   0   35.80    7.50 
  -6 -10   0   28.40    8.40 
   6  10   0   38.80    7.20 
  -6 -10   0   34.90    7.10 
  -6 -10   0   45.30   18.20 
  -6 -10   0   29.60    7.40 
  -6 -10   0   32.70    7.40 
   6  10   0   32.50    9.20 
   6  10   0   34.60    5.00 
   6  10   0   65.19   52.69 
   6  10   0   30.20    7.90 
   6  10   0   33.40    6.70 
   6  10   0   64.89   22.40 
  -7 -10   0  228.98   34.50 
  -7 -10   0  198.38   18.10 
   7  10   0  231.08   16.70 
   7  10   0  270.37   69.29 
  -7 -10   0  239.48   19.10 
   7  10   0  218.58   23.30 
   7 -10   0  207.98   17.90 
  -7 -10   0  224.78   18.00 
   7  10   0  220.28   21.80 
   7  10   0  263.07   40.50 
   7  10   0  225.58   17.40 
   7  10   0  224.08   17.40 
   7  10   0  222.28   19.30 
  -7 -10   0  203.58   20.80 
   8  10   0   44.10   11.50 
   8  10   0   39.50    7.40 
  -8 -10   0   52.49    9.60 
  -8 -10   0   32.20    8.00 
  -8 -10   0   43.50    9.70 
   8  10   0  103.19   29.60 
  -8 -10   0    9.70   26.40 
   8  10   0   43.60    5.80 
   8  10   0   32.50    7.40 
   8 -10   0   38.10    8.50 
   8  10   0   38.90   10.30 
   8  10   0   38.80  100.89 
   8  10   0   41.50    9.10 
  -8 -10   0   37.70    7.60 
  -9  10   0  361.56   29.50 
   9  10   0  423.36   30.70 
   9  10   0  396.76   28.90 
  -9  10   0  346.17   28.20 
   9  10   0  409.06   28.80 
  -9 -10   0  400.06   28.00 
  -9 -10   0  360.26   27.90 
   9  10   0  361.36   35.00 
  -9  10   0  413.56   28.90 
  -9 -10   0  377.16   32.10 
   9 -10   0  371.66   34.70 
  -9 -10   0  383.96   29.10 
  -9 -10   0  416.56   29.20 
  -9  10   0  347.47   30.50 
   9  10   0  415.66   33.80 
   9  10   0  354.86   27.90 
  -9  10   0  395.36   30.20 
  10  10   0   -1.30    2.50 
 -10 -10   0    3.90    7.80 
 -10 -10   0    5.40    3.50 
 -10 -10   0   -3.40    4.50 
  10  10   0    2.60   10.30 
 -10 -10   0   -1.40    3.90 
 -10  10   0   -0.20    3.80 
  10  10   0   -0.10    2.30 
  10 -10   0   -7.70    6.00 
 -10  10   0   -1.30    4.90 
 -10  10   0   -0.60    4.50 
  10  10   0    1.20    8.30 
 -10  10   0    0.30    3.90 
  10  10   0   -3.40    4.90 
 -10  10   0    4.40    7.50 
 -10  10   0   19.10   18.10 
 -10  10   0    0.50    3.00 
 -10 -10   0    4.30    7.40 
 -10  10   0   -3.40    5.20 
  10  10   0    4.50    7.00 
 -10  10   0    0.10    4.80 
  10  10   0   -3.40    5.40 
  10  10   0   -1.90    3.40 
  11  10   0  211.68   16.30 
  11  10   0  214.78   18.90 
 -11  10   0  276.97   37.00 
 -11  10   0  225.48   18.50 
  11  10   0  188.08   26.90 
 -11  10   0  238.18   20.70 
 -11 -10   0  248.18   19.40 
  11  10   0  232.88   17.50 
  11  10   0  220.08   16.50 
 -11 -10   0  185.48   18.70 
 -11  10   0  212.98   18.20 
 -11  10   0  225.88   18.40 
  11  10   0  222.18   18.30 
 -11  10   0  201.78   19.70 
 -11  10   0  201.78   17.70 
 -11 -10   0  194.18   17.40 
 -11 -10   0  251.77   19.20 
 -11 -10   0  215.08   16.80 
  11 -10   0  205.18   21.20 
 -11  10   0  228.48   18.00 
 -11  10   0  224.78   17.80 
  11  10   0  233.18   21.20 
 -11 -10   0  228.28   19.70 
  12  10   0  151.58   20.00 
 -12  10   0  172.98   16.20 
 -12  10   0  175.78   15.20 
  12  10   0  162.38   16.80 
 -12  10   0  198.08   18.20 
  12  10   0  179.18   13.50 
 -12  10   0  170.08   17.60 
 -12 -10   0  155.58   14.80 
 -12 -10   0  198.18   17.80 
  12  10   0  190.08   15.60 
 -12  10   0  175.48   15.70 
  12  10   0  227.58   27.00 
 -12 -10   0  175.58   17.00 
  12  10   0  126.79   27.30 
 -12  10   0  162.88   15.60 
 -12  10   0  177.48   15.50 
  12 -10   0  143.79   21.30 
  12  10   0  175.38   13.90 
 -12  10   0  186.38   16.30 
  12  10   0  198.38   19.60 
  13 -10   0   24.10   10.60 
 -13 -10   0   50.09    9.10 
 -13 -10   0   45.40    7.90 
 -13 -10   0   47.90   11.80 
 -13  10   0   44.40   10.00 
 -13  10   0   52.59    8.60 
  13  10   0   48.00    5.60 
  13  10   0   35.20    7.80 
 -13 -10   0   37.10    9.80 
 -13  10   0   55.29    9.50 
 -13  10   0   43.10    8.60 
 -13  10   0   46.10   11.50 
  13  10   0   41.50   10.20 
  13  10   0   40.20    6.20 
  13  10   0   34.70    7.90 
 -13  10   0   49.10    8.10 
  13 -10   0   29.90    7.90 
  13  10   0   63.59   14.50 
 -13  10   0   42.30    8.40 
 -13  10   0   38.40    7.40 
  13  10   0   43.90    8.60 
  14  10   0   11.60    6.60 
 -14  10   0   17.50    5.10 
  14  10   0   17.10    4.90 
 -14  10   0   25.30    6.60 
 -14  10   0   16.00    8.80 
 -14  10   0   26.60    7.60 
 -14  10   0   14.90    7.50 
  14 -10   0   21.10    5.10 
  14  10   0   16.40    4.50 
  14  10   0   22.30    4.20 
 -14 -10   0   12.60    6.20 
 -14 -10   0   25.40    6.20 
 -14 -10   0   21.90    7.20 
  14  10   0   17.10    6.90 
 -14  10   0   16.80    8.00 
  14  10   0   -0.20   13.20 
 -14  10   0   20.90    7.00 
 -15  10   0  181.58   16.70 
  15 -10   0  154.98   14.50 
 -15 -10   0  155.78   15.10 
 -15  10   0  178.58   14.70 
 -15  10   0  184.58   15.60 
  15  10   0  186.08   17.50 
  15  10   0  166.18   13.40 
 -15 -10   0  160.18   14.00 
 -15 -10   0  197.88   16.10 
  15  10   0  166.58   16.30 
  15 -10   0  153.78   16.50 
 -15  10   0  181.28   15.60 
 -15  10   0  187.08   15.10 
 -15  10   0  178.78   15.40 
  15  10   0  171.28   15.00 
  15  10   0  175.28   13.10 
 -15  10   0  171.38   14.80 
 -16  10   0   13.40    4.90 
  16 -10   0    9.60    5.40 
 -16  10   0   23.00    5.50 
 -16  10   0   29.10    6.70 
  16  10   0   16.20    4.80 
  16 -10   0   15.40    4.10 
  16  10   0   16.90    6.10 
  16  10   0   18.30    3.60 
  16  10   0   14.00    3.00 
 -16  10   0   14.40    3.90 
 -16  10   0   14.00    5.40 
 -16  10   0   27.90    8.50 
  16  10   0   15.40    5.70 
  17  10   0    7.40    2.00 
 -17  10   0   10.30    4.20 
  17 -10   0   11.00    5.00 
  17  10   0    9.30    7.20 
 -17  10   0   13.70    3.70 
  17 -10   0    4.60    3.10 
 -17  10   0   19.80    5.40 
 -17  10   0    4.30    3.60 
 -17  10   0   10.90    4.60 
 -17  10   0   18.50    5.50 
  17  10   0   11.50    5.70 
  17  10   0    4.30    2.30 
 -17 -10   0    1.70    3.20 
  17 -10   0    7.60    2.40 
  18  10   0   27.80    6.10 
 -18  10   0   30.70    5.40 
 -18 -10   0   31.40    5.80 
 -18  10   0   40.40    5.40 
 -18  10   0   42.20    4.90 
 -18  10   0   41.00    6.20 
 -18  10   0   34.90    4.80 
   0  11   0   -4.10    4.60 
   0 -11   0   -2.60    3.90 
   0  11   0   -8.10    8.50 
   0  11   0    6.20    3.60 
   0 -11   0  -13.00    7.20 
   0  11   0   -1.90   14.00 
   0 -11   0   -0.50    2.80 
  -1 -11   0  234.88   19.40 
   1 -11   0  242.18   23.00 
  -1  11   0  228.38   23.20 
  -1  11   0  240.48   19.60 
  -1  11   0  254.47   26.20 
   1  11   0  264.77   18.00 
   1 -11   0  233.48   18.60 
   1  11   0  235.68   19.30 
   1  11   0  239.78   27.00 
   1  11   0  228.38   36.20 
  -1 -11   0  216.68   20.00 
  -1  11   0  252.57   18.50 
  -1 -11   0  265.77   27.20 
  -2 -11   0   58.09    9.20 
  -2 -11   0   73.59   16.50 
   2 -11   0   39.10    8.20 
   2 -11   0   48.10    6.10 
   2  11   0   48.70    8.50 
  -2  11   0   60.29    9.20 
  -2  11   0   65.19   11.10 
   2  11   0   39.80    7.20 
   2  11   0   51.79    6.50 
   2 -11   0   58.09   10.30 
   2  11   0   69.89   25.70 
   3  11   0 1076.69   80.89 
   3  11   0 1259.97   99.09 
  -3 -11   0 1109.79   90.39 
  -3 -11   0 1098.79   81.69 
   3  11   0 1200.78   91.99 
   3  11   0 1095.69   80.29 
   3  11   0 1190.48   79.89 
  -3  11   0 1190.48   81.49 
   4  11   0 1169.28   82.29 
   4  11   0 1221.28  104.99 
   4  11   0 1043.10   83.49 
   4 -11   0 1186.88   80.69 
  -4 -11   0 1211.88   94.39 
  -4  11   0 1227.28   82.79 
   4  11   0 1233.98  101.59 
  -4 -11   0 1091.99   86.09 
   4  11   0 1138.39   82.19 
  -5 -11   0  316.57   37.50 
   5  11   0  365.56   71.19 
   5  11   0  312.57   23.80 
   5  11   0  337.17   25.20 
   5 -11   0  302.27   23.20 
   5  11   0  345.07   26.50 
  -5  11   0  345.17   26.10 
   5  11   0  355.06   40.80 
   5  11   0  310.37   23.70 
   5  11   0  297.97   27.80 
  -5 -11   0  317.37   24.50 
  -5 -11   0  332.77   27.00 
   6  11   0  550.14   83.59 
   6  11   0  512.85   38.80 
   6  11   0  506.85   39.90 
  -6 -11   0  520.25   53.69 
   6 -11   0  476.45   37.10 
  -6 -11   0  495.55   40.10 
  -6  11   0  564.64   39.50 
   6  11   0  480.85   41.50 
   6  11   0  547.95   36.90 
   6  11   0  549.54   37.40 
  -6 -11   0  504.05   37.80 
  -6 -11   0  526.45   38.60 
   6  11   0  564.84   57.49 
   6  11   0  510.95   37.30 
   7  11   0   46.10   12.10 
  -7 -11   0   33.60    7.40 
   7  11   0   45.00   10.90 
   7 -11   0   35.00    7.20 
   7  11   0   31.80   66.59 
   7  11   0   53.69    8.30 
   7  11   0   39.30    5.50 
  -7 -11   0   80.39   24.20 
   7  11   0   35.90    5.90 
  -7 -11   0   40.20    7.80 
   7  11   0   48.90   21.70 
  -7 -11   0   45.00    8.50 
   7  11   0   40.50    7.20 
  -7 -11   0   49.90   11.90 
   8  11   0   59.89   10.30 
  -8 -11   0   43.50    7.00 
   8 -11   0   32.60    8.10 
  -8 -11   0   57.19   12.80 
   8  11   0   35.00    5.60 
   8  11   0   37.40    4.90 
  -8 -11   0   45.40    8.10 
  -8 -11   0   40.00    8.70 
   8  11   0   30.80    5.90 
  -8  11   0   44.80    6.60 
   8  11   0   46.70   12.60 
   8  11   0   88.59   27.00 
   8  11   0   40.50    4.40 
   8  11   0   46.30    7.60 
  -8  11   0   35.50    6.10 
   8  11   0   33.50   11.10 
  -8 -11   0   47.00   10.30 
   9 -11   0   29.20    8.90 
  -9 -11   0   40.10   10.10 
  -9 -11   0   20.00    5.90 
   9  11   0   37.20    5.80 
   9  11   0   27.00    9.20 
   9  11   0   25.70    4.20 
   9  11   0   36.90    6.40 
  -9  11   0   47.50    8.80 
  -9  11   0   57.19   12.00 
   9  11   0   42.80    8.80 
  -9 -11   0   26.40    6.50 
   9  11   0   15.40   18.40 
  -9  11   0   23.10    6.20 
   9  11   0   28.80    4.50 
  -9 -11   0   37.40    9.10 
  -9  11   0   43.80    6.50 
   9  11   0   37.10    7.80 
  -9  11   0   31.70    7.10 
  -9 -11   0   31.30    6.70 
 -10 -11   0  157.98   12.90 
  10  11   0  133.19   13.60 
  10  11   0  185.08   20.40 
 -10  11   0  132.99   13.40 
 -10  11   0  139.09   13.90 
  10  11   0  146.69   11.30 
 -10  11   0  153.58   16.70 
 -10 -11   0  147.79   12.50 
 -10  11   0  150.48   13.80 
  10 -11   0  125.59   15.50 
 -10  11   0  148.59   13.50 
 -10  11   0  126.19   15.00 
  10  11   0  153.48   11.60 
  10  11   0  150.78   13.50 
 -10  11   0  143.59   12.60 
 -10  11   0  135.79   13.10 
  10  11   0  142.79   12.30 
 -10 -11   0  165.18   19.00 
 -10 -11   0  155.98   15.10 
  10  11   0  128.09   22.00 
 -10  11   0  212.58   33.70 
  10  11   0  171.18   16.50 
  11  11   0   -3.80   11.30 
  11  11   0    7.80    5.70 
  11  11   0   14.00    6.60 
  11  11   0   19.80    8.40 
 -11  11   0  -18.00   20.00 
 -11  11   0   11.00    8.60 
 -11 -11   0    4.40    5.30 
 -11  11   0   15.80    7.90 
 -11  11   0   12.50    6.90 
 -11  11   0    4.80    8.20 
  11  11   0   21.00    9.70 
 -11 -11   0   15.30    7.00 
  11 -11   0    1.50    7.10 
 -11 -11   0   15.10    6.50 
 -11  11   0   10.80    6.00 
 -11 -11   0   16.30    4.00 
  11  11   0    9.30    4.10 
 -11  11   0   14.20    6.10 
 -11  11   0    6.30    3.70 
 -12  11   0  117.89   11.90 
  12  11   0  119.19   13.10 
 -12  11   0  123.89   15.40 
 -12 -11   0  104.59   15.00 
 -12 -11   0  103.29   11.30 
 -12  11   0  113.69   12.40 
 -12  11   0  128.19   13.10 
  12  11   0  109.89    9.70 
  12  11   0  112.49   15.90 
  12  11   0  108.29   19.90 
  12  11   0  115.59   12.50 
 -12  11   0  119.19   12.00 
 -12  11   0  113.59   14.10 
 -12  11   0  107.59   11.40 
  12  11   0  101.59   13.30 
 -12  11   0  110.29   12.10 
 -12 -11   0  104.69   13.60 
  12  11   0   97.89    9.10 
  13  11   0   86.39   11.40 
 -13  11   0   79.09   10.00 
  13  11   0   76.39   13.70 
  13  11   0   79.69    9.40 
 -13 -11   0   83.79   13.20 
  13 -11   0   51.99   12.70 
  13  11   0   71.39    7.20 
 -13 -11   0   75.49   11.20 
 -13  11   0   83.89   11.00 
  13  11   0   45.60   17.20 
  13  11   0   79.39    7.80 
 -13  11   0   86.59    9.90 
 -13  11   0   86.09   12.30 
 -13  11   0   69.69   14.10 
  13  11   0   68.49   12.30 
 -13 -11   0   85.29   13.90 
 -13  11   0   78.39   10.70 
  13  11   0   91.19   16.60 
 -13 -11   0   61.69    9.00 
 -13  11   0  101.99   11.70 
 -13  11   0   72.29    9.00 
  14  11   0    4.60    4.50 
  14  11   0  -28.80   12.00 
 -14  11   0    4.80    5.50 
  14  11   0    3.50    2.70 
 -14  11   0    9.30    4.80 
  14  11   0    1.60    2.90 
 -14  11   0    4.00    4.10 
  14  11   0   -4.90    5.60 
 -14 -11   0    2.90    6.30 
 -14  11   0    9.80    4.70 
 -14  11   0   13.90    7.50 
  14  11   0    9.80    6.40 
  14 -11   0    9.90    4.30 
 -14 -11   0    1.40    5.30 
 -14  11   0    8.90    4.80 
 -14  11   0    9.00    5.80 
 -14  11   0    0.30    5.30 
 -15 -11   0   16.50    5.10 
 -15  11   0   26.10    6.60 
  15  11   0   10.50    3.00 
 -15  11   0    6.80    5.40 
  15 -11   0   13.60    8.30 
  15  11   0   15.80    3.80 
 -15  11   0   28.70    6.90 
 -15  11   0   11.60    5.90 
 -15  11   0   12.80    3.70 
  15  11   0    6.60    5.90 
 -15 -11   0    1.70    6.60 
  15  11   0   13.50    4.70 
 -15  11   0   15.90    5.40 
 -15  11   0    5.90    5.30 
  15  11   0   10.90    6.40 
  15 -11   0   16.00    4.40 
 -15  11   0   21.20    4.90 
  16  11   0   30.30    4.10 
  16  11   0   30.40    6.30 
 -16  11   0   44.10    7.60 
  16 -11   0   28.20    6.30 
 -16  11   0   37.50    7.90 
 -16  11   0   47.60    8.80 
  16  11   0   25.60    4.60 
  16  11   0   37.80    8.40 
 -16  11   0   44.20    6.90 
 -16  11   0   37.20    6.50 
  16 -11   0   45.50    8.90 
 -16  11   0   36.10    7.60 
 -16  11   0   28.70    7.40 
 -16  11   0   45.40    6.60 
  17 -11   0   42.10    8.00 
 -17  11   0   49.20    6.20 
  17 -11   0   33.00    5.90 
 -17  11   0   57.59    6.50 
 -17  11   0   57.29    6.40 
 -17  11   0   46.60    6.50 
  17  11   0   33.30    8.30 
 -17 -11   0   35.50    7.60 
 -17  11   0   58.79    7.10 
  17  11   0   40.80    4.90 
  17  11   0   43.20    7.80 
 -17  11   0   57.19    7.50 
 -18  11   0    1.20    2.50 
 -18  11   0    7.20    3.00 
 -18  11   0    4.40    3.00 
 -18  11   0    5.60    3.60 
 -18  11   0    5.00    3.40 
  18  11   0    4.60    5.60 
 -18 -11   0    2.60    2.40 
   0 -12   0  358.06   27.90 
   0  12   0  390.76   35.50 
   0 -12   0  391.06   29.80 
  -1 -12   0   38.10    8.40 
   1  12   0   50.69   19.50 
  -1  12   0   38.30   13.70 
  -1  12   0   36.00    7.10 
  -1 -12   0   47.30   13.70 
   1 -12   0   31.40    9.50 
   1  12   0   28.10    6.60 
   1  12   0   48.70   14.60 
   1  12   0   32.90    5.80 
   1 -12   0   33.30    7.00 
  -1  12   0   34.10   10.30 
  -1 -12   0   31.80    6.70 
  -2  12   0  149.59   14.80 
  -2 -12   0  131.89   23.20 
   2 -12   0  145.39   16.20 
   2  12   0  164.08   12.20 
   2  12   0  245.48   41.30 
  -2  12   0  150.68   20.00 
  -2 -12   0  140.89   14.70 
   2 -12   0  140.89   12.50 
   2  12   0  148.49   23.90 
   2  12   0  148.19   13.80 
   3 -12   0  195.48   14.50 
   3  12   0  162.88   17.70 
  -3 -12   0  195.08   18.00 
   3  12   0  184.88   16.80 
   3  12   0  168.88   27.80 
  -3  12   0  205.08   17.80 
   3  12   0  176.08   15.50 
   3  12   0  232.28   46.20 
  -3 -12   0  189.08   28.10 
   3  12   0  200.28   14.90 
  -3 -12   0  181.88   16.00 
   4  12   0  178.08   14.30 
   4  12   0  123.49   16.40 
   4  12   0  162.88   14.90 
   4 -12   0  158.28   11.80 
   4  12   0  138.89   12.50 
  -4 -12   0  142.19   14.20 
   4  12   0  160.88   37.50 
   4  12   0  199.68   30.60 
  -4 -12   0  132.59   13.50 
  -4  12   0  176.38   17.50 
  -4 -12   0  162.08   16.40 
  -4 -12   0  144.39   27.20 
   5  12   0  475.75   78.09 
  -5 -12   0  428.26   36.70 
   5  12   0  478.65   33.80 
   5  12   0  483.85   35.80 
  -5  12   0  446.86   36.00 
  -5 -12   0  501.45   49.99 
   5  12   0  524.75   36.40 
  -5 -12   0  438.06   34.50 
   5  12   0  456.05   35.30 
   5  12   0  529.25   52.59 
  -6 -12   0  164.28   30.70 
   6  12   0  119.59   12.50 
   6 -12   0   89.19    9.00 
   6  12   0   93.89    9.50 
  -6 -12   0   86.59   11.90 
  -6 -12   0   92.59   10.10 
   6  12   0  101.49    9.60 
   6  12   0   88.89   15.40 
   6  12   0  194.78   32.70 
  -6 -12   0   90.19   10.70 
  -6  12   0  116.99   13.10 
  -7 -12   0  162.28   14.80 
   7  12   0  176.88   14.30 
  -7 -12   0  165.08   16.40 
  -7 -12   0  162.38   15.00 
  -7 -12   0  193.18   18.90 
   7  12   0  169.38   14.30 
   7  12   0  152.68   20.50 
  -7 -12   0  160.28   34.50 
   7  12   0  179.28   13.20 
   7 -12   0  152.78   14.00 
   7  12   0  232.08   39.50 
   8  12   0  149.09   11.60 
   8  12   0  142.99   15.30 
   8  12   0  170.08   18.00 
  -8 -12   0  139.59   17.60 
   8  12   0  275.27   46.50 
  -8 -12   0  133.99   16.90 
  -8  12   0  150.38   15.50 
  -8 -12   0  147.39   15.10 
  -8  12   0  132.19   30.50 
  -8 -12   0  152.28   13.50 
   8  12   0  124.79   10.60 
  -8  12   0  128.19   12.70 
  -8  12   0  134.09   12.60 
   8  12   0  140.69   12.70 
   8  12   0  152.38   13.70 
   8  12   0  144.69   10.90 
   8 -12   0  134.09   13.20 
  -8  12   0  128.79   12.00 
  -8 -12   0  156.98   12.50 
  -8 -12   0  168.58   35.70 
   8  12   0  130.39   20.00 
  -8  12   0  120.09   13.40 
  -8  12   0  148.19   13.20 
   9  12   0  231.38   16.60 
   9  12   0  193.78   35.30 
  -9  12   0  203.48   18.10 
  -9 -12   0  245.58   23.60 
  -9  12   0  208.48   17.60 
   9  12   0  257.97   23.60 
   9  12   0  238.68   17.30 
  -9 -12   0  213.28   19.20 
   9  12   0  236.58   20.90 
  -9 -12   0  206.98   17.50 
  -9  12   0  228.58   18.70 
   9  12   0  204.48   16.30 
  -9  12   0  224.28   18.20 
   9 -12   0  206.18   19.80 
   9  12   0  240.98   18.40 
  -9  12   0  263.17   34.50 
  -9 -12   0  230.88   17.80 
  -9  12   0  231.28   18.30 
  -9  12   0  213.88   19.10 
  -9 -12   0  251.57   20.20 
  -9  12   0  222.18   20.50 
  -9  12   0  209.48   17.50 
   9  12   0  259.67   18.50 
 -10  12   0  192.48   17.10 
 -10 -12   0  201.58   16.20 
  10  12   0  246.08   23.50 
 -10 -12   0  223.28   18.30 
  10  12   0  241.08   20.70 
 -10 -12   0  208.58   22.90 
 -10  12   0  276.17   35.90 
  10  12   0  200.18   15.20 
 -10  12   0  199.58   18.50 
 -10  12   0  202.98   17.10 
 -10  12   0  190.78   20.20 
  10  12   0  205.38   15.40 
 -10 -12   0  183.78   18.40 
  10  12   0  208.48   17.40 
 -10  12   0  194.58   16.70 
  10  12   0  210.78   17.70 
  10  12   0  219.58   16.30 
 -10  12   0  207.38   17.50 
  10  12   0  174.48   25.60 
 -10  12   0  207.78   17.30 
 -10 -12   0  215.48   16.50 
  10 -12   0  185.68   18.80 
 -10  12   0  188.08   16.50 
  11 -12   0  121.19   16.50 
  11  12   0  163.48   18.20 
 -11  12   0  164.58   14.80 
  11  12   0  154.18   15.10 
  11  12   0  151.18   12.20 
 -11  12   0  147.39   14.10 
 -11  12   0  176.98   14.80 
 -11  12   0  165.08   15.40 
  11  12   0  162.48   13.80 
  11  12   0  102.19   23.90 
 -11  12   0  167.68   14.30 
 -11 -12   0  183.08   16.30 
 -11 -12   0  162.98   18.60 
 -11  12   0  240.18   39.50 
 -11  12   0  166.98   16.30 
  11  12   0  173.48   21.20 
 -11  12   0  147.19   14.00 
  11  12   0  164.58   14.90 
  11  12   0  162.48   12.50 
 -11 -12   0  146.69   16.50 
 -12  12   0    5.20   21.50 
 -12  12   0    7.40    5.60 
 -12  12   0    4.10    6.10 
  12  12   0   19.00    7.70 
  12  12   0   11.50    3.20 
  12  12   0    5.80    6.30 
 -12 -12   0    6.90    7.90 
  12  12   0   15.40    8.60 
 -12  12   0    9.70    4.00 
  12  12   0   11.80    2.90 
 -12  12   0    8.60    5.30 
 -12  12   0   14.10    8.50 
 -12  12   0   19.90    5.50 
  12  12   0   14.00   10.00 
 -12 -12   0   26.30    5.80 
 -12  12   0   11.60    4.70 
 -12 -12   0   22.30    7.60 
 -12  12   0    3.70    6.20 
 -13 -12   0   -4.60    5.30 
 -13 -12   0    6.70    7.00 
 -13  12   0    8.80    5.70 
 -13  12   0    6.00    7.50 
 -13  12   0    5.90    3.80 
  13  12   0    3.00    5.80 
  13  12   0    3.40    2.70 
 -13  12   0    4.90    4.80 
  13  12   0   13.20    6.50 
 -13  12   0    6.10    5.80 
  13  12   0    4.80    4.50 
  13  12   0   -8.70   10.30 
 -13  12   0    8.00    5.50 
 -13  12   0    8.90    4.90 
  13  12   0   -3.80   11.70 
  13  12   0    5.40    2.90 
 -13  12   0    5.90    4.50 
  14 -12   0   26.90    6.50 
  14  12   0   39.20    8.70 
 -14 -12   0   33.40    6.80 
 -14  12   0   27.30    7.80 
  14  12   0   43.30    8.20 
  14  12   0   24.90    5.50 
  14  12   0   21.90    7.10 
 -14  12   0   41.30    8.10 
 -14 -12   0   24.60    7.40 
 -14  12   0   32.80    6.60 
 -14  12   0   29.10    8.30 
 -14  12   0   40.60    7.70 
 -14  12   0   23.10    8.10 
 -14  12   0   37.70   10.00 
 -14  12   0   43.70    7.80 
  14  12   0   26.70    5.50 
 -15 -12   0    2.50    4.60 
 -15  12   0   -1.80    3.10 
 -15  12   0    5.40    5.60 
 -15 -12   0   -7.30    6.30 
  15 -12   0    0.20    3.70 
 -15  12   0    5.30    4.60 
 -15  12   0    5.00    3.90 
 -15  12   0    4.00    4.40 
  15  12   0    2.00    5.60 
  15 -12   0    7.70    5.50 
 -15  12   0    5.80    4.20 
 -15  12   0    3.00    3.90 
  15  12   0    1.20    2.20 
 -15  12   0   -6.40    4.70 
  15  12   0   10.80    6.40 
  16 -12   0    0.80    3.20 
  16  12   0   -1.30    2.20 
 -16  12   0    0.90    5.80 
 -16  12   0    7.60    4.50 
  16  12   0   -1.10    4.30 
 -16  12   0    4.90    3.40 
 -16  12   0    3.30    5.10 
 -16  12   0    3.80    3.70 
  16  12   0    1.00    1.90 
 -16  12   0    7.90    4.10 
  16  12   0   -0.90    5.00 
 -16 -12   0   -3.10    4.10 
 -16  12   0   -2.70    4.70 
  17 -12   0   10.50    4.50 
  17  12   0   16.50    5.40 
 -17  12   0   20.20    5.00 
 -17  12   0   27.00    6.70 
 -17  12   0   19.50    4.90 
 -17  12   0   14.00    3.70 
 -17  12   0   16.70    4.20 
 -17  12   0   21.90    4.70 
  17  12   0   20.70    5.80 
  18  12   0    8.30    4.90 
 -18  12   0    6.30    2.60 
 -18  12   0    7.10    3.10 
 -18 -12   0    4.10    2.40 
 -18  12   0   14.40    3.70 
   0 -13   0   -1.40    8.40 
   0  13   0   10.30    5.90 
   0  13   0    0.50    4.20 
   0 -13   0    0.60    3.70 
   0 -13   0    0.60    4.80 
   0  13   0  -10.20    9.70 
   1  13   0   -2.90   18.10 
   1  13   0   -2.60    3.50 
   1  13   0   10.40    5.90 
  -1  13   0    4.20   12.90 
   1 -13   0   -9.00    6.80 
  -1  13   0    4.30    8.90 
  -1  13   0    2.00    4.70 
  -1 -13   0    1.50    4.40 
  -1 -13   0   -3.80    5.20 
  -1 -13   0   -0.30   10.80 
   1 -13   0   -2.30    4.10 
  -1  13   0   -1.20    5.90 
   2 -13   0   64.59    8.70 
  -2  13   0   99.89   11.90 
  -2 -13   0  113.99   22.40 
   2  13   0   81.49   11.00 
   2  13   0   69.99   26.70 
  -2 -13   0   84.19   11.50 
   2 -13   0   84.89   13.20 
  -2  13   0   99.59   20.70 
   2  13   0  130.59   23.50 
   3 -13   0   38.70    7.10 
   3  13   0   42.10    6.30 
  -3 -13   0   46.60    8.20 
   3  13   0   40.60    7.70 
  -3 -13   0   39.70   16.20 
  -3 -13   0   55.99   10.80 
  -3  13   0   43.40    8.60 
   3  13   0   27.00    7.60 
   3  13   0   50.09   17.40 
   4  13   0  244.18   24.60 
   4  13   0  272.27   21.40 
  -4 -13   0  308.57   36.60 
  -4  13   0  304.47   24.50 
  -4 -13   0  312.07   25.10 
  -4 -13   0  283.97   22.50 
   4  13   0  263.47   21.30 
   4  13   0  374.56   46.50 
   4 -13   0  302.47   21.60 
   4  13   0  402.46   66.49 
   4  13   0  304.77   22.10 
   4  13   0  282.97   23.20 
  -5  13   0  239.58   20.50 
   5  13   0  203.98   19.40 
   5  13   0  250.97   19.30 
   5  13   0  226.98   64.59 
   5  13   0  210.48   17.20 
   5  13   0  280.67   37.20 
  -5 -13   0  218.08   21.10 
  -5 -13   0  181.78   31.50 
  -5 -13   0  205.58   18.20 
   5  13   0  215.98   17.20 
   5 -13   0  233.18   16.60 
   6 -13   0   62.79    7.20 
   6  13   0  134.59   27.90 
   6  13   0   48.20   13.60 
  -6 -13   0   68.79    9.60 
   6  13   0   36.40   50.99 
   6  13   0   71.89    8.10 
  -6  13   0   76.09   11.60 
   6  13   0   71.79   11.30 
  -6 -13   0   61.49   10.80 
   6  13   0   59.79    7.90 
  -6 -13   0   98.99   13.70 
  -6 -13   0  162.28   31.60 
  -6 -13   0   77.09    9.10 
   7  13   0    5.00    3.00 
  -7 -13   0   -4.60    4.80 
  -7 -13   0    1.80    3.80 
  -7 -13   0   -0.40    6.70 
   7  13   0    5.80    5.00 
   7  13   0    1.90    2.10 
  -7 -13   0    3.40    3.90 
  -7 -13   0  -13.10   15.50 
   7  13   0    0.50    4.00 
   7  13   0  -56.79   54.29 
  -7 -13   0   -2.80    4.10 
  -7 -13   0   10.50    6.60 
   7 -13   0   -1.40    3.80 
   7  13   0    0.80    8.20 
   7  13   0   -1.90    6.20 
   8  13   0   17.10    5.30 
  -8 -13   0    8.30    4.20 
   8  13   0    8.90    6.90 
  -8  13   0    3.90    7.70 
   8  13   0    6.20    6.70 
  -8 -13   0   31.20   11.20 
  -8  13   0    7.70   28.10 
  -8  13   0   11.20    4.50 
  -8  13   0   12.40    5.70 
  -8  13   0   14.80    6.00 
   8  13   0   15.10    4.30 
   8  13   0   10.40    7.10 
  -8  13   0   10.20    3.60 
   8  13   0   16.40    3.20 
  -8 -13   0   17.20    8.00 
   8  13   0   20.90    5.40 
   8 -13   0    3.10    4.70 
  -8 -13   0   14.50    4.40 
   8  13   0   14.90    9.90 
  -8 -13   0    4.70    4.90 
  -8 -13   0   21.30    6.10 
   8  13   0   25.40    6.10 
   9  13   0    3.00    2.20 
  -9 -13   0    6.40    4.20 
  -9  13   0    3.00    3.70 
   9  13   0   10.20    4.20 
   9  13   0    1.70    7.50 
  -9  13   0    8.00    5.50 
  -9 -13   0   11.50    8.80 
   9  13   0    8.00    3.50 
  -9  13   0   -1.40   17.70 
  -9  13   0   -2.90    7.30 
   9  13   0   13.90  111.09 
  -9  13   0    3.50    3.90 
  -9 -13   0    3.10    4.20 
   9  13   0    7.70    7.40 
   9  13   0   -5.80    9.50 
   9  13   0    0.40    5.10 
  -9 -13   0    9.30    6.70 
  -9 -13   0    5.50    8.00 
  -9  13   0    1.90    4.70 
  -9 -13   0    3.60    5.10 
  -9  13   0   -0.70    5.20 
   9  13   0    8.90    5.60 
  -9  13   0    3.40    4.60 
  -9  13   0    1.70    4.00 
   9  13   0    5.50    2.50 
 -10  13   0    5.40    3.50 
 -10 -13   0   14.60    4.40 
  10 -13   0   -0.10    6.20 
 -10  13   0   12.00    6.00 
  10  13   0   18.30    6.40 
 -10  13   0   15.80    5.40 
  10  13   0 -137.09  147.89 
 -10  13   0   10.40    5.40 
 -10 -13   0   12.50    4.40 
 -10  13   0   -9.80   19.70 
 -10  13   0   13.20    5.80 
 -10  13   0    4.50    8.90 
  10  13   0   -1.50    5.40 
  10  13   0   -3.40   10.80 
  10  13   0   16.40    4.20 
  10  13   0   12.40    7.90 
  10  13   0   10.80    2.90 
 -10 -13   0   13.60    6.90 
 -10  13   0   10.90    4.60 
 -10  13   0   13.20    4.30 
  10  13   0   11.30    8.30 
 -10 -13   0   12.70    9.40 
 -10 -13   0   10.60    6.00 
  10  13   0    8.20    2.60 
  11  13   0   -2.00    5.50 
  11  13   0    4.80    6.60 
 -11  13   0    4.40    5.00 
  11  13   0   -2.00    2.40 
 -11  13   0   -0.40    4.80 
 -11 -13   0    6.30    6.80 
  11  13   0    0.00    2.70 
 -11 -13   0   -1.20    5.30 
 -11 -13   0   -5.10    7.70 
 -11  13   0    9.90   20.10 
 -11  13   0    2.10    4.80 
  11  13   0   -8.20   11.50 
 -11  13   0  -10.10    5.70 
  11  13   0    5.60    4.20 
 -11  13   0    4.20    4.70 
  11  13   0    3.20    8.20 
 -11 -13   0   -1.10    3.80 
 -11  13   0   -3.70    3.50 
 -11  13   0   -3.90    8.10 
 -11  13   0   -2.90    5.80 
 -12 -13   0   -5.00    5.50 
 -12 -13   0    2.00    6.60 
  12  13   0    5.80    6.30 
 -12  13   0    0.70    4.40 
  12  13   0   -0.90    2.70 
 -12  13   0   -0.80    4.70 
 -12  13   0    1.90    5.10 
  12  13   0  -20.80    7.80 
 -12  13   0   -3.50    5.30 
  12  13   0  -22.60   12.20 
  12  13   0   -2.50    2.50 
 -12  13   0   -4.00    3.50 
  12  13   0    4.50    4.30 
  12  13   0   -7.00    5.50 
  12  13   0    0.30    8.30 
 -12  13   0   -5.90    5.80 
 -12  13   0  -13.50   21.50 
 -12  13   0    4.90    5.30 
 -12  13   0   -5.80    8.50 
 -12 -13   0    4.90    3.60 
 -13  13   0  259.27   21.20 
  13  13   0  231.78   19.60 
 -13 -13   0  276.17   22.00 
  13  13   0  250.67   20.30 
 -13  13   0  241.88   20.30 
  13  13   0  248.78   24.50 
 -13 -13   0  240.08   21.90 
  13  13   0  238.28   20.40 
 -13  13   0  241.38   19.50 
 -13  13   0  246.38   26.10 
 -13  13   0  221.38   19.30 
 -13  13   0  230.48   19.80 
  13  13   0  231.98   17.80 
  13  13   0  248.58   18.10 
 -13  13   0  249.08   19.60 
 -14  13   0    4.70    4.10 
 -14  13   0    4.50    4.20 
 -14 -13   0   -3.70    8.00 
 -14  13   0   -0.50    3.20 
  14  13   0    0.00    2.60 
  14  13   0   -0.30    5.40 
  14  13   0    7.60    6.20 
 -14 -13   0   -2.50    6.40 
 -14  13   0    7.00    5.10 
 -14  13   0    4.80    4.30 
 -14  13   0   -1.80    6.40 
  14  13   0   10.80    6.30 
  14  13   0    1.70    2.30 
 -14  13   0   -3.70    4.90 
 -14  13   0    5.20    5.10 
 -15  13   0    4.30    3.70 
  15  13   0   -0.50    5.10 
 -15  13   0   -3.10    4.60 
 -15 -13   0    3.30    4.60 
 -15  13   0   -3.00    3.50 
  15 -13   0    5.60    5.30 
 -15 -13   0  -14.40    6.10 
 -15  13   0    3.80    3.70 
  15  13   0    0.70    2.10 
  15 -13   0   -0.90    3.60 
 -15  13   0    5.40    4.50 
 -15  13   0    1.40    3.70 
 -15  13   0   -3.50    7.20 
  15  13   0   -1.40    2.40 
 -15  13   0    0.40    4.50 
  15  13   0    6.40    7.10 
  16  13   0   -1.30    4.70 
 -16 -13   0   -0.60    3.40 
 -16  13   0    2.40    4.20 
 -16  13   0    4.70    4.50 
 -16  13   0    3.60    3.90 
  16 -13   0   -2.50    2.90 
 -16  13   0   -4.30    6.60 
 -16  13   0    6.10    3.50 
 -16  13   0    5.70    4.10 
  16  13   0   -3.30    5.50 
  17  13   0   29.90    7.00 
 -17  13   0   48.80    6.20 
 -17  13   0   42.80    5.60 
 -17  13   0   43.30    6.60 
 -17 -13   0   37.10    6.50 
 -17  13   0   49.80    6.00 
 -17  13   0   47.00    5.40 
 -17  13   0   36.00    5.80 
 -18  13   0   10.60    2.70 
 -18  13   0    8.40    3.00 
 -18 -13   0    6.80    2.20 
 -18  13   0   14.70    3.40 
 -18  13   0    8.70    2.80 
 -18  13   0   14.50    3.20 
   0 -14   0  253.87   20.30 
   0 -14   0  214.08   20.80 
   0  14   0  319.17   38.40 
   0  14   0  257.97   27.80 
   0  14   0  261.47   21.00 
   0 -14   0  267.57   27.80 
   1 -14   0   83.09   15.60 
   1  14   0  103.19   12.30 
  -1 -14   0  104.39   11.90 
  -1  14   0  114.69   17.00 
   1  14   0   99.29   20.90 
   1 -14   0  109.09   11.40 
  -1  14   0   73.29   18.30 
  -1  14   0  113.29   12.50 
  -1 -14   0   95.69   12.80 
   1 -14   0   98.49   10.50 
   1  14   0   73.69   34.90 
  -2 -14   0  123.19   23.10 
   2  14   0  112.49   13.20 
   2  14   0  124.19   23.20 
   2 -14   0  120.49   15.60 
  -2 -14   0  146.39   14.50 
   2  14   0  123.69   10.80 
  -2  14   0  123.59   14.20 
  -2  14   0  144.69   21.10 
   2 -14   0  113.49   11.80 
   3  14   0  282.37   21.10 
  -3 -14   0  286.17   35.90 
   3  14   0  260.87   20.90 
  -3 -14   0  272.37   22.30 
   3 -14   0  280.77   21.40 
   3  14   0  295.47   23.00 
  -3 -14   0  302.37   22.30 
   3  14   0  362.66   56.29 
  -3  14   0  270.17   23.80 
   4  14   0   12.20   13.60 
   4  14   0    1.40    3.60 
  -4 -14   0   -1.10    5.30 
  -4 -14   0    2.00   14.20 
  -4 -14   0    2.90    6.20 
   4  14   0    3.00   32.80 
  -4  14   0    8.30    6.80 
   4  14   0  -10.40    6.80 
   4  14   0    6.70    6.30 
   4  14   0    3.80    3.00 
   4 -14   0    3.70    3.00 
  -4 -14   0   -0.70    5.20 
   5  14   0  459.75   50.29 
  -5  14   0  402.16   32.60 
   5  14   0  425.56   30.70 
   5 -14   0  432.46   29.40 
  -5 -14   0  379.46   30.50 
   5  14   0  408.16   32.00 
  -5 -14   0  387.66   46.40 
   5  14   0  402.86   29.80 
  -5 -14   0  388.06   33.40 
   5  14   0  388.36   29.70 
   5  14   0  578.34   76.69 
   6  14   0   38.30   51.09 
  -6 -14   0    1.20    5.00 
  -6 -14   0    0.40    6.10 
   6  14   0    3.70    6.40 
   6  14   0    5.20    5.10 
  -6 -14   0    3.20    6.40 
  -6 -14   0   -0.50    4.30 
   6  14   0   -0.70    4.00 
   6 -14   0    4.40    2.70 
  -6 -14   0   -4.80   18.50 
   6  14   0   -2.90    4.60 
  -6  14   0    0.70    6.50 
  -7  14   0    7.40    5.20 
   7  14   0  -11.60    7.60 
   7 -14   0   -1.20    3.20 
  -7  14   0   -9.70   16.50 
  -7  14   0   -1.40    8.00 
  -7 -14   0   -2.60   10.00 
  -7 -14   0   -2.90    4.80 
   7  14   0   -0.20    6.80 
  -7  14   0    0.70    3.30 
   7  14   0   -0.20    4.20 
   7  14   0    0.60    1.70 
  -7  14   0   -1.30    4.50 
  -7 -14   0    3.80    5.70 
  -7 -14   0    4.70    7.60 
  -7 -14   0   -0.50    4.50 
   7  14   0    1.20    7.10 
   7  14   0    3.70    4.80 
   7  14   0   56.79   57.79 
  -7 -14   0   -0.30    5.10 
   7  14   0    7.10    3.90 
  -8 -14   0   -0.80    6.70 
  -8  14   0   -1.10    3.80 
  -8  14   0   -5.00    3.80 
  -8  14   0    0.30   19.20 
   8  14   0   -5.50    5.80 
  -8 -14   0   -3.80    7.10 
  -8  14   0    4.20    5.00 
  -8  14   0   -0.90    7.80 
  -8  14   0   -3.20    3.90 
  -8 -14   0   -0.90    4.70 
   8  14   0    3.30    7.60 
   8  14   0   -4.90    7.30 
   8  14   0 -127.69   78.99 
  -8  14   0   -3.70    5.00 
  -8  14   0    1.30    4.00 
  -8 -14   0    1.70    4.00 
  -8 -14   0   -2.50    4.00 
   8  14   0    1.90    9.40 
   8  14   0    1.70    5.00 
   8  14   0   -1.00    2.10 
   8  14   0   -7.20    4.10 
   8  14   0    0.40    1.90 
  -9 -14   0   60.39    8.70 
  -9 -14   0   60.69    9.00 
   9  14   0   83.59    9.40 
  -9 -14   0   73.99   13.00 
  -9  14   0   52.79    9.60 
  -9  14   0   58.69   21.40 
  -9 -14   0   62.89   11.30 
  -9  14   0   68.09    9.00 
  -9  14   0   59.29    9.80 
  -9  14   0   63.49    8.10 
  -9  14   0   63.89    8.40 
   9  14   0   80.09    8.30 
   9  14   0   36.00   95.69 
  -9  14   0   54.79    9.90 
  -9 -14   0   68.99   10.80 
   9  14   0   64.99    9.70 
   9  14   0   73.69    6.10 
   9  14   0   76.99   14.40 
   9  14   0   66.49    9.40 
   9  14   0   67.69    6.60 
   9  14   0   43.90   14.00 
  -9  14   0   64.09   13.70 
  -9 -14   0   77.89   16.70 
   9  14   0   70.99   12.70 
  10  14   0   13.40    8.60 
 -10  14   0   22.10    9.60 
 -10  14   0   19.10    4.80 
  10  14   0   31.10    6.50 
  10  14   0   29.00    7.50 
  10  14   0   37.00    8.60 
 -10  14   0   11.70   22.80 
  10  14   0   23.30    8.90 
 -10 -14   0   34.00    7.70 
 -10  14   0   25.90   10.60 
 -10 -14   0   11.20   10.00 
  10  14   0   25.90    5.50 
 -10 -14   0   27.20    7.30 
  10  14   0   12.70   14.30 
 -10  14   0   26.60    9.10 
 -10 -14   0   13.80    6.40 
  10  14   0   43.40    8.60 
  10  14   0   22.40    6.60 
  11  14   0   24.70    9.60 
 -11  14   0   36.00    8.20 
 -11  14   0   21.90    6.50 
 -11  14   0   42.80   10.30 
  11  14   0   29.90    6.60 
 -11  14   0   36.40    7.60 
 -11 -14   0   35.10    7.00 
 -11  14   0   40.80   21.40 
 -11  14   0   22.90    7.90 
  11  14   0   54.39    9.40 
 -11 -14   0   26.70    7.50 
  11  14   0   37.20    8.50 
  11  14   0   38.20    8.20 
  11  14   0   30.50    4.70 
 -11  14   0   22.40    6.70 
 -11  14   0   37.10    7.80 
  11  14   0   43.00   10.00 
  11  14   0   35.10    5.30 
 -11 -14   0   22.50   10.20 
 -11 -14   0   51.69   10.80 
 -11  14   0   44.00    9.70 
 -12  14   0   16.20    6.10 
  12  14   0    3.40    2.80 
  12  14   0   -8.60    8.00 
 -12 -14   0    8.70    3.80 
 -12  14   0    1.20    3.50 
  12  14   0    0.40    8.80 
  12  14   0   13.20    5.20 
 -12 -14   0    1.00    5.50 
 -12  14   0    9.00    4.90 
 -12  14   0    7.40    8.30 
  12  14   0    2.00    2.50 
  12  14   0    5.50    5.30 
 -12  14   0    5.90    4.50 
 -12  14   0    2.40    6.10 
 -12  14   0    8.60    5.00 
 -12  14   0    1.90    4.40 
  12  14   0    2.80    8.10 
  12  14   0    9.40    6.30 
 -12  14   0    7.50   22.20 
  13  14   0   10.40    3.40 
  13  14   0   15.00    6.50 
 -13  14   0   19.30    6.60 
 -13 -14   0   14.20    6.00 
 -13  14   0    5.00    5.10 
 -13  14   0   11.40    8.00 
 -13  14   0   13.20    8.20 
  13  14   0   16.10    3.50 
 -13  14   0   19.10    5.60 
 -13 -14   0   14.40    7.80 
  13  14   0   36.40    8.30 
 -13  14   0   23.30   11.10 
 -13  14   0   20.10    6.00 
  13  14   0    8.20    5.90 
 -13  14   0   28.70    7.00 
 -14  14   0   12.70    5.50 
 -14  14   0   10.00    5.50 
  14  14   0    7.50    5.40 
 -14  14   0   19.20    7.00 
 -14  14   0   31.50    6.90 
 -14  14   0   31.50    6.90 
 -14  14   0   30.20    9.20 
 -14 -14   0   17.00    5.80 
 -14 -14   0   10.90    6.90 
 -14  14   0   24.20    6.90 
  14  14   0   21.50    9.00 
  14  14   0   22.80    4.60 
  14  14   0   19.40    3.90 
 -15  14   0    5.30    4.30 
 -15 -14   0    2.70    4.40 
 -15 -14   0  -14.40    5.80 
  15  14   0   -5.30    4.60 
 -15  14   0    1.10    3.90 
  15 -14   0   -4.80    4.80 
  15  14   0    3.80    2.70 
 -15  14   0    0.00    5.20 
 -15  14   0    5.80    3.60 
 -15  14   0    1.80    4.30 
 -15  14   0   -3.70    5.10 
 -15  14   0   -5.50    3.90 
  15  14   0    4.70    5.40 
 -15  14   0    6.50    4.00 
 -16  14   0    2.10    4.00 
 -16  14   0    5.00    3.20 
  16  14   0    8.30    5.30 
  16  14   0    3.70    5.10 
 -16  14   0    7.00    3.30 
 -16  14   0    6.60    3.80 
 -16 -14   0   -0.90    3.20 
 -16  14   0    5.10    3.40 
 -16  14   0   -2.10    3.80 
 -17  14   0    9.70    3.00 
 -17  14   0    6.30    2.80 
  17  14   0    0.10    4.40 
 -17 -14   0    1.80    3.20 
 -17  14   0    6.50    3.70 
 -17  14   0    7.90    3.40 
 -17  14   0   14.30    3.60 
 -17  14   0    4.40    3.80 
   0 -15   0   -4.40    8.60 
   0  15   0    9.30   10.70 
   0  15   0   -0.80    4.30 
   0  15   0    3.50    6.50 
   0 -15   0   -1.30    5.00 
   0 -15   0    1.40    4.50 
   0  15   0  -10.80   16.90 
   1  15   0  139.39   22.80 
   1  15   0   84.79    9.30 
  -1 -15   0  107.89   11.90 
   1 -15   0   71.19   10.80 
   1  15   0   96.89   24.30 
   1  15   0   85.09   11.80 
  -1  15   0  145.09   19.10 
  -1  15   0   91.99   12.10 
  -1 -15   0  105.89   25.00 
  -1  15   0   81.09   10.00 
   1 -15   0   79.59   15.70 
  -1  15   0   41.30   16.60 
   2  15   0   50.39    7.20 
   2  15   0   69.29   17.90 
  -2 -15   0   63.39   11.20 
   2 -15   0   60.29   12.00 
  -2 -15   0   61.29    9.00 
   2 -15   0   54.59    8.50 
  -2  15   0   58.69   11.20 
  -2  15   0   66.39   13.80 
   2  15   0   44.20    7.00 
   2  15   0   42.90   27.20 
   2  15   0   76.59   11.00 
  -2 -15   0   55.39    9.30 
  -2 -15   0   40.70   15.60 
  -3  15   0   69.99   12.10 
   3 -15   0   62.39    8.40 
   3  15   0   51.69   31.20 
   3  15   0   63.49   11.10 
  -3 -15   0   68.99   20.50 
   3  15   0  114.99   23.40 
   3  15   0   63.29    7.70 
  -3 -15   0   64.19    9.70 
  -3 -15   0   68.79    9.50 
  -3 -15   0   84.29   12.40 
  -4 -15   0   12.10    5.90 
  -4 -15   0   10.70   15.90 
  -4 -15   0    9.50    5.50 
   4  15   0    8.00    6.90 
   4  15   0   15.80    4.80 
  -4 -15   0   11.90    6.60 
  -4  15   0    9.40    7.20 
   4  15   0  -17.90   36.00 
   4 -15   0    7.80    3.70 
   4  15   0   11.90    4.10 
   5  15   0  221.38   20.40 
   5  15   0  229.08   17.30 
   5  15   0  264.27   53.99 
  -5 -15   0  216.58   18.50 
   5  15   0  200.78   17.10 
   5 -15   0  229.28   17.00 
  -5 -15   0  281.97   39.20 
  -5 -15   0  236.08   22.00 
   5  15   0  201.18   17.20 
  -5  15   0  214.48   20.70 
   6  15   0   87.39   10.40 
  -6 -15   0   68.69    9.30 
  -6  15   0   78.29   12.80 
   6 -15   0   89.29    7.80 
  -6 -15   0   95.89   17.60 
   6  15   0   64.89    8.60 
   6  15   0   95.29   12.50 
  -6 -15   0   68.59   10.00 
  -6  15   0   81.09   14.00 
  -6 -15   0   71.49   11.80 
  -6 -15   0   66.59   10.10 
   6  15   0   83.49    8.30 
  -6  15   0   67.89   13.60 
   6  15   0   54.59   12.20 
  -6  15   0   58.99   18.90 
  -6 -15   0   86.89    9.50 
   6  15   0  115.39   54.79 
  -7 -15   0    3.00    3.80 
   7  15   0   -4.60    4.90 
  -7  15   0    0.10    3.30 
  -7  15   0  -25.80   27.30 
  -7 -15   0    0.60    5.10 
   7  15   0   -0.20    4.10 
  -7  15   0   -0.20    4.00 
   7  15   0    1.60    1.80 
  -7 -15   0    1.10    6.80 
   7  15   0    0.60    4.80 
  -7 -15   0    3.60    4.70 
  -7 -15   0    1.90    7.20 
  -7 -15   0   -0.80    4.30 
   7  15   0    1.40   61.29 
   7  15   0   -6.70    6.80 
  -7  15   0   -8.00    9.00 
  -8  15   0    5.40    5.30 
  -8  15   0    2.10    5.40 
   8  15   0    5.50    5.40 
   8  15   0   11.50    4.10 
   8  15   0   -3.60    7.30 
   8  15   0   -1.60    4.80 
  -8  15   0    1.40    3.60 
   8  15   0    1.90    6.10 
   8  15   0   -8.50   79.59 
  -8 -15   0    5.40    5.00 
   8  15   0    3.60    2.30 
  -8  15   0   -5.80   19.20 
   8  15   0   10.80    7.70 
  -8 -15   0    2.20    4.10 
  -8  15   0    1.70    3.40 
   8  15   0    2.60    1.90 
  -8 -15   0    3.00    7.20 
  -8 -15   0    0.30    4.10 
  -8  15   0    1.20    4.60 
  -8  15   0    5.80    8.20 
  -8 -15   0   -1.20    7.40 
  -8  15   0    6.00    4.20 
  -9  15   0   14.70    5.80 
  -9 -15   0    7.40    6.70 
  -9 -15   0   15.60    9.50 
  -9 -15   0    7.00    6.10 
   9  15   0   20.30    5.10 
   9 -15   0   16.00    4.40 
  -9  15   0   15.90    9.10 
  -9 -15   0   14.70    7.90 
  -9  15   0   14.30    4.20 
  -9  15   0   13.90    6.10 
   9  15   0   20.50    4.70 
  -9  15   0   16.30    4.60 
  -9  15   0   15.30    4.90 
   9  15   0   10.90    7.40 
  -9  15   0   19.40    4.90 
   9  15   0   19.70    3.60 
  -9 -15   0   15.70    4.90 
   9  15   0   28.70    6.80 
   9  15   0    9.40    5.60 
  -9 -15   0   14.10    5.10 
   9  15   0   39.10    9.80 
  -9  15   0   10.70   22.60 
  10  15   0    2.00    7.30 
 -10  15   0   -2.90    5.70 
 -10  15   0  -21.00   20.20 
 -10 -15   0    2.80    6.40 
  10  15   0    5.40    2.70 
 -10  15   0    5.30    4.30 
  10  15   0    8.70    2.40 
  10  15   0    3.20    5.70 
 -10  15   0    9.40    4.30 
 -10 -15   0   -5.30    5.80 
 -10 -15   0    5.00   10.00 
 -10 -15   0    4.40    4.50 
 -10 -15   0    1.60    4.50 
  10  15   0    4.00    6.40 
  10 -15   0    0.30    4.20 
 -10  15   0   -3.10    8.60 
  10  15   0   10.10    7.60 
 -10  15   0    7.30    5.90 
  10  15   0    7.30   14.30 
 -10  15   0    2.70    4.90 
 -10  15   0    6.20    5.00 
  11  15   0   13.20    2.70 
 -11 -15   0   20.30    4.70 
  11  15   0   19.30    4.90 
  11 -15   0   16.60    5.00 
 -11 -15   0   19.20    7.20 
 -11  15   0    7.20    4.80 
  11  15   0   14.90    6.40 
 -11  15   0   10.70    9.30 
  11  15   0   15.30    4.90 
 -11  15   0   18.80    5.50 
  11  15   0    2.30    5.60 
 -11 -15   0    3.90    6.30 
 -11  15   0   15.80    4.80 
 -11 -15   0   -1.40   10.00 
 -11  15   0    6.10    5.90 
 -11  15   0   16.00    6.40 
  11  15   0   15.40    9.50 
 -11  15   0   10.40   22.10 
 -11  15   0   13.00    5.20 
  11  15   0    5.10    8.00 
 -11 -15   0   11.00    4.40 
  12  15   0    3.70    4.40 
 -12  15   0   -3.60    5.90 
 -12 -15   0    0.50    3.80 
 -12  15   0    2.80    4.40 
  12  15   0  -13.80    7.60 
 -12  15   0    3.20    4.90 
 -12  15   0  -32.10   20.00 
 -12 -15   0    2.70    7.40 
  12  15   0    3.50   11.40 
 -12  15   0   -3.20    3.30 
 -12  15   0   -6.80    5.30 
  12  15   0    7.20    6.00 
 -12  15   0   -0.50    4.70 
  12  15   0    1.80    2.70 
 -12  15   0    2.30    4.10 
  12  15   0   -0.20    2.20 
 -12 -15   0  -10.50    5.30 
 -12  15   0   -4.10    7.80 
  12  15   0    1.00    5.50 
 -13  15   0   49.50    7.60 
 -13  15   0   52.29    9.70 
  13  15   0   42.00    5.50 
  13  15   0   63.69    8.80 
 -13  15   0   46.90    9.90 
  13  15   0   40.80    9.20 
 -13 -15   0   32.20    7.60 
  13  15   0   32.40    7.10 
 -13 -15   0   37.40    8.80 
  13  15   0   35.20    6.30 
 -13  15   0   23.40   10.20 
 -13  15   0   46.80   10.50 
 -13  15   0   49.10    9.10 
 -13  15   0   35.70    8.30 
  14  15   0   42.50    5.60 
  14  15   0   38.90    8.90 
 -14 -15   0   32.90   12.10 
 -14  15   0   32.10    6.60 
 -14  15   0   39.60    8.80 
 -14  15   0   42.40    7.30 
 -14  15   0   45.10    7.90 
 -14  15   0   40.80    7.40 
 -14  15   0   49.20    7.20 
 -14 -15   0   43.20   10.90 
  15  15   0   -3.50    4.40 
 -15  15   0    1.80    4.50 
 -15 -15   0   13.50    4.90 
 -15  15   0    8.40    5.10 
 -15  15   0   11.30    3.80 
 -15  15   0   24.80    5.40 
 -15  15   0   11.60    3.70 
 -15 -15   0   -2.50    6.60 
 -15  15   0   24.90    7.00 
  15  15   0   16.50    5.80 
 -15  15   0    6.30    4.30 
 -16 -15   0    0.20    2.90 
 -16  15   0    0.00    3.60 
 -16  15   0    1.50    3.50 
  16  15   0    5.90    5.20 
 -16  15   0    0.80    3.50 
 -16  15   0    2.30    3.10 
 -16  15   0    2.20    2.90 
 -16  15   0    4.10    3.00 
 -17 -15   0   44.00    5.80 
 -17  15   0   49.50    6.20 
 -17  15   0   41.10    5.30 
 -17  15   0   45.60    5.20 
 -17  15   0   39.80    5.80 
 -17  15   0   38.50    5.10 
   0  16   0    6.30    5.10 
   0 -16   0    8.80   10.80 
   0 -16   0   10.00    5.20 
   0  16   0   10.60   17.70 
   0  16   0   28.30   11.80 
   0  16   0   15.90    6.90 
   0  16   0    8.50    4.50 
   0 -16   0    9.80    6.00 
   1  16   0   34.20   14.20 
  -1  16   0    5.70   10.70 
   1  16   0  -18.90   20.50 
   1  16   0    4.50    6.40 
  -1 -16   0    1.40    5.10 
   1 -16   0   -2.80    4.70 
  -1 -16   0   -4.90   10.70 
  -1  16   0   -0.20    6.20 
   1 -16   0   -5.60    7.80 
   1  16   0    3.80    4.70 
   1  16   0    1.00    4.40 
  -1  16   0   -4.40   14.90 
  -1  16   0   -2.50    5.00 
  -1  16   0    5.70    4.80 
   2  16   0    0.30    6.00 
   2 -16   0   -3.60    4.30 
  -2 -16   0    9.00   12.60 
  -2 -16   0    1.70    7.70 
  -2 -16   0    1.70    5.80 
  -2 -16   0   -5.80    5.00 
   2  16   0    7.10   26.00 
  -2  16   0    9.20   12.20 
  -2  16   0    4.30    7.00 
   2  16   0   -1.50    3.70 
   2 -16   0   -8.50    6.80 
   2  16   0   25.60   13.10 
  -3 -16   0   22.30   14.90 
  -3  16   0    5.10    6.80 
   3  16   0   11.70    6.80 
  -3 -16   0    6.20    5.40 
   3  16   0    4.30    4.40 
  -3 -16   0   -2.60    5.70 
   3  16   0    3.80    3.80 
   3  16   0   11.00   30.90 
   3 -16   0    6.00    4.20 
  -3 -16   0   -2.10    5.40 
  -4 -16   0   34.70   31.20 
   4  16   0  -25.00   35.40 
  -4 -16   0   -1.70    5.10 
  -4 -16   0    2.30    5.80 
   4 -16   0    3.20    3.50 
   4  16   0    5.10    4.60 
  -4  16   0   -6.20    6.40 
   4  16   0    3.20    6.60 
  -4 -16   0    0.70    6.00 
   4  16   0   -2.40    3.80 
  -5 -16   0    0.60    5.10 
   5  16   0    3.40   38.00 
   5  16   0   -4.20    6.80 
  -5  16   0    1.80    7.40 
   5  16   0   -0.90    4.70 
   5 -16   0    5.50    3.50 
  -5  16   0   13.00   15.70 
   5  16   0    5.20    3.20 
   5  16   0   -2.90    3.90 
   5  16   0    4.10    4.10 
  -5 -16   0    3.10    5.30 
   5  16   0    1.90    6.60 
  -5  16   0  -10.90    8.50 
  -5 -16   0    3.80    7.00 
  -5  16   0  -16.60   12.00 
  -6 -16   0    4.40    6.60 
   6  16   0   -0.60   50.89 
  -6 -16   0    3.20    5.40 
   6  16   0   -1.20    3.70 
  -6 -16   0    9.20    6.90 
  -6 -16   0    0.60    4.90 
  -6 -16   0    2.20    4.60 
  -6  16   0  -17.30    8.20 
   6  16   0    3.00    4.40 
  -6  16   0    3.40    4.50 
  -6  16   0   -2.20    8.70 
  -6 -16   0    0.80    7.00 
  -6  16   0    4.30    5.00 
  -6  16   0    5.60    7.40 
  -6  16   0    4.90    3.50 
   6  16   0   -3.40    7.30 
  -7  16   0   -6.50    4.90 
   7  16   0   -6.10    6.80 
  -7 -16   0   -9.80    6.90 
   7  16   0    3.30    3.70 
   7  16   0   -2.10    4.60 
  -7  16   0  -11.90    8.60 
  -7 -16   0    2.80    4.40 
  -7 -16   0   -1.00    7.30 
  -7  16   0  -12.20   17.40 
  -7  16   0  -18.10    8.70 
  -7 -16   0    6.60    4.30 
   7  16   0    2.80    4.90 
   7  16   0    6.50    7.40 
  -7 -16   0    1.90    5.70 
  -7  16   0    0.20    4.70 
  -7  16   0    0.40    3.50 
   7  16   0   42.70   66.39 
  -7  16   0    1.60    6.00 
   7  16   0   -1.20    5.30 
  -7 -16   0   -3.10    4.60 
   8  16   0   12.70    8.70 
   8  16   0   -1.40    5.60 
  -8  16   0    6.50    4.10 
  -8 -16   0    9.00    6.00 
  -8  16   0    2.80    3.60 
  -8  16   0   11.90    5.90 
   8  16   0    8.70    2.10 
  -8  16   0    4.70    3.80 
  -8  16   0    5.80    4.30 
   8  16   0    9.90    5.70 
   8  16   0    5.30    7.60 
  -8 -16   0    2.90    7.60 
   8  16   0    1.90    4.90 
   8  16   0   18.80  106.59 
  -8  16   0   -2.70    9.30 
  -8  16   0   -7.70   21.90 
  -8 -16   0    6.90    8.50 
  -8  16   0    0.20    8.60 
   8  16   0   12.10    4.50 
  -8 -16   0    6.60    4.60 
  -8 -16   0    0.50    5.10 
  -8  16   0    3.60    5.40 
   9  16   0 -145.09  107.89 
  -9  16   0   12.50    6.90 
  -9  16   0   11.80    4.80 
   9  16   0   12.10    4.40 
  -9  16   0   11.50    9.20 
  -9  16   0   -2.50   14.60 
   9  16   0    2.10    6.50 
  -9 -16   0    3.90    5.80 
   9  16   0    4.70    5.30 
  -9 -16   0   13.80    9.90 
   9  16   0   14.70    3.30 
  -9 -16   0   11.60    8.00 
  -9  16   0    8.40    4.60 
  -9  16   0   10.20    8.90 
  -9 -16   0   16.50    7.40 
   9  16   0    8.20    8.40 
  -9  16   0   10.90    4.10 
  -9 -16   0   12.10    6.10 
  -9  16   0   15.70    4.80 
  -9  16   0   31.10   24.40 
   9  16   0   14.10    6.10 
 -10  16   0  -26.40   22.80 
  10  16   0    3.30    2.20 
 -10  16   0   -1.30    9.20 
 -10 -16   0   -0.30    9.80 
  10  16   0    7.80    2.70 
 -10 -16   0   -7.20    6.00 
 -10 -16   0    5.40    8.70 
 -10 -16   0   -1.30    4.40 
  10  16   0    2.70    8.10 
 -10  16   0   -2.40    5.60 
  10  16   0    2.10    7.80 
  10  16   0   -8.50    6.50 
 -10  16   0    1.00    3.80 
 -10  16   0    3.20    4.50 
 -10 -16   0   -0.40    6.70 
  10  16   0   -5.70    5.20 
 -10 -16   0   -1.80    4.60 
 -10  16   0    0.70    5.60 
  10  16   0    2.30    4.20 
 -10  16   0    0.70    4.90 
 -10  16   0    3.10    4.20 
  11  16   0    5.60    6.10 
 -11  16   0    5.60    4.20 
 -11  16   0    0.60    8.60 
 -11 -16   0    2.30    7.00 
  11  16   0    7.30    2.70 
  11  16   0    5.60    4.60 
 -11  16   0   -4.70    5.70 
 -11  16   0    3.20    4.70 
 -11  16   0  -14.80   21.40 
 -11 -16   0   -4.60   10.50 
 -11  16   0    5.70    5.70 
 -11 -16   0    1.30    4.10 
 -11 -16   0    9.20    4.50 
 -11 -16   0   -1.90    6.20 
 -11  16   0    2.20    4.70 
  11  16   0   -0.70    5.70 
  11  16   0    6.00    8.80 
 -11  16   0    5.90    4.30 
  11  16   0    4.40    2.30 
  12  16   0    9.90    8.20 
 -12 -16   0    4.80    7.40 
 -12  16   0    7.10   13.10 
 -12  16   0  -23.70   27.90 
 -12  16   0   -1.00    5.90 
  12  16   0   -1.40    5.60 
 -12  16   0    7.20    4.80 
 -12  16   0   11.60    6.00 
 -12  16   0    6.20    5.00 
  12  16   0  -20.50    7.20 
 -12 -16   0   -1.30    5.90 
  12  16   0    9.00    6.10 
  12  16   0  -21.80    7.60 
 -12  16   0    6.80    6.80 
 -12  16   0    6.90    5.60 
 -13  16   0   33.00    6.80 
  13  16   0   40.50    7.80 
  13  16   0   32.40    6.90 
 -13  16   0   39.60    7.20 
 -13  16   0   51.99    9.30 
 -13  16   0   49.10    7.80 
 -13 -16   0   47.10   11.20 
  13  16   0   52.29    9.00 
 -13  16   0   53.89    7.40 
 -13  16   0   32.60    8.40 
 -13 -16   0   45.40   11.20 
 -14  16   0    7.70    5.00 
 -14  16   0   21.80    6.10 
 -14  16   0    4.90    4.40 
 -14  16   0    9.50    3.90 
 -14  16   0    6.30    4.40 
 -14  16   0    8.00    3.80 
 -14 -16   0    6.20    6.60 
 -14  16   0    8.50    5.50 
  14  16   0   13.20    5.50 
 -14 -16   0    8.60    5.10 
  14  16   0    3.80    6.40 
  14  16   0    8.40    5.50 
 -15  16   0    9.00    4.00 
  15  16   0    8.40    4.60 
 -15 -16   0   -4.90    7.10 
 -15  16   0   16.40    5.00 
 -15  16   0    9.70    5.60 
 -15  16   0    8.10    3.80 
 -15  16   0    6.00    4.20 
 -15  16   0   21.20    5.80 
 -15 -16   0   20.20    5.40 
  15  16   0   11.30    5.30 
 -15  16   0   13.00    4.80 
 -16  16   0    2.40    2.80 
 -16  16   0    4.00    2.90 
 -16  16   0   -0.20    3.50 
 -16  16   0    4.70    2.90 
 -16  16   0    6.50    3.30 
 -16 -16   0    1.90    2.80 
  16  16   0   -0.60    4.80 
 -16  16   0    0.80    3.60 
 -17 -16   0   -1.00    2.20 
 -17  16   0    2.00    2.40 
 -17  16   0    1.40    2.30 
 -17  16   0    0.40    2.40 
   0 -17   0    4.20    5.00 
   0  17   0    5.00   17.30 
   0  17   0    0.10    6.50 
   0 -17   0    7.30   10.10 
   0  17   0   -1.20    4.60 
   0  17   0   -3.40    4.90 
   0  17   0   19.60   11.00 
  -1  17   0   -6.80    5.30 
  -1 -17   0   13.10    6.10 
   1 -17   0    2.00    5.20 
   1 -17   0    2.90    9.90 
  -1 -17   0  -11.10   12.50 
  -1  17   0    5.70   15.40 
  -1 -17   0    1.90    5.20 
   1  17   0   -5.70   21.40 
  -1  17   0    2.30    4.70 
  -1  17   0   -8.60    6.30 
   1  17   0   30.10   14.00 
   1  17   0    1.10    6.20 
  -1  17   0   13.10    8.30 
   1  17   0    9.20    4.70 
   1  17   0    3.90    4.90 
   2  17   0    2.40    4.50 
  -2  17   0    7.50    7.00 
   2 -17   0  -12.90    7.70 
  -2 -17   0    6.70    6.10 
  -2 -17   0    3.40    5.20 
   2  17   0   36.70   14.90 
   2  17   0  -20.90   25.80 
   2  17   0   -4.20    6.50 
  -2 -17   0   12.80    5.70 
   2 -17   0    0.60    4.60 
   2  17   0    6.80    4.20 
   3  17   0   23.20    7.40 
  -3  17   0    6.30    7.50 
   3  17   0   23.00    5.50 
  -3 -17   0   14.40    6.90 
   3 -17   0   14.30    5.20 
   3  17   0   15.10    4.40 
  -3 -17   0   11.90   17.00 
  -3 -17   0   11.10    5.90 
  -3 -17   0   15.60    6.20 
   3  17   0   13.40    4.80 
   3  17   0    8.20    7.40 
   3  17   0   77.09   34.90 
  -4  17   0    7.90    7.70 
  -4  17   0   -1.90    7.30 
   4  17   0    4.40    7.00 
  -4 -17   0    0.20    5.60 
  -4  17   0   15.90   13.90 
   4  17   0    2.10    4.00 
  -4 -17   0    1.90    6.40 
   4  17   0    1.30    7.00 
   4  17   0   -1.40    3.80 
  -4 -17   0    4.70    6.00 
   4  17   0   13.20   37.60 
  -4  17   0  -10.50    8.70 
  -4  17   0   -1.10    7.50 
   4  17   0    4.90    2.80 
   4 -17   0    4.80    4.20 
   4  17   0    4.10    4.40 
  -5 -17   0   28.80    7.50 
  -5  17   0   12.10    8.60 
  -5  17   0   33.60    9.30 
  -5  17   0   11.00   10.00 
  -5 -17   0   13.70    7.30 
  -5 -17   0   20.60    5.40 
   5  17   0   21.80    8.30 
  -5 -17   0   12.20    4.80 
   5  17   0   22.40    8.60 
   5  17   0   21.60   11.70 
  -5 -17   0   16.70    8.00 
  -5  17   0   26.60    7.50 
   5  17   0   61.59   46.70 
   5  17   0   30.70    7.40 
  -5 -17   0   22.70    6.30 
   5 -17   0   27.20    6.90 
  -5  17   0   15.30    4.70 
  -6 -17   0   14.20    8.10 
  -6 -17   0    9.30    8.20 
  -6  17   0   11.00    8.00 
   6  17   0    5.70    7.30 
  -6  17   0   10.30    5.20 
  -6 -17   0    0.80    7.00 
  -6  17   0   10.30    4.30 
   6  17   0   13.90    7.60 
   6  17   0    8.40    7.80 
   6  17   0    9.80    3.60 
  -6 -17   0   13.20    5.00 
   6  17   0   61.09   54.09 
  -6  17   0   13.30    6.40 
  -6  17   0    6.20    9.30 
   6  17   0   12.10    5.10 
  -6  17   0    2.90    9.30 
  -6 -17   0    8.20    4.90 
  -6  17   0   33.10   18.80 
  -6 -17   0    7.80    4.50 
  -6  17   0   18.50    8.40 
   6  17   0   12.60    4.70 
  -7  17   0    0.60    3.50 
  -7  17   0   -4.30    9.10 
  -7 -17   0   -0.20    5.00 
  -7  17   0    3.80    5.00 
   7  17   0    6.30    5.50 
   7  17   0    1.20    3.70 
  -7  17   0   -5.00    5.10 
  -7  17   0   -1.20    7.60 
  -7 -17   0    1.60    5.50 
  -7  17   0  -10.00    9.50 
   7  17   0    8.50    8.20 
  -7 -17   0   -5.20    4.50 
  -7  17   0   -7.50    3.90 
  -7 -17   0   -1.70    4.30 
   7  17   0    0.70    7.70 
  -7  17   0   13.60   19.20 
  -7 -17   0    9.50    8.20 
  -7 -17   0   -2.40    7.50 
   8  17   0    5.90    5.50 
   8  17   0    8.30    8.20 
   8  17   0    7.20    5.00 
  -8 -17   0    4.40    8.90 
   8  17   0   -3.80    4.70 
  -8 -17   0    0.40    6.50 
  -8 -17   0   -0.80    4.50 
  -8  17   0  -18.30    9.40 
   8  17   0   -0.30    7.90 
  -8  17   0   -2.90    3.50 
  -8 -17   0    7.50    8.10 
   8  17   0    2.80    4.00 
  -8  17   0   11.00    4.50 
   8  17   0  -39.10   83.59 
  -8 -17   0   -4.60    5.60 
  -8  17   0    7.60    5.40 
  -8  17   0   10.40    5.90 
  -8  17   0   -4.90   22.10 
  -8  17   0   -7.30    8.60 
  -8  17   0    1.30    3.90 
  -9 -17   0   54.59   13.80 
  -9 -17   0   44.90    8.70 
  -9  17   0   17.80   11.40 
   9  17   0   33.50    7.50 
  -9 -17   0   37.00   10.30 
  -9  17   0   50.89    7.90 
  -9  17   0   47.60   10.70 
   9  17   0   34.70    7.10 
   9  17   0   59.09    9.20 
  -9  17   0   43.40    7.10 
   9  17   0   44.70   11.80 
  -9  17   0   43.60    9.00 
  -9  17   0   45.80   10.30 
  -9 -17   0   44.40   14.90 
   9  17   0   37.50    8.00 
   9  17   0  169.68  110.69 
  -9  17   0   40.20    7.30 
  -9  17   0   78.59   26.10 
  -9 -17   0   49.50   10.60 
  -9 -17   0   35.80    8.10 
 -10 -17   0   45.60   11.00 
 -10 -17   0   24.10    7.20 
 -10  17   0   23.40    6.40 
  10  17   0   32.90   10.70 
  10  17   0   39.00    7.90 
  10  17   0   18.80    7.10 
 -10 -17   0   36.80    7.60 
 -10  17   0   35.60    6.60 
 -10  17   0   17.00    9.30 
 -10  17   0   33.10    7.30 
 -10 -17   0   26.10   12.20 
 -10  17   0   -7.40   22.10 
 -10  17   0   34.00    7.60 
 -10 -17   0   39.80   11.00 
  10  17   0   22.90    7.80 
 -10  17   0   29.70    6.90 
  10  17   0 -139.89  141.59 
 -10  17   0   27.60    8.80 
  10  17   0   18.50    6.20 
 -10 -17   0   33.60    8.30 
 -11 -17   0    5.30    4.50 
 -11  17   0    3.00    4.50 
 -11  17   0   -4.30    5.50 
 -11  17   0    1.80    4.20 
 -11  17   0   -2.20    4.30 
 -11  17   0  -31.90   22.60 
  11  17   0   -0.50    4.20 
  11  17   0   -4.70    5.70 
 -11 -17   0   -2.40    6.10 
  11  17   0   -0.20    6.30 
 -11 -17   0   -0.50    4.20 
  11  17   0    2.50    8.50 
 -11  17   0    2.90    3.80 
 -11  17   0   -5.40    5.50 
 -11  17   0   -3.60    8.70 
 -11 -17   0   10.50    7.80 
 -12  17   0    3.10    7.00 
 -12 -17   0   -6.90    5.10 
  12  17   0    1.70    6.30 
  12  17   0   -0.80    5.70 
 -12  17   0    9.80    5.90 
 -12  17   0  -15.80   28.90 
 -12  17   0    3.20    4.90 
 -12  17   0    1.70    7.20 
 -12 -17   0   -1.00    7.00 
  12  17   0   -3.60    5.50 
 -12  17   0    0.10    5.10 
 -12  17   0   -5.40   12.30 
 -13  17   0    3.60    3.70 
 -13  17   0    4.60    6.80 
  13  17   0    1.30    4.20 
 -13 -17   0   -3.60    5.40 
 -13 -17   0   -0.20    6.90 
  13  17   0   -0.50    4.90 
 -13  17   0   -0.10    4.20 
  13  17   0   -0.80    8.00 
 -13  17   0    2.50    3.90 
 -13  17   0    0.90    4.70 
 -13  17   0   -0.70    4.10 
 -13  17   0   -0.50    5.20 
  14  17   0   33.20    6.60 
 -14 -17   0    8.30    6.70 
 -14  17   0   10.90    4.80 
 -14  17   0   17.80    6.10 
 -14  17   0   21.40    6.30 
 -14  17   0   22.00    6.10 
 -14  17   0   24.40    5.90 
  14  17   0    7.50    5.30 
 -14  17   0   19.90    5.10 
 -14  17   0   17.40    5.40 
 -14 -17   0    8.10    5.10 
  14  17   0   13.20    5.60 
  15  17   0   52.09    8.50 
 -15  17   0   67.49    7.00 
 -15  17   0   64.89   11.40 
 -15  17   0   53.89    7.80 
 -15  17   0   52.99    8.00 
  15  17   0   51.59    9.10 
 -15 -17   0   58.69    8.30 
 -15  17   0   77.59    7.20 
 -15 -17   0   86.89    9.60 
 -15  17   0   67.69    7.10 
 -15  17   0   62.09    8.60 
  16  17   0   14.20    4.80 
 -16 -17   0    5.50    2.60 
 -16  17   0    8.40    3.00 
 -16  17   0    8.10    3.40 
 -16  17   0    8.50    3.40 
 -16  17   0   11.30    3.10 
 -16  17   0   11.70    3.00 
 -17  17   0    1.80    2.30 
 -17  17   0    0.90    2.10 
   0  18   0   15.60   10.60 
   0  18   0   -0.90   19.40 
   0  18   0    3.80    9.00 
   0  18   0   20.10   10.90 
   0 -18   0   10.50    5.60 
   0  18   0   10.40    5.60 
   0  18   0    7.70    5.10 
   0  18   0   16.50    7.40 
   0  18   0    6.00    6.40 
   0  18   0   11.40    9.80 
   0 -18   0   -6.90   11.60 
  -1  18   0   14.20   16.80 
   1  18   0   10.90    5.00 
   1  18   0    9.90    6.80 
   1  18   0   18.60    7.60 
  -1  18   0   16.70   11.30 
   1 -18   0    2.90   10.60 
   1  18   0   21.70    3.90 
  -1  18   0   19.60    8.00 
   1  18   0   17.50   22.20 
   1  18   0   20.50    7.80 
  -1 -18   0   17.70    5.90 
  -1  18   0   13.30    6.60 
  -1 -18   0   14.70    5.60 
  -1  18   0    8.70    5.80 
  -1 -18   0    2.50   14.80 
  -1  18   0   21.20    7.70 
   1  18   0    8.40    5.20 
  -1  18   0   19.50    9.50 
   2  18   0   -1.20    7.30 
  -2 -18   0   -0.10    6.10 
  -2  18   0    0.80    7.40 
  -2  18   0    1.30    9.40 
  -2 -18   0    0.50    5.20 
  -2  18   0    5.70    7.10 
   2  18   0    1.40    6.80 
  -2  18   0    3.00   12.30 
  -2  18   0   -3.00    7.00 
   2  18   0   -7.80    4.50 
   2  18   0    2.40    4.20 
   2  18   0    3.00    2.20 
  -2 -18   0   -1.20    5.40 
   2  18   0   -9.30   27.20 
   3  18   0   -5.30   32.90 
  -3 -18   0   14.20    7.30 
   3  18   0   17.20    4.90 
   3  18   0    7.90    6.90 
   3  18   0    7.60    7.40 
  -3 -18   0   11.10    6.00 
   3  18   0   20.90    8.20 
   3  18   0   12.30    3.20 
  -3 -18   0   10.20    5.80 
  -3  18   0    9.30    7.30 
  -3  18   0    4.30    7.40 
  -3  18   0   19.70    9.00 
  -3  18   0   24.40    9.40 
  -3  18   0    6.80   13.00 
   3  18   0    8.60    4.70 
  -3  18   0    7.00    7.60 
   3  18   0   10.00    4.90 
  -3  18   0   23.30    7.60 
  -4 -18   0    5.70    4.40 
  -4  18   0   -3.90   16.20 
  -4 -18   0    7.40    6.10 
  -4  18   0   12.70    9.50 
  -4  18   0    2.60    4.30 
   4  18   0  -19.50   38.70 
   4  18   0    7.10    7.30 
   4  18   0    7.30    2.90 
   4 -18   0    5.30    5.50 
   4  18   0    4.40    4.90 
  -4 -18   0    9.00    5.00 
  -4  18   0   -2.50    7.70 
   4  18   0    7.90    7.90 
   4  18   0    6.10    7.00 
  -4  18   0   14.10    7.90 
  -4 -18   0   -0.40   10.80 
  -4  18   0   10.90    6.30 
   4  18   0    6.50    7.80 
   4  18   0    4.30    4.60 
  -5 -18   0  122.99   12.60 
  -5  18   0  124.19   16.70 
  -5  18   0  130.29   16.80 
  -5  18   0  127.09   29.50 
   5  18   0  127.39   12.30 
   5  18   0  123.09   15.00 
   5  18   0  145.79   11.30 
  -5 -18   0  140.89   18.50 
   5  18   0  136.39   16.80 
  -5  18   0  115.39   14.20 
   5  18   0   87.79   48.90 
  -5  18   0  133.79   12.50 
  -5  18   0  118.69   14.20 
  -5  18   0  133.99   18.40 
  -5  18   0  133.59   12.40 
   5  18   0  167.58   17.20 
  -5 -18   0  121.69   15.50 
  -5 -18   0  126.89   14.20 
  -5 -18   0  144.69   12.80 
   5  18   0  134.29   12.30 
  -6  18   0   19.50    5.50 
  -6  18   0   29.10    8.20 
  -6  18   0   22.60   19.90 
  -6 -18   0   11.80    5.40 
  -6 -18   0   13.60    7.90 
  -6  18   0   13.10   10.40 
   6  18   0   19.10    8.60 
  -6 -18   0   19.20    9.00 
  -6  18   0   22.00    5.60 
  -6 -18   0   20.30    5.60 
   6 -18   0   42.00    8.80 
   6  18   0   19.00    4.20 
  -6 -18   0   19.10    6.40 
   6  18   0   17.80    7.90 
  -6  18   0   11.10    9.30 
   6  18   0    9.60    7.80 
   6  18   0   14.40    5.40 
  -6  18   0   19.60    5.70 
  -6 -18   0   22.30    5.40 
   6  18   0   40.20   64.19 
   6  18   0   26.00    6.30 
   7  18   0   22.30    8.60 
   7  18   0   36.40    6.70 
   7  18   0   40.60    7.90 
   7  18   0   28.40    9.20 
  -7  18   0   35.90    9.40 
  -7 -18   0   40.10    9.40 
  -7 -18   0   35.90   10.60 
   7  18   0  -67.99   65.49 
  -7  18   0   33.90    6.30 
  -7  18   0   63.19   21.80 
  -7 -18   0   36.80    6.40 
  -7 -18   0   31.40    9.20 
  -7 -18   0   33.10    9.30 
  -7  18   0   41.40    7.20 
  -7  18   0   33.10   11.20 
  -7  18   0   31.10    6.50 
  -7 -18   0   36.70    8.20 
  -7  18   0   35.50    6.30 
   7  18   0   31.50    6.20 
  -7  18   0   26.90   10.40 
   7  18   0   48.40   10.30 
  -8  18   0   12.30    9.40 
  -8 -18   0   -4.70    5.20 
   8  18   0   -1.60    5.10 
   8  18   0    1.30   12.80 
  -8  18   0    1.50    4.80 
  -8  18   0  -13.20   10.10 
  -8 -18   0   -2.00    6.00 
  -8 -18   0   -4.50    8.40 
  -8  18   0   35.40   34.80 
  -8 -18   0   -2.70    4.70 
  -8  18   0   -1.60    4.20 
   8  18   0    3.50    6.20 
   8  18   0   -4.30    5.50 
   8  18   0  -15.30   84.79 
   8  18   0   -6.10    8.00 
  -8 -18   0   -2.80    8.00 
  -9  18   0   48.20   11.00 
  -9 -18   0   37.80   12.20 
  -9 -18   0   33.20    8.20 
  -9 -18   0   32.20    7.90 
   9  18   0   53.79    9.60 
  -9 -18   0   42.80    9.00 
  -9  18   0   51.79   26.90 
  -9  18   0   35.20    8.30 
   9  18   0   44.10    7.80 
  -9  18   0   35.30    6.90 
  -9  18   0   29.00   11.30 
  -9  18   0   52.39    7.90 
  -9 -18   0   50.59   11.10 
   9  18   0   38.50   10.60 
  -9  18   0   40.80    7.30 
   9  18   0  -25.30  106.99 
   9  18   0   50.79   10.70 
  -9  18   0   54.19   10.30 
  -9  18   0   28.70    6.50 
 -10  18   0    8.20    4.50 
 -10 -18   0   -3.70    5.50 
 -10  18   0   -0.80    6.00 
  10  18   0   -2.90    5.60 
 -10  18   0    3.30    4.10 
 -10  18   0   -2.30   22.70 
  10  18   0    3.50    8.80 
 -10 -18   0    5.80    9.20 
 -10 -18   0    7.30    6.60 
  10  18   0    2.30    3.80 
 -10  18   0    2.30    3.70 
 -10  18   0    2.30    4.20 
  10  18   0    1.70    6.20 
 -10  18   0   -4.90    8.60 
 -10 -18   0    2.60    5.00 
 -10 -18   0   -8.70   10.40 
  10  18   0  176.38  168.88 
 -10  18   0    4.50    6.00 
 -10 -18   0   -0.90    4.50 
  11  18   0   39.80   11.60 
 -11  18   0   35.20    6.90 
  11  18   0   41.80    8.00 
 -11 -18   0   37.10    7.20 
 -11  18   0   53.39    7.60 
 -11  18   0   50.69   12.10 
 -11  18   0   51.79   24.60 
  11  18   0   32.20    7.20 
 -11 -18   0   38.40    7.90 
 -11  18   0   45.40    7.50 
 -11  18   0   29.70   10.00 
 -11  18   0   24.50    6.40 
  11  18   0   46.60    9.40 
 -11  18   0   39.30   11.60 
 -11 -18   0   59.59   11.10 
 -12 -18   0   10.40    6.80 
 -12 -18   0    4.10    3.90 
  12  18   0    1.00    5.50 
 -12  18   0    9.00    5.30 
 -12  18   0    3.30    5.20 
  12  18   0   -3.30    6.00 
  12  18   0    3.00    3.90 
 -12  18   0    4.20    4.30 
 -12  18   0    7.60    4.40 
 -12  18   0    3.70    4.40 
 -12  18   0  -10.50   20.60 
 -12  18   0   -4.70    8.20 
 -12  18   0    6.30    3.70 
 -12 -18   0   -2.50    5.50 
  13  18   0    3.70    5.40 
  13  18   0    2.10    3.70 
 -13  18   0    2.50    3.80 
 -13 -18   0   -7.50    4.70 
  13  18   0   -6.30    4.90 
 -13  18   0   -1.90    3.30 
 -13 -18   0    5.00    7.90 
 -13  18   0    3.10    3.90 
 -13  18   0    6.80    4.80 
 -13  18   0    1.10    4.70 
 -13  18   0   -2.10    6.70 
 -13  18   0   -1.70    4.10 
  14  18   0   10.40    5.70 
 -14  18   0    7.40    4.00 
 -14 -18   0    9.30    5.10 
 -14 -18   0    9.90    6.30 
  14  18   0   12.90    3.60 
 -14  18   0    0.20    5.20 
 -14  18   0   13.00    3.90 
 -14  18   0    7.90    4.50 
  14  18   0   13.80    5.40 
 -14  18   0    8.00    5.20 
 -14  18   0    8.10    3.40 
  15  18   0   21.20    5.60 
 -15  18   0   13.80    4.40 
 -15 -18   0   10.80    3.20 
 -15 -18   0   18.10    4.60 
  15  18   0   20.70    4.90 
 -15  18   0   23.00    4.40 
 -15  18   0   25.10    4.80 
 -15  18   0   16.40    4.20 
 -15  18   0   16.70    3.90 
 -15  18   0   14.30    4.30 
  16  18   0   11.40    5.20 
 -16  18   0   16.00    3.60 
 -16  18   0    7.00    2.70 
 -16  18   0   18.30    3.90 
 -16  18   0   14.30    3.30 
 -16 -18   0    9.10    2.90 
   0  19   0    8.40   10.30 
   0  19   0   -4.50    7.70 
   0  19   0  -39.00   19.50 
   0  19   0    0.30    5.00 
   0  19   0   -2.40   10.00 
   0 -19   0   -3.30    5.40 
   0  19   0    2.40    1.70 
   0 -19   0   -3.10    5.00 
   0  19   0    3.10    6.80 
   0  19   0    1.50    5.80 
  -1 -19   0    8.70    7.00 
   1  19   0  -12.50    9.30 
   1  19   0    4.70    3.00 
  -1  19   0   18.50   18.00 
  -1  19   0    6.60    4.20 
  -1  19   0   -6.50    4.20 
  -1  19   0   -2.30    6.40 
  -1  19   0  -11.70   17.40 
   1 -19   0    3.40    4.80 
   1  19   0   -4.30   24.00 
  -1  19   0    9.30    2.50 
   1  19   0    0.30   16.70 
  -1  19   0    9.50   12.60 
   1  19   0   10.10    4.70 
   1  19   0   11.60    7.80 
   1  19   0    3.80    4.90 
  -1 -19   0    0.70    5.10 
  -1 -19   0    5.50    5.60 
   1  19   0    4.70    5.30 
  -2  19   0   15.00   13.90 
   2  19   0   24.50   28.50 
   2  19   0   10.70    5.10 
  -2 -19   0   18.20    6.20 
  -2  19   0   12.00    4.40 
   2  19   0   15.40    5.60 
  -2  19   0   12.80    7.90 
   2  19   0   17.00    9.60 
  -2  19   0    4.90    4.30 
   2  19   0   16.50    8.10 
  -2  19   0   24.00    8.50 
  -2  19   0   23.90    9.80 
  -2  19   0   20.70   13.20 
  -2 -19   0   15.70    7.30 
  -2  19   0   17.00    6.70 
   2  19   0   40.50   11.60 
   2  19   0   18.50    7.40 
   2  19   0   22.60   10.30 
   2  19   0   20.00    4.10 
  -2 -19   0    7.90    6.10 
  -3 -19   0  228.78   18.90 
  -3 -19   0  228.48   19.40 
  -3 -19   0  230.78   20.00 
  -3  19   0  224.08   20.60 
  -3 -19   0  250.07   19.90 
   3  19   0  197.78   21.40 
  -3  19   0  214.68   21.30 
  -3  19   0  232.58   17.90 
   3  19   0  205.28   44.30 
   3  19   0  206.28   20.30 
   3  19   0  251.47   21.60 
  -3 -19   0  225.58   23.00 
  -3  19   0  213.88   19.90 
   3  19   0  235.58   18.30 
   3  19   0  247.48   22.00 
   3  19   0  218.18   16.70 
   3 -19   0  201.78   19.50 
   3  19   0  225.78   18.10 
  -3  19   0  241.98   20.30 
   3  19   0  190.38   19.70 
  -3  19   0  258.97   29.60 
  -3  19   0  196.48   17.40 
   4  19   0    2.40    4.30 
  -4 -19   0   -2.20    9.40 
   4  19   0    4.50    5.20 
  -4  19   0   -1.30    4.40 
  -4 -19   0    3.10    4.80 
  -4  19   0    2.50    4.50 
   4  19   0    1.90    7.30 
   4 -19   0   -1.80    4.30 
  -4  19   0   -4.90    7.40 
  -4  19   0    5.80    7.20 
  -4  19   0   -9.60   16.70 
   4  19   0    0.10    2.70 
  -4 -19   0   -3.10   10.10 
  -4  19   0   11.40    7.60 
   4  19   0   -4.00    4.40 
   4  19   0    3.70    7.50 
  -4  19   0   -1.00    9.80 
  -4 -19   0    0.10    4.40 
  -4  19   0    6.60    8.60 
   4  19   0   -0.10    7.60 
  -4  19   0   -0.90    7.80 
  -5 -19   0   73.79    9.90 
  -5  19   0   83.19    9.50 
  -5  19   0   77.19   13.40 
  -5 -19   0   88.79   11.70 
   5  19   0   76.09   14.50 
   5 -19   0   63.09   10.10 
   5  19   0   -8.70   49.60 
  -5  19   0   96.49   12.20 
   5  19   0   68.19   12.50 
   5  19   0   70.99    7.60 
   5  19   0   73.49   10.60 
  -5 -19   0   68.09   12.80 
  -5  19   0   50.99   10.50 
  -5 -19   0   76.49   10.00 
  -5  19   0   63.69   12.10 
  -5  19   0   79.69   12.40 
  -5 -19   0   71.59   15.70 
  -5  19   0   72.59    9.70 
   5  19   0   62.19   13.30 
  -5  19   0   65.29   11.50 
   5  19   0   89.29   14.70 
  -5  19   0   65.79   19.70 
   5  19   0   69.09    9.00 
   5  19   0   55.59   12.10 
  -5 -19   0   54.19   11.30 
   6 -19   0   79.69    9.60 
  -6 -19   0   69.99   10.30 
  -6  19   0   58.29    7.60 
   6  19   0   24.90   59.39 
  -6 -19   0   49.50   11.80 
  -6  19   0   59.09    9.80 
  -6  19   0   43.70   20.30 
  -6  19   0   62.39   11.90 
  -6 -19   0   59.29   10.90 
   6  19   0   79.99   13.10 
  -6 -19   0   35.50    9.60 
  -6  19   0   76.49   11.90 
   6  19   0   60.09    7.50 
  -6  19   0   58.49    9.30 
  -6 -19   0   53.49    9.10 
   6  19   0   52.59    9.00 
   6  19   0   50.99   10.30 
  -6  19   0   42.30   10.80 
  -6 -19   0   65.79    9.80 
   6  19   0   54.39   10.00 
   6  19   0   60.29    8.80 
  -6  19   0   66.79   12.80 
  -7  19   0   69.09   12.80 
   7  19   0   54.19   15.30 
  -7  19   0   58.99    9.90 
   7  19   0   59.09    9.30 
  -7 -19   0   58.99   10.70 
  -7  19   0   49.99   10.00 
  -7  19   0   52.89    7.80 
   7  19   0  -24.10   67.49 
  -7 -19   0   56.19   13.00 
  -7  19   0   75.59    9.90 
  -7  19   0   52.79   12.30 
  -7 -19   0   46.20   10.80 
   7  19   0   81.89   13.50 
  -7 -19   0   56.29   13.80 
   7  19   0   55.09    9.70 
   7  19   0   35.50   10.10 
  -7 -19   0   52.89   10.60 
  -7 -19   0   70.99   11.60 
  -7  19   0   87.69   31.30 
  -8  19   0   43.90   11.10 
  -8  19   0   74.59   25.50 
  -8  19   0   48.40   12.40 
   8  19   0   80.29   13.70 
   8  19   0   56.79   10.00 
  -8  19   0   54.19    9.80 
   8  19   0  151.88   84.59 
   8  19   0   60.99    7.90 
  -8 -19   0   67.79   15.10 
  -8 -19   0   57.39   12.10 
  -8 -19   0   75.29   11.20 
  -8  19   0   59.09    8.20 
  -8  19   0   51.49    7.90 
   8  19   0   64.19   15.10 
  -8  19   0   52.99    8.00 
   8  19   0   73.39    9.40 
  -8 -19   0   56.39    9.20 
  -9  19   0   18.80   11.00 
   9  19   0   26.90    6.90 
  -9 -19   0   20.70    9.20 
  -9 -19   0   28.30    5.70 
  -9  19   0   30.30    6.90 
  -9  19   0   26.90    6.70 
  -9 -19   0   23.00    7.00 
  -9 -19   0   18.00    5.90 
   9  19   0   28.30    6.80 
  -9  19   0   12.30   25.80 
   9  19   0   36.00   11.40 
  -9 -19   0   30.60    7.70 
  -9  19   0   24.60   10.50 
  -9  19   0   30.10    7.20 
   9  19   0   21.30    6.10 
  -9  19   0   24.50    6.10 
  -9 -19   0   29.20   12.00 
  -9  19   0   27.90    6.50 
 -10 -19   0   48.40    8.20 
 -10  19   0   30.40   10.10 
 -10  19   0   35.40   12.10 
 -10  19   0   61.19    7.90 
 -10  19   0   50.39   10.10 
 -10 -19   0   36.90    9.10 
 -10 -19   0   43.00   11.80 
 -10  19   0   49.00    7.00 
 -10  19   0   48.20    9.70 
 -10 -19   0   60.89   11.50 
 -10  19   0   46.00    7.70 
 -10  19   0   57.89   24.10 
 -10 -19   0   31.20   13.60 
 -10 -19   0   58.89   15.70 
  10  19   0   52.69    7.80 
  10  19   0   52.09    9.60 
  10  19   0   42.60   11.90 
  10  19   0   40.90    7.70 
 -11  19   0    8.30    3.90 
 -11 -19   0    2.20    6.10 
 -11  19   0    4.60    5.30 
 -11  19   0   -2.70   30.00 
 -11 -19   0   14.60    7.70 
  11  19   0    0.80    5.30 
 -11 -19   0    9.80    6.60 
 -11  19   0   14.80    6.60 
 -11  19   0   14.50    5.60 
 -11 -19   0    3.40    4.70 
 -11  19   0   12.30    6.60 
  11  19   0    7.60    5.50 
 -11  19   0    5.10    4.30 
  11  19   0    8.10    5.90 
  12  19   0   23.20    6.20 
 -12  19   0   28.70    6.30 
 -12  19   0   42.30    7.20 
 -12  19   0   32.60    6.30 
 -12 -19   0   34.80    8.70 
 -12  19   0   45.30    7.10 
 -12  19   0   30.90    6.40 
  12  19   0   31.10    9.40 
 -12 -19   0   22.30    8.00 
 -12  19   0   32.00    8.50 
  12  19   0   43.90    7.00 
 -12  19   0   28.90    8.20 
 -12  19   0   23.00   20.90 
 -12 -19   0   35.00    6.30 
 -13  19   0    0.50    3.50 
  13  19   0    3.90    5.20 
 -13  19   0   -0.90    3.90 
 -13  19   0    5.20    3.70 
 -13  19   0  -17.30    6.90 
  13  19   0    1.50    5.70 
 -13  19   0   -2.60    3.90 
 -13 -19   0   -0.70    6.40 
 -13 -19   0   -7.00    5.00 
 -13  19   0    1.80    4.50 
 -13  19   0    2.90    4.70 
  13  19   0    0.10    3.20 
 -14  19   0   21.70    5.00 
 -14 -19   0    7.90    6.60 
 -14  19   0   11.90    4.60 
 -14  19   0    6.60    3.20 
 -14  19   0    8.80    3.40 
  14  19   0    9.50    3.50 
 -14 -19   0    7.00    4.70 
 -14  19   0   -0.60    3.70 
  14  19   0    9.50    4.50 
  14  19   0    8.00    5.30 
 -14  19   0   12.00    3.50 
 -15  19   0    8.30    2.90 
 -15  19   0    7.30    3.60 
 -15 -19   0   10.00    3.90 
 -15  19   0    9.30    3.00 
  15  19   0   15.00    4.00 
  15  19   0    3.90    4.60 
 -15 -19   0    7.80    2.70 
 -15  19   0    4.80    3.40 
 -16  19   0   14.60    3.50 
 -16  19   0   26.30    3.80 
 -16  19   0   19.20    3.50 
   0  20   0   47.90    9.20 
   0  20   0   53.89   13.30 
   0 -20   0   59.29   10.70 
   0  20   0   55.39   10.50 
   0  20   0   52.09    5.10 
   0  20   0   76.09   13.60 
   0  20   0   56.19    9.00 
   0  20   0   47.70    9.70 
   0  20   0   61.19   11.30 
   0  20   0   52.09   11.70 
   0  20   0   57.29   11.50 
   0 -20   0   51.19    9.40 
  -1  20   0   96.69   15.00 
   1  20   0   93.49   21.30 
   1 -20   0   88.39   14.40 
  -1  20   0   93.89   12.70 
   1  20   0   85.29   11.00 
   1 -20   0   93.69   10.70 
  -1 -20   0  111.99   11.50 
  -1  20   0   82.49   12.70 
  -1  20   0   78.99   13.00 
   1  20   0   93.49   15.10 
  -1  20   0   87.79   21.30 
   1  20   0   90.79   14.70 
  -1  20   0   76.49   14.20 
  -1  20   0   79.79   13.70 
   1  20   0   76.79   13.60 
   1  20   0   73.89   10.20 
   1  20   0   96.69   13.50 
  -1  20   0  133.79   29.60 
   1  20   0   92.09    7.50 
  -1 -20   0  111.69   17.50 
  -2  20   0   78.89   12.50 
  -2  20   0   77.49    9.30 
   2  20   0   83.79   13.10 
  -2 -20   0   83.39   11.30 
   2  20   0   86.19   32.80 
   2  20   0   68.49   14.30 
  -2 -20   0   80.49   12.40 
  -2  20   0   88.39   13.10 
  -2 -20   0  101.89   15.70 
  -2  20   0   82.09    9.10 
   2 -20   0   86.69   10.30 
   2  20   0   88.19   10.60 
  -2  20   0   80.99   11.30 
  -2  20   0   84.79   15.90 
   2  20   0   78.69   13.00 
   2  20   0   92.09   14.00 
  -2  20   0  101.79   14.80 
   2  20   0   79.69   13.60 
   2  20   0   82.29    7.40 
  -2  20   0   78.39   13.90 
   2  20   0   70.29   12.00 
   3  20   0   -2.80   35.60 
   3  20   0    4.90    5.40 
  -3  20   0   10.60   10.60 
   3 -20   0    7.70    5.30 
   3  20   0    7.80    8.10 
  -3 -20   0   12.80    5.80 
  -3  20   0    4.10    8.40 
   3  20   0    9.80    2.80 
  -3 -20   0    3.60    6.30 
  -3  20   0    5.70    4.40 
   3  20   0    5.10    4.50 
   3  20   0  -12.00    9.40 
  -3  20   0    0.90    7.70 
   3  20   0    0.00    7.90 
   3  20   0   16.60    6.00 
  -3  20   0   10.40    7.20 
  -3  20   0    8.10    4.60 
  -3 -20   0    3.40    4.60 
  -3  20   0   24.70   14.70 
  -3 -20   0    3.00   12.00 
   3  20   0    1.20    7.20 
  -3  20   0    5.60    8.40 
  -4 -20   0   37.00    8.70 
  -4 -20   0   42.20    9.90 
  -4 -20   0   41.90    8.90 
   4  20   0   43.60    9.00 
  -4  20   0   38.30    8.30 
   4  20   0   49.00   11.30 
  -4 -20   0   41.40   10.30 
   4  20   0   62.09   42.10 
  -4  20   0   43.40    7.40 
   4  20   0   41.70   13.30 
  -4  20   0   44.80   12.30 
   4  20   0   37.80    5.70 
  -4  20   0   44.00    9.70 
  -4  20   0   43.40    8.40 
  -4 -20   0   41.00   10.50 
  -4  20   0   50.39   11.20 
  -4  20   0   62.59   11.30 
  -4  20   0   49.00   18.80 
   4  20   0   43.20    9.80 
  -4 -20   0   41.50    9.30 
   4  20   0   47.00   10.70 
   4  20   0   43.40    8.10 
   4  20   0   37.40    7.50 
  -4  20   0   36.20    9.80 
  -5  20   0   34.00   10.70 
   5  20   0   36.30    5.90 
   5  20   0    9.70   10.30 
   5  20   0   26.20    8.70 
  -5 -20   0   40.30   11.40 
  -5  20   0   31.70    8.00 
   5  20   0   41.70   11.10 
  -5  20   0   28.60    5.90 
  -5  20   0    6.50   19.10 
  -5  20   0   40.20    9.60 
  -5  20   0   40.80   11.50 
   5  20   0   55.59   50.59 
   5  20   0   42.40    9.80 
  -5  20   0   34.40    9.60 
  -5 -20   0   23.10    8.80 
  -5  20   0   19.30    6.10 
  -5 -20   0   34.90    6.30 
  -5 -20   0   41.80    8.10 
  -5  20   0   37.90   10.80 
  -5 -20   0   37.00    8.90 
  -5  20   0   42.50    7.50 
   5  20   0   37.20    8.10 
   5  20   0   30.70    6.50 
  -5 -20   0   28.60    6.70 
   5  20   0   40.30   13.70 
   6  20   0   96.69   15.80 
  -6  20   0   78.89   14.00 
  -6  20   0  100.69   11.20 
  -6  20   0   85.69   13.40 
   6  20   0   94.89   10.50 
  -6 -20   0   73.39   17.70 
  -6  20   0   94.99   14.20 
   6  20   0  101.99   11.20 
   6  20   0   28.00   60.19 
  -6  20   0   90.39   11.00 
  -6 -20   0   89.59   12.00 
   6  20   0   65.99   12.70 
  -6  20   0   81.59    8.90 
  -6 -20   0   59.39   12.40 
  -6 -20   0   82.09   13.80 
  -6 -20   0   82.39   15.00 
  -6  20   0   90.59   16.10 
  -6  20   0  136.99   29.60 
  -7  20   0   52.69    9.60 
  -7 -20   0   48.50   11.30 
  -7 -20   0   68.89   16.10 
  -7 -20   0   54.19    9.10 
   7  20   0   69.49   13.00 
   7  20   0   78.49   71.29 
  -7  20   0   59.59    8.20 
  -7  20   0   40.30   11.30 
   7  20   0   41.90    9.80 
  -7  20   0   32.10   11.90 
  -7  20   0   77.39   24.80 
  -7  20   0   49.10   10.70 
   7  20   0   54.59    7.40 
  -7 -20   0   47.20   10.60 
  -7  20   0   59.89   10.30 
   7  20   0   53.39    9.50 
  -7 -20   0   39.30   10.70 
  -7 -20   0   73.39    9.40 
   7  20   0   62.09   11.30 
  -8 -20   0  287.87   21.90 
   8  20   0  307.47   22.70 
  -8  20   0  285.77   22.00 
  -8  20   0  278.87   22.30 
  -8 -20   0  292.57   23.80 
  -8  20   0  328.57   47.60 
  -8  20   0  266.07   21.20 
  -8 -20   0  259.77   25.10 
  -8  20   0  245.68   25.00 
  -8  20   0  228.58   23.00 
   8  20   0  508.95   97.89 
  -8  20   0  291.97   26.50 
   8  20   0  272.37   25.60 
  -8  20   0  272.97   21.20 
   8  20   0  295.17   27.50 
  -8 -20   0  310.67   30.60 
  -9  20   0  135.99   13.90 
  -9  20   0   89.59   16.70 
  -9  20   0  177.08   42.50 
  -9 -20   0  139.49   13.40 
  -9  20   0  149.39   13.40 
  -9 -20   0  127.59   12.90 
   9  20   0  156.78   13.90 
   9  20   0  152.98   18.60 
  -9 -20   0   90.99   22.10 
   9  20   0  129.59   19.10 
  -9 -20   0  128.09   15.60 
  -9  20   0  149.69   18.50 
   9  20   0  132.29   12.10 
  -9 -20   0  149.59   17.30 
  -9  20   0  138.29   12.20 
   9  20   0  106.19  109.29 
  -9  20   0  131.89   12.20 
  -9 -20   0  132.39   18.80 
 -10 -20   0   30.00    8.20 
 -10  20   0   15.70    7.80 
 -10 -20   0    6.10    6.50 
 -10 -20   0   27.70    9.60 
  10  20   0    1.90    5.30 
 -10 -20   0    7.20    5.30 
  10  20   0    9.40    4.20 
  10  20   0   19.40   10.30 
 -10  20   0   16.90   24.00 
 -10  20   0   13.70    6.50 
  10  20   0   16.80    6.30 
 -10  20   0   13.70    6.10 
 -10 -20   0    9.10    4.80 
 -10  20   0    3.80   12.30 
 -11 -20   0   61.19   11.00 
  11  20   0   47.80    9.50 
 -11  20   0   42.70    6.80 
 -11  20   0   20.30   22.50 
 -11  20   0   49.50   10.00 
 -11  20   0   44.60    6.70 
 -11 -20   0   47.80   11.50 
  11  20   0   52.39    7.40 
 -11  20   0   58.79    7.40 
 -11  20   0   44.30    9.40 
 -11 -20   0   53.79    8.20 
 -11 -20   0   44.70    7.40 
 -11  20   0   58.19    7.70 
  11  20   0   46.00    9.70 
  12  20   0    6.30    6.20 
 -12 -20   0   -2.80    5.50 
  12  20   0    4.30    6.00 
 -12 -20   0    4.00    3.60 
 -12  20   0    5.10    3.80 
 -12  20   0   -0.50    3.40 
 -12  20   0   -1.80    7.20 
 -12  20   0    0.80    4.90 
 -12  20   0    2.70    4.80 
  12  20   0    2.80    3.50 
 -12 -20   0    7.20    6.80 
 -12  20   0    7.10   19.10 
 -12  20   0    2.10    3.60 
 -13  20   0    8.50    4.70 
 -13 -20   0    7.00    5.10 
 -13  20   0   17.10    4.50 
  13  20   0    5.50    4.80 
 -13 -20   0    5.00    6.50 
 -13  20   0   10.70    3.80 
 -13  20   0   12.30    4.90 
  13  20   0    7.70    5.20 
 -13  20   0   12.40    5.80 
  13  20   0    9.30    3.90 
 -14 -20   0   40.50    7.00 
 -14 -20   0   35.00    8.20 
 -14  20   0   45.50    7.80 
 -14 -20   0   26.80    7.30 
  14  20   0   34.40    5.40 
  14  20   0   28.50    7.50 
 -14  20   0   31.30    6.30 
  14  20   0   40.20    7.30 
 -14  20   0   36.60    5.50 
 -14  20   0   27.40    6.10 
 -14  20   0   32.10    5.40 
 -15  20   0   18.20    4.20 
 -15  20   0   22.50    4.10 
 -15  20   0   25.10    4.00 
 -15  20   0   26.40    5.10 
  15  20   0   24.70    5.30 
  15  20   0   22.70    4.00 
 -15 -20   0   31.50    6.20 
 -16  20   0   -2.70    2.70 
   0  21   0  -11.00    7.00 
   0  21   0   -3.90    6.30 
   0  21   0    1.20    1.80 
   0 -21   0    3.00    5.70 
   0  21   0   -2.30    7.80 
   0  21   0   -1.00    7.00 
   0  21   0    8.60    4.60 
   0  21   0  -10.60   11.80 
   0 -21   0   -5.40    5.80 
   0  21   0   -5.60   22.60 
   0  21   0    3.50   10.10 
   0  21   0   -6.10    7.90 
   1  21   0    5.60   26.20 
   1  21   0   25.50    7.30 
   1  21   0   37.00   12.40 
   1  21   0   27.90    9.30 
  -1  21   0   30.80   13.80 
   1 -21   0   34.90    8.80 
  -1  21   0   25.30   10.50 
  -1  21   0   40.00    8.30 
   1  21   0   25.20    4.10 
   1  21   0   26.00    7.80 
   1  21   0   23.70    9.10 
  -1  21   0   29.80    5.50 
  -1  21   0   31.50    9.60 
   1  21   0   23.40    8.70 
   1  21   0   47.30   11.70 
  -1 -21   0   33.20   11.80 
   1  21   0   32.70   13.10 
  -1  21   0   36.10    9.40 
  -1 -21   0   34.40    7.50 
  -1  21   0   27.50    3.20 
   1  21   0   22.40    6.50 
  -1  21   0   50.79   13.80 
  -1  21   0   35.60    8.80 
   1 -21   0   31.70    6.90 
   2  21   0   42.30    9.90 
   2  21   0   31.30   11.60 
  -2 -21   0   55.09   10.50 
   2  21   0   50.49   10.70 
  -2  21   0   55.49    9.50 
  -2  21   0   62.49   11.70 
  -2  21   0   47.00    9.20 
  -2  21   0   34.20    6.00 
  -2 -21   0   51.49    9.40 
   2  21   0   49.99   10.60 
   2  21   0   49.50   13.10 
  -2  21   0   42.40   11.40 
  -2  21   0   44.50   11.30 
  -2 -21   0   62.49   12.20 
   2  21   0   48.10   31.60 
  -2  21   0   50.09   15.70 
  -2 -21   0   68.89   16.70 
   2  21   0   46.30    9.50 
   2  21   0   44.60    8.60 
   2  21   0   38.40    5.20 
  -2 -21   0   45.10    8.50 
   2  21   0   38.60   14.40 
   2 -21   0   50.29    8.90 
   3  21   0   40.10   10.00 
   3  21   0   36.70    7.50 
  -3 -21   0   42.20    9.10 
   3  21   0    7.40   35.80 
  -3  21   0   34.10   15.60 
  -3 -21   0   32.50    7.60 
  -3  21   0   36.70    8.30 
  -3  21   0   41.30   10.10 
   3  21   0   36.30    9.40 
   3 -21   0   47.00    8.70 
  -3 -21   0   39.30   10.70 
  -3  21   0   44.50    8.70 
  -3  21   0   31.60   11.70 
   3  21   0   37.20    5.50 
  -3  21   0   53.09   10.60 
   3  21   0   47.30   11.30 
   3  21   0   57.39   11.60 
   3  21   0   41.60   13.50 
   3  21   0   40.90    7.80 
  -3 -21   0   61.29    9.50 
  -3  21   0   41.70    7.60 
  -3  21   0   77.29   14.50 
   4  21   0   -3.60    8.70 
  -4  21   0    4.10    8.70 
  -4  21   0   -0.40    8.70 
  -4  21   0    5.70    9.20 
  -4  21   0    8.20    7.70 
   4  21   0    1.90    7.90 
  -4 -21   0   -1.20    7.60 
  -4 -21   0   -1.40    5.90 
  -4 -21   0    3.50    4.80 
   4  21   0   56.99   41.90 
   4  21   0   -2.60    9.60 
  -4  21   0    6.60   10.80 
  -4  21   0    3.20    4.90 
  -4 -21   0    2.60    8.50 
  -4 -21   0    9.40    5.50 
   4  21   0    1.20    5.90 
   4  21   0    5.10    5.70 
  -4  21   0    9.40    4.90 
   4  21   0    2.00    4.70 
  -4  21   0    3.90    5.50 
  -4 -21   0    4.10    5.10 
   4  21   0    0.70    2.90 
  -4  21   0    9.30   18.60 
   4  21   0   15.20    8.60 
  -5 -21   0   14.10    8.70 
   5  21   0   23.60    8.90 
  -5  21   0   23.30    5.80 
  -5  21   0   34.40    7.30 
  -5 -21   0   29.00    8.20 
   5  21   0   -6.50    9.90 
  -5  21   0   41.10   11.80 
  -5  21   0   34.30    6.30 
   5  21   0   19.70    4.50 
   5  21   0   28.30    6.60 
   5  21   0   40.60   10.70 
  -5 -21   0   21.90   10.10 
  -5 -21   0   18.10    6.30 
   5  21   0   91.19   52.29 
  -5  21   0   27.90   20.00 
  -5  21   0   31.40    8.20 
  -5 -21   0   25.90    7.10 
   5  21   0   21.70   10.00 
   5  21   0   31.80    7.20 
  -5 -21   0   22.40    8.30 
  -5  21   0   29.70   11.40 
   6  21   0   90.39   16.70 
   6  21   0   90.89   10.60 
  -6 -21   0   96.39   10.90 
  -6 -21   0   80.19   10.70 
  -6 -21   0   51.89   14.40 
  -6  21   0   66.99   14.00 
   6  21   0   72.39    8.50 
  -6  21   0   75.89   14.30 
  -6  21   0   90.39   14.00 
  -6  21   0   81.99   17.20 
   6  21   0   94.19   16.10 
  -6 -21   0   97.89   19.20 
  -6  21   0   86.39   11.80 
   6  21   0   86.49   11.10 
   6  21   0   -1.30   60.79 
  -6  21   0   84.79   10.80 
  -6  21   0   84.29   15.10 
   6  21   0   54.59   12.70 
  -6 -21   0   97.59   12.50 
  -6  21   0  155.38   33.60 
  -6 -21   0   73.89   13.10 
   7  21   0  148.59   20.30 
  -7 -21   0   99.09   26.60 
   7  21   0  153.88   19.30 
  -7  21   0  150.58   13.20 
  -7 -21   0  176.18   23.30 
  -7  21   0  141.39   19.10 
   7  21   0  184.48   78.49 
  -7  21   0  134.69   16.40 
  -7  21   0  149.69   14.70 
   7  21   0  150.08   14.70 
  -7  21   0  169.18   20.60 
  -7  21   0  135.19   14.00 
   7  21   0  153.98   12.90 
  -7  21   0  218.48   41.60 
   7  21   0  160.28   14.60 
  -7 -21   0  153.28   15.70 
  -7 -21   0  157.68   14.20 
  -8 -21   0   32.80   12.20 
  -8  21   0   35.20   10.50 
   8  21   0   49.80    9.90 
  -8 -21   0   45.10   10.70 
   8  21   0   38.80   12.40 
  -8  21   0   46.80    7.30 
   8  21   0   46.60   10.70 
   8  21   0 -164.08   85.29 
  -8 -21   0   54.59   10.60 
   8  21   0   35.60    6.70 
  -8 -21   0   34.70    6.60 
  -8  21   0   43.20   24.60 
  -8  21   0   34.90    6.90 
  -8 -21   0   31.70    6.40 
  -8  21   0   54.39   11.80 
  -8  21   0   37.80    9.30 
  -8  21   0   64.09    9.40 
  -9 -21   0   -7.00    4.90 
  -9  21   0   -9.40   23.40 
  -9  21   0   -1.40    3.70 
  -9 -21   0    0.20    6.30 
  -9  21   0   -1.90    5.40 
   9  21   0   -5.40   10.40 
  -9  21   0  -11.50    9.00 
  -9  21   0    0.20   10.30 
  -9 -21   0   -5.90    5.20 
  -9  21   0    2.60    5.70 
   9  21   0   -5.50    3.40 
   9  21   0    4.10    5.90 
  -9 -21   0   -0.90    9.00 
   9  21   0    1.20    5.30 
  -9 -21   0   -4.40    4.50 
  -9  21   0    1.90    3.90 
 -10  21   0   19.30    4.70 
 -10 -21   0   32.20   10.00 
 -10  21   0   17.70    4.50 
 -10  21   0  -14.30   42.40 
 -10  21   0   21.70    7.30 
 -10 -21   0   11.80    6.90 
 -10 -21   0   21.40    7.70 
 -10 -21   0   13.90    6.70 
 -10 -21   0  -21.90   20.20 
  10  21   0   27.20    7.00 
 -10  21   0   20.30    7.90 
  10  21   0    9.60    5.90 
 -10 -21   0    8.50    6.60 
 -10  21   0   15.00    9.90 
 -11  21   0   -9.90   20.30 
 -11 -21   0    3.40    4.10 
 -11  21   0   10.40    5.30 
 -11 -21   0   15.50    6.70 
  11  21   0   14.50    4.10 
 -11  21   0   18.60    8.30 
  11  21   0   13.10    5.40 
 -11  21   0   16.30    4.10 
 -11  21   0   16.10    4.20 
 -11 -21   0    0.80    6.00 
 -11  21   0   13.00    5.30 
  11  21   0   12.00    5.80 
 -11 -21   0   10.10    4.20 
 -12  21   0  102.69    9.40 
 -12 -21   0   95.59   12.70 
 -12 -21   0  119.09   12.90 
 -12  21   0   96.09   10.50 
 -12  21   0  103.49   10.40 
 -12 -21   0  101.29    9.00 
 -12  21   0  107.69   22.50 
  12  21   0   86.69    9.20 
  12  21   0   81.59   11.30 
  12  21   0   93.59   11.10 
 -12  21   0   92.79   10.10 
 -12  21   0   92.09   13.70 
 -13  21   0   36.00    5.70 
 -13 -21   0   34.20    7.40 
 -13 -21   0   30.60    9.00 
  13  21   0   37.20    7.50 
 -13  21   0   35.90    7.20 
 -13  21   0   41.90    8.60 
 -13  21   0   33.80    5.10 
  13  21   0   46.70    7.60 
  13  21   0   32.90    5.70 
 -13  21   0   36.50    6.70 
 -14  21   0   10.40    3.40 
 -14  21   0    8.50    3.00 
  14  21   0   10.80    3.00 
 -14  21   0   11.40    3.00 
 -14 -21   0   12.40    4.20 
  14  21   0   17.10    5.10 
 -14  21   0   11.70    3.80 
  15  21   0   12.30    3.20 
 -15  21   0    8.40    2.90 
 -15  21   0   10.50    2.40 
   0  22   0    0.70    1.70 
   0 -22   0    0.50    8.60 
   0  22   0    3.60   10.60 
   0  22   0    2.80    4.60 
   0  22   0   -4.20    8.40 
   0  22   0  -10.50   12.60 
   0  22   0    2.70    8.10 
   0  22   0    9.30    8.60 
   0  22   0   -2.50    4.40 
   0 -22   0   -5.60    6.20 
   0  22   0    5.90    7.50 
   0  22   0   22.50   23.70 
   1  22   0  281.67   48.70 
  -1  22   0  201.88   15.90 
   1  22   0  184.88   21.40 
   1  22   0  189.58   14.20 
  -1  22   0  193.28   19.30 
  -1  22   0  212.68   27.90 
  -1 -22   0  201.98   17.60 
   1  22   0  172.28   18.80 
  -1  22   0  184.08   13.60 
  -1  22   0  186.38   20.40 
  -1  22   0  196.48   19.90 
   1  22   0  219.18   19.20 
   1  22   0  200.18   20.40 
   1 -22   0  194.18   18.40 
  -1  22   0  200.48   21.90 
   1 -22   0  199.98   18.10 
  -1  22   0  175.38   19.00 
   1  22   0  172.48   17.00 
   1  22   0  193.78   20.90 
   1  22   0  209.58   27.60 
   1  22   0  167.18   19.60 
  -2  22   0  121.19   16.10 
  -2  22   0   80.59   13.80 
  -2 -22   0  109.29   11.80 
  -2  22   0  101.59   16.90 
   2  22   0  108.89   24.80 
   2  22   0   87.49   12.30 
   2  22   0  101.69    8.40 
   2  22   0  102.79   15.60 
   2  22   0   79.99   15.80 
   2  22   0   86.69   14.60 
  -2  22   0   97.29   10.70 
  -2  22   0  112.59   17.40 
   2  22   0   85.49   11.70 
   2  22   0   98.39   14.30 
  -2  22   0   84.39   17.50 
  -2 -22   0  104.59   12.60 
   2  22   0   99.99   16.70 
   2  22   0  105.69   36.20 
   2 -22   0  117.89   12.50 
  -2  22   0   92.59   14.70 
  -2 -22   0   97.59   17.80 
  -3  22   0    7.50   12.20 
   3  22   0   -4.10    5.50 
   3  22   0    4.10    6.10 
  -3 -22   0    3.40    5.30 
  -3 -22   0   12.30    9.30 
  -3  22   0   14.90    7.90 
  -3 -22   0    9.60    6.20 
  -3 -22   0    6.90    5.00 
   3  22   0   15.20   10.70 
  -3  22   0   -9.70   18.00 
   3  22   0    2.80    4.90 
   3  22   0   12.40    9.50 
   3  22   0   11.40    9.90 
   3  22   0   12.70   37.00 
  -3  22   0   21.50    9.90 
  -3  22   0    4.00   15.40 
  -3  22   0    5.50    9.40 
   3  22   0    5.30   14.10 
  -3 -22   0   18.80    5.70 
  -3 -22   0    5.80    8.40 
  -3  22   0    7.80    5.00 
   4  22   0   -6.90    6.10 
  -4  22   0    1.60   19.30 
  -4 -22   0   10.30    6.60 
  -4 -22   0   -3.00    8.40 
  -4 -22   0    0.30    7.20 
  -4 -22   0    7.00    5.60 
  -4  22   0   -0.50    9.10 
  -4  22   0   11.20   10.00 
  -4 -22   0   -4.80    8.30 
  -4  22   0    0.80    4.90 
   4  22   0   -6.30    2.80 
   4  22   0    2.20    5.30 
   4  22   0   24.20   43.20 
   4  22   0    2.50    9.40 
   4  22   0    7.70    6.30 
   4  22   0    3.90    8.60 
   4  22   0   -4.30   10.20 
  -4  22   0    4.20   11.50 
  -4  22   0   -3.50    8.40 
   4  22   0  -11.20   10.40 
  -4  22   0    4.50    9.00 
  -5 -22   0   76.09   10.90 
  -5 -22   0   78.49   11.20 
   5  22   0   70.79   13.80 
  -5 -22   0   72.49   13.00 
   5  22   0   69.99   15.20 
  -5  22   0  138.39   35.40 
   5  22   0   88.09   16.30 
   5  22   0   71.79    8.00 
   5  22   0   87.39   10.90 
  -5 -22   0   83.69   19.90 
  -5  22   0   67.49   14.30 
  -5  22   0   91.89   14.80 
  -5  22   0   76.29   12.70 
  -5 -22   0   78.29   12.10 
  -5  22   0   80.79   13.80 
   5  22   0   31.70   51.99 
  -5  22   0   92.69   11.00 
   5  22   0   89.59   11.60 
  -5 -22   0   92.49   19.30 
  -5  22   0   80.39   12.70 
   5  22   0   94.59   17.40 
  -6 -22   0  120.09   14.40 
   6  22   0  217.48   64.99 
   6  22   0  122.69   17.90 
   6  22   0   97.89   15.70 
   6  22   0  131.19   12.90 
  -6  22   0  108.09   18.40 
   6  22   0  143.09   19.60 
   6  22   0  123.19   10.90 
  -6  22   0  125.49   13.10 
   6  22   0  125.69   13.70 
  -6  22   0  130.99   18.50 
  -6 -22   0  127.59   13.10 
  -6  22   0  117.89   16.30 
  -6 -22   0  139.89   13.40 
  -6  22   0  189.78   38.70 
  -6  22   0  118.49   16.20 
  -6 -22   0  114.09   21.70 
  -7  22   0   21.80   11.20 
  -7 -22   0    4.10   10.50 
  -7  22   0   14.50    5.90 
   7  22   0    8.40   11.40 
  -7  22   0   45.00   25.00 
  -7 -22   0   11.90    7.10 
  -7 -22   0   -4.10    8.60 
  -7  22   0    9.70    5.60 
  -7 -22   0   15.40    6.70 
   7  22   0   13.60    8.80 
  -7  22   0   11.90   10.10 
   7  22   0   12.30    5.70 
   7  22   0   12.20    6.30 
  -7 -22   0   13.50    5.50 
   7  22   0    9.90    3.70 
  -7  22   0    6.80    8.90 
   7  22   0  -58.59   81.19 
  -7  22   0   16.80    4.40 
   7  22   0   10.60    9.40 
  -8  22   0   80.19   11.50 
   8  22   0   88.49    9.20 
  -8  22   0   77.39   15.90 
  -8  22   0  105.99    9.80 
  -8  22   0  129.49   27.80 
   8  22   0   65.69   82.09 
  -8 -22   0   92.69   17.10 
   8  22   0   92.49   18.10 
  -8  22   0   91.49   10.80 
  -8  22   0  111.59   17.60 
  -8 -22   0  102.49   12.80 
   8  22   0  105.29   11.90 
   8  22   0   93.89   16.70 
  -8 -22   0   93.89   10.80 
  -8 -22   0   83.99   11.30 
  -8  22   0   73.19   13.30 
  -8 -22   0   99.99   13.90 
   8  22   0  109.79   11.50 
  -8 -22   0   59.19   16.20 
   9  22   0   61.19    9.40 
  -9  22   0   80.09   15.80 
  -9  22   0   62.19   10.00 
   9  22   0   57.99    9.80 
  -9  22   0   58.49   31.60 
  -9 -22   0   62.39   11.10 
  -9  22   0   37.20   14.90 
  -9  22   0   63.09   10.40 
  -9  22   0   51.09    8.90 
   9  22   0   56.99   10.00 
  -9 -22   0   26.30   14.60 
  -9 -22   0   43.80   11.80 
   9  22   0   78.49   15.70 
   9  22   0  -18.20  123.19 
  -9 -22   0   52.69   10.50 
  -9 -22   0   61.79   15.40 
 -10 -22   0   15.60    6.50 
 -10 -22   0   12.40    5.10 
  10  22   0   16.70    4.00 
  10  22   0   26.20    8.60 
 -10  22   0   23.90    4.60 
 -10 -22   0   23.50    7.80 
 -10 -22   0    8.40    4.60 
 -10  22   0  -21.50   21.30 
 -10  22   0   19.50    5.50 
 -10  22   0   17.80    8.80 
 -10  22   0   15.50    5.60 
  10  22   0   19.10    5.90 
  11  22   0    6.60    6.50 
 -11  22   0  -19.30   19.20 
 -11  22   0    0.60    4.70 
 -11 -22   0   -1.40    3.70 
 -11  22   0    4.00    4.90 
 -11 -22   0    7.10    4.10 
 -11  22   0    5.50    4.30 
 -11  22   0    3.10    3.40 
 -11 -22   0   -5.50    5.20 
  11  22   0    2.20    3.10 
 -11 -22   0    0.20    6.40 
  11  22   0   15.40    6.00 
 -11  22   0   11.20    7.80 
  12  22   0   16.40    5.60 
 -12 -22   0   18.70    6.90 
  12  22   0   13.70    3.70 
 -12 -22   0   15.10    5.10 
 -12  22   0   17.00    4.90 
  12  22   0   16.30    4.90 
 -12  22   0   11.10    4.70 
 -12  22   0   13.80    5.70 
 -12  22   0   10.30    6.40 
 -12  22   0   15.90    3.70 
 -12 -22   0   12.30    5.80 
 -12  22   0   -6.20   19.00 
  13  22   0   32.90    5.10 
 -13  22   0   31.80    6.10 
  13  22   0   43.90    7.60 
 -13  22   0   38.60    5.00 
 -13 -22   0   41.30   11.80 
 -13  22   0   30.40    6.10 
 -13  22   0   37.50    6.90 
 -13  22   0   28.70    6.30 
  13  22   0   36.00    7.10 
 -13 -22   0   26.20    7.80 
  14  22   0   -0.10    3.40 
  14  22   0   -3.10    8.00 
 -14  22   0    1.70    2.60 
 -14  22   0    0.70    2.30 
 -14 -22   0   -0.70    3.60 
  14  22   0    0.70    6.40 
 -14  22   0    0.40    4.00 
  15  22   0   -0.30    2.00 
   0  23   0    4.30    5.10 
   0  23   0    8.40    8.90 
   0  23   0    2.80    1.80 
   0  23   0   -1.20    7.90 
   0  23   0   11.00    9.30 
   0  23   0    0.30   22.10 
   0  23   0   -2.10    8.40 
   0  23   0   -5.50   10.70 
   0 -23   0    2.10    6.00 
   0  23   0   -1.50   13.60 
   0  23   0    2.90    4.80 
  -1 -23   0  225.98   19.70 
   1  23   0  178.98   19.00 
  -1  23   0  201.08   21.70 
  -1  23   0  232.68   21.40 
   1  23   0  225.18   20.60 
  -1  23   0  206.88   22.30 
   1  23   0  217.48   21.70 
  -1  23   0  211.08   18.20 
   1  23   0  196.38   29.10 
  -1  23   0  247.68   22.60 
  -1  23   0  232.58   21.60 
   1  23   0  201.48   22.70 
   1  23   0  236.88   24.30 
   1  23   0  212.28   16.80 
  -1  23   0  237.78   28.70 
  -1  23   0  290.37   25.00 
   1 -23   0  235.28   19.30 
   1  23   0  292.97   51.09 
   1  23   0  205.78   21.60 
   1  23   0  221.58   21.20 
   2  23   0   22.40    7.40 
   2  23   0   29.80   13.50 
  -2 -23   0   10.60    8.50 
   2  23   0   15.40    4.20 
   2  23   0   14.20    9.70 
   2  23   0   19.50    8.60 
   2  23   0   21.80    9.70 
  -2  23   0   21.30   15.70 
   2  23   0   14.80    9.00 
   2 -23   0   24.70    6.20 
   2  23   0   16.40    6.60 
  -2 -23   0   16.20    5.90 
  -2 -23   0   26.80   14.40 
  -2 -23   0   30.50    6.70 
  -2  23   0   38.80   12.60 
   2  23   0   25.80   35.10 
   2  23   0   31.50   12.10 
  -2  23   0   28.10    9.60 
   2  23   0   24.20    8.80 
  -2  23   0   25.30    9.20 
  -2  23   0   17.70    8.60 
  -2 -23   0   19.30    5.70 
  -2 -23   0   25.90    7.30 
  -2  23   0   23.10    9.90 
  -3  23   0   10.50    9.60 
  -3 -23   0   -2.90    5.10 
   3  23   0    1.20    8.00 
   3  23   0   -1.20    2.70 
   3  23   0   -0.30    4.80 
  -3 -23   0    4.40    4.90 
  -3 -23   0   -5.40    5.50 
  -3 -23   0   -5.50    8.20 
  -3  23   0   -2.60    9.20 
   3  23   0    4.90    9.40 
   3  23   0    1.30    6.10 
   3  23   0  -49.10   39.50 
  -3  23   0    2.80    8.20 
  -3  23   0   13.30   11.40 
   3  23   0    0.40    6.70 
  -3 -23   0   13.10    9.90 
  -3  23   0   17.90   17.40 
  -3  23   0   12.90    9.60 
  -3 -23   0    2.80    5.70 
   3  23   0   -5.60   10.70 
   3  23   0    4.80    9.50 
  -3  23   0    0.80    5.20 
   3  23   0  -14.70   13.60 
  -4  23   0   66.09   19.80 
  -4 -23   0   55.89   10.90 
   4  23   0   64.99   13.60 
  -4 -23   0   51.29   10.40 
   4  23   0   50.29   10.30 
   4  23   0   39.50   11.60 
   4  23   0   73.09   48.50 
  -4  23   0   47.00    9.60 
  -4 -23   0   42.60   11.40 
   4  23   0   55.19   10.00 
   4  23   0   66.99   10.90 
  -4  23   0   66.89   14.20 
  -4  23   0   64.29   14.00 
   4  23   0   58.79   12.90 
  -4 -23   0   54.19   10.10 
  -4 -23   0   42.80   12.60 
  -4 -23   0   51.39   16.00 
   4  23   0   43.00    6.20 
  -4  23   0   67.89   10.30 
  -4  23   0   57.99   11.40 
  -5  23   0  164.18   37.20 
  -5  23   0  113.99   18.30 
  -5 -23   0   77.89   20.80 
   5  23   0  101.59   15.40 
  -5  23   0  101.19   15.60 
   5  23   0   66.49   15.90 
  -5  23   0   97.29   18.70 
   5  23   0   94.59   12.70 
  -5  23   0   88.09   15.50 
   5  23   0   94.49   16.70 
  -5 -23   0  115.19   20.80 
   5  23   0  101.69    9.30 
  -5 -23   0  114.69   16.00 
   5  23   0  105.69   18.90 
  -5 -23   0  112.79   12.10 
   5  23   0   99.89   14.70 
  -5  23   0  100.09   12.20 
  -5  23   0  107.59   11.80 
  -5 -23   0  125.69   13.50 
   5  23   0  151.58   57.79 
  -5 -23   0  108.29   11.90 
  -6  23   0   10.30    9.10 
   6  23   0    2.50    3.10 
  -6  23   0   14.50    5.70 
  -6  23   0    4.80    7.70 
  -6 -23   0   -1.70    5.00 
  -6  23   0   13.40    9.80 
   6  23   0    6.60   10.10 
  -6  23   0    5.50    5.60 
  -6  23   0   18.50   11.60 
   6  23   0   -1.70    8.50 
   6  23   0    9.50    6.50 
  -6 -23   0    7.30    5.20 
  -6 -23   0   -5.20    8.70 
   6  23   0    6.80    5.70 
  -6 -23   0   12.20    7.00 
  -6 -23   0    0.40    6.10 
  -6 -23   0   -1.60   10.20 
  -6  23   0   14.80   20.20 
   6  23   0   49.20   62.09 
   6  23   0    4.80    8.30 
  -7 -23   0  399.26   30.30 
   7  23   0  404.66   30.60 
  -7  23   0  403.66   30.10 
   7  23   0  625.84  124.09 
  -7  23   0  330.97   33.30 
  -7  23   0  448.76   33.90 
  -7  23   0  522.45   52.09 
   7  23   0  381.16   33.50 
  -7  23   0  357.66   31.50 
  -7  23   0  386.36   29.50 
   7  23   0  427.36   29.40 
  -7 -23   0  399.66   34.00 
   7  23   0  460.35   36.90 
   7  23   0  412.76   31.00 
  -7 -23   0  414.46   39.30 
  -7  23   0  405.06   30.30 
  -8 -23   0   -2.80    8.60 
  -8 -23   0    8.30    7.00 
   8  23   0    1.10    5.50 
   8  23   0  -16.70    9.20 
  -8  23   0   -8.60   11.50 
   8  23   0    4.80    5.90 
  -8 -23   0  -10.30    5.40 
  -8 -23   0  -24.20   10.80 
  -8  23   0    6.20    6.20 
  -8  23   0   -7.40   13.80 
  -8  23   0   -1.70    7.40 
  -8  23   0   27.80   48.70 
   8  23   0  -21.40   83.79 
  -8 -23   0   -3.60    5.80 
   8  23   0   -6.50    4.60 
  -8 -23   0   -4.50    6.30 
  -8  23   0    2.30    5.30 
  -8  23   0    6.00   12.90 
   8  23   0   22.70   16.30 
  -9  23   0   10.80    5.20 
   9  23   0   21.10    6.50 
  -9  23   0    8.70    8.10 
  -9 -23   0    3.90    5.00 
  -9  23   0    6.30   10.40 
  -9 -23   0   11.50    9.10 
  -9 -23   0   13.20    7.30 
  -9 -23   0    4.30    4.70 
  -9  23   0   12.00    5.30 
  -9  23   0   25.10   24.20 
  -9  23   0   12.30    4.10 
   9  23   0  220.38  154.28 
  -9 -23   0    0.40    5.90 
   9  23   0   13.10    5.70 
   9  23   0    8.00    3.40 
 -10 -23   0   -0.20    5.30 
 -10  23   0   12.30    7.90 
 -10 -23   0   -4.40    4.20 
  10  23   0    2.20    3.20 
 -10  23   0   -1.00    4.60 
 -10 -23   0    4.10    6.90 
 -10  23   0  -25.50   20.00 
 -10  23   0    2.40    4.70 
 -10 -23   0   -1.40    4.00 
 -10  23   0    7.50    3.60 
  10  23   0    3.00    5.40 
  10  23   0    2.60    5.20 
 -11  23   0   -1.80    4.30 
 -11  23   0    3.70    3.70 
  11  23   0    4.10    5.00 
 -11  23   0  -27.30   18.20 
 -11 -23   0   -3.90    3.50 
 -11 -23   0    5.70    4.50 
 -11  23   0  -10.80    8.60 
 -11  23   0    0.70    4.50 
  11  23   0    2.30    5.40 
  11  23   0   -2.10    3.00 
 -11 -23   0    3.40    6.60 
 -11 -23   0   -5.10    5.00 
 -12  23   0    6.10    4.00 
  12  23   0    8.80    3.00 
  12  23   0   10.80    7.10 
 -12  23   0   15.50    4.30 
 -12 -23   0   12.00    6.70 
 -12  23   0   16.70    3.40 
 -12 -23   0    5.50    4.70 
 -12 -23   0   10.10    3.30 
 -12  23   0   -6.00   16.20 
  12  23   0    2.50    5.40 
 -12  23   0   16.00    6.00 
 -13  23   0   60.39    6.80 
 -13  23   0   71.89    8.50 
  13  23   0   55.99    8.10 
 -13 -23   0   80.99    9.10 
 -13  23   0   70.29    6.50 
  13  23   0   63.99    6.50 
 -14  23   0    2.60    2.60 
  14  23   0    8.20    6.80 
 -14 -23   0    4.90    3.30 
  14  23   0    0.20    2.20 
   0  24   0   14.20    9.50 
   0  24   0    5.60   14.10 
   0  24   0   23.40   11.40 
   0  24   0   18.60    8.90 
   0 -24   0   15.50    6.00 
   0  24   0   13.30    5.20 
   0  24   0   22.40    8.80 
   0  24   0   14.10    5.20 
   0  24   0   40.00   12.00 
   0 -24   0   25.00    6.90 
   0  24   0   14.60    2.80 
   1  24   0  126.29   18.20 
   1  24   0  156.48   33.80 
  -1  24   0  129.09   17.10 
  -1 -24   0  127.89   13.80 
   1  24   0  125.89   16.60 
  -1 -24   0  155.48   20.80 
  -1  24   0  118.39   16.80 
   1  24   0  144.29   17.20 
  -1 -24   0  135.39   13.80 
   1  24   0  122.49   20.10 
  -1  24   0  116.69   12.40 
   1  24   0  130.89   12.40 
   1  24   0  100.79   24.80 
  -1  24   0  121.39   27.00 
   1 -24   0  122.19   13.50 
   1  24   0  103.19   17.10 
   1  24   0  123.09   16.30 
  -1  24   0  109.29   19.00 
  -1 -24   0  112.99   14.70 
  -1  24   0  107.39   17.90 
   1  24   0  116.09    9.50 
  -1  24   0  144.99   17.60 
  -1  24   0  105.69   16.50 
  -2 -24   0    8.70    5.20 
   2  24   0    8.00    2.60 
  -2  24   0   25.90   12.20 
  -2 -24   0    1.90    7.80 
  -2 -24   0   25.90    6.50 
  -2 -24   0    3.30    5.80 
  -2  24   0   15.30    8.90 
   2  24   0   16.40   11.50 
   2  24   0   -9.10    7.60 
   2  24   0    2.00    9.30 
   2  24   0    6.10    6.60 
   2  24   0   20.60    9.00 
   2  24   0    1.10   10.10 
   2  24   0  -10.00   13.10 
  -2  24   0   12.80    5.10 
  -2  24   0    7.60    5.00 
   2  24   0    2.00    7.40 
  -2 -24   0    8.60   12.40 
  -2  24   0   28.40   10.70 
   2 -24   0    8.90    6.90 
   2  24   0    5.50    5.10 
  -2  24   0    5.60   16.40 
  -2  24   0    9.20    8.30 
   2  24   0  -10.20   36.00 
  -2  24   0   20.90   10.20 
  -3 -24   0    3.40    5.10 
  -3  24   0   27.00   10.10 
   3  24   0   13.00   11.00 
  -3 -24   0    7.50    5.90 
   3  24   0   10.10    9.40 
  -3 -24   0    2.00   14.60 
   3  24   0    5.50    8.50 
  -3  24   0   22.10   12.10 
   3  24   0   -0.30   13.10 
  -3 -24   0    7.60    7.80 
   3  24   0   13.80   11.30 
  -3  24   0    7.00    9.90 
   3  24   0   14.80    9.40 
  -3  24   0   10.10    5.40 
   3  24   0  104.09   42.40 
   3  24   0    5.60    5.20 
  -3  24   0    9.30   18.40 
  -3  24   0    1.80    7.40 
   3  24   0    2.40    8.10 
  -3 -24   0    8.80    5.80 
   3  24   0    9.00    6.30 
   3  24   0    4.70    2.70 
  -3 -24   0  -12.30   10.10 
  -3  24   0   -0.40    8.90 
  -4 -24   0   25.80   10.00 
   4  24   0   50.49   10.80 
  -4  24   0   23.20    5.90 
   4  24   0   40.90    9.50 
  -4 -24   0   32.90    8.10 
  -4 -24   0   33.20    9.00 
  -4  24   0   72.39   20.40 
  -4  24   0   37.60    8.90 
  -4 -24   0   52.59   13.40 
  -4  24   0   40.90   10.30 
   4  24   0   32.60   11.00 
  -4  24   0   53.39   13.90 
   4  24   0   25.40    5.20 
  -4 -24   0   27.30    7.30 
   4  24   0   45.30   15.90 
  -4  24   0   49.40   10.60 
   4  24   0   33.90    7.50 
   4  24   0   31.60    9.50 
   4  24   0   34.20   11.40 
  -5 -24   0   -5.10    5.60 
   5  24   0   -1.60    6.20 
  -5  24   0   35.10   21.70 
  -5 -24   0    2.60    6.30 
  -5  24   0    3.40    5.40 
   5  24   0   -3.40    9.20 
  -5 -24   0    2.20    5.10 
   5  24   0    1.30    2.90 
  -5 -24   0    1.40    5.00 
   5  24   0    4.00    6.60 
   5  24   0   10.00    9.00 
  -5 -24   0   -4.40    8.50 
   5  24   0   -3.50    9.80 
  -5 -24   0   -5.80   10.10 
  -5  24   0    9.80   10.20 
   5  24   0   11.60    9.00 
   5  24   0  -38.30   55.29 
  -5  24   0   -0.20    7.10 
  -5  24   0   18.60   11.80 
  -5  24   0   23.80   10.00 
  -6  24   0   -0.10   11.30 
   6  24   0    1.80    9.40 
   6  24   0   -8.10    8.60 
  -6  24   0    1.90    9.00 
  -6  24   0   30.30   20.10 
  -6  24   0   14.70   10.20 
   6  24   0   -9.90   11.00 
   6  24   0  115.49   65.09 
   6  24   0   -9.60   10.80 
  -6 -24   0   -5.30    5.30 
   6  24   0   -3.80    2.90 
  -6 -24   0   -4.60    8.70 
  -6 -24   0   -2.60    5.00 
  -6 -24   0    3.10    6.10 
  -6  24   0    1.20    5.10 
   6  24   0    2.10    6.60 
  -6  24   0    1.90    7.10 
  -6 -24   0   -8.10   10.80 
  -6  24   0   -5.80    5.10 
   6  24   0   10.40    6.30 
  -7  24   0    9.10    9.40 
   7  24   0   12.70   11.90 
   7  24   0   10.20    6.40 
   7  24   0   -6.40    9.90 
  -7  24   0   37.20   28.80 
   7  24   0    4.60    3.60 
   7  24   0    1.10   10.80 
   7  24   0  -41.30   72.59 
  -7 -24   0   -1.00    6.10 
   7  24   0    8.80    6.70 
  -7 -24   0   -7.10    8.60 
  -7 -24   0   -0.10    5.70 
  -7 -24   0    3.90    6.90 
  -7 -24   0    1.70    6.40 
  -7 -24   0  -15.50   10.90 
  -7  24   0    9.10    6.90 
  -8 -24   0   25.90    9.80 
   8  24   0   29.60    6.50 
  -8  24   0   34.20    6.20 
  -8  24   0   30.80    8.50 
  -8 -24   0   25.10    6.10 
  -8  24   0   36.70   10.10 
  -8  24   0   33.60    5.90 
  -8 -24   0   44.20   10.10 
  -8 -24   0   26.90    7.00 
  -8  24   0   41.10   24.80 
  -8 -24   0   17.90    6.20 
  -8  24   0   31.30   11.40 
   8  24   0   29.30    6.60 
   8  24   0   40.90    9.40 
  -9  24   0   50.89   12.00 
   9  24   0   64.59    9.60 
  -9  24   0   36.00    9.00 
   9  24   0   49.70    9.20 
  -9 -24   0   51.99    7.80 
  -9 -24   0   51.89   10.70 
  -9 -24   0   69.19   11.30 
   9  24   0   50.79    6.50 
  -9  24   0   95.99   24.70 
  -9  24   0   58.39    8.80 
  -9 -24   0   38.70    8.90 
  -9  24   0   60.89    8.50 
  -9  24   0   62.59    6.90 
 -10 -24   0   39.30    7.00 
 -10  24   0   39.50    8.40 
 -10  24   0   58.79    7.10 
 -10 -24   0   59.19   11.40 
 -10  24   0   51.49    8.10 
  10  24   0   63.19    9.50 
 -10  24   0   38.70   19.80 
 -10  24   0   55.69    7.70 
 -10 -24   0   37.20   10.40 
  10  24   0   44.90    9.10 
  10  24   0   43.60    5.90 
 -10 -24   0   33.60    7.60 
 -11 -24   0   -7.00    4.40 
 -11  24   0   -1.40    6.50 
  11  24   0   -2.70    5.30 
 -11 -24   0   -8.10    4.00 
 -11  24   0  -15.20   15.90 
 -11 -24   0   -9.10    5.60 
 -11  24   0    3.10    4.10 
  11  24   0    5.20    4.70 
 -11  24   0    1.10    3.10 
 -11  24   0    1.10    3.80 
  12  24   0   24.60    4.60 
 -12 -24   0   31.10    7.70 
 -12  24   0   31.00    5.10 
 -12 -24   0   33.00    4.90 
  12  24   0   37.00    9.80 
 -12 -24   0   28.40    7.60 
  12  24   0   27.90    6.00 
 -12  24   0   50.79    8.70 
 -12  24   0   31.20    5.80 
 -12  24   0   31.80    5.90 
  13  24   0   80.19   18.70 
 -13  24   0   78.89    6.90 
  13  24   0   71.79   10.40 
 -13  24   0   83.29    7.00 
  14  24   0   -0.90    3.40 
  14  24   0   -0.50    1.70 
   0 -25   0    0.40    7.60 
   0  25   0    5.10    4.90 
   0  25   0    5.90    8.60 
   0 -25   0    2.50    5.60 
   0  25   0   10.80    9.30 
   0  25   0   -2.50    5.00 
   0  25   0   14.70   11.70 
   0 -25   0    7.80   11.10 
   0  25   0    1.90    8.20 
   0  25   0    4.80   13.90 
   0  25   0   19.40   10.40 
  -1  25   0   55.89   13.10 
   1 -25   0   68.59   17.20 
   1  25   0   54.09   14.00 
   1  25   0   46.00    9.10 
  -1 -25   0   50.39   10.00 
  -1  25   0   71.19   13.30 
   1 -25   0   52.19   14.90 
  -1  25   0   65.99   14.60 
   1 -25   0   47.60    9.70 
   1  25   0   38.20   14.40 
  -1  25   0   46.20   10.00 
   1  25   0   43.80    4.70 
  -1  25   0   41.00   15.30 
  -1 -25   0   59.29   12.00 
  -1  25   0   39.10    9.40 
  -1  25   0   61.49   14.90 
   1  25   0   39.50   10.20 
  -1  25   0   42.20    8.90 
   1  25   0   58.89   14.60 
  -1 -25   0   32.40   10.20 
   1  25   0   47.50    9.60 
   1  25   0   43.60   12.80 
  -1 -25   0   50.19   10.10 
   1  25   0   58.69   13.60 
  -2  25   0   -4.00    7.70 
   2  25   0   -0.70    9.80 
   2  25   0   23.50   11.50 
   2  25   0   12.30   13.40 
   2  25   0   23.10   46.80 
  -2 -25   0    2.10    6.10 
  -2  25   0    7.80    6.60 
  -2  25   0   33.20   11.40 
  -2  25   0    0.30    5.10 
   2  25   0    3.50    4.80 
  -2  25   0   19.70   15.40 
  -2 -25   0   -3.70    8.70 
  -2 -25   0   -0.30    4.90 
   2 -25   0    6.30    8.80 
   2  25   0   -5.60    8.50 
  -2  25   0   11.10   10.40 
   2  25   0   -2.00    8.70 
  -2  25   0    9.30   11.90 
  -2 -25   0   -1.90    5.40 
   2  25   0   18.10    9.50 
  -2 -25   0    7.60    6.20 
  -2  25   0   -0.10    9.00 
  -3 -25   0   -0.20    4.90 
   3  25   0    2.80    8.70 
   3  25   0    0.60    6.50 
  -3 -25   0   -2.40    5.70 
   3  25   0    0.10    2.40 
   3  25   0   -1.40    8.80 
   3  25   0   12.30   41.80 
  -3 -25   0  -23.30    9.60 
  -3  25   0    9.90    9.60 
  -3 -25   0    6.10    6.10 
   3  25   0    0.60    9.70 
   3  25   0  -12.60    6.80 
  -3  25   0   23.10   12.00 
  -3 -25   0   -2.50    5.40 
  -3  25   0    7.80   18.00 
  -3  25   0    4.40   10.00 
  -3  25   0   11.60    9.80 
  -3  25   0    5.20    5.20 
  -3 -25   0   -2.90    8.50 
  -3  25   0   -0.30    7.80 
   3  25   0  -13.70   12.70 
   3  25   0    7.70   10.60 
   3  25   0   13.70    9.70 
  -4 -25   0   44.00   14.40 
  -4  25   0   68.79   13.80 
   4  25   0   44.20   13.80 
   4  25   0   41.30   10.00 
  -4 -25   0   24.10   10.20 
  -4 -25   0   48.60   11.50 
  -4  25   0   37.70    8.70 
   4  25   0   39.70    9.40 
   4  25   0   46.00   10.70 
  -4 -25   0   47.80   10.20 
  -4 -25   0   54.39   10.00 
   4  25   0   54.69   51.09 
   4  25   0   34.40    8.90 
  -4  25   0   65.39   20.40 
  -4 -25   0   34.00    7.70 
  -4  25   0   83.39   17.30 
   4  25   0   35.70    5.40 
   4  25   0   40.60   14.70 
   4  25   0   43.10   10.50 
   4  25   0   41.60   11.60 
  -4  25   0   47.60   10.90 
  -4  25   0   46.00    9.80 
   5  25   0   64.29   21.90 
  -5  25   0   62.39   13.90 
  -5  25   0   62.59   20.60 
   5  25   0   43.40    8.10 
  -5 -25   0   54.99   11.20 
  -5  25   0   89.99   16.20 
   5  25   0   47.70   10.60 
   5  25   0   56.89   57.89 
  -5 -25   0   53.89   12.00 
  -5  25   0   74.09   16.70 
  -5  25   0   61.19   13.90 
   5  25   0   69.09   14.10 
   5  25   0   67.59   14.90 
   5  25   0   60.59    6.40 
   5  25   0   45.60   11.60 
   5  25   0   40.60   15.20 
  -5 -25   0   46.60    9.90 
  -5 -25   0   59.39   16.40 
  -5  25   0   59.19    9.50 
  -5 -25   0   36.70   10.60 
  -6  25   0   13.30    8.30 
  -6 -25   0  -11.10   12.30 
  -6  25   0   17.60   18.20 
  -6  25   0   30.50   17.00 
   6  25   0    1.60   11.50 
  -6 -25   0   11.20    6.30 
   6  25   0   18.20    6.70 
   6  25   0    8.50    6.90 
   6  25   0    7.10   10.20 
  -6 -25   0   -3.80    8.60 
  -6 -25   0    0.50    5.40 
   6  25   0    4.70   10.10 
   6  25   0    4.20   20.40 
   6  25   0   -4.90   66.79 
  -6  25   0   -0.30    5.20 
  -6  25   0   21.00   10.60 
  -7  25   0   54.29   12.60 
  -7  25   0   58.09    9.30 
   7  25   0   44.00    9.60 
  -7  25   0   73.99    8.70 
  -7 -25   0   36.20   10.50 
   7  25   0   56.19    9.00 
  -7 -25   0   62.39    9.00 
  -7 -25   0   73.49   11.00 
  -7  25   0   92.39   23.80 
   7  25   0   72.49   15.50 
  -7 -25   0   54.59   10.70 
  -7  25   0   56.29   12.90 
   7  25   0   49.99   10.30 
   7  25   0   51.99   10.00 
  -7 -25   0   61.59   12.00 
  -7  25   0   58.99   11.00 
  -8  25   0    1.20   22.20 
  -8  25   0    9.40    7.90 
  -8 -25   0   -2.30    6.00 
  -8  25   0    1.00    7.90 
  -8 -25   0   -5.00   12.50 
  -8 -25   0   -3.70    4.30 
  -8  25   0    1.10    4.60 
  -8  25   0    3.50    4.90 
   8  25   0    6.80    6.30 
  -8  25   0   19.50   10.70 
  -8 -25   0   -5.50    4.90 
   8  25   0    1.60    5.50 
  -8 -25   0    1.30    6.40 
   8  25   0   -3.90    2.80 
  -9 -25   0   14.60    8.70 
  -9  25   0   13.30    4.90 
  -9 -25   0    0.00    4.50 
  -9  25   0    8.40    7.50 
   9  25   0    3.40    2.90 
  -9 -25   0   10.90    8.20 
  -9 -25   0    3.90    4.10 
  -9  25   0    8.60    4.60 
  -9 -25   0    4.60    5.60 
   9  25   0   14.40    5.70 
  -9  25   0   -0.80   20.60 
   9  25   0    3.20    6.20 
  10  25   0   -5.20    2.50 
 -10  25   0   -0.20    4.10 
 -10  25   0  -21.00   20.70 
 -10 -25   0   -5.40    3.50 
  10  25   0   13.50    5.50 
 -10 -25   0   -5.10    4.30 
 -10 -25   0   -4.90    4.40 
 -10 -25   0   -4.80    5.70 
 -10  25   0   -2.80    7.10 
 -10  25   0    3.80    3.80 
  10  25   0   -2.40    5.70 
  11  25   0    3.40    5.40 
 -11 -25   0    2.00    4.50 
  11  25   0    3.70    2.60 
 -11 -25   0    2.20    5.90 
 -11  25   0    2.50    3.50 
 -11  25   0   16.80    5.80 
 -11 -25   0    4.20    3.30 
  11  25   0    1.30   10.10 
 -11  25   0  -17.10   16.10 
 -11  25   0    9.00    3.60 
  12  25   0   -7.90    5.60 
 -12  25   0    5.70    3.30 
  12  25   0   -3.50    2.10 
 -12  25   0    7.00    4.70 
 -12  25   0   -0.60    2.80 
 -12 -25   0   -2.10    3.80 
  12  25   0   -8.40    8.10 
  13  25   0   -4.90    4.00 
 -13 -25   0    1.40    3.10 
  13  25   0    2.00    6.50 
  13  25   0   -2.30    2.10 
   0  26   0    3.10   10.90 
   0  26   0   21.10   14.20 
   0  26   0   11.20    5.10 
   0 -26   0    4.40    8.90 
   0 -26   0   13.80    9.20 
   0  26   0    2.80    8.40 
   0 -26   0    7.20    5.50 
   0  26   0   16.20    8.50 
   0  26   0    9.80    4.80 
   0  26   0   23.50   12.70 
   0  26   0   20.00   10.00 
  -1 -26   0   21.40    5.80 
  -1 -26   0   12.00    5.70 
   1  26   0   15.80    8.80 
  -1  26   0   10.10    5.00 
  -1 -26   0   12.60    6.80 
  -1  26   0   12.00    8.80 
   1  26   0   12.80    5.10 
  -1  26   0   25.60   10.50 
   1  26   0   23.10   11.70 
   1  26   0   13.90    2.70 
  -1  26   0    9.90    5.00 
   1  26   0   50.09   13.20 
   1 -26   0   40.00   10.70 
   1 -26   0   15.60    9.40 
  -1 -26   0   31.50    6.90 
  -1  26   0   59.19   13.20 
  -1  26   0   16.70   12.50 
   1  26   0   20.80   15.00 
   1  26   0    8.70    4.90 
   1  26   0   29.60   10.40 
  -1 -26   0   12.30    9.30 
   1  26   0   16.30    9.40 
  -1  26   0   19.50    8.90 
  -1  26   0   14.50   14.70 
   2  26   0    5.30    7.90 
  -2 -26   0   -3.90    8.80 
   2 -26   0    1.20    8.70 
   2  26   0  -26.40   35.80 
  -2 -26   0    4.20    5.80 
   2  26   0   -0.50    2.00 
   2  26   0    5.20    8.80 
  -2 -26   0    4.50    5.20 
   2  26   0   -3.50   12.50 
   2  26   0    2.50   10.50 
  -2  26   0   31.60   12.30 
  -2  26   0   10.20   11.40 
  -2 -26   0   -3.30    5.20 
   2  26   0    0.10    8.30 
   2  26   0   20.20   11.60 
  -2  26   0    0.30    9.80 
   2  26   0    0.30    4.90 
  -2 -26   0   -9.20    5.10 
  -2  26   0   -5.70    8.20 
  -2  26   0   -1.00    8.90 
  -2  26   0   -6.40   17.60 
  -2  26   0    3.00    4.80 
  -3  26   0   -2.10    4.70 
  -3  26   0   18.10   11.70 
  -3 -26   0    0.40    5.40 
  -3 -26   0   -1.10    6.00 
  -3  26   0    5.60    8.20 
   3  26   0   -6.10    7.70 
   3  26   0    4.70    9.70 
   3  26   0   -5.80   43.40 
   3  26   0   -2.70    6.90 
  -3 -26   0    3.30    8.80 
  -3 -26   0   -0.60    5.00 
   3  26   0   13.20   11.10 
  -3  26   0    7.80    9.60 
  -3  26   0   12.70    9.70 
  -3  26   0   16.50   18.90 
   3  26   0    8.50   13.70 
  -3 -26   0   -2.20    5.40 
   3  26   0    4.70   16.60 
   3  26   0    3.70    8.90 
   4  26   0   52.69   52.19 
  -4 -26   0    3.60    7.20 
   4  26   0   17.60   10.90 
  -4 -26   0    3.40    9.10 
   4  26   0    1.30    8.30 
  -4  26   0   18.80   12.20 
  -4 -26   0   13.00    6.30 
  -4 -26   0    5.10    5.60 
   4  26   0    7.40    2.80 
   4  26   0    6.30    7.20 
   4  26   0   16.00   12.30 
  -4  26   0    9.70   10.30 
   4  26   0    6.50   12.40 
  -4  26   0   11.00   10.20 
  -4  26   0   39.30   20.60 
  -4  26   0    6.00    9.10 
   4  26   0   34.60   18.00 
   4  26   0   11.30    6.80 
  -4  26   0   20.10   10.50 
   4  26   0   16.50    9.10 
   5  26   0   -2.50    2.60 
   5  26   0   -4.90    8.10 
  -5 -26   0   -2.00    5.50 
   5  26   0    2.50    6.00 
   5  26   0    1.10   10.20 
   5  26   0   50.59   59.49 
  -5  26   0   -1.20    6.60 
  -5  26   0   14.90   21.30 
   5  26   0   -5.30    7.00 
  -5 -26   0   -4.10    6.70 
  -5 -26   0   -5.30    5.60 
  -5 -26   0  -10.40    8.60 
  -5  26   0    3.80   11.40 
   5  26   0   -7.30    8.50 
   5  26   0  -23.00   12.90 
  -5  26   0   -3.70    8.40 
  -5  26   0   25.20   11.40 
  -5  26   0    3.20    9.70 
   5  26   0   -4.50   10.00 
   6  26   0  -17.50   10.60 
  -6 -26   0   11.60    6.10 
   6  26   0   11.70    8.50 
  -6  26   0   -2.20    6.90 
   6  26   0   -0.80   13.40 
  -6  26   0   27.30   20.60 
  -6 -26   0   -3.80    8.70 
   6  26   0    7.70    6.10 
  -6  26   0    2.90    8.00 
  -6  26   0   13.60   11.10 
  -6 -26   0   -4.70    5.10 
   6  26   0   10.90    9.20 
  -6  26   0   -2.80    4.70 
  -6  26   0    9.80    9.20 
  -6 -26   0   -4.60    4.60 
   7  26   0    1.80    6.70 
  -7  26   0   15.50   11.40 
  -7  26   0    0.20    4.70 
  -7  26   0   -4.40   21.70 
   7  26   0   -7.60    8.00 
   7  26   0    1.60    6.50 
   7  26   0   15.90    8.10 
  -7 -26   0   -6.70    4.90 
   7  26   0  -12.30   12.80 
  -7  26   0  -15.10    8.00 
  -7 -26   0    1.70    5.70 
  -7 -26   0   -5.80    4.30 
  -7  26   0    5.00    7.80 
  -8 -26   0   22.40    9.20 
  -8 -26   0    5.80    4.30 
  -8 -26   0   12.80    5.80 
  -8  26   0    3.00    9.50 
  -8 -26   0   25.40    8.00 
  -8 -26   0    7.90    4.80 
   8  26   0    8.20    5.60 
  -8  26   0    8.00    8.10 
  -8  26   0   23.40   21.00 
   8  26   0    9.00    2.90 
   8  26   0   -7.30   11.60 
   8  26   0   15.90    6.60 
  -8  26   0   13.00    4.80 
  -8  26   0   31.60   10.80 
  -9  26   0   49.99    7.70 
  -9  26   0   36.50   20.20 
  -9 -26   0   56.19    9.80 
  -9 -26   0   63.39   13.90 
   9  26   0   35.60   12.90 
   9  26   0   42.50    9.20 
  -9 -26   0   38.90    6.90 
  -9  26   0   43.40    6.30 
  -9 -26   0   48.60   10.10 
  -9 -26   0   32.70    7.60 
  -9  26   0   36.40   11.00 
   9  26   0   40.30    5.10 
   9  26   0   39.60    7.40 
 -10  26   0    4.20    3.80 
 -10  26   0    2.30    6.10 
  10  26   0   -9.60    5.30 
 -10 -26   0   -4.80    4.40 
 -10 -26   0   -6.70    3.90 
  10  26   0   -0.80    3.90 
 -10  26   0    8.90    3.40 
 -10 -26   0    7.20    6.20 
  10  26   0   -5.30   10.20 
 -10  26   0   -8.00   16.10 
 -10 -26   0    1.40    3.60 
 -11 -26   0    3.70    5.70 
  11  26   0   -5.50    8.40 
 -11 -26   0   -2.20    4.00 
  11  26   0   -3.90    2.10 
 -11 -26   0   -0.40    2.80 
 -11  26   0    9.50    6.10 
  11  26   0    3.50    5.80 
 -11  26   0  -36.70   14.40 
 -11  26   0    1.60    4.20 
 -11  26   0    6.50    3.30 
  12  26   0    0.40    8.60 
  12  26   0   -1.30    1.90 
 -12 -26   0   -0.80    3.40 
  12  26   0    3.00    4.40 
  13  26   0   16.80    2.70 
  13  26   0   19.20    3.90 
   0  27   0    7.70    8.30 
   0  27   0   19.50   11.70 
   0  27   0   12.40   10.30 
   0  27   0    6.90    9.10 
   0  27   0    0.10    7.10 
   0  27   0   42.00   11.80 
   0 -27   0   -4.30    8.80 
   0  27   0    7.30   13.70 
   0 -27   0   -3.50    7.20 
   0 -27   0    6.20    5.40 
   0 -27   0   -2.20    5.30 
  -1 -27   0    2.40    8.90 
   1  27   0    8.00    8.40 
   1  27   0    6.10    8.30 
  -1  27   0   14.10    9.50 
   1  27   0   18.00   10.70 
   1 -27   0    7.50    9.20 
  -1  27   0   22.00    9.80 
  -1  27   0    7.50   14.40 
   1  27   0    5.80    6.90 
  -1 -27   0    5.80    6.20 
  -1  27   0    1.90    8.50 
   1  27   0   20.60   13.50 
  -1 -27   0    5.90    5.30 
   1  27   0   28.30   12.00 
  -1 -27   0    7.70    5.80 
  -1  27   0   64.89   25.20 
  -1  27   0   26.80   12.20 
   1  27   0  -10.00   13.20 
   2  27   0    1.50   15.50 
  -2  27   0   -7.10   10.90 
  -2 -27   0    8.10    7.30 
   2  27   0   13.00   14.20 
  -2  27   0  -21.90   22.20 
  -2 -27   0    5.50    5.60 
  -2  27   0   11.70   17.10 
  -2 -27   0    0.00    5.20 
  -2  27   0   16.40   11.10 
   2  27   0    7.30   16.00 
   2  27   0   -5.20   11.70 
  -2 -27   0   -6.60    8.70 
  -2  27   0    9.00    5.00 
   2  27   0   -8.00   10.80 
  -2 -27   0   -1.70    5.30 
   2  27   0    6.70    5.60 
   2 -27   0    0.20    9.00 
  -3  27   0   11.90    9.50 
  -3  27   0   25.10   12.70 
   3  27   0    1.30    8.20 
   3  27   0    3.70    9.40 
   3  27   0   10.00   11.60 
  -3 -27   0   -1.90    5.40 
  -3  27   0   13.30   20.30 
  -3  27   0    9.20   10.10 
   3 -27   0    1.40    9.50 
   3  27   0   16.00   10.40 
  -3  27   0    8.20    6.20 
   3  27   0  -13.90   12.70 
   3  27   0   53.79   49.80 
  -3  27   0    9.60   13.30 
   3  27   0    7.90    6.30 
  -3 -27   0    7.70    6.10 
  -3 -27   0    0.00    9.20 
  -4  27   0    6.90    5.00 
   4  27   0   10.80    3.50 
   4  27   0   15.50   10.40 
   4  27   0    1.80   12.50 
  -4  27   0   37.50   14.50 
   4  27   0   -1.70   22.10 
   4  27   0   13.30    9.90 
  -4 -27   0   12.20    5.90 
  -4  27   0    4.60   10.10 
   4  27   0    5.50    9.70 
  -4 -27   0    8.60    6.20 
  -4  27   0   23.50    9.80 
   4  27   0   18.00    9.90 
  -4 -27   0    2.40    9.00 
  -4 -27   0    7.30    5.10 
  -4  27   0   11.80    7.50 
  -4  27   0   10.00   27.10 
   5  27   0    3.50    7.90 
   5  27   0    2.40    8.50 
  -5  27   0    4.70    7.50 
  -5 -27   0    4.90    5.10 
  -5 -27   0    3.30    5.20 
   5  27   0   -8.20    6.00 
   5  27   0  -11.40   11.40 
  -5  27   0   18.70   11.00 
  -5  27   0   18.70   18.60 
   5  27   0   -5.40    6.70 
  -5  27   0    8.50    9.00 
   5  27   0   92.89   60.79 
  -5 -27   0    7.20    5.90 
  -5  27   0   13.80    9.30 
  -5  27   0   11.40    4.80 
   5  27   0    7.00    2.50 
  -5 -27   0    8.90    6.50 
  -5 -27   0   -3.00    8.80 
   5  27   0   14.20    9.10 
   5  27   0   -5.70   10.00 
   6  27   0   -2.20    8.20 
  -6 -27   0   -5.40    5.40 
  -6 -27   0    6.60    6.00 
  -6  27   0   10.10    7.00 
   6  27   0    0.70    2.50 
  -6 -27   0   -2.90    5.00 
   6  27   0    4.90    7.30 
   6  27   0    1.90    6.00 
  -6  27   0    6.30    4.70 
   6  27   0  -10.50    6.60 
  -6  27   0   21.10   22.00 
  -6  27   0   -3.70    8.00 
  -6 -27   0    0.40    4.50 
   6  27   0   -2.00   12.70 
   6  27   0    6.60    8.80 
  -6 -27   0  -15.10   13.40 
  -6  27   0   30.40   11.20 
  -6  27   0    1.60    8.30 
   7  27   0  -11.30   11.20 
   7  27   0  -12.10    8.70 
  -7  27   0   -0.40    4.30 
  -7  27   0   -7.30    7.30 
   7  27   0   -5.50    5.80 
  -7  27   0    1.20    7.80 
   7  27   0   -1.70    6.60 
   7  27   0   -2.30    2.30 
  -7  27   0   30.30   11.10 
  -7 -27   0   -5.50    4.10 
  -7 -27   0   -5.00    5.20 
  -7 -27   0   -8.30    8.20 
  -7 -27   0   -2.30    9.10 
   7  27   0   -7.90    6.50 
  -7  27   0   19.50   19.60 
   8  27   0   -3.90    2.30 
  -8 -27   0   -5.90    4.10 
  -8 -27   0    2.10    8.10 
   8  27   0   -8.90    6.70 
  -8  27   0  -12.00    6.80 
  -8  27   0   18.70   20.20 
  -8  27   0    6.50    4.20 
  -8 -27   0   -5.20    3.90 
  -8 -27   0   -2.60    5.90 
  -8 -27   0   -5.50    4.60 
  -8  27   0   -0.90    6.80 
   8  27   0   -0.70   11.50 
   8  27   0   -4.20    6.80 
  -8  27   0   16.60   10.70 
  -9 -27   0   -4.30    4.10 
  -9  27   0   -4.70    6.00 
  -9  27   0  -10.40   17.20 
  -9 -27   0   14.20    8.10 
   9  27   0   -3.10   10.80 
  -9  27   0    1.70    3.70 
   9  27   0   -8.50    7.40 
  -9 -27   0   -0.70    5.80 
   9  27   0   -6.60    5.90 
  -9 -27   0    1.30    4.50 
  -9 -27   0   -6.30    3.70 
 -10  27   0    4.00    3.70 
 -10 -27   0   -5.60    4.10 
 -10 -27   0   -5.50    2.90 
  10  27   0  -17.50    8.20 
  10  27   0   -3.80    2.10 
 -10  27   0  -14.50   13.30 
 -10  27   0    9.60    5.70 
 -10 -27   0    0.30    3.50 
 -10 -27   0    2.90    5.70 
 -11 -27   0    0.30    3.70 
  11  27   0   -1.60    1.90 
  11  27   0   -2.10    8.00 
 -11 -27   0   -4.30    3.60 
  11  27   0   -5.20    4.40 
 -12 -27   0   -0.40    3.20 
  12  27   0   -2.30    1.70 
  12  27   0   -4.00    5.70 
  12  27   0   -2.80    3.70 
   0 -28   0   10.80    9.10 
   0  28   0   11.80   10.40 
   0  28   0    0.20    4.60 
   0  28   0    8.40    8.20 
   0  28   0    1.80    8.50 
   0  28   0   14.80   21.50 
   0 -28   0    9.90    7.00 
   0  28   0   30.00   12.40 
   1 -28   0   -0.90    8.70 
   1  28   0    2.40    4.60 
  -1  28   0    2.80    8.20 
   1  28   0    8.40    9.40 
  -1 -28   0   -2.20    5.60 
  -1  28   0    7.30   10.40 
  -1 -28   0   -5.10    8.80 
  -1 -28   0   -0.60    8.60 
  -1 -28   0    4.50    5.20 
  -1  28   0   12.40   21.00 
  -1  28   0   23.50   11.50 
  -1  28   0    5.30    8.70 
   1  28   0    6.60    8.40 
  -1  28   0   -4.50    4.30 
   1  28   0    0.90    8.30 
   1  28   0    0.60   15.50 
   1  28   0   12.00   10.80 
  -2 -28   0    0.90    5.30 
  -2  28   0    2.70    8.00 
  -2 -28   0   -1.60    7.60 
  -2  28   0    7.00    4.80 
   2  28   0   -1.00   13.20 
  -2 -28   0   -5.60    5.30 
  -2  28   0   -2.20    7.50 
   2  28   0    0.80    7.70 
   2  28   0    3.20    4.50 
  -2  28   0   23.40   10.20 
   2  28   0   11.20    9.80 
  -2 -28   0   -8.90    8.70 
   2  28   0   17.70   11.20 
   2  28   0   -3.10    7.80 
  -2  28   0   16.90   17.20 
  -2  28   0   21.90   11.90 
  -3  28   0   16.00   18.80 
  -3 -28   0  -15.90    8.30 
  -3  28   0    7.70    8.70 
  -3  28   0    6.50    7.60 
  -3 -28   0    0.30    5.00 
   3  28   0    6.90    8.80 
  -3  28   0   27.90   12.20 
   3  28   0   -2.90    4.40 
   3  28   0   -6.10   12.50 
  -3 -28   0    1.30    6.00 
  -3 -28   0   -2.20    5.40 
  -3  28   0    0.50    9.10 
   3  28   0    3.60    8.10 
  -3  28   0    3.20    4.60 
   3  28   0   20.70   10.90 
   3 -28   0    7.70    9.10 
   3  28   0    0.00    8.30 
  -4 -28   0   17.80    5.80 
  -4 -28   0   20.50    5.40 
  -4  28   0   47.30   18.40 
   4  28   0   21.00    5.00 
  -4 -28   0   18.60    6.30 
  -4  28   0   42.60   12.00 
   4  28   0   11.00    7.80 
   4  28   0   38.60   10.80 
  -4  28   0   17.10    7.70 
   4  28   0   29.40    9.30 
   4  28   0   19.40    3.70 
   4  28   0   27.70    9.60 
  -4  28   0   35.80    9.50 
  -4 -28   0   12.60    5.60 
   4  28   0    9.90   13.10 
  -4 -28   0    4.30   11.80 
  -4  28   0   31.80    9.90 
  -4  28   0   19.60    5.10 
  -5  28   0   14.20    4.80 
   5  28   0    8.50   11.00 
   5  28   0   15.80    3.60 
   5  28   0    9.00    7.80 
  -5  28   0   21.10    7.30 
   5  28   0   22.20    8.80 
   5  28   0    0.30   10.10 
  -5 -28   0   16.80    5.10 
  -5  28   0   34.00    9.40 
  -5  28   0   13.60    9.00 
  -5 -28   0   10.90    5.60 
  -5 -28   0   12.70    5.50 
  -5  28   0   32.90   18.50 
  -5 -28   0    2.40    8.70 
  -5 -28   0   15.90    6.40 
   5  28   0   16.50    8.70 
   5  28   0   13.40    4.70 
   6  28   0    1.80   11.50 
  -6 -28   0   -1.50    4.70 
   6  28   0    1.00    2.20 
  -6 -28   0    2.40    5.10 
  -6  28   0   31.60   11.20 
  -6 -28   0   -0.90    4.20 
  -6  28   0    2.00    4.80 
   6  28   0   -0.20    6.30 
   6  28   0   21.30    8.70 
  -6  28   0    2.70   19.60 
  -6 -28   0    4.10    5.80 
  -6  28   0    5.50    7.60 
   6  28   0   -9.60    6.30 
   6  28   0    8.50    7.80 
  -6 -28   0   -0.20    8.70 
  -6  28   0   10.30    8.30 
  -7 -28   0   -4.60    3.80 
  -7  28   0    3.90    4.20 
  -7 -28   0   -5.20    8.00 
  -7 -28   0   -0.90    4.80 
  -7  28   0   -7.20    6.70 
  -7 -28   0   -7.20    4.50 
   7  28   0  -11.70    7.30 
   7  28   0    4.20    6.50 
  -7  28   0   12.30   18.40 
  -7 -28   0    4.20    5.70 
  -7  28   0   25.60   10.00 
   7  28   0   -7.50    9.60 
  -7  28   0    6.10    7.40 
  -8  28   0   20.70   19.10 
  -8 -28   0   -7.30    4.10 
  -8 -28   0    1.10    8.50 
  -8  28   0   -7.90    6.00 
   8  28   0   -3.50    7.40 
  -8 -28   0   -3.90    4.20 
   8  28   0   -1.60    2.70 
  -8  28   0   -8.10    6.40 
  -8 -28   0    0.60    5.20 
  -8 -28   0  -10.60    5.70 
  -8  28   0    0.40    3.60 
   8  28   0  -11.60   10.80 
  -9 -28   0   -5.30    3.10 
  -9 -28   0   -3.00    4.10 
  -9 -28   0   -8.20    6.10 
   9  28   0   -4.20    1.90 
  -9 -28   0   -3.70    3.40 
   9  28   0   -1.90    5.40 
  -9  28   0  -30.80   14.60 
   9  28   0   -6.30    9.70 
  -9  28   0    6.30    5.60 
  -9  28   0    8.90    3.50 
  10  28   0   -0.70    5.00 
 -10 -28   0   -7.10    2.70 
 -10 -28   0   -2.20    3.70 
  10  28   0   -5.10    7.90 
  10  28   0   -4.00    1.80 
 -10  28   0    7.60    4.30 
  11  28   0    0.30    4.30 
  11  28   0    3.10    7.30 
 -11 -28   0   -1.20    3.60 
  11  28   0   -2.00    2.70 
   0 -29   0   12.60    6.00 
   0  29   0   -2.80    4.10 
   0  29   0    7.40    8.00 
   0  29   0    2.90   13.70 
   0  29   0    9.70    9.90 
   0 -29   0   -3.30    8.60 
   0  29   0   18.90   10.50 
   0  29   0    0.00    8.40 
   1  29   0   25.90   11.20 
  -1  29   0   14.40   16.70 
  -1  29   0    4.60    8.00 
   1  29   0    3.00    4.30 
  -1 -29   0    5.10    5.40 
  -1  29   0   18.30    8.20 
  -1 -29   0   -1.40    8.80 
   1  29   0    3.70   13.00 
  -1 -29   0   12.30    5.80 
   1  29   0    7.30    9.80 
  -1  29   0   27.80   11.50 
   1  29   0   13.60    8.20 
  -1  29   0    3.90    4.30 
   1 -29   0    4.40    8.80 
  -1 -29   0    0.00    6.30 
  -1  29   0   18.40    9.20 
   1  29   0    7.50    7.40 
   2  29   0   -9.60   11.40 
   2  29   0   10.40    8.30 
   2  29   0   24.90    9.10 
  -2  29   0    5.50    7.40 
  -2  29   0   12.70    8.90 
  -2 -29   0   11.40    5.20 
  -2 -29   0    1.40    9.00 
   2  29   0    1.90    4.40 
   2  29   0   11.30   10.40 
   2  29   0   -1.50    7.10 
  -2 -29   0    7.70    5.60 
  -2  29   0   12.40    8.60 
  -2  29   0   28.20   11.00 
  -2 -29   0   10.80    5.50 
  -2  29   0    2.60    4.50 
   2 -29   0   -1.70    9.30 
  -2  29   0   30.40   17.70 
   3  29   0   14.40    4.60 
  -3 -29   0   23.30    5.30 
   3  29   0   23.20   11.00 
  -3 -29   0   22.00    6.00 
  -3  29   0   31.90    9.80 
  -3  29   0   26.00    8.50 
  -3 -29   0    6.30    9.20 
  -3  29   0   12.10    7.50 
   3  29   0   13.20   13.70 
   3 -29   0   32.30   10.70 
  -3 -29   0   14.30    5.70 
   3  29   0   23.50    8.30 
  -3  29   0   23.10   17.40 
  -3 -29   0   11.90    6.30 
  -3  29   0   36.30   11.30 
   3  29   0   23.20    7.80 
  -3  29   0   12.80    4.70 
  -4 -29   0   -5.70    4.30 
   4  29   0    3.30    7.90 
  -4  29   0   17.90    8.40 
   4  29   0    4.90    7.10 
   4 -29   0   28.50   14.50 
   4  29   0   -0.30    1.80 
  -4  29   0   21.70   10.90 
   4  29   0   11.90    8.80 
  -4  29   0   -0.10    8.00 
   4  29   0    7.90   10.30 
   4  29   0  -10.10   12.20 
  -4 -29   0    4.60    5.40 
  -4  29   0    1.80    4.70 
  -4  29   0   32.90   18.20 
  -4 -29   0  -10.10    8.30 
  -4 -29   0   -1.70    5.00 
   4  29   0   -4.20    3.90 
  -4 -29   0    1.70    5.00 
  -4  29   0   -2.80    6.70 
  -5  29   0   16.80    8.20 
   5  29   0   -4.60    7.10 
  -5  29   0   28.10   18.80 
  -5  29   0    8.40    4.30 
  -5 -29   0   -7.40    8.00 
  -5 -29   0    3.40    4.90 
  -5 -29   0   -6.00    4.00 
   5  29   0   -6.30   10.20 
  -5  29   0   -0.30    6.30 
   5  29   0    3.50    2.00 
   5  29   0    4.70    4.60 
   5  29   0    1.20    6.90 
  -5 -29   0   -7.50    4.60 
  -5  29   0   -4.60    7.50 
  -5 -29   0    4.20    5.40 
   5  29   0    6.00    8.40 
   6  29   0   28.50    7.20 
  -6  29   0   17.30   19.80 
  -6  29   0   33.90    9.90 
  -6 -29   0   11.30    8.80 
  -6  29   0   30.70    6.40 
  -6  29   0   70.59   14.90 
  -6 -29   0   23.40    4.70 
  -6 -29   0   21.60    6.40 
   6  29   0   26.00    4.40 
   6  29   0   22.50    3.50 
  -6  29   0   12.30    8.60 
  -6 -29   0   13.00    5.20 
  -6 -29   0   20.70    5.70 
   6  29   0   27.00    7.90 
   6  29   0   15.70   10.20 
  -7 -29   0   -4.90    7.00 
   7  29   0   -2.30    2.80 
   7  29   0   -0.60    3.50 
  -7  29   0   25.50   10.60 
  -7  29   0    2.60    3.50 
  -7 -29   0  -11.50    4.60 
  -7 -29   0   -5.20    5.00 
   7  29   0   -1.10    7.70 
   7  29   0  -22.00   18.30 
  -7  29   0   -1.80    6.80 
  -7 -29   0   -0.80    4.60 
  -7  29   0   -7.90   17.10 
  -7  29   0   -3.30    6.40 
  -7 -29   0    0.30    5.20 
   8  29   0   -1.30    9.90 
  -8  29   0   -4.90   15.50 
  -8 -29   0    9.30    7.30 
  -8 -29   0    5.70    5.60 
  -8 -29   0   -2.40    3.50 
  -8  29   0    2.30    5.30 
   8  29   0    2.30    2.00 
  -8 -29   0   -0.40    3.30 
   8  29   0   -4.20    5.80 
  -8 -29   0    4.00    4.30 
   8  29   0    2.80    3.90 
  -9  29   0  -23.90   12.60 
   9  29   0    2.10    9.00 
   9  29   0   -1.60    4.90 
  -9 -29   0    3.20    3.70 
   9  29   0   -1.80    1.80 
  -9 -29   0   -1.30    2.90 
  -9 -29   0   -5.80    2.90 
  -9  29   0    5.80    5.00 
 -10 -29   0    1.00    3.60 
 -10 -29   0   -2.60    2.70 
  10  29   0   -0.40    2.20 
 -10  29   0   13.50   10.80 
  10  29   0    2.60    5.10 
  10  29   0    4.30    8.10 
  11  29   0   -0.40    1.50 
  11  29   0   -3.20    3.50 
   0  30   0   26.20    7.80 
   0  30   0   55.39   12.70 
   0  30   0   29.50    8.00 
   0  30   0   19.40    5.60 
   0 -30   0   36.60    9.10 
   0  30   0   71.59   14.40 
   0  30   0   43.60   16.00 
   0 -30   0   27.50   10.10 
  -1  30   0   12.00    7.60 
   1  30   0   38.20   11.40 
  -1 -30   0   29.60    8.00 
  -1 -30   0   16.90    5.70 
  -1  30   0    9.80    7.60 
   1  30   0   11.10    7.40 
  -1 -30   0    8.40    9.30 
   1  30   0   27.00    9.30 
   1  30   0   15.30   14.00 
   1 -30   0   11.10    9.90 
   1  30   0   13.10    8.00 
  -1  30   0   16.90   15.40 
  -1  30   0   18.00    5.50 
   1  30   0    9.10    5.30 
  -2  30   0    9.70    7.60 
   2  30   0    6.60    7.10 
   2 -30   0   15.80    9.70 
  -2 -30   0    4.90    5.90 
   2  30   0   19.00    9.00 
  -2  30   0   12.90    7.20 
  -2  30   0   29.80   10.60 
  -2 -30   0    8.90    5.90 
  -2 -30   0    8.70    5.30 
  -2 -30   0    4.60    9.10 
  -2  30   0   11.00    4.30 
  -2  30   0   28.90    9.40 
   2  30   0   -0.80   11.50 
  -2  30   0    8.50   14.60 
   2  30   0   20.20   10.10 
   2  30   0    6.70    7.60 
   2  30   0   10.60    4.90 
  -3  30   0   20.70   16.30 
   3  30   0   19.30    8.40 
  -3  30   0   11.00    6.80 
   3  30   0   21.30   10.20 
   3  30   0   25.20    8.90 
  -3  30   0   34.70    9.80 
   3  30   0   18.50    7.80 
   3  30   0   13.70   12.80 
   3  30   0    9.60    4.20 
   3 -30   0   29.50   11.20 
  -3 -30   0   15.70    5.00 
  -3 -30   0   -4.10    8.70 
  -3 -30   0   17.90    5.50 
  -3 -30   0   14.40    5.90 
  -3  30   0   18.60    8.00 
  -3 -30   0    8.60    5.30 
  -3  30   0   19.40    4.50 
  -4  30   0   48.30    7.50 
  -4  30   0   35.40    7.50 
   4  30   0   44.50    8.50 
  -4 -30   0   28.60    6.20 
  -4  30   0   83.39   14.60 
  -4  30   0   66.99   12.30 
  -4 -30   0   22.50    9.40 
   4  30   0   35.60   11.00 
  -4  30   0   49.40   17.60 
   4  30   0   60.99   11.80 
  -4  30   0   28.80    8.10 
   4  30   0   53.59   12.80 
  -4 -30   0   48.30   10.10 
  -4 -30   0   40.30   10.10 
   4  30   0   48.90    7.30 
  -4 -30   0   47.20    8.80 
   4  30   0   35.00   12.80 
  -5  30   0   12.10    8.00 
  -5  30   0    3.30    3.60 
  -5 -30   0  -10.00    8.10 
  -5 -30   0   -1.90    4.30 
  -5  30   0   16.00   21.80 
   5  30   0    4.50    7.50 
  -5  30   0    1.70    7.00 
   5  30   0   10.50    7.80 
   5  30   0   -6.90   11.20 
   5  30   0   -0.60    3.50 
  -5 -30   0  -10.30    4.50 
  -5 -30   0   -8.90    4.70 
  -5 -30   0   -3.60    4.40 
  -5  30   0   -2.30    5.70 
   5  30   0   -0.20    6.30 
  -6 -30   0   -2.40    7.60 
  -6 -30   0   -4.90    4.80 
   6  30   0   -9.00   10.90 
  -6  30   0    4.80   16.60 
   6  30   0   -9.20    6.70 
   6  30   0    1.50    2.20 
  -6 -30   0   -2.50    3.50 
  -6 -30   0   -7.90    4.10 
   6  30   0   -1.00    6.30 
   6  30   0   -2.00    3.40 
  -6  30   0    4.50    7.40 
  -6  30   0  -10.30    6.10 
   7  30   0    3.70    3.50 
  -7 -30   0    8.50    4.20 
   7  30   0    8.90    5.60 
  -7  30   0    8.60    9.80 
  -7 -30   0   -0.50    3.80 
  -7 -30   0    7.40    3.60 
  -7  30   0   -3.80    5.30 
   7  30   0   12.80    3.00 
   7  30   0   -6.90    8.80 
  -7 -30   0   12.10    7.20 
  -7  30   0  -19.20   16.00 
  -8 -30   0   -3.30    3.20 
   8  30   0    4.60    1.90 
  -8 -30   0    5.80    3.80 
  -8  30   0  -21.30   13.20 
  -8 -30   0   -1.40    3.00 
  -8  30   0    7.10    5.20 
   8  30   0    5.50    5.30 
   8  30   0   12.10    9.40 
   9  30   0    9.10    4.80 
  -9 -30   0    5.40    3.00 
  -9 -30   0    5.60    4.50 
  -9  30   0    1.50   10.70 
   9  30   0    6.00    9.10 
  10  30   0    8.20    6.30 
  10  30   0    4.10    4.10 
   0  31   0   28.90   10.60 
   0 -31   0    5.00    5.40 
   0 -31   0   -6.00    8.50 
   0  31   0   10.60    8.20 
   0  31   0   12.10   14.80 
   0  31   0    8.70    6.80 
   0  31   0    3.70    3.70 
   0  31   0    5.20    6.60 
  -1  31   0    7.30    3.50 
   1  31   0    7.20    6.80 
   1  31   0   14.80    8.10 
  -1  31   0   -0.70    8.10 
  -1  31   0   29.40   10.60 
  -1 -31   0    1.00    8.50 
   1  31   0   30.10   10.70 
   1 -31   0   16.10    6.00 
   1  31   0    7.50    3.60 
  -1  31   0   13.40    9.10 
   1  31   0   14.30    7.50 
  -1 -31   0    3.90    5.00 
  -1  31   0   14.00    7.50 
   1  31   0   13.60   15.30 
  -1  31   0    4.50   12.90 
   1 -31   0  -11.70    8.70 
   2 -31   0   50.79   12.80 
   2  31   0   30.70    7.30 
  -2 -31   0   41.70    7.90 
  -2 -31   0   31.80    6.40 
  -2  31   0   40.70   15.90 
  -2  31   0   77.39   13.80 
  -2  31   0   35.40    8.70 
  -2 -31   0   32.30    9.50 
   2  31   0   18.30   11.60 
   2  31   0   23.70    7.50 
   2  31   0   60.99   12.20 
  -2  31   0   48.00   10.70 
  -2  31   0   43.50    7.20 
   2  31   0   54.49   12.10 
  -2  31   0   71.19   12.60 
   2  31   0   36.90    6.10 
  -3  31   0   23.00    9.40 
  -3  31   0   13.80    6.40 
   3  31   0   16.00    9.90 
  -3  31   0   33.00   11.00 
   3  31   0   17.70    9.40 
   3  31   0   18.00    8.00 
   3  31   0   13.30    7.60 
  -3 -31   0   34.70    8.30 
  -3  31   0   23.70   17.30 
   3  31   0   11.30   12.00 
   3  31   0   16.80    3.70 
  -3 -31   0    3.60    8.50 
  -3 -31   0    5.20    4.30 
  -4  31   0   -0.80    5.80 
   4  31   0    7.70    7.30 
   4  31   0    3.60    6.90 
   4  31   0    4.30    4.20 
  -4  31   0   26.20   17.00 
  -4  31   0   -2.20    6.60 
  -4 -31   0    8.70    4.40 
  -4 -31   0    0.90    3.70 
  -4 -31   0   -7.30    4.40 
  -4  31   0    6.90    7.60 
  -4 -31   0  -11.90    7.80 
   4  31   0   16.60    8.00 
   4  31   0    3.60   14.30 
  -5 -31   0   19.90    8.70 
  -5 -31   0   19.20    5.20 
  -5  31   0   38.20   16.70 
   5  31   0   40.70    7.30 
   5  31   0   25.20   11.00 
   5  31   0   32.70    7.80 
  -5  31   0   35.00    7.10 
  -5  31   0   68.09   12.60 
  -5  31   0   48.80   10.70 
  -5 -31   0   39.40    7.90 
  -5 -31   0   29.90    6.30 
   6  31   0   59.99   10.30 
  -6  31   0   48.50    9.50 
  -6 -31   0   46.10   10.90 
  -6  31   0   69.89   17.20 
   6  31   0   29.20   10.00 
  -6 -31   0   65.99    6.50 
  -6 -31   0   42.40    7.30 
  -6  31   0   55.69    9.30 
   6  31   0   47.40    8.40 
  -7 -31   0   15.40    7.30 
  -7 -31   0    2.70    3.00 
  -7  31   0   -3.00   13.80 
  -7  31   0    6.40    5.10 
  -7 -31   0   -1.20    3.20 
   7  31   0    5.70    5.30 
   7  31   0    9.90    8.20 
   8  31   0    4.30    4.90 
  -8 -31   0    3.80    3.00 
  -8  31   0    4.10    6.10 
   8  31   0   -6.10    8.60 
   9  31   0   -0.10    4.10 
   9  31   0   -4.30    6.60 
  -9 -31   0   -1.00    2.10 
   0  32   0   11.90    7.20 
   0 -32   0   25.10   14.50 
   0  32   0   22.20    8.10 
   0  32   0   25.20    7.40 
   0 -32   0   38.00    9.30 
   0  32   0   37.90   14.40 
   0  32   0   62.39   12.50 
  -1  32   0   28.30    7.50 
   1  32   0   49.20   11.80 
   1  32   0   64.69   12.50 
  -1 -32   0   36.60    8.30 
   1 -32   0   58.69    9.90 
   1  32   0   32.60    7.90 
  -1  32   0   58.79   12.00 
  -1  32   0   30.00    7.40 
  -1 -32   0   41.90    7.30 
  -1  32   0   71.49   12.70 
   1 -32   0   52.29   14.20 
  -1 -32   0   29.70   10.00 
   1  32   0   38.40    7.50 
  -1  32   0   27.90   13.10 
   1  32   0   41.10   13.80 
  -2  32   0   39.60    9.50 
  -2  32   0   21.10    8.40 
  -2 -32   0   29.70    6.50 
  -2  32   0   61.29   11.50 
   2  32   0   49.50   10.30 
   2  32   0   26.50    7.30 
   2  32   0   23.20   12.80 
  -2  32   0   25.20    7.00 
   2 -32   0   49.40   13.20 
   2  32   0   13.60    6.90 
  -2  32   0   46.60   15.10 
  -2 -32   0   20.10    9.80 
  -2 -32   0   22.80    5.50 
   3 -32   0   12.90    9.10 
  -3  32   0   22.20   14.80 
  -3  32   0    7.30    6.40 
   3  32   0   21.40   12.00 
  -3  32   0   16.50    7.80 
  -3  32   0    4.80    5.70 
   3  32   0   23.20    8.10 
   3  32   0    3.20    5.90 
   3  32   0    6.30    6.80 
  -4  32   0   23.60    9.90 
   4  32   0    1.60    6.70 
   4  32   0   -2.90    5.80 
  -4 -32   0   -2.60    6.90 
  -4  32   0   -1.70    4.90 
  -4  32   0   -9.80    5.50 
  -4  32   0   14.60   15.70 
   4  32   0    8.40   11.20 
  -4  32   0   15.60    7.40 
  -4 -32   0    0.10    3.40 
   5  32   0   21.80    9.30 
  -5  32   0   48.70   15.20 
   5  32   0   37.10    6.60 
  -5 -32   0   39.90    8.00 
  -5  32   0   51.79    9.50 
   5  32   0   46.30   11.70 
  -5  32   0   40.50    8.70 
  -5 -32   0   51.09    5.80 
  -5 -32   0   37.80    6.80 
   6  32   0   -6.30    8.50 
  -6 -32   0   -7.20    2.70 
  -6 -32   0   -0.10    4.90 
  -6  32   0   -6.30    5.70 
  -6  32   0   -9.60    4.30 
  -6  32   0  -10.00   13.00 
   6  32   0    0.20    5.10 
  -6 -32   0    0.60    6.00 
   7  32   0   -4.70    8.80 
  -7 -32   0   -5.70    2.60 
  -7 -32   0   -7.60    3.30 
   7  32   0    6.80    6.40 
  -7  32   0   -3.10   11.70 
  -8 -32   0   16.40    3.80 
   8  32   0   11.10    4.20 
   8  32   0    6.10    7.00 
   0  33   0    1.30    6.00 
   0 -33   0   -3.20    7.40 
   0  33   0    5.20   11.10 
   0  33   0   11.50    7.70 
   0  33   0   11.50    6.20 
   0 -33   0    1.50    6.90 
   1 -33   0    7.60    7.50 
  -1 -33   0    3.40    4.40 
   1  33   0   15.70    7.50 
  -1  33   0    5.50    5.70 
  -1 -33   0   -0.30    7.10 
  -1 -33   0    9.50    3.60 
  -1  33   0   10.00   12.80 
   1  33   0    5.20   11.60 
   1  33   0    6.20    5.90 
  -1  33   0    4.90    6.00 
  -1  33   0   15.60    7.40 
   1 -33   0    8.80    4.40 
   1  33   0    3.50    5.80 
  -2  33   0   50.39   10.40 
   2  33   0   45.80   12.30 
  -2 -33   0   52.29    8.20 
  -2  33   0   39.90   13.80 
  -2  33   0   81.89   11.40 
   2 -33   0   79.19   14.00 
  -2 -33   0   49.00   11.30 
   2  33   0   57.89   10.60 
   2  33   0   69.59   10.90 
  -2  33   0   55.19   12.00 
  -2 -33   0   61.19    7.00 
   3  33   0   -0.10    5.10 
  -3 -33   0   -4.00    3.70 
  -3  33   0   10.70    7.20 
   3  33   0    7.80    7.00 
  -3  33   0   14.80   13.70 
  -3  33   0   -4.20    5.20 
  -3 -33   0    0.10    3.80 
  -3 -33   0    1.60    6.50 
   3  33   0   11.70   10.00 
  -4  33   0   -9.60   12.60 
  -4  33   0   14.00    7.20 
  -4 -33   0    9.70    6.30 
   4  33   0    8.30    5.40 
  -4 -33   0    1.30    3.50 
  -4 -33   0    5.80    4.70 
  -4  33   0    4.50    5.80 
   4  33   0    5.20    6.20 
   4  33   0    6.20   10.50 
  -5  33   0   24.00    4.60 
  -5  33   0   20.80    6.80 
  -5  33   0   19.90   14.60 
   5  33   0   17.20    9.30 
   5  33   0   28.20    5.80 
  -5 -33   0   24.30    4.40 
  -5 -33   0   15.20    3.80 
  -5 -33   0   42.90   11.40 
  -6  33   0   20.10   11.30 
  -6 -33   0   33.20    4.20 
   6  33   0   38.40    6.80 
  -6 -33   0   20.00    4.90 
   6  33   0   28.10    8.70 
   0 -34   0   29.00    6.10 
   0  34   0   17.60    5.80 
   0 -34   0   22.50   10.10 
   0  34   0    8.30   11.40 
   0  34   0   44.30    9.60 
   1  34   0   33.70    7.90 
   1  34   0    5.10    5.40 
  -1 -34   0   12.50    7.00 
   1 -34   0   28.00    6.40 
  -1  34   0   13.40   11.70 
   1  34   0   14.50   11.00 
   1 -34   0   24.40    7.20 
  -1  34   0    4.50    7.10 
  -1 -34   0   12.10    3.90 
  -1  34   0   23.80    7.10 
  -2 -34   0    1.80    3.40 
  -2 -34   0    8.20    2.90 
  -2 -34   0    1.50    6.30 
   2  34   0    3.50    9.30 
  -2  34   0    5.70   14.00 
   2  34   0    9.00    5.70 
  -2  34   0   -2.60    4.70 
   2  34   0    9.80    8.10 
  -2  34   0   15.00    7.90 
  -3  34   0    6.90   13.00 
  -3 -34   0    6.30    3.40 
   3  34   0   16.40    5.50 
  -3 -34   0   14.00    3.00 
  -3 -34   0   13.90    7.10 
  -3  34   0   12.00    4.70 
  -3  34   0   19.30    7.00 
   3  34   0    6.50    5.90 
   4  34   0   11.60    4.60 
  -4 -34   0    5.30    3.10 
   4  34   0    4.10    8.70 
  -4 -34   0   10.30    2.70 
  -4  34   0   11.40    4.70 
  -4  34   0  -12.30   10.90 
  -4  34   0    7.80    6.10 
  -5 -34   0    8.70    2.80 
  -5  34   0    7.90   10.40 
   5  34   0    4.50    7.60 
  -5 -34   0    8.20    2.40 
   5  34   0    5.10    3.90 
   0  35   0    9.30    6.20 
   0  35   0   -3.30    4.30 
   0  35   0   -9.20   10.00 
   0 -35   0    1.70    2.90 
  -1 -35   0    4.60    3.40 
  -1  35   0    2.20   10.40 
  -1  35   0    4.00    5.90 
  -1  35   0   -1.60    4.10 
   1  35   0    9.50    6.20 
   1  35   0    2.20    4.30 
   1  35   0    5.40    8.70 
   2  35   0    0.40    8.50 
  -2 -35   0    4.10    2.70 
  -2  35   0    0.40    4.50 
  -2  35   0   -5.20    9.70 
   2  35   0   -3.80    4.00 
  -1   0  -1    0.30    2.60 
  -1   0   1    1.20    1.20 
   1   0   1   -1.20    2.50 
  -1   0   1    0.30    3.40 
   1   0   1    1.20    1.20 
   1   0  -1    0.80    1.50 
   1   0  -1   -0.80    3.00 
  -1   0  -1   -0.10    0.90 
  -2   0  -1   19.90    7.20 
   2   0   1   22.80    6.40 
   2   0  -1   31.00    7.60 
   2   0  -1   21.90    5.20 
   2   0  -1   20.80    5.10 
  -2   0   1   19.80    7.10 
  -3   0   1  -12.80    9.40 
   3   0   1   -3.10    4.70 
   3   0  -1    3.80    5.00 
  -3   0   1   -0.30    3.50 
  -3   0  -1   -5.60    8.00 
   3   0   1  -10.40    8.80 
   3   0  -1    1.60    4.80 
   3   0  -1   -2.90   10.70 
   4   0  -1   -8.80   11.20 
   4   0   1   -3.70    5.20 
  -4   0   1   -3.70    3.80 
   4   0   1  -13.40   10.40 
   4   0  -1    3.20    5.50 
  -4   0   1   -4.30    9.70 
   4   0  -1    3.60    5.60 
   4   0   1    2.80    5.60 
  -4   0  -1    0.60    9.30 
   5   0   1    0.70    5.60 
   5   0   1    3.40    5.50 
   5   0  -1    3.50    5.50 
  -5   0   1   15.90   10.30 
  -5   0  -1   -6.20    8.30 
   5   0   1   -5.00   10.00 
   5   0  -1    1.90    5.60 
   5   0  -1    5.00   11.10 
  -6   0   1   17.60   11.40 
   6   0  -1    1.20    6.10 
   6   0   1   29.50   16.40 
  -6   0  -1   13.00   10.10 
   6   0   1    4.80    6.20 
   6   0  -1    2.30    5.90 
   7   0  -1   49.99   12.60 
   7   0   1   50.49   12.20 
  -7   0  -1   52.09   16.20 
   7   0  -1   70.69   12.70 
  -7   0   1   41.50    6.50 
   7   0  -1   52.39   18.00 
   7   0   1   64.89   13.00 
   7   0   1   50.99   17.50 
  -7   0   1   68.59   16.80 
  -7   0  -1   57.29    9.60 
  -8   0   1   25.50   13.30 
   8   0  -1   -2.50    6.70 
   8   0  -1   16.90   15.60 
  -8   0  -1    7.00   11.00 
   8   0   1    1.90    7.50 
  -8   0   1   -1.40    3.70 
   8   0   1    2.40    7.30 
   8   0  -1    8.20    7.60 
  -8   0  -1    6.60    4.00 
   8   0   1   16.70   15.60 
   9   0  -1   13.30    4.90 
   9   0   1   17.30    8.50 
   9   0  -1   11.90    8.20 
  -9   0  -1   14.00    4.50 
   9   0   1   14.60    8.40 
 -10   0  -1   12.00    3.80 
 -10   0   1    0.60    4.10 
  10   0   1    7.50    3.90 
 -10   0  -1    4.00    5.10 
  10   0  -1    7.60    4.20 
 -10   0  -1    7.50    5.70 
 -10   0  -1    2.40    4.20 
 -10   0  -1    5.20    4.10 
 -10   0   1    0.90    5.00 
 -10   0   1    3.90    4.30 
 -10   0  -1    2.20    4.50 
  10   0   1    4.30    8.40 
 -11   0   1  112.49   14.30 
 -11   0   1  133.49   13.20 
 -11   0   1  130.79   12.20 
 -11   0   1  138.49   11.60 
 -11   0  -1  160.48   13.60 
 -11   0  -1  129.69   12.10 
 -11   0  -1  103.99   12.30 
 -11   0  -1  121.59   14.50 
 -11   0  -1  123.39   11.60 
  11   0  -1  149.39   12.40 
 -11   0  -1  133.19   12.30 
  11   0  -1  124.69   19.70 
 -11   0   1  139.69   12.10 
 -11   0   1  147.39   12.60 
 -11   0  -1  137.59   12.30 
  11   0   1  134.29   19.70 
 -11   0  -1  139.89   12.00 
 -11   0   1  127.09   12.40 
  11   0   1  141.79   12.30 
 -12   0   1    6.00    4.60 
  12   0  -1   26.50   12.90 
  12   0  -1    4.50    3.70 
 -12   0  -1    1.90    5.20 
 -12   0  -1    3.40    5.10 
 -12   0  -1   12.50    6.00 
 -12   0  -1    6.60    4.50 
  12   0  -1    6.50    3.30 
 -12   0   1   14.10    5.90 
  12   0   1   -0.70    5.90 
 -12   0  -1    9.40    4.50 
  12   0   1   10.00    4.50 
 -12   0   1    2.50    5.00 
 -12   0   1    6.90    5.10 
 -12   0   1    3.30    5.30 
 -12   0  -1    4.40    4.00 
 -12   0  -1    6.40    5.20 
  12   0   1    3.70    3.70 
  12   0  -1    6.60    9.70 
  12   0   1    8.50    3.40 
 -12   0   1    5.00    4.70 
 -12   0   1   11.20    4.40 
  12   0  -1    4.70    4.50 
  12   0   1    2.90    9.70 
 -13   0   1   10.10    5.50 
  13   0  -1    1.40   11.30 
 -13   0   1   22.70    5.20 
 -13   0   1    7.50    5.70 
  13   0   1   15.40    4.60 
  13   0  -1   10.90    5.10 
  13   0   1   13.10   12.50 
 -13   0  -1   13.70    5.10 
 -13   0   1   17.80    5.30 
  13   0   1   14.90    5.90 
  13   0   1   10.50    5.00 
 -13   0  -1   15.70    6.00 
 -13   0   1   31.80    6.60 
  13   0  -1    4.50    7.60 
 -13   0  -1   16.30    5.40 
  13   0  -1   20.80   14.20 
 -13   0  -1   30.50    6.80 
  13   0   1    7.90    7.20 
 -13   0  -1   10.50    6.10 
 -13   0  -1   20.80    4.90 
 -13   0   1   11.40    5.60 
 -13   0  -1   10.60    5.50 
  13   0  -1   17.30    4.80 
 -13   0   1   13.80    5.20 
  13   0  -1   11.10    5.20 
 -14   0  -1   21.30    5.00 
 -14   0  -1   19.90    5.50 
  14   0   1   13.80    5.10 
  14   0  -1   14.10    4.10 
  14   0  -1   13.80    5.40 
  14   0  -1   38.00   16.00 
  14   0   1   16.00    3.50 
  14   0   1    8.70   11.30 
  14   0   1    9.70   18.00 
 -14   0  -1   13.10    5.60 
  14   0  -1    9.20    7.90 
 -14   0   1   33.80    6.30 
 -14   0  -1   21.70    5.50 
 -14   0  -1   12.40    5.80 
 -14   0   1   20.10    5.10 
 -14   0   1   14.40    5.10 
 -14   0  -1   26.90    7.00 
 -14   0   1   20.30    5.00 
  14   0  -1   12.90    3.50 
 -14   0   1   11.30    5.70 
  14   0   1    5.90    7.40 
  14   0  -1   15.10   11.90 
 -14   0   1    7.50    5.60 
  14   0   1   18.10    4.20 
 -14   0  -1    6.40    4.70 
  15   0   1    2.50    4.00 
 -15   0  -1    8.50    8.10 
 -15   0  -1    1.50    4.70 
 -15   0  -1    2.20    5.60 
 -15   0  -1    5.60    5.60 
  15   0  -1   -1.50    4.60 
 -15   0   1    1.90    5.60 
 -15   0   1    1.40    5.70 
  15   0  -1    0.50    4.40 
 -15   0  -1    2.80    8.10 
  15   0   1   -2.30    4.40 
 -15   0  -1    3.10    6.60 
  15   0   1    2.30    4.80 
 -15   0  -1    2.80    5.50 
  15   0  -1    2.20    7.30 
 -15   0  -1   -3.40    4.40 
  15   0  -1  -25.80   10.10 
 -15   0   1   -3.10    6.10 
  15   0   1  -25.70   10.00 
 -15   0   1    2.90    5.50 
 -15   0   1    3.30    8.60 
 -15   0   1    6.70    6.40 
  15   0   1    3.80    7.40 
 -16   0   1    4.50    3.90 
  16   0   1   -2.10    9.60 
  16   0  -1   -8.20    6.20 
  16   0  -1    2.90    2.70 
 -16   0   1    6.10    4.00 
 -16   0  -1    5.90    4.50 
  16   0  -1    2.20    3.30 
 -16   0   1    7.10    4.40 
  16   0  -1    1.10    7.70 
 -16   0  -1    8.10    4.90 
 -16   0  -1    3.80    4.00 
  16   0  -1   -1.50    7.70 
  16   0   1    1.10    3.10 
 -16   0   1   -2.00    4.60 
 -16   0  -1    2.40    4.20 
 -16   0  -1    0.90    4.20 
  16   0   1    5.50    2.70 
 -16   0   1    0.50    4.80 
 -16   0  -1    0.90    4.00 
  16   0   1   -4.90    5.90 
 -16   0   1   -1.20    3.80 
 -17   0  -1   30.90    6.60 
 -17   0  -1   32.00    8.40 
  17   0   1   17.50    6.20 
  17   0  -1   20.50    6.90 
 -17   0   1   13.80    4.40 
 -17   0   1   31.90    7.90 
  17   0  -1   15.80    6.70 
 -17   0  -1   31.10    6.20 
  17   0  -1   13.00    4.50 
  17   0   1   15.60    3.40 
 -17   0   1   20.80    5.10 
 -17   0  -1   32.20    7.90 
  17   0   1   11.80    5.80 
  17   0   1   19.00    4.60 
 -17   0   1   24.00    5.80 
  17   0  -1   24.00    4.20 
  17   0   1   22.80    5.10 
  17   0  -1   16.20    3.60 
  18   0   1    1.30    4.40 
  18   0   1   13.60    4.70 
  18   0  -1   -1.50    1.90 
 -18   0  -1    0.00    3.10 
 -18   0   1    0.40    3.20 
 -18   0   1    3.70    3.30 
 -18   0  -1    2.40    2.90 
  18   0   1   -1.70    2.20 
  18   0   1    0.10    1.90 
 -18   0  -1    7.00    3.30 
 -18   0  -1    7.80    3.90 
  18   0  -1    2.60    4.60 
 -18   0   1   -2.90    2.90 
  18   0   1    0.90    4.90 
  18   0  -1    6.10    5.00 
  18   0  -1   -2.50    3.80 
 -18   0  -1   -0.10    2.90 
 -18   0   1    4.60    3.90 
 -18   0   1    2.00    2.70 
 -19   0  -1   16.50    4.20 
  19   0   1    9.90    4.00 
 -19   0   1   10.80    3.50 
  19   0  -1   12.80    2.40 
  19   0  -1    2.40    4.10 
  19   0   1    7.40    2.90 
  19   0  -1    4.00    3.50 
 -19   0  -1   22.80    6.20 
 -19   0   1   15.70    4.20 
  19   0  -1    7.80    3.20 
 -19   0  -1   15.80    5.40 
  19   0   1   15.40    2.50 
 -19   0   1   21.50    5.30 
   0  -1  -1   -0.20    1.70 
   0  -1   1   -0.10    0.60 
   0  -1   1   -0.60    0.70 
   0  -1   1   -0.10    1.80 
  -1  -1  -1  121.19    8.60 
   1   1  -1  107.39    8.80 
  -1  -1  -1   97.29   10.30 
  -1  -1  -1  122.39    8.70 
   1   1  -1  111.59   11.30 
  -1   1   1  121.49   10.20 
   1   1  -1  116.69    9.00 
   1  -1   1  103.39    9.10 
   1  -1  -1  127.39   10.40 
   1   1   1   98.39   10.50 
  -1   1  -1  115.29    9.10 
   1  -1  -1  119.99    8.70 
  -1  -1   1  113.89   11.00 
   2  -1   1   22.90    6.00 
   2   1  -1   13.10    4.00 
   2   1  -1   15.40    3.80 
  -2   1   1   13.50    7.30 
  -2  -1  -1    5.40    6.30 
  -2  -1  -1   18.30    4.00 
   2  -1  -1   12.30    3.20 
  -2  -1   1   27.00    4.70 
   2   1   1    9.40    7.10 
   2   1   1   17.30    4.00 
  -2   1  -1   17.00    5.30 
   2  -1  -1   10.90    5.90 
  -2  -1   1   21.10    7.30 
   2  -1  -1   15.40    4.10 
   3  -1   1   -4.30    8.90 
  -3   1   1   -5.20    9.20 
   3   1  -1   10.20    5.50 
  -3  -1  -1    2.10    8.40 
   3   1  -1    2.70   12.10 
   3   1  -1    8.60    5.40 
   3  -1   1    0.00    3.90 
   3  -1  -1   12.00    4.80 
   3  -1  -1    7.00    4.70 
   3   1   1    7.00    5.40 
   3   1   1    8.30   11.00 
   3   1   1    4.30    5.60 
  -3  -1   1    5.80    9.70 
  -3   1  -1  -18.60   22.80 
  -3   1  -1    1.80    7.40 
   3  -1  -1   -2.80    9.80 
   4   1  -1  138.09   14.30 
   4   1  -1  140.89   14.30 
   4   1  -1  134.99   20.10 
   4  -1   1  128.19   18.70 
   4  -1   1  128.69   13.40 
  -4   1   1  135.59   19.30 
  -4  -1  -1  135.89   19.40 
   4   1   1  130.79   14.40 
   4  -1  -1  131.69   13.20 
   4   1   1  138.99   14.10 
   4   1   1  123.69   21.10 
  -4  -1   1  155.28   21.00 
   4  -1  -1  134.19   13.00 
  -4   1  -1  105.79   16.70 
  -4   1  -1  107.09   30.30 
   4  -1  -1  116.29   19.10 
   5  -1   1   14.10    5.70 
  -5  -1  -1   22.60    5.50 
   5  -1   1   11.70    5.90 
  -5  -1  -1   23.20   11.40 
  -5   1   1   10.70    9.90 
   5   1  -1   11.10    6.10 
   5   1  -1   22.40   13.80 
   5  -1   1   11.20   11.20 
   5   1  -1   15.30    6.80 
   5   1   1    9.00    6.30 
   5  -1  -1   18.20   11.50 
   5  -1  -1   17.30    5.80 
   5  -1  -1   21.80    6.10 
  -5  -1   1   16.40   11.40 
  -5   1  -1   18.70    8.80 
  -5   1  -1   48.70   39.00 
   5   1   1   10.10    6.40 
   5   1   1   18.60   12.50 
  -5  -1   1   16.70    4.20 
  -6  -1  -1   23.30    4.30 
   6   1  -1   14.30    7.10 
  -6   1   1   24.40   11.00 
   6  -1   1   15.10    6.30 
   6  -1   1   21.80   13.10 
   6   1  -1   38.50   15.30 
   6  -1   1   25.60    6.70 
   6   1  -1   16.30    6.70 
  -6  -1  -1   25.00   11.80 
  -6  -1   1   19.10    5.00 
   6   1   1   17.90    7.00 
   6  -1  -1   19.70    6.80 
   6  -1  -1   38.50   10.00 
   6   1   1   21.30    7.40 
  -6  -1   1    6.50   12.90 
  -6   1  -1   22.00    9.50 
   6   1   1   46.50   25.20 
  -6  -1   1   22.70    5.80 
   6  -1  -1   17.60   13.10 
  -7  -1  -1   15.90   12.40 
   7  -1   1   27.50   14.80 
   7  -1   1   46.90   11.40 
   7  -1   1   17.10    7.60 
   7   1  -1   24.80    8.30 
  -7  -1  -1   26.20    5.90 
   7   1  -1   28.70   16.70 
   7   1  -1   24.20    7.70 
   7   1   1   26.80    8.30 
  -7  -1   1   38.80   15.30 
   7  -1  -1   32.40    8.00 
   7  -1  -1   25.60   14.90 
  -7   1  -1   49.70   74.49 
  -7   1  -1   23.80    4.50 
   7  -1  -1   22.40    7.60 
  -7  -1   1   26.20    5.50 
   7   1   1   18.40    8.10 
   7   1   1   16.00   15.10 
   8   1  -1   17.30   16.70 
   8  -1   1   36.80    9.10 
  -8   1   1   23.40    5.10 
  -8   1   1   27.20   15.60 
  -8  -1  -1   28.10   13.30 
   8  -1   1   51.09   17.60 
   8   1  -1   35.40    8.90 
   8   1  -1   23.80    8.80 
   8  -1   1   29.90    8.70 
   8  -1  -1   41.50   16.40 
   8  -1  -1   25.30    8.20 
  -8   1  -1   29.90    6.00 
   8   1   1   25.20    8.70 
  -8  -1   1   23.40    4.80 
  -8   1  -1    0.90   15.30 
   8   1   1   29.20    8.90 
  -8  -1   1   27.10   13.90 
   8   1   1   59.59   19.40 
   8  -1  -1   32.00    8.80 
  -9  -1  -1   50.49    7.40 
   9   1  -1   56.19    7.50 
   9  -1   1   66.99   15.20 
   9   1  -1   57.69   14.30 
   9  -1   1   50.89   14.00 
   9   1  -1   55.39   22.80 
   9  -1   1   58.09    7.60 
   9  -1  -1   49.90   13.50 
   9  -1  -1   59.29    8.20 
   9   1   1   59.89   14.50 
   9   1   1   76.49   15.10 
   9   1   1   90.79   34.30 
  -9  -1   1   40.20    7.40 
  -9   1  -1   43.60    7.30 
   9  -1  -1   72.99   14.40 
   9   1   1   56.29    7.00 
 -10   1   1    1.00    3.80 
  10   1  -1    0.00    3.90 
 -10  -1  -1    1.00    5.30 
 -10   1   1    0.50    4.50 
 -10   1   1   -1.90    4.30 
  10  -1   1   -3.70    8.00 
  10   1  -1   16.90   14.60 
 -10   1   1    1.20    4.80 
  10   1  -1    3.60    7.70 
 -10  -1  -1    8.80    4.30 
 -10  -1  -1    1.20    4.40 
  10  -1   1   -3.10    3.70 
 -10  -1  -1    3.70    5.00 
 -10   1  -1   -1.40    5.00 
 -10  -1   1   -7.90    4.50 
  10   1   1   -5.00   10.20 
 -10   1  -1   -0.30    4.10 
 -10   1  -1   -0.20    3.90 
 -10   1  -1    1.80    3.30 
 -10   1  -1   -5.50    4.90 
  10   1   1    1.10    7.80 
 -10  -1   1    2.00    4.00 
 -10   1  -1    5.20    7.20 
 -10   1  -1    2.70    4.60 
  10   1   1    1.40    3.70 
  10  -1  -1    0.50    4.10 
 -11  -1  -1   11.20    3.80 
 -11  -1  -1    8.70    4.40 
  11   1  -1   17.60   10.20 
 -11   1   1   10.80    4.70 
 -11  -1  -1   17.20    5.00 
  11  -1   1   15.20    9.40 
 -11  -1  -1    0.70    5.00 
 -11   1   1   14.90    4.80 
 -11  -1  -1    9.90    4.30 
  11   1  -1    8.70    3.70 
 -11   1   1    5.40    5.10 
  11   1  -1    7.50    4.40 
  11   1  -1   26.60   10.50 
  11  -1   1   11.50    6.30 
 -11   1   1    8.20    4.90 
 -11   1   1    6.60    4.00 
 -11   1   1   14.20    5.90 
 -11  -1  -1    4.50    3.60 
 -11  -1  -1   15.40    4.80 
 -11   1   1   10.20    4.50 
  11   1  -1    6.50    3.40 
 -11  -1  -1    8.40    5.30 
  11  -1  -1   12.50    4.60 
 -11   1  -1    6.40    4.80 
 -11  -1   1    0.90    5.30 
 -11  -1   1   12.50    4.60 
 -11   1  -1    8.70    4.10 
  11   1   1   13.10    3.90 
 -11   1  -1    4.70    5.10 
 -11  -1   1   16.00    4.90 
 -11  -1   1    7.20    5.50 
 -11  -1   1   13.00    4.60 
  11   1   1   13.10    5.00 
  11   1   1    8.40    9.50 
 -11   1  -1    8.70    4.50 
 -11  -1   1    5.70    3.70 
  11   1   1    6.30    5.60 
 -11  -1   1    6.90    5.10 
 -11  -1   1    4.50    4.80 
  11  -1  -1   15.50    9.80 
  11  -1  -1   25.40   10.30 
  11   1   1   11.80    4.30 
 -11   1  -1   14.20    5.30 
 -11   1  -1    2.70    4.70 
 -11   1  -1   13.30    4.70 
  12   1  -1   60.69    7.50 
 -12  -1  -1   37.10    8.20 
  12   1  -1   26.40    7.60 
 -12  -1  -1   53.79    8.80 
 -12  -1  -1   42.20   11.00 
 -12   1   1   44.90    8.30 
  12  -1   1   56.29    6.50 
 -12   1   1   46.50    7.40 
  12  -1   1   36.00    7.80 
  12   1  -1   41.40   13.00 
  12   1  -1   40.90    8.30 
 -12   1   1   42.60    6.80 
 -12  -1  -1   39.80    6.90 
  12  -1   1   49.20    7.10 
 -12  -1  -1   41.60    7.80 
  12  -1   1   37.30   12.40 
  12  -1   1   50.49    8.30 
 -12   1   1   50.79    8.20 
 -12   1   1   41.60   11.20 
 -12   1   1   51.39    9.00 
 -12  -1  -1   31.10    7.00 
 -12   1   1   43.10    7.60 
  12   1  -1   92.29   24.40 
 -12  -1  -1   50.99    9.50 
 -12  -1  -1   46.70    7.00 
  12   1  -1   51.89    6.50 
 -12   1  -1   49.99    8.20 
  12  -1  -1   47.10    8.60 
 -12  -1   1   42.50    8.40 
 -12  -1   1   52.79    8.10 
 -12   1  -1   38.00    7.80 
  12   1   1   51.19    8.40 
  12   1   1   62.99    6.40 
 -12   1  -1   60.49   10.00 
  12   1   1   41.80   12.80 
  12  -1  -1   36.20   12.40 
 -12  -1   1   46.10    7.30 
 -12  -1   1   61.19   10.20 
 -12  -1   1   36.10   10.90 
  12   1   1   31.30    7.80 
 -12   1  -1   51.49    7.00 
  12  -1  -1   58.79    7.80 
  12   1   1   54.19    7.40 
 -12   1  -1   46.60    8.00 
 -12  -1   1   49.99    7.30 
 -12   1  -1   68.69    9.00 
 -12   1  -1   46.80   11.40 
 -12  -1   1   53.19    9.00 
  12  -1  -1   53.59    6.80 
  13   1  -1    9.60   12.40 
  13   1  -1   -5.20    7.10 
 -13   1   1   14.80    5.20 
 -13   1   1    5.80    4.60 
 -13  -1  -1    8.20    4.90 
 -13   1   1    4.50    4.70 
  13   1  -1    4.00   10.70 
 -13  -1  -1   14.60    4.50 
  13   1  -1    4.70    3.30 
 -13  -1  -1    7.40    4.60 
  13  -1   1    4.90    6.70 
  13  -1   1    7.10    4.80 
 -13   1   1    5.50    5.60 
 -13  -1  -1   16.50    5.50 
 -13   1   1    8.30    6.10 
 -13   1   1    6.00    5.50 
  13   1  -1    9.60    3.80 
  13  -1   1   13.90   11.30 
 -13  -1  -1    1.10    5.40 
 -13  -1  -1   11.40    5.40 
  13   1  -1    9.90    5.10 
 -13   1   1    7.20    6.40 
 -13  -1   1   11.60    5.20 
  13  -1  -1    5.30   10.90 
  13  -1  -1    1.60    7.20 
  13  -1  -1   11.60    5.10 
 -13   1  -1    5.90    5.60 
 -13   1  -1    0.60    5.50 
 -13  -1   1   12.60    5.90 
 -13  -1   1    9.80    4.90 
  13  -1  -1   10.00    5.00 
 -13   1  -1   14.30    4.50 
 -13  -1   1   13.30    4.50 
  13  -1  -1   11.00    6.00 
 -13  -1   1    4.70    5.00 
  13   1   1   -0.30    7.10 
 -13   1  -1    2.70    6.10 
  13  -1  -1   18.30   14.80 
  13   1   1    5.60   12.20 
  13   1   1    5.40    4.50 
 -13   1  -1    4.00    4.90 
 -13   1  -1   12.50    5.40 
  13   1   1    3.70    3.70 
  13   1   1   31.20   16.00 
 -13  -1   1   12.50    6.50 
 -13  -1   1    9.00    6.00 
  13   1   1   10.50    3.60 
 -13   1  -1   12.90    4.80 
  14  -1   1    8.90    3.10 
  14   1  -1   -0.80    6.80 
  14   1  -1    8.00    3.20 
 -14   1   1    6.80    6.40 
 -14  -1  -1    5.70    5.30 
 -14  -1  -1    7.10    5.30 
 -14  -1  -1    2.80    4.40 
 -14   1   1   10.60    4.40 
  14  -1   1   -2.10    4.50 
  14  -1   1    3.30    3.70 
  14   1  -1  -12.20   10.50 
 -14   1   1    3.10    5.60 
 -14   1   1    7.20    4.70 
  14  -1   1   -7.50   10.00 
  14  -1   1    3.90    6.80 
 -14  -1  -1    5.80    4.60 
  14   1  -1    6.20    3.90 
 -14   1   1    0.20    5.40 
  14   1  -1    1.40    4.60 
  14   1  -1    8.00   14.00 
 -14  -1  -1   11.60    4.60 
 -14  -1  -1    6.90    5.10 
 -14   1   1   10.30    5.90 
 -14   1   1   -0.60    4.40 
  14   1   1    2.90    4.60 
  14  -1  -1   -0.50    3.60 
  14   1   1    3.80    3.00 
 -14   1  -1   13.50    5.50 
 -14   1  -1    5.60    5.20 
 -14  -1   1    4.00    4.40 
  14   1   1   -9.40   10.70 
  14   1   1  -23.90   17.00 
 -14   1  -1    2.60    5.70 
 -14  -1   1    5.30    4.70 
  14  -1  -1   -8.40   10.30 
 -14   1  -1    6.10    4.50 
 -14   1  -1   -3.70    4.40 
 -14  -1   1   10.00    4.30 
  14  -1  -1    8.30    3.30 
 -14   1  -1    8.10    4.40 
 -14  -1   1   -0.10    5.20 
  14   1   1    5.10    3.60 
  14  -1  -1   -6.30    6.80 
  14   1   1   -6.90    6.50 
 -14  -1   1    2.30    5.60 
 -14   1  -1    5.90    4.60 
  14  -1  -1   -4.80    4.50 
 -14  -1   1    6.00    5.20 
  15  -1   1    0.60    4.40 
 -15  -1  -1    5.70    5.80 
 -15   1   1    3.20    5.40 
  15  -1   1   -9.00   10.90 
 -15   1   1   -0.10    5.20 
 -15   1   1    9.30    8.70 
 -15  -1  -1    1.50    5.70 
  15  -1   1   -0.30    6.30 
  15   1  -1  -22.80    9.90 
 -15  -1  -1    2.30    8.10 
  15   1  -1    0.60    4.40 
 -15   1   1    4.20    5.70 
  15  -1   1    6.80    5.00 
  15  -1   1   -0.60    3.00 
 -15   1   1   -0.60    6.80 
 -15  -1  -1   -2.00    4.90 
  15   1  -1  -14.60    6.70 
 -15  -1  -1    5.40    6.90 
 -15   1  -1   -3.80    5.20 
  15  -1  -1  -10.20   11.10 
 -15   1  -1    0.10    5.30 
  15  -1  -1  -11.40    6.30 
 -15  -1   1   -3.70    5.70 
  15   1   1   -6.00    6.40 
 -15   1  -1    1.90    6.20 
 -15  -1   1    0.90    5.80 
 -15  -1   1   13.70    7.30 
  15   1   1   -1.00    4.40 
 -15   1  -1    9.70    9.80 
  15   1   1  -23.60    9.90 
  15   1   1  -34.50   21.00 
  15   1   1    0.40    3.40 
  15  -1  -1   -1.10    4.60 
 -15  -1   1    5.80    7.50 
 -15  -1   1   -5.10    5.40 
 -15   1  -1    0.90    6.70 
 -15   1  -1    5.40    5.70 
 -15  -1   1    2.80    5.60 
 -15   1  -1    5.90    5.90 
  15  -1  -1    3.30    3.50 
 -15  -1   1    2.00    7.40 
  16  -1   1   11.20    2.90 
  16  -1   1   -1.40    8.70 
 -16  -1  -1   24.80    7.30 
 -16   1   1   15.00    4.50 
 -16   1   1   13.70    4.50 
 -16  -1  -1    7.10    4.40 
  16   1  -1    8.70    3.50 
 -16  -1  -1    8.20    4.70 
 -16   1   1   16.30    4.50 
  16   1  -1    3.10   12.70 
 -16  -1  -1   10.00    4.00 
  16  -1   1   13.60    7.20 
  16   1  -1   11.00    3.10 
 -16   1   1    5.60    4.20 
  16   1  -1    5.20    8.30 
 -16   1   1   11.20    5.20 
 -16   1   1    8.10    5.30 
 -16  -1  -1   13.70    5.20 
  16   1  -1    4.50    6.60 
  16  -1   1   10.10    3.50 
  16   1   1   15.60    7.30 
 -16   1  -1    8.90    4.20 
  16   1   1    7.20    6.20 
  16   1   1   11.30    2.90 
 -16  -1   1    0.90    4.40 
 -16  -1   1    4.40    4.60 
 -16   1  -1   24.50    6.00 
 -16  -1   1    9.80    4.20 
  16  -1  -1   -2.40    6.60 
 -16  -1   1   11.20    5.30 
 -16   1  -1    3.80    5.00 
  16  -1  -1    9.20    3.60 
 -16  -1   1   21.10    5.90 
  16   1   1    9.90    3.40 
  16  -1  -1    9.10    2.90 
 -16   1  -1   26.10    6.20 
  16   1   1   11.30    9.50 
 -16  -1   1   13.70    4.20 
 -17  -1  -1   46.40    8.80 
 -17   1   1   49.80    6.30 
  17   1  -1   43.20    8.10 
 -17  -1  -1   47.20    7.00 
 -17   1   1   45.00    7.00 
  17   1  -1   42.00    4.80 
 -17  -1  -1   38.80    8.20 
 -17   1   1   49.00    7.20 
 -17  -1  -1   33.50    6.60 
  17   1  -1   30.60    5.60 
  17   1  -1   32.00    7.50 
 -17   1   1   44.30    9.40 
 -17   1   1   32.40    5.80 
 -17   1   1   49.50    8.40 
  17  -1   1   43.50    7.30 
 -17  -1  -1   48.80    6.80 
  17  -1   1   27.20    7.20 
  17   1  -1   28.10    7.20 
 -17  -1  -1   44.80    7.30 
  17  -1   1   31.50    7.00 
  17  -1   1   36.00    5.40 
  17  -1   1   41.60    6.60 
 -17   1  -1   49.40    7.40 
  17  -1  -1   39.80    7.10 
 -17  -1   1   32.50    7.20 
  17   1   1   38.20    7.30 
 -17  -1   1   34.10    6.20 
  17   1   1   39.70    4.80 
  17   1   1   38.00    8.60 
 -17   1  -1   50.29    7.10 
  17   1   1   33.00    7.40 
  17   1   1   36.40    5.40 
 -17  -1   1   52.59    8.70 
 -17   1  -1   41.40    6.80 
 -17  -1   1   42.00    8.90 
 -17  -1   1   56.59    7.30 
  17  -1  -1   35.50    7.00 
  17  -1  -1   38.60    5.60 
 -17   1  -1   55.89    9.70 
 -17   1  -1   42.40    8.00 
  17  -1  -1   21.10    7.20 
 -18   1   1    9.50    3.40 
  18  -1   1   15.20    7.60 
 -18  -1  -1    9.30    3.50 
  18  -1   1    5.90    4.30 
 -18   1   1    7.60    3.10 
 -18   1   1    6.10    3.20 
 -18  -1  -1   11.00    3.30 
 -18  -1  -1    9.50    3.90 
 -18  -1  -1    3.90    4.10 
  18   1  -1    3.90    3.80 
  18   1  -1    2.70    2.40 
  18   1  -1   14.60    5.00 
  18  -1   1    9.20    4.80 
  18  -1   1    8.30    2.10 
  18   1  -1    5.90    2.10 
 -18   1   1    7.70    3.70 
 -18  -1  -1   19.30    6.40 
  18   1  -1    6.20    5.30 
 -18   1   1    8.90    3.20 
  18  -1   1    2.30    2.30 
 -18  -1   1    1.80    3.40 
  18   1   1    9.90    4.50 
 -18   1  -1   21.90    6.50 
 -18  -1   1    4.70    3.20 
  18   1   1    3.20    2.50 
 -18   1  -1    9.00    3.20 
  18   1   1    9.00    2.10 
  18  -1  -1    8.50    4.70 
  18  -1  -1   11.20    5.00 
  18  -1  -1    7.90    2.10 
  18   1   1    3.50    5.40 
 -18  -1   1   20.70    5.30 
 -18   1  -1   11.80    3.40 
  18  -1  -1    7.70    4.50 
  18  -1  -1    4.90    2.50 
  18   1   1    5.90    4.80 
 -18  -1   1    4.40    3.20 
 -19  -1  -1   20.00    4.30 
 -19   1   1   18.70    5.30 
  19   1  -1   20.70    3.00 
 -19  -1  -1   29.10    6.50 
  19   1  -1   14.20    4.60 
 -19  -1  -1   20.30    5.20 
  19  -1   1   20.00    2.90 
 -19   1   1   30.30    4.60 
 -19   1   1   23.90    5.20 
 -19  -1   1   19.60    5.50 
  19   1   1   20.00    2.70 
 -19   1  -1   21.10    4.40 
  19  -1  -1   13.80    5.50 
 -19   1  -1   23.70    5.10 
 -19   1  -1   15.00    3.20 
  19  -1  -1   11.80    4.00 
 -19  -1   1   22.40    4.90 
 -19  -1   1   16.50    4.20 
  19   1   1   15.10    7.20 
  19   1   1   12.30    3.50 
  19  -1  -1   17.80    2.80 
 -19   1  -1   22.90    5.80 
   0   2   1  227.58   18.90 
   0   2  -1  262.77   16.40 
   0  -2  -1  231.28   17.60 
   0   2  -1  212.98   19.20 
   0   2   1  212.78   16.30 
   0  -2   1  224.68   16.20 
   1   2  -1  216.28   15.70 
  -1  -2  -1  193.88   18.10 
   1   2  -1  185.78   18.30 
   1   2  -1  224.08   16.40 
   1  -2   1  237.78   15.60 
  -1   2   1  258.47   17.50 
   1   2  -1  204.18   16.10 
  -1  -2  -1  233.58   16.00 
   1   2  -1  184.58   22.50 
   1   2   1  211.58   15.90 
   1   2   1  206.98   21.30 
   1   2   1  187.58   17.70 
  -1  -2   1  225.98   15.50 
  -1  -2   1  177.08   17.70 
   1  -2  -1  221.88   15.00 
  -2   2   1   63.09   10.60 
   2   2  -1   90.19    9.40 
  -2  -2  -1   70.69   13.20 
  -2  -2  -1   87.69    8.10 
   2   2  -1  103.89   21.80 
  -2   2   1  101.39    7.40 
   2  -2   1   63.29   10.70 
   2   2  -1   89.79    9.50 
  -2   2   1  127.19   17.70 
   2   2  -1   76.59   13.10 
  -2   2  -1  110.19   15.30 
   2   2   1   95.29    9.70 
  -2  -2   1   83.99   14.50 
  -2  -2   1  105.49    8.80 
   2   2   1   87.79    9.90 
   2   2   1   72.29   17.90 
   2  -2  -1   92.49    7.90 
  -2   2  -1   74.99    8.70 
   2  -2  -1   93.09   10.90 
  -3  -2  -1   13.90    4.30 
   3   2  -1   -8.50   11.30 
   3   2  -1   -7.90   24.00 
  -3  -2  -1    6.90    9.80 
   3  -2   1   -6.40    7.90 
   3   2  -1    9.90    6.20 
   3   2  -1   15.50    6.50 
  -3   2   1    6.40   17.90 
  -3   2   1    3.80    8.70 
  -3  -2   1   11.10   12.50 
  -3   2  -1  -28.90   15.90 
   3   2   1   27.50   22.80 
  -3   2  -1    3.00    6.50 
   3   2   1    8.10    5.80 
   3  -2  -1    9.10    4.30 
   3  -2  -1   -0.80    9.20 
   3  -2  -1    7.70    4.90 
   3   2   1    9.80    6.20 
   3   2   1    2.10   12.40 
   4   2  -1   56.29   11.10 
  -4   2   1   58.99   13.20 
   4   2  -1   82.99   33.70 
   4   2  -1   45.50   15.70 
  -4  -2  -1   63.49   15.00 
  -4   2   1   61.19   25.10 
   4   2  -1   67.09   16.50 
  -4  -2  -1   78.49    8.70 
   4  -2   1   56.09   12.10 
  -4  -2   1   40.30   13.00 
  -4   2  -1   63.59   11.90 
   4  -2  -1   47.90    8.80 
   4   2   1   46.00   10.80 
   4   2   1   61.29   10.90 
   4  -2  -1   50.09   12.30 
   4   2   1   60.49   39.80 
   4   2   1   53.69   15.50 
  -5  -2  -1   74.19   15.40 
   5   2  -1   69.19   17.40 
   5   2  -1  147.69   48.60 
  -5   2   1   63.79   14.10 
   5  -2   1   71.59   14.30 
  -5   2   1   -8.70   35.10 
   5  -2   1   89.49   10.80 
   5  -2   1   62.59   10.30 
   5   2  -1   63.99   11.60 
   5   2  -1   74.49   11.80 
  -5  -2  -1   85.89    9.00 
   5  -2  -1   82.29   10.80 
   5   2   1   90.79   12.70 
   5   2   1   65.09   11.90 
   5   2   1   78.69   17.10 
  -5   2  -1   36.70   32.50 
  -5  -2   1   69.79   15.50 
   5  -2  -1   91.89   16.40 
  -5   2  -1   82.69   13.30 
   5  -2  -1   85.19   10.70 
  -5  -2   1   98.69    9.80 
  -6   2   1   27.80   48.80 
   6  -2   1   10.30    6.10 
  -6  -2  -1   16.90    4.30 
   6  -2   1   16.20    6.00 
  -6   2   1   11.00    9.00 
   6   2  -1   18.40    7.10 
   6  -2   1    6.00   11.20 
   6   2  -1   26.00   15.40 
   6   2  -1   11.40    7.80 
  -6  -2  -1   17.90    4.10 
  -6  -2  -1   10.60   13.80 
   6   2   1   32.20   15.70 
  -6   2  -1   19.60    8.20 
  -6   2  -1  -25.30   40.90 
  -6  -2   1   18.20    4.80 
   6  -2  -1   15.50   12.10 
   6   2   1   14.40    7.20 
  -6  -2   1   16.50    4.30 
   6  -2  -1   20.00    6.40 
   6   2   1   21.10    8.20 
   6  -2  -1   17.60    6.20 
   7  -2   1   75.89   13.20 
   7  -2   1   85.59   13.40 
   7   2  -1   96.39   14.60 
   7  -2   1  120.89   22.20 
   7   2  -1   90.89   14.40 
   7   2  -1   98.79   23.40 
  -7  -2  -1   86.59    8.80 
  -7  -2  -1   91.09   19.20 
   7  -2  -1   89.09   18.70 
  -7  -2   1   70.59   19.20 
   7  -2  -1   87.69   13.10 
  -7  -2   1   78.59    8.60 
   7   2   1   78.79   14.30 
   7   2   1  104.79   15.00 
  -7   2  -1   74.89    8.10 
  -7  -2   1   77.29    8.90 
   7   2   1   93.99   22.90 
  -7  -2   1   89.19   10.10 
  -7   2  -1  102.49   53.89 
   8   2  -1  469.85   36.40 
   8   2  -1  413.16   30.70 
   8   2  -1  450.75   48.30 
   8  -2   1  363.76   33.80 
   8  -2   1  469.45   35.30 
  -8  -2  -1  435.46   43.30 
   8  -2   1  485.25   58.29 
   8   2  -1  384.66   34.80 
   8  -2  -1  400.36   44.60 
   8   2   1  417.66   31.90 
  -8  -2   1  319.67   26.20 
  -8  -2   1  398.46   40.50 
   8  -2  -1  415.16   30.70 
   8   2   1  353.56   31.30 
  -8   2  -1  334.57   26.30 
  -8   2  -1  425.76   74.79 
   8   2   1  340.87   26.20 
   8  -2  -1  365.86   30.10 
  -9  -2  -1  172.18   14.40 
   9  -2   1  159.78   19.30 
   9   2  -1  153.78   19.80 
   9   2  -1  220.88   34.70 
  -9   2   1  110.79  110.29 
   9   2  -1  179.88   14.20 
   9  -2   1  202.88   21.10 
  -9  -2  -1  151.88   14.10 
   9   2   1  155.88   19.60 
   9   2   1  161.58   13.00 
   9  -2  -1  156.48   13.50 
   9  -2  -1  157.58   18.00 
   9   2   1  205.98   37.30 
  -9  -2   1  137.49   13.00 
   9  -2  -1  158.48   19.30 
   9   2   1  164.98   19.80 
  10  -2   1   28.10    6.80 
 -10  -2  -1   23.40    4.90 
  10   2  -1   31.60    6.80 
 -10  -2  -1   37.90    7.20 
  10   2  -1   28.90   11.90 
  10   2  -1   36.00   10.00 
 -10   2   1   24.50    7.10 
 -10   2   1   26.00    5.40 
 -10  -2  -1   29.30    5.70 
 -10   2   1   22.30    5.90 
 -10  -2  -1   32.70   11.30 
 -10   2   1   30.80    5.80 
  10  -2   1   24.70   13.90 
 -10   2   1   19.80    5.90 
 -10   2   1   28.90    6.70 
  10   2   1   22.60    6.20 
  10  -2  -1   25.30    5.10 
 -10   2  -1   14.80    4.90 
 -10   2  -1   18.40    5.40 
  10   2   1   27.50    9.70 
  10   2   1   21.80   10.90 
 -10   2  -1   25.50    5.30 
 -10   2  -1   28.90    5.40 
 -10   2  -1   20.90    6.30 
  10   2   1   24.00    4.70 
 -10  -2   1   38.50    6.30 
 -10  -2   1   21.20    5.20 
 -10   2  -1   20.70    5.10 
  10  -2  -1   25.40   14.30 
 -10   2  -1   25.70    5.40 
 -11  -2  -1   11.00    3.80 
 -11   2   1   10.00    5.00 
  11   2  -1    6.20    4.40 
  11   2  -1    2.80    4.50 
 -11  -2  -1    4.90    4.50 
 -11  -2  -1    6.40    4.90 
 -11  -2  -1   13.70    4.80 
 -11  -2  -1    8.40    4.40 
 -11   2   1    8.70    5.30 
  11  -2   1    5.30    9.80 
 -11   2   1    7.70    5.00 
 -11   2   1    4.50    4.90 
  11   2  -1    6.60    9.70 
 -11  -2  -1    8.20    4.60 
 -11  -2  -1    6.00    5.00 
 -11  -2  -1    9.40    6.90 
  11   2  -1   10.70   11.80 
 -11   2   1    9.60    4.50 
 -11   2   1   19.60    6.50 
  11   2  -1   13.30    3.90 
 -11   2   1    9.60    4.30 
  11  -2   1    1.70    8.50 
 -11   2  -1    5.60    4.70 
  11   2   1   10.90    4.40 
  11   2   1   -2.20    9.20 
 -11  -2   1    9.90    5.70 
 -11   2  -1   14.40    4.30 
 -11   2  -1   15.80    5.20 
 -11  -2   1    3.80    4.80 
 -11  -2   1    8.00    4.40 
 -11   2  -1   10.20    4.50 
  11   2   1   -0.60    7.10 
  11  -2  -1   28.00   10.20 
 -11  -2   1   15.30    5.40 
  11   2   1   14.10    3.30 
 -11   2  -1    3.40    4.70 
 -11  -2   1    8.10    5.60 
  11  -2  -1   15.10    9.30 
  11   2   1   10.30    3.70 
 -11  -2   1    3.70    5.10 
 -11   2  -1    6.80    4.60 
  11  -2  -1   11.30    7.70 
 -11  -2   1   13.40    4.10 
 -11  -2   1    9.00    4.50 
 -12   2   1   15.30    6.50 
 -12  -2  -1   26.60    5.40 
 -12   2   1   22.60    6.00 
 -12   2   1   29.90    6.80 
 -12   2   1   15.90    5.00 
 -12  -2  -1   27.20    6.80 
  12   2  -1   22.60   11.70 
 -12  -2  -1   19.90    5.40 
 -12  -2  -1   30.00    6.30 
  12   2  -1   27.00    5.40 
 -12  -2  -1   11.30    5.90 
  12   2  -1   29.20    6.50 
  12  -2   1   28.80    7.30 
 -12   2   1   15.50    6.20 
  12   2  -1   44.70   13.90 
 -12  -2  -1   19.60    6.40 
  12   2  -1   23.00    5.40 
  12  -2   1   26.10   10.90 
 -12  -2  -1   18.40    5.20 
  12   2  -1    6.50    6.30 
 -12   2   1   15.10    5.90 
 -12   2   1   31.10    7.80 
  12   2   1   28.10    7.30 
  12  -2  -1   22.80   11.10 
 -12  -2   1   12.60    5.80 
 -12  -2   1   20.90    5.90 
 -12   2  -1   15.30    5.30 
 -12  -2   1   17.10    5.40 
 -12   2  -1   17.50    5.10 
 -12   2  -1   21.20    5.50 
 -12   2  -1   17.50    5.60 
  12  -2  -1   22.00    4.80 
 -12  -2   1   19.50    5.10 
  12   2   1   23.20    5.90 
 -12   2  -1   23.50    6.70 
 -12  -2   1   28.00    6.70 
 -12  -2   1   18.30    4.70 
 -12   2  -1   17.70    5.90 
 -12   2  -1   25.00    6.60 
  12   2   1   27.30    5.10 
  12   2   1   14.30    6.70 
  12   2   1   25.00   11.80 
  12  -2  -1   21.80    5.30 
 -12  -2   1   16.60    5.20 
  13   2  -1   23.80   12.20 
  13  -2   1   18.10    7.30 
 -13  -2  -1   30.80    5.90 
  13   2  -1   22.20    5.30 
 -13  -2  -1   10.90    7.20 
 -13   2   1   30.60    7.30 
 -13  -2  -1   28.30    5.90 
 -13   2   1   23.90    6.00 
  13   2  -1   19.50    7.70 
 -13   2   1   19.80    6.10 
 -13   2   1   23.00    5.80 
 -13   2   1   20.20    6.10 
 -13   2   1   16.90    5.30 
  13  -2   1   31.00    7.80 
 -13   2   1   25.70    7.10 
  13   2  -1   21.90    4.50 
  13   2  -1   21.70    5.60 
 -13  -2  -1   20.30    5.20 
  13  -2   1   16.70   11.50 
 -13  -2  -1   14.80    5.90 
  13   2  -1   25.40   14.80 
 -13  -2  -1   25.50    6.30 
 -13  -2  -1   29.20    6.90 
 -13  -2   1   21.40    5.40 
  13   2   1   21.50    4.90 
 -13  -2   1   23.70    6.50 
  13   2   1   22.00    5.30 
 -13   2  -1   21.10    6.50 
 -13   2  -1   26.70    7.40 
  13   2   1   31.90   16.00 
 -13   2  -1   23.90    6.10 
 -13   2  -1   31.90    7.00 
  13  -2  -1   28.70   12.00 
  13   2   1   18.30    7.80 
  13   2   1   14.70   11.70 
  13  -2  -1   20.50    5.60 
 -13  -2   1   18.30    4.90 
 -13  -2   1   17.30    5.30 
 -13  -2   1   13.20    6.00 
 -13  -2   1   15.60    5.90 
 -13   2  -1   22.60    5.80 
 -13   2  -1   22.50    5.40 
 -13   2  -1   17.10    6.60 
 -13   2  -1   13.10    5.10 
  13   2   1   23.70    6.40 
  13  -2  -1   24.30    7.40 
  14   2  -1   -0.70    6.60 
 -14   2   1    9.80    6.40 
  14   2  -1    6.10    3.20 
  14  -2   1   -9.80    9.80 
 -14  -2  -1    3.10    5.20 
  14   2  -1   -5.00   11.10 
  14  -2   1   11.00    3.20 
  14  -2   1   10.10    3.90 
 -14   2   1    8.60    4.70 
  14   2  -1    0.00   14.20 
 -14  -2  -1    6.60    4.20 
 -14   2   1    8.70    5.50 
 -14   2   1    4.70    4.70 
  14   2  -1    4.90    3.80 
 -14  -2  -1    1.30    5.20 
  14  -2   1    2.20    6.80 
 -14   2   1   13.10    5.70 
 -14  -2  -1   18.50    5.70 
 -14   2   1   12.00    6.10 
 -14   2   1    9.90    4.60 
 -14  -2  -1    7.10    4.40 
  14  -2   1    6.70    4.80 
 -14  -2  -1    8.00    4.30 
 -14   2   1    0.70    4.40 
  14   2  -1    5.30    4.80 
  14   2   1    5.30    3.60 
 -14   2  -1    5.20    5.30 
  14   2   1  -12.10   10.20 
  14   2   1   -6.00   16.40 
 -14  -2   1    9.70    5.10 
  14   2   1    4.70    3.00 
  14   2   1    6.00    7.10 
 -14   2  -1   12.10    4.60 
 -14   2  -1    6.40    5.10 
  14   2   1    8.30    4.80 
 -14   2  -1    9.60    5.90 
 -14   2  -1    5.00    4.70 
 -14   2  -1    9.90    4.70 
 -14   2  -1    7.50    5.50 
 -14   2  -1    7.90    4.90 
 -14   2  -1   11.20    4.80 
 -14  -2   1   12.70    5.30 
  14  -2  -1    8.10    4.00 
 -14  -2   1    8.20    4.50 
 -14  -2   1    7.60    5.20 
  14  -2  -1   -8.20   10.30 
  14  -2  -1    7.90    3.30 
 -14  -2   1   10.60    4.20 
  14  -2  -1    4.70    5.00 
 -14  -2   1    4.00    5.80 
  14  -2  -1    1.20    7.00 
 -15  -2  -1   45.70   11.90 
 -15  -2  -1   44.80    6.90 
 -15   2   1   25.40    7.60 
 -15   2   1   50.29   11.70 
  15  -2   1   11.30   12.20 
  15  -2   1   37.50    8.50 
 -15  -2  -1   55.19    9.90 
 -15   2   1   53.89   11.90 
 -15  -2  -1   56.69   10.70 
  15   2  -1   29.10    8.20 
 -15   2   1   46.40   14.40 
  15  -2   1   45.90    8.10 
 -15   2   1   47.40    9.50 
  15   2  -1   41.80    8.00 
  15  -2   1   39.40    6.90 
  15   2  -1   43.90    8.40 
  15  -2   1   33.60    7.60 
  15   2  -1    4.40   15.70 
 -15  -2   1   45.80    7.20 
 -15  -2   1   40.90    8.20 
  15   2   1   27.30    8.00 
 -15   2  -1   44.90   14.10 
  15  -2  -1   52.89    7.90 
 -15   2  -1   25.40    8.80 
  15  -2  -1   38.50    8.50 
 -15   2  -1   59.89   12.90 
  15   2   1   36.30    8.00 
 -15   2  -1   32.30    9.70 
  15  -2  -1   40.70    7.20 
  15   2   1   34.00    7.70 
  15   2   1   29.60   20.30 
 -15   2  -1   52.59   10.10 
 -15  -2   1   39.90    7.70 
  15  -2  -1   26.00    8.50 
  15   2   1   34.90    9.00 
  15   2   1   14.90   13.20 
  15   2   1   28.70    6.00 
 -16  -2  -1    9.80    4.30 
  16  -2   1   16.30    5.70 
  16  -2   1   27.60    7.50 
  16   2  -1    8.40    7.30 
  16  -2   1   19.40    4.30 
  16  -2   1   21.80    5.50 
 -16   2   1   12.90    4.50 
 -16  -2  -1    7.50    4.70 
  16   2  -1   19.50    4.60 
 -16  -2  -1   20.80    5.90 
 -16   2   1   11.20    4.90 
 -16   2   1   17.80    5.70 
 -16  -2  -1   29.10    6.00 
  16   2  -1   10.60    3.60 
 -16  -2  -1   30.00    8.70 
 -16   2   1   29.60    6.70 
 -16   2   1   28.30    6.60 
  16  -2   1    9.10    8.70 
 -16  -2  -1   15.10    5.00 
 -16   2   1   28.20    5.80 
  16  -2  -1   20.70    4.60 
 -16   2  -1   29.80    7.00 
 -16  -2   1   23.90    5.70 
 -16  -2   1   25.90    6.80 
 -16  -2   1   33.60   10.50 
 -16   2  -1   20.20    5.10 
  16   2   1   21.30    4.50 
 -16   2  -1   30.90    9.80 
 -16   2  -1   28.80    6.40 
  16  -2  -1   20.00    7.40 
 -16   2  -1    9.70    4.40 
 -16  -2   1   13.80    5.30 
  16  -2  -1   16.80    7.60 
  16   2   1   16.30    6.50 
  16   2   1   10.00    9.50 
  16  -2  -1   16.60    3.90 
 -16  -2   1   19.20    4.30 
  16   2   1   19.70    5.40 
 -16  -2   1    9.10    4.60 
  17  -2   1   16.00    5.90 
  17  -2   1   15.00    3.70 
  17  -2   1   18.50    4.40 
 -17   2   1   21.30    7.50 
 -17  -2  -1   27.10    8.00 
 -17  -2  -1    8.40    3.60 
  17  -2   1   27.30    6.70 
 -17  -2  -1   26.20    6.00 
 -17   2   1   25.70    5.60 
  17   2  -1   11.60    6.20 
  17   2  -1   12.00    2.90 
 -17   2   1   28.20    6.60 
  17   2  -1   13.60    4.30 
  17   2  -1   11.30    3.20 
 -17  -2  -1   14.00    3.80 
 -17   2   1   11.60    4.30 
  17  -2   1   13.80    3.50 
  17   2  -1   20.40    6.30 
  17   2   1   13.10    6.10 
  17  -2  -1    8.80    4.20 
  17   2   1    8.60    3.00 
 -17   2  -1   23.30    5.70 
  17   2   1   12.90    2.70 
 -17  -2   1   24.30    8.10 
  17   2   1   11.90    4.10 
  17  -2  -1   15.50    6.40 
 -17  -2   1   14.50    4.00 
 -17   2  -1   10.80    3.80 
  17  -2  -1   13.20    3.30 
 -17  -2   1    9.60    3.90 
  17  -2  -1   16.70    6.80 
 -17  -2   1   10.70    4.40 
  17   2   1   22.30    6.20 
 -17  -2   1    8.60    3.60 
  17  -2  -1    9.20    2.70 
 -18   2   1   18.00    6.20 
  18  -2   1   11.60    4.00 
  18   2  -1    8.10    4.90 
  18  -2   1   12.20    5.00 
  18  -2   1   17.00    2.90 
 -18   2   1   19.90    5.10 
  18   2  -1    6.90    3.90 
 -18  -2  -1   17.10    4.60 
 -18  -2  -1    8.00    3.30 
 -18   2   1    4.90    3.40 
  18   2  -1    9.50    4.60 
  18   2  -1   15.50    3.30 
 -18  -2  -1   20.10    5.00 
  18  -2   1   11.60    2.70 
 -18   2   1   24.10    5.50 
 -18  -2  -1   20.90    6.60 
 -18   2   1   12.20    3.50 
  18  -2  -1   12.60    2.30 
  18   2   1   14.90    3.10 
 -18   2  -1   13.50    3.50 
 -18  -2   1   16.10    4.70 
 -18   2  -1   23.90    5.00 
  18  -2  -1    9.30    3.90 
  18   2   1   12.40    5.30 
 -18  -2   1    9.10    4.00 
 -18   2  -1   10.40    3.50 
  18   2   1    6.60    2.60 
 -18  -2   1    3.50    3.00 
  18  -2  -1   10.80    5.00 
  18  -2  -1   13.30    5.40 
  18   2   1    8.00    4.10 
  18  -2  -1    5.60    2.50 
 -18  -2   1    9.60    3.30 
  18   2   1   17.60    5.00 
 -19  -2  -1    6.40    2.90 
  19   2  -1    6.20    2.50 
 -19   2   1    8.00    2.60 
 -19   2   1    1.20    3.20 
 -19  -2  -1    9.00    3.30 
  19  -2   1    7.40    3.80 
  19  -2   1   12.60    2.40 
  19   2  -1   10.40    2.50 
  19  -2   1    6.80    2.00 
  19   2  -1    6.30    4.50 
 -19   2   1   16.10    5.00 
 -19  -2   1   15.80    4.90 
 -19  -2   1    6.80    3.50 
  19  -2  -1    6.00    2.00 
  19  -2  -1    6.80    3.60 
 -19   2  -1    9.30    2.90 
  19   2   1    7.60    3.30 
 -19   2  -1    1.20    2.80 
  19  -2  -1   13.10    2.40 
 -19  -2   1    7.50    3.00 
  19   2   1    6.00    2.50 
  19   2   1   11.10    5.00 
   0  -3   1    1.60    1.40 
   0  -3  -1    5.50    1.50 
   0   3   1    6.90    7.20 
   0  -3  -1    7.30    4.20 
   0   3   1    3.30    1.60 
   0   3  -1    2.30    8.00 
   0  -3   1    1.60    1.70 
   0   3   1   -0.60    4.10 
   0   3  -1    0.30    4.10 
   0  -3   1    5.30    4.30 
   0  -3  -1    2.70    1.50 
   0   3  -1    3.80    2.10 
  -1  -3  -1 1997.10  135.69 
  -1  -3  -1 1863.41  138.09 
   1   3  -1 1831.82  135.69 
   1   3  -1 2036.00  135.59 
   1   3  -1 2011.60  135.99 
   1   3  -1 1894.11  138.29 
   1   3  -1 1855.71  139.99 
  -1  -3  -1 2088.19  135.89 
   1  -3   1 1763.62  135.59 
  -1   3   1 1970.80  136.29 
  -1   3   1 2147.59  135.49 
  -1  -3   1 1645.84  132.49 
   1  -3  -1 1993.00  129.89 
  -1  -3   1 1837.52  130.29 
  -1   3  -1 2075.89  130.29 
   1   3   1 1875.31  130.69 
   1   3   1 1813.62  130.49 
   1   3   1 1847.82  132.89 
   2   3  -1  256.27   26.80 
  -2   3   1  270.77   23.60 
  -2   3   1  333.87   21.80 
   2   3  -1  289.47   23.10 
  -2  -3  -1  306.67   22.40 
  -2  -3  -1  275.57   26.40 
  -2   3   1  336.97   23.40 
   2   3  -1  305.57   34.30 
  -2   3  -1  318.77   21.30 
  -2  -3   1  275.17   26.90 
   2   3   1  338.07   38.40 
  -2  -3   1  296.47   21.50 
   2  -3  -1  261.77   20.40 
   2   3   1  273.27   22.10 
   2   3   1  272.57   26.00 
  -2   3  -1  286.17   22.30 
   2  -3  -1  303.37   23.60 
   2   3   1  277.87   22.30 
  -3  -3  -1  277.97   29.40 
  -3  -3  -1  308.67   22.20 
   3   3  -1  245.98   39.80 
   3   3  -1  270.37   29.50 
  -3   3   1  253.67   24.80 
   3   3  -1  314.77   23.70 
   3  -3   1  256.17   24.00 
   3   3   1  306.07   24.00 
   3  -3  -1  308.87   25.50 
  -3   3  -1  316.27   28.90 
   3   3   1  248.18   29.00 
  -3  -3   1  312.67   22.70 
  -3   3  -1  261.47   22.50 
   3   3   1  281.47   24.30 
   3   3   1  208.58   42.00 
  -3  -3   1  268.47   28.90 
  -4  -3  -1  326.87   30.10 
   4   3  -1  403.66   54.99 
   4   3  -1  265.97   24.50 
  -4  -3  -1  305.97   23.10 
  -4   3   1  281.97   26.50 
  -4   3   1  325.17   38.30 
   4   3  -1  266.57   30.90 
   4  -3   1  316.77   26.70 
   4   3  -1  319.47   24.70 
   4   3   1  263.57   23.40 
  -4  -3   1  312.87   22.30 
  -4   3  -1  275.27   35.30 
   4   3   1  287.67   29.90 
  -4   3  -1  269.27   23.50 
   4   3   1  287.87   23.60 
   4   3   1  299.07   50.99 
   4  -3  -1  266.67   21.60 
   4  -3  -1  287.87   26.20 
  -4  -3   1  291.47   30.50 
   5  -3   1   85.79   16.00 
   5   3  -1  101.99   56.69 
  -5   3   1   94.49   15.00 
   5  -3   1   84.09   10.40 
   5   3  -1   72.79   17.50 
  -5  -3  -1  107.79   10.60 
   5   3  -1   93.49   12.90 
   5   3  -1   79.79   12.60 
  -5   3   1  119.99   30.10 
  -5  -3  -1   84.19   17.60 
   5   3   1  145.79   46.30 
   5   3   1  101.49   20.10 
  -5  -3   1  104.19   19.10 
   5  -3  -1   87.19   16.30 
   5   3   1  100.39   13.50 
   5  -3  -1   87.79   11.00 
  -5   3  -1  132.89   27.80 
  -5  -3   1  107.49   11.30 
  -5   3  -1   86.19   13.00 
   5   3   1   96.79   13.20 
  -6  -3  -1   31.00    6.80 
  -6  -3  -1   47.50    8.30 
   6  -3   1   37.90    9.70 
  -6   3   1  100.99   36.30 
   6  -3   1   34.30    9.20 
   6   3  -1   43.60   11.60 
  -6   3   1   37.20   10.60 
   6   3  -1   61.49   18.50 
   6  -3   1   34.30   12.20 
   6   3   1   46.40   59.59 
   6   3   1   20.90   15.20 
  -6  -3   1   41.50    8.60 
   6  -3  -1   25.90    6.40 
  -6   3  -1   38.80   33.70 
  -6   3  -1   29.40    9.00 
   6  -3  -1   22.80    6.60 
   6   3   1   28.60    8.10 
  -6  -3   1    5.30   11.80 
  -6  -3   1   23.80    5.20 
   6  -3  -1   21.70   11.50 
   7  -3   1   92.69   13.90 
   7  -3   1  113.89   20.60 
   7   3  -1   79.79   14.50 
  -7   3   1  111.39   47.10 
  -7  -3  -1   89.39   19.70 
   7  -3   1   93.09   13.00 
  -7  -3  -1  101.49    9.20 
   7   3  -1   68.39   20.60 
  -7  -3  -1   91.79   10.70 
   7   3  -1   81.99   14.90 
  -7   3  -1   64.89    8.00 
   7  -3  -1   82.89   12.60 
   7   3   1   78.39   14.30 
  -7  -3   1   82.29    8.10 
   7   3   1   64.99   21.30 
   7   3   1   86.89   14.80 
  -7  -3   1   83.29   19.60 
  -7  -3   1   83.69   12.60 
   7  -3  -1   77.99   17.50 
   7  -3  -1   68.99   12.80 
  -7   3  -1   32.50   43.10 
   8  -3   1   51.99   12.30 
   8   3  -1   63.39   21.70 
  -8  -3  -1   59.59    7.70 
  -8  -3  -1   53.89   18.10 
   8  -3   1   37.20   23.70 
  -8   3   1   90.99   57.49 
   8   3  -1   69.89   14.60 
  -8   3   1   52.49   15.10 
   8   3  -1   62.09    7.50 
   8  -3  -1   53.29   12.10 
  -8   3  -1   48.90   69.49 
   8  -3  -1   47.40   12.60 
   8   3   1   53.59   14.20 
  -8   3  -1   35.40    6.60 
  -8  -3   1   66.59   18.70 
   8   3   1   61.79   21.50 
   8   3   1   52.19    6.60 
  -8   3  -1   39.30   13.00 
   8   3   1   41.00   10.10 
   9   3  -1  367.96   43.30 
  -9  -3  -1  242.58   19.90 
   9  -3   1  260.37   25.50 
   9   3  -1  266.47   19.80 
   9   3  -1  242.28   25.50 
   9  -3   1  256.47   24.20 
   9  -3  -1  252.67   25.10 
   9   3   1  251.57   20.10 
  -9  -3   1  242.08   20.10 
   9   3   1  293.07   26.20 
   9   3   1  266.07   25.90 
   9   3   1  351.86   42.50 
   9  -3  -1  242.38   23.90 
  -9  -3   1  247.48   19.80 
   9   3   1  260.97   19.50 
  10   3  -1   52.49   12.20 
 -10   3   1   43.50   10.30 
 -10   3   1   62.59    8.80 
 -10   3   1   62.49    7.60 
 -10   3   1   58.89    8.80 
  10   3  -1   74.39    8.10 
  10  -3   1   72.99   16.70 
 -10  -3  -1   69.99    8.20 
 -10   3   1   62.89    8.40 
  10  -3   1   63.79    8.20 
 -10  -3  -1   68.39    8.60 
 -10   3   1 -133.19  103.49 
  10   3  -1   95.59   17.20 
 -10   3   1   50.99    8.00 
 -10   3  -1   54.19    7.20 
 -10   3  -1   46.30    9.70 
 -10  -3   1   69.19    8.00 
 -10   3  -1  249.88   77.19 
  10  -3  -1   61.89   15.10 
  10   3   1   61.59    7.60 
 -10  -3   1   76.79    9.90 
 -10  -3   1   58.89    7.80 
 -10   3  -1   67.39    8.30 
 -10   3  -1   59.59    7.90 
  10   3   1   74.79   17.10 
  10   3   1   53.89    9.00 
 -10   3  -1   56.79    8.00 
 -10   3  -1   61.59    8.70 
  10  -3  -1   63.89    8.50 
  11  -3   1  182.38   14.80 
 -11  -3  -1  185.08   14.20 
  11   3  -1  219.38   38.70 
 -11  -3  -1  165.08   14.90 
 -11   3   1  157.38   14.00 
  11  -3   1  156.38   20.80 
 -11   3   1  161.28   14.30 
  11   3  -1  175.48   14.50 
 -11  -3  -1  156.48   14.40 
 -11  -3  -1  159.78   17.50 
 -11   3   1  150.08   16.10 
 -11   3   1  186.08   15.10 
 -11  -3  -1  148.89   16.10 
 -11  -3  -1  204.68   14.90 
  11   3  -1  176.88   13.80 
 -11   3   1  158.78   14.30 
 -11  -3  -1  176.68   14.10 
 -11   3   1  190.28   14.90 
  11   3  -1  169.08   22.90 
 -11  -3  -1  196.48   15.20 
 -11   3   1  152.98   16.20 
  11   3  -1  162.28   13.70 
 -11  -3  -1  159.88   13.60 
  11   3   1  156.98   22.90 
 -11  -3   1  188.28   14.70 
 -11  -3   1  200.78   14.80 
 -11   3  -1  233.18   21.90 
  11   3   1  194.58   15.50 
 -11  -3   1  151.68   16.80 
  11  -3  -1  162.78   21.00 
  11   3   1  176.58   14.70 
 -11  -3   1  197.88   15.20 
 -11  -3   1  155.18   14.90 
 -11  -3   1  166.98   14.00 
 -11  -3   1  154.98   14.80 
 -11  -3   1  205.78   15.60 
 -11   3  -1  162.98   14.20 
 -11   3  -1  177.18   15.00 
 -11   3  -1  150.28   16.00 
  11   3   1  193.98   15.10 
 -11   3  -1  174.68   14.70 
 -11   3  -1  166.58   14.70 
 -11   3  -1  167.68   14.90 
 -12  -3  -1   22.30    5.30 
  12   3  -1   52.69   14.00 
  12  -3   1   27.50    7.10 
  12   3  -1   16.30   11.40 
 -12  -3  -1   28.00    6.20 
 -12  -3  -1   21.50    8.30 
 -12   3   1   27.10    6.60 
 -12   3   1   23.20    6.10 
 -12   3   1   29.80    7.30 
 -12  -3  -1   19.90    5.20 
 -12   3   1   33.90    7.60 
  12  -3   1   14.40   10.40 
 -12   3   1   14.80    6.20 
 -12   3   1   25.70    5.50 
  12   3  -1   27.60    7.60 
 -12  -3  -1   26.60    5.40 
  12   3  -1   27.20    5.30 
 -12  -3  -1   15.50    6.10 
  12   3  -1   33.90    6.50 
  12   3  -1   37.30    7.90 
 -12  -3  -1   41.80    8.60 
 -12   3   1   20.80    6.20 
 -12  -3  -1   27.50    6.50 
  12   3  -1   22.90    7.10 
  12   3   1   19.80    7.40 
 -12   3  -1   26.50    7.50 
 -12  -3   1   14.60    5.90 
  12   3   1   43.00   13.40 
 -12   3  -1   20.90    6.00 
  12   3   1   24.40    5.90 
  12   3   1   19.00   11.40 
  12  -3  -1   40.90    8.10 
 -12  -3   1   42.80    9.20 
 -12  -3   1   19.50    6.00 
 -12   3  -1   22.80    5.60 
 -12  -3   1   18.80    5.30 
 -12   3  -1   16.50    4.90 
 -12   3  -1   13.60    5.70 
  12   3   1   32.80    5.00 
 -12  -3   1   43.10    8.20 
  12  -3  -1   30.30   11.60 
 -12   3  -1   29.80    7.00 
 -12  -3   1   22.70    5.30 
 -12  -3   1   27.00    6.00 
 -12   3  -1   22.70    6.60 
 -12   3  -1   26.50    7.20 
 -12  -3   1   30.30    6.80 
  12   3   1   25.80    5.30 
  13  -3   1   -5.80    9.70 
 -13   3   1    2.60    5.20 
  13  -3   1    3.20    4.50 
 -13   3   1    6.80    4.50 
 -13  -3  -1    8.60    5.20 
  13   3  -1    5.90    7.10 
  13   3  -1    6.00    3.20 
  13   3  -1   -0.40    4.60 
 -13  -3  -1    8.40    4.40 
 -13  -3  -1    8.10    5.10 
 -13  -3  -1    2.40    5.20 
 -13   3   1   -2.00    4.30 
 -13  -3  -1    2.00    4.20 
 -13   3   1    4.00    5.60 
 -13   3   1   15.60    6.50 
  13  -3   1   -2.20    6.80 
 -13  -3  -1   11.70    4.70 
  13   3  -1    3.00    3.70 
 -13   3   1    3.50    4.70 
  13   3  -1    5.50   13.20 
 -13   3   1   -6.70    5.70 
 -13  -3  -1    0.00    5.80 
 -13  -3  -1    7.00    4.60 
  13   3  -1   -0.70   11.00 
 -13   3   1    2.10    4.60 
  13   3  -1    3.20    9.10 
 -13   3  -1    1.30    5.80
[truncated: 10,691,298 more chars]
